# Supplementary material for: Solvent co-intercalation in layered cathode active materials for sodium-ion batteries
Source: Nat Mater. 2025 Jul 18;24(9):1441–9. doi: 10.1038/s41563-025-02287-7 (PMC12404988; doi:10.1038/s41563-025-02287-7)
Supplement: Supplementary file 2 — Electrochemical data plotted in Fig. 1a–c and operando XRD data plotted in Fig. 1d. [file 41563_2025_2287_MOESM2_ESM.xlsx]

## Sheet: Fig.1a_voltage_profile_ECDMC
Specific capacity (mAh g-1)	Potential (V vs. Na+/Na)
69.2903	2.15926
69.1792	2.16234
69.0681	2.16347
68.957	2.16442
68.8459	2.16564
68.7348	2.16673
68.6238	2.16809
68.5126	2.16977
68.4016	2.17202
68.2905	2.17344
68.1794	2.1738
68.0683	2.17601
67.9572	2.17699
67.8461	2.17693
67.735	2.17835
67.6239	2.17963
67.5128	2.17913
67.4017	2.18169
67.2906	2.18476
67.1795	2.18488
67.0684	2.18427
66.9573	2.18627
66.8462	2.18681
66.7351	2.18975
66.624	2.19086
66.5129	2.19363
66.4018	2.19298
66.2907	2.19275
66.1796	2.19496
66.0685	2.19615
65.9574	2.19789
65.8463	2.1971
65.7352	2.19769
65.6241	2.19941
65.5131	2.19895
65.4019	2.19972
65.2909	2.2001
65.1798	2.19976
65.0687	2.20169
64.9576	2.20335
64.8465	2.20251
64.7354	2.20107
64.6243	2.20085
64.5132	2.20062
64.4021	2.20222
64.291	2.20297
64.1799	2.20065
64.0688	2.20062
63.9577	2.20346
63.8466	2.20125
63.7355	2.19991
63.6244	2.20182
63.5133	2.20352
63.4022	2.20096
63.2911	2.20033
63.18	2.2006
63.0689	2.20014
62.9579	2.20027
62.8468	2.20043
62.7357	2.20069
62.6246	2.20272
62.5135	2.20241
62.4024	2.20213
62.2913	2.20266
62.1802	2.20339
62.0691	2.20434
61.958	2.2043
61.8469	2.20325
61.7358	2.20209
61.6247	2.20161
61.5136	2.20172
61.4025	2.20365
61.2914	2.20478
61.1803	2.20421
61.0692	2.20428
60.9581	2.20383
60.8471	2.20533
60.736	2.20497
60.6249	2.20579
60.5138	2.20554
60.4027	2.20411
60.2916	2.20298
60.1805	2.20457
60.0694	2.20633
59.9583	2.20518
59.8472	2.20404
59.7361	2.20369
59.625	2.20298
59.5139	2.2044
59.4028	2.2069
59.2917	2.2069
59.1806	2.20715
59.0695	2.20751
58.9584	2.20707
58.8473	2.20747
58.7362	2.20491
58.6251	2.20438
58.514	2.20476
58.4029	2.2057
58.2919	2.20598
58.1808	2.20625
58.0697	2.20829
57.9586	2.20887
57.8475	2.20849
57.7364	2.20854
57.6253	2.20656
57.5142	2.20631
57.4031	2.20915
57.292	2.20868
57.1809	2.20795
57.0698	2.20763
56.9587	2.20864
56.8476	2.20868
56.7365	2.20948
56.6254	2.2094
56.5143	2.2078
56.4032	2.20828
56.2921	2.2104
56.1811	2.21009
56.07	2.20759
55.9589	2.2099
55.8478	2.21162
55.7367	2.20933
55.6256	2.20915
55.5145	2.21198
55.4034	2.2121
55.2923	2.21106
55.1812	2.20978
55.0701	2.21045
54.959	2.21297
54.8479	2.21347
54.7368	2.2137
54.6257	2.21399
54.5146	2.21296
54.4035	2.2119
54.2924	2.21213
54.1813	2.21232
54.0703	2.21248
53.9592	2.21221
53.8481	2.21372
53.737	2.21473
53.6259	2.21538
53.5148	2.21487
53.4037	2.21637
53.2926	2.21628
53.1815	2.21395
53.0704	2.21424
52.9593	2.21561
52.8482	2.21551
52.7371	2.21477
52.626	2.21555
52.5149	2.21536
52.4038	2.21582
52.2927	2.21783
52.1816	2.21872
52.0705	2.21972
51.9594	2.21867
51.8483	2.21949
51.7373	2.21939
51.6262	2.21975
51.5151	2.22117
51.404	2.22019
51.2929	2.22111
51.1818	2.21901
51.0707	2.21943
50.9596	2.22008
50.8485	2.22052
50.7374	2.22004
50.6263	2.22123
50.5152	2.22298
50.4041	2.22415
50.293	2.22541
50.1819	2.22449
50.0708	2.22287
49.9597	2.22369
49.8486	2.22464
49.7375	2.22558
49.6264	2.22684
49.5153	2.22829
49.4042	2.22808
49.2932	2.22858
49.1821	2.22931
49.071	2.22925
48.9599	2.22871
48.8488	2.22774
48.7377	2.22774
48.6266	2.22818
48.5155	2.22875
48.4044	2.22946
48.2933	2.22927
48.1822	2.23037
48.0711	2.23007
47.96	2.23083
47.8489	2.23181
47.7378	2.23395
47.6267	2.2353
47.5156	2.23372
47.4045	2.23339
47.2934	2.2337
47.1824	2.23719
47.0713	2.23505
46.9602	2.234
46.8491	2.23473
46.738	2.23452
46.6269	2.23626
46.5158	2.23568
46.4047	2.23849
46.2936	2.2387
46.1825	2.23704
46.0714	2.23807
45.9603	2.24061
45.8492	2.24048
45.7381	2.2392
45.627	2.23958
45.5159	2.24296
45.4049	2.24073
45.2938	2.24107
45.1827	2.24409
45.0716	2.24464
44.9605	2.24306
44.8494	2.24273
44.7383	2.24384
44.6272	2.24438
44.5161	2.24651
44.405	2.24722
44.2939	2.24499
44.1828	2.24642
44.0717	2.24911
43.9606	2.24755
43.8495	2.24693
43.7384	2.24909
43.6273	2.25051
43.5162	2.25161
43.4051	2.2498
43.2941	2.24993
43.183	2.25272
43.0719	2.25387
42.9608	2.25177
42.8497	2.25276
42.7386	2.25559
42.6275	2.25584
42.5164	2.25521
42.4053	2.25484
42.2942	2.25484
42.1831	2.25778
42.072	2.25939
41.9609	2.25962
41.8498	2.25971
41.7387	2.25979
41.6277	2.26015
41.5166	2.26136
41.4055	2.26145
41.2944	2.26036
41.1833	2.26118
41.0722	2.26401
40.9611	2.26497
40.85	2.26348
40.7389	2.26323
40.6278	2.26367
40.5167	2.26294
40.4056	2.26395
40.2945	2.26621
40.1834	2.26697
40.0723	2.26737
39.9612	2.26709
39.8501	2.26554
39.739	2.26537
39.6279	2.26665
39.5168	2.26835
39.4058	2.26869
39.2947	2.26837
39.1836	2.26619
39.0725	2.26668
38.9614	2.26709
38.8503	2.26739
38.7392	2.26625
38.6281	2.26684
38.517	2.26852
38.4059	2.26993
38.2948	2.26995
38.1837	2.27003
38.0726	2.2698
37.9615	2.27085
37.8505	2.27148
37.7394	2.27012
37.6283	2.27146
37.5172	2.27114
37.4061	2.27058
37.295	2.27156
37.1839	2.27161
37.0728	2.27205
36.9617	2.27243
36.8506	2.2727
36.7395	2.27264
36.6284	2.27152
36.5173	2.26949
36.4062	2.27182
36.2951	2.27272
36.184	2.27285
36.073	2.27253
35.9619	2.27301
35.8508	2.27119
35.7397	2.27369
35.6286	2.2728
35.5175	2.27178
35.4064	2.27469
35.2953	2.27222
35.1842	2.27392
35.0731	2.27425
34.962	2.27241
34.8509	2.27219
34.7398	2.2731
34.6287	2.27201
34.5177	2.27253
34.4066	2.27261
34.2955	2.27446
34.1844	2.27627
34.0733	2.27526
33.9622	2.27539
33.8511	2.27427
33.74	2.27368
33.6289	2.27711
33.5178	2.27331
33.4067	2.27725
33.2956	2.27696
33.1845	2.27411
33.0735	2.27511
32.9624	2.27799
32.8513	2.27625
32.7402	2.27482
32.6291	2.2774
32.518	2.2782
32.4069	2.27612
32.2958	2.27503
32.1847	2.27518
32.0736	2.27538
31.9625	2.27541
31.8514	2.2766
31.7403	2.27606
31.6292	2.27604
31.5181	2.27654
31.4071	2.27664
31.296	2.27608
31.1849	2.27889
31.0738	2.27931
30.9627	2.27757
30.8516	2.27631
30.7405	2.27687
30.6294	2.27702
30.5183	2.27841
30.4072	2.27958
30.2961	2.27885
30.185	2.27748
30.0739	2.27845
29.9628	2.27958
29.8518	2.27939
29.7407	2.28036
29.6296	2.28195
29.5185	2.27971
29.4074	2.2787
29.2963	2.27816
29.1852	2.28099
29.0741	2.2829
28.963	2.2813
28.8519	2.27975
28.7408	2.28101
28.6297	2.28353
28.5186	2.28221
28.4076	2.28143
28.2965	2.28061
28.1854	2.28242
28.0743	2.28416
27.9632	2.28315
27.8521	2.28141
27.741	2.28496
27.6299	2.28475
27.5188	2.2846
27.4077	2.28537
27.2966	2.28632
27.1855	2.28577
27.0744	2.28554
26.9633	2.28657
26.8523	2.2872
26.7412	2.2877
26.6301	2.28779
26.519	2.28777
26.4079	2.28827
26.2968	2.28859
26.1857	2.2889
26.0746	2.28949
25.9635	2.28976
25.8524	2.28867
25.7413	2.28854
25.6302	2.28859
25.5191	2.28747
25.408	2.28934
25.2969	2.28831
25.1859	2.28915
25.0748	2.28989
24.9637	2.29012
24.8526	2.29102
24.7415	2.294
24.6304	2.29379
24.5193	2.29251
24.4082	2.29417
24.2971	2.29495
24.186	2.29694
24.0749	2.29513
23.9638	2.29394
23.8527	2.29558
23.7416	2.29757
23.6306	2.2994
23.5195	2.29765
23.4084	2.29816
23.2973	2.29984
23.1862	2.30204
23.0751	2.30294
22.964	2.30181
22.8529	2.30019
22.7418	2.30187
22.6307	2.30424
22.5196	2.30578
22.4086	2.30448
22.2975	2.30406
22.1864	2.30716
22.0753	2.30962
21.9642	2.30983
21.8531	2.31
21.742	2.30886
21.6309	2.30974
21.5198	2.31253
21.4087	2.31486
21.2976	2.3153
21.1865	2.31402
21.0755	2.3144
20.9644	2.31594
20.8533	2.31724
20.7422	2.3211
20.6311	2.32246
20.52	2.32481
20.4089	2.32395
20.2978	2.32322
20.1867	2.32592
20.0756	2.32637
19.9645	2.3283
19.8534	2.33014
19.7423	2.33442
19.6313	2.33392
19.5202	2.33577
19.4091	2.33963
19.298	2.34039
19.1869	2.3412
19.0758	2.34267
18.9647	2.34278
18.8536	2.34716
18.7425	2.35073
18.6314	2.34939
18.5203	2.35128
18.4093	2.35489
18.2982	2.35602
18.1871	2.35776
18.076	2.36286
17.9649	2.36561
17.8538	2.36669
17.7427	2.36807
17.6316	2.37168
17.5205	2.37342
17.4094	2.37369
17.2983	2.37819
17.1872	2.38066
17.0761	2.38163
16.9651	2.38196
16.854	2.38379
16.7429	2.38709
16.6318	2.38937
16.5207	2.39149
16.4096	2.39386
16.2985	2.39796
16.1874	2.4015
16.0763	2.40299
15.9652	2.40413
15.8542	2.40665
15.7431	2.40738
15.632	2.40959
15.5209	2.41475
15.4098	2.41733
15.2987	2.41657
15.1876	2.41978
15.0765	2.42144
14.9654	2.42379
14.8543	2.42703
14.7432	2.43129
14.6322	2.43408
14.5211	2.43719
14.41	2.43956
14.2989	2.44229
14.1878	2.44361
14.0767	2.44342
13.9656	2.44621
13.8545	2.44875
13.7434	2.45066
13.6323	2.45536
13.5212	2.45866
13.4101	2.46189
13.2991	2.46277
13.188	2.46541
13.0769	2.46907
12.9658	2.47198
12.8547	2.47498
12.7436	2.47664
12.6325	2.47826
12.5214	2.47958
12.4103	2.48544
12.2993	2.4884
12.1882	2.49192
12.0771	2.49148
11.966	2.49324
11.8549	2.499
11.7438	2.50189
11.6327	2.50334
11.5216	2.5072
11.4105	2.51088
11.2994	2.51218
11.1883	2.51505
11.0773	2.51854
10.9662	2.52181
10.8551	2.52349
10.744	2.52521
10.6329	2.52849
10.5218	2.53253
10.4107	2.53589
10.2996	2.53894
10.1885	2.54007
10.0775	2.5407
9.96636	2.54337
9.85527	2.5466
9.74418	2.55008
9.63309	2.55468
9.522	2.55848
9.41091	2.56014
9.29982	2.56209
9.18874	2.56341
9.07765	2.56778
8.96656	2.57044
8.85547	2.57436
8.74438	2.57766
8.63329	2.58179
8.5222	2.58312
8.41111	2.58736
8.30002	2.59048
8.18893	2.59239
8.07784	2.59305
7.96675	2.59477
7.85566	2.59943
7.74457	2.60396
7.63348	2.60501
7.52239	2.6099
7.4113	2.61246
7.30021	2.61328
7.18912	2.61628
7.07803	2.62193
6.96694	2.62625
6.85584	2.62717
6.74475	2.62919
6.63367	2.63009
6.52258	2.63368
6.41149	2.63624
6.3004	2.63857
6.18931	2.64151
6.07822	2.64537
5.96713	2.64908
5.85604	2.65154
5.74495	2.65633
5.63386	2.66023
5.52277	2.66227
5.41168	2.66197
5.30059	2.66571
5.1895	2.66802
5.07841	2.67236
4.96732	2.67725
4.85624	2.68076
4.74515	2.68315
4.63406	2.68541
4.52297	2.68718
4.41188	2.68879
4.30079	2.69427
4.1897	2.69641
4.07861	2.69643
3.96752	2.7024
3.85643	2.70548
3.74534	2.70573
3.63425	2.70867
3.52316	2.71333
3.41207	2.71671
3.30098	2.71975
3.18989	2.72286
3.0788	2.72475
2.96771	2.72435
2.85662	2.72712
2.74553	2.72987
2.63444	2.73306
2.52335	2.73688
2.41226	2.74133
2.30117	2.74412
2.19008	2.74685
2.07899	2.74918
1.9679	2.75172
1.85681	2.75356
1.74572	2.7556
1.63463	2.75929
1.52354	2.75976
1.41245	2.76402
1.30136	2.76418
1.19028	2.76727
1.07919	2.77099
0.9681	2.77411
0.85701	2.77865
0.74592	2.7811
0.63483	2.78291
0.52374	2.78643
0.41265	2.79036
0.30156	2.79199
0.19048	2.79225
0.07939	2.7955
1.1109e-06	2.79986
0	2.7998
1.64007e-06	2.79921
0.01439	2.77907
0.04363	2.75904
0.08455	2.73902
0.13715	2.71898
0.20132	2.69895
0.27849	2.67893
0.36789	2.65889
0.47121	2.63888
0.58241	2.62094
0.69361	2.60728
0.80239	2.58723
0.91359	2.57453
1.0248	2.56414
1.136	2.55044
1.2472	2.53961
1.3584	2.527
1.4696	2.51386
1.5808	2.50435
1.69201	2.49346
1.80321	2.48479
1.91441	2.47645
2.02561	2.46974
2.13681	2.46342
2.24801	2.45545
2.35922	2.44751
2.47042	2.43914
2.58162	2.42934
2.69282	2.42275
2.80402	2.41615
2.91522	2.41223
3.02643	2.40704
3.13763	2.39752
3.24883	2.39613
3.36003	2.38497
3.47123	2.38245
3.58243	2.37903
3.69364	2.37176
3.80484	2.36796
3.91604	2.35963
4.02724	2.35539
4.13844	2.35065
4.24964	2.3467
4.36084	2.34217
4.47204	2.33749
4.58325	2.33455
4.69445	2.32991
4.80565	2.32821
4.91685	2.32273
5.02805	2.32022
5.13925	2.32057
5.25045	2.31661
5.36166	2.3122
5.47286	2.30647
5.58406	2.30554
5.69526	2.30433
5.80646	2.30023
5.91767	2.30026
6.02887	2.29734
6.14007	2.2952
6.25127	2.28955
6.36247	2.29125
6.47368	2.28651
6.58488	2.2826
6.69608	2.28405
6.80728	2.28239
6.91848	2.27654
7.02968	2.27826
7.14088	2.27708
7.25208	2.27098
7.36328	2.27335
7.47448	2.27224
7.58569	2.27018
7.69689	2.26772
7.80809	2.26651
7.91929	2.26395
8.03049	2.26008
8.14169	2.25824
8.2529	2.25937
8.3641	2.25903
8.4753	2.25666
8.5865	2.25519
8.6977	2.25406
8.8089	2.24879
8.9201	2.25148
9.0313	2.25127
9.14251	2.24997
9.25371	2.24921
9.36491	2.24451
9.47611	2.24338
9.58731	2.2465
9.69852	2.24151
9.80972	2.24537
9.92092	2.24092
10.0321	2.24227
10.1433	2.24396
10.2545	2.24029
10.3657	2.24182
10.4769	2.24354
10.5881	2.2429
10.6993	2.24371
10.8105	2.24145
10.9217	2.23916
11.0329	2.23889
11.1441	2.23996
11.2553	2.24197
11.3666	2.24296
11.4778	2.24189
11.589	2.24199
11.7002	2.2401
11.8114	2.24208
11.9226	2.24149
12.0338	2.24126
12.145	2.23719
12.2562	2.23954
12.3674	2.24075
12.4786	2.24214
12.5898	2.24126
12.701	2.24063
12.8122	2.24002
12.9234	2.23872
13.0346	2.23763
13.1458	2.24109
13.257	2.23842
13.3682	2.23716
13.4794	2.23681
13.5906	2.24107
13.7018	2.24107
13.813	2.24065
13.9242	2.23895
14.0354	2.23763
14.1466	2.23666
14.2578	2.23626
14.369	2.23635
14.4802	2.2367
14.5914	2.23874
14.7026	2.23654
14.8138	2.23635
14.925	2.23866
15.0362	2.23712
15.1474	2.23672
15.2586	2.23989
15.3698	2.23612
15.481	2.23733
15.5922	2.24015
15.7034	2.23674
15.8146	2.23528
15.9258	2.23551
16.037	2.23857
16.1482	2.23844
16.2594	2.23528
16.3707	2.2395
16.4819	2.23597
16.5931	2.23551
16.7042	2.23943
16.8155	2.23742
16.9267	2.23721
17.0379	2.23398
17.1491	2.23685
17.2603	2.23662
17.3715	2.23494
17.4827	2.23544
17.5939	2.23404
17.7051	2.23498
17.8163	2.23505
17.9275	2.23467
18.0387	2.23733
18.1499	2.23803
18.2611	2.23878
18.3723	2.2353
18.4835	2.23267
18.5947	2.23376
18.7059	2.23752
18.8171	2.23639
18.9283	2.23353
19.0395	2.23716
19.1507	2.23504
19.2619	2.23276
19.3731	2.23708
19.4843	2.23272
19.5955	2.23444
19.7067	2.23578
19.8179	2.2329
19.9291	2.23526
20.0403	2.23454
20.1515	2.23242
20.2627	2.23605
20.3739	2.23242
20.4851	2.23314
20.5963	2.23567
20.7075	2.23185
20.8187	2.23238
20.9299	2.23578
21.0411	2.23049
21.1523	2.23439
21.2635	2.23278
21.3747	2.23234
21.4859	2.23433
21.5971	2.23141
21.7083	2.23248
21.8195	2.23164
21.9307	2.23076
22.042	2.23463
22.1532	2.234
22.2644	2.23326
22.3756	2.23318
22.4868	2.23337
22.598	2.2325
22.7092	2.232
22.8204	2.2333
22.9316	2.2329
23.0428	2.23261
23.154	2.23154
23.2652	2.23022
23.3764	2.23232
23.4876	2.23221
23.5988	2.23169
23.71	2.23039
23.8212	2.23009
23.9324	2.23116
24.0436	2.23131
24.1548	2.22806
24.266	2.22818
24.3772	2.22633
24.4884	2.22577
24.5996	2.22592
24.7108	2.22457
24.822	2.22543
24.9332	2.22697
25.0444	2.22682
25.1556	2.22518
25.2668	2.22401
25.378	2.22734
25.4892	2.22673
25.6004	2.22669
25.7116	2.22671
25.8228	2.2268
25.934	2.226
26.0452	2.22508
26.1564	2.22228
26.2676	2.22155
26.3789	2.22012
26.4901	2.21991
26.6013	2.2196
26.7125	2.21933
26.8237	2.21869
26.9349	2.22014
27.0461	2.22189
27.1573	2.22098
27.2685	2.22002
27.3797	2.21668
27.4909	2.21926
27.6021	2.21576
27.7133	2.22006
27.8245	2.21679
27.9357	2.21504
28.0469	2.21553
28.1581	2.21282
28.2693	2.21313
28.3805	2.21586
28.4917	2.21487
28.6029	2.21114
28.7141	2.21488
28.8253	2.21261
28.9365	2.20889
29.0477	2.20923
29.1589	2.2132
29.2701	2.20887
29.3813	2.21221
29.4925	2.20904
29.6037	2.20596
29.7149	2.21041
29.8261	2.20999
29.9373	2.20961
30.0485	2.20923
30.1597	2.20883
30.2709	2.20847
30.3821	2.20757
30.4933	2.20812
30.6045	2.207
30.7157	2.20721
30.827	2.20702
30.9382	2.20279
31.0494	2.20186
31.1606	2.20339
31.2718	2.20539
31.383	2.20453
31.4942	2.20432
31.6054	2.20413
31.7166	2.19985
31.8278	2.2006
31.939	2.20295
32.0502	2.1979
32.1614	2.2005
32.2726	2.20144
32.3838	2.19821
32.495	2.20058
32.6062	2.19513
32.7174	2.19599
32.8286	2.19827
32.9398	2.19796
33.051	2.19771
33.1622	2.19651
33.2734	2.19405
33.3846	2.19286
33.4958	2.19238
33.607	2.19399
33.7182	2.19519
33.8294	2.19257
33.9406	2.19019
34.0518	2.19137
34.163	2.19292
34.2742	2.18918
34.3854	2.18811
34.4966	2.19038
34.6078	2.18566
34.719	2.18734
34.8302	2.1844
34.9414	2.18763
35.0526	2.18316
35.1638	2.18329
35.2751	2.18669
35.3862	2.18134
35.4975	2.18243
35.6087	2.1823
35.7199	2.18163
35.8311	2.17875
35.9423	2.18194
36.0535	2.17909
36.1647	2.17693
36.2759	2.18064
36.3871	2.18024
36.4983	2.17735
36.6095	2.17537
36.7207	2.18058
36.8319	2.1789
36.9431	2.17884
37.0543	2.17731
37.1655	2.17609
37.2767	2.17657
37.3879	2.17684
37.4991	2.17928
37.6103	2.17556
37.7215	2.17359
37.8327	2.17857
37.9439	2.17433
38.0551	2.17917
38.1663	2.17399
38.2775	2.17815
38.3887	2.17707
38.4999	2.17418
38.6111	2.17888
38.7223	2.17854
38.8335	2.17703
38.9447	2.17773
39.0559	2.17877
39.1671	2.17624
39.2783	2.17588
39.3895	2.17346
39.5007	2.17785
39.612	2.17676
39.7231	2.17332
39.8344	2.17678
39.9455	2.17686
40.0568	2.17546
40.168	2.17586
40.2792	2.17802
40.3904	2.17258
40.5016	2.17766
40.6128	2.17512
40.724	2.17454
40.8352	2.1768
40.9464	2.17405
41.0576	2.17758
41.1688	2.17556
41.28	2.17326
41.3912	2.17321
41.5024	2.17634
41.6136	2.17493
41.7248	2.17573
41.836	2.17428
41.9472	2.17703
42.0584	2.17454
42.1696	2.17227
42.2808	2.17388
42.392	2.17634
42.5032	2.17349
42.6144	2.17353
42.7256	2.17546
42.8368	2.17512
42.948	2.17729
43.0592	2.17317
43.1704	2.17569
43.2816	2.17674
43.3928	2.17485
43.504	2.17147
43.6152	2.17697
43.7264	2.17206
43.8376	2.17244
43.9489	2.17239
44.06	2.17336
44.1713	2.17338
44.2825	2.17468
44.3937	2.17573
44.5049	2.17305
44.6161	2.17326
44.7273	2.17542
44.8385	2.17349
44.9497	2.17118
45.0609	2.17176
45.1721	2.1755
45.2833	2.17135
45.3945	2.17493
45.5057	2.17015
45.6169	2.17498
45.7281	2.17109
45.8393	2.17176
45.9505	2.1737
46.0617	2.17128
46.1729	2.17437
46.2841	2.17042
46.3953	2.1704
46.5065	2.17391
46.6177	2.17447
46.7289	2.17393
46.8401	2.1696
46.9513	2.17208
47.0625	2.17378
47.1737	2.17416
47.2849	2.17313
47.3961	2.1691
47.5074	2.16902
47.6185	2.16969
47.7298	2.17361
47.8409	2.17181
47.9522	2.17057
48.0634	2.17435
48.1746	2.16964
48.2858	2.17219
48.397	2.17284
48.5082	2.16845
48.6194	2.17111
48.7306	2.17153
48.8418	2.16897
48.953	2.17198
49.0642	2.1729
49.1754	2.16832
49.2866	2.17292
49.3978	2.16849
49.509	2.17061
49.6202	2.16845
49.7314	2.16738
49.8426	2.16818
49.9538	2.17092
50.065	2.16866
50.1762	2.17093
50.2874	2.17071
50.3986	2.17177
50.5098	2.17132
50.621	2.17105
50.7322	2.16681
50.8434	2.16964
50.9546	2.16755
51.0658	2.17028
51.1771	2.16702
51.2882	2.16813
51.3995	2.17004
51.5107	2.16499
51.6219	2.16979
51.7331	2.16769
51.8443	2.16624
51.9555	2.16952
52.0667	2.16625
52.1779	2.16669
52.2891	2.16839
52.4003	2.16379
52.5115	2.16658
52.6227	2.16899
52.7339	2.16412
52.8451	2.16658
52.9563	2.164
53.0675	2.16719
53.1787	2.16645
53.2899	2.16524
53.4011	2.16303
53.5123	2.16293
53.6235	2.16263
53.7347	2.16475
53.8459	2.1662
53.9571	2.16171
54.0683	2.16666
54.1795	2.16169
54.2907	2.1665
54.4019	2.16127
54.5131	2.16534
54.6243	2.1631
54.7355	2.16217
54.8467	2.16421
54.9579	2.15986
55.0691	2.16375
55.1803	2.16203
55.2915	2.16192
55.4027	2.15856
55.5139	2.16284
55.6251	2.162
55.7364	2.15902
55.8475	2.15842
55.9588	2.16129
56.0699	2.15944
56.1812	2.15772
56.2924	2.16114
56.4036	2.15667
56.5148	2.15961
56.626	2.15527
56.7372	2.16045
56.8484	2.15523
56.9596	2.15714
57.0708	2.15569
57.182	2.15646
57.2932	2.15697
57.4044	2.15245
57.5156	2.15395
57.6268	2.15332
57.738	2.15139
57.8492	2.15115
57.9604	2.15237
58.0716	2.15481
58.1828	2.14956
58.294	2.15053
58.4052	2.15185
58.5164	2.14712
58.6276	2.14927
58.7388	2.15132
58.85	2.14691
58.9612	2.14893
59.0724	2.14683
59.1836	2.14742
59.2948	2.14614
59.406	2.14649
59.5172	2.14247
59.6284	2.14425
59.7396	2.14398
59.8508	2.14561
59.962	2.14419
60.0732	2.14194
60.1844	2.1402
60.2957	2.13936
60.4069	2.1431
60.5181	2.13814
60.6293	2.13831
60.7405	2.14169
60.8517	2.13566
60.9629	2.14003
61.0741	2.13394
61.1853	2.13854
61.2965	2.13205
61.4077	2.1369
61.5189	2.1317
61.6301	2.13499
61.7413	2.1305
61.8525	2.13279
61.9637	2.13004
62.0749	2.13312
62.1861	2.12771
62.2973	2.13126
62.4085	2.12891
62.5197	2.13065
62.6309	2.12536
62.7421	2.12845
62.8533	2.12481
62.9645	2.12763
63.0757	2.12337
63.1869	2.12196
63.2981	2.12192
63.4093	2.12129
63.5206	2.1199
63.6317	2.11967
63.743	2.1232
63.8542	2.12154
63.9654	2.11719
64.0766	2.12108
64.1878	2.11913
64.299	2.11654
64.4102	2.11461
64.5214	2.11766
64.6326	2.11747
64.7438	2.11298
64.855	2.11274
64.9662	2.11594
65.0774	2.10966
65.1886	2.11421
65.2998	2.10985
65.411	2.10913
65.5222	2.11027
65.6334	2.11132
65.7446	2.10542
65.8558	2.10569
65.967	2.10615
66.0782	2.10362
66.1894	2.1041
66.3006	2.10576
66.4118	2.10714
66.523	2.10544
66.6342	2.10271
66.7454	2.10124
66.8566	2.10114
66.9678	2.10416
67.079	2.10529
67.1902	2.10198
67.3014	2.09952
67.4126	2.10166
67.5238	2.09881
67.6351	2.09948
67.7463	2.10257
67.8575	2.09883
67.9687	2.10019
68.0799	2.10061
68.1911	2.09992
68.3023	2.10034
68.4135	2.10103
68.5247	2.09812
68.6359	2.09405
68.7471	2.0995
68.8583	2.09541
68.9695	2.09379
69.0807	2.09507
69.1919	2.09625
69.3031	2.09436
69.4143	2.0927
69.5255	2.08832
69.6367	2.0918
69.7479	2.09041
69.8591	2.08938
69.9703	2.0881
70.0815	2.08632
70.1927	2.08615
70.3039	2.08372
70.4151	2.08042
70.5263	2.07608
70.6375	2.0753
70.7487	2.07484
70.8599	2.07211
70.9711	2.07176
71.0823	2.07043
71.1935	2.07243
71.3047	2.07045
71.4159	2.06863
71.5271	2.06414
71.6383	2.06069
71.7495	2.05988
71.8607	2.05881
71.972	2.0557
72.0832	2.05392
72.1944	2.05499
72.3055	2.0545
72.4168	2.04888
72.528	2.05049
72.6392	2.05007
72.7504	2.04745
72.8616	2.04451
72.9728	2.03977
73.084	2.03828
73.1952	2.04082
73.3064	2.03419
73.4176	2.03595
73.5288	2.03385
73.64	2.02904
73.7512	2.02808
73.8624	2.02942
73.9736	2.0259
74.0848	2.02296
74.196	2.01884
74.3072	2.018
74.4184	2.01998
74.5296	2.01584
74.6408	2.01452
74.752	2.01366
74.8632	2.00999
74.9744	2.00858
75.0856	2.00801
75.1968	2.0078
75.308	2.00205
75.4192	2.00493
75.5304	1.99865
75.6416	1.99869
75.7528	2.00008
75.864	1.99559
75.9752	1.99338
76.0864	1.99571
76.1976	1.9899
76.3088	1.99189
76.42	1.99017
76.5312	1.98856
76.6424	1.98469
76.7536	1.98767
76.8648	1.9839
76.9761	1.98402
77.0872	1.98119
77.1984	1.98402
77.3097	1.97959
77.4209	1.98325
77.5321	1.97724
77.6433	1.98159
77.7545	1.97729
77.8657	1.98004
77.9769	1.97775
78.0881	1.97431
78.1993	1.97794
78.3105	1.97598
78.4217	1.97431
78.5329	1.97672
78.6441	1.97181
78.7553	1.97632
78.8665	1.97198
78.9777	1.975
79.0889	1.97059
79.2001	1.97384
79.3113	1.96877
79.4225	1.96933
79.5337	1.97011
79.6449	1.97
79.7561	1.96856
79.8673	1.96893
79.9785	1.96633
80.0897	1.96975
80.2009	1.96375
80.3121	1.96771
80.4233	1.96476
80.5345	1.96146
80.6457	1.96534
80.7569	1.95951
80.8681	1.95768
80.9793	1.95982
81.0905	1.96035
81.2018	1.95489
81.313	1.95672
81.4241	1.95258
81.5353	1.95596
81.6466	1.95143
81.7578	1.94954
81.869	1.95145
81.9802	1.94639
82.0914	1.95038
82.2026	1.94345
82.3138	1.94733
82.425	1.94639
82.5362	1.94377
82.6474	1.93938
82.7586	1.93915
82.8698	1.93911
82.981	1.94116
83.0922	1.93766
83.2034	1.938
83.3146	1.93651
83.4258	1.93602
83.537	1.93212
83.6482	1.9288
83.7594	1.92863
83.8706	1.92971
83.9818	1.92908
84.093	1.92775
84.2042	1.9261
84.3154	1.92685
84.4266	1.92458
84.5378	1.92328
84.649	1.92228
84.7602	1.92125
84.8714	1.92041
84.9827	1.91808
85.0939	1.91298
85.2051	1.91317
85.3163	1.91352
85.4275	1.91464
85.5387	1.91247
85.6499	1.91187
85.7611	1.90977
85.8723	1.90716
85.9835	1.90572
86.0947	1.90315
86.2059	1.90506
86.3171	1.90387
86.4283	1.90221
86.5395	1.89822
86.6507	1.89621
86.7619	1.89551
86.8731	1.89896
86.9843	1.89677
87.0955	1.89178
87.2067	1.89092
87.3179	1.89377
87.4291	1.88785
87.5403	1.88601
87.6515	1.88924
87.7627	1.88613
87.8739	1.88511
87.9851	1.88724
88.0963	1.8855
88.2075	1.87994
88.3187	1.88032
88.4299	1.88292
88.5411	1.87597
88.6523	1.87937
88.7635	1.87343
88.8748	1.8769
88.986	1.87532
89.0972	1.87066
89.2084	1.87379
89.3196	1.86775
89.4308	1.87104
89.542	1.86764
89.6532	1.86777
89.7644	1.86825
89.8756	1.86307
89.9868	1.8626
90.098	1.86565
90.2092	1.8613
90.3204	1.85767
90.4316	1.85847
90.5428	1.8587
90.654	1.85368
90.7652	1.85515
90.8764	1.85473
90.9876	1.85381
91.0988	1.85031
91.21	1.8515
91.3212	1.85031
91.4324	1.84619
91.5436	1.8455
91.6548	1.84804
91.766	1.84495
91.8772	1.84315
91.9884	1.84015
92.0996	1.83882
92.2108	1.83782
92.322	1.83517
92.4333	1.83459
92.5444	1.83979
92.6556	1.8328
92.7669	1.8362
92.8781	1.83154
92.9893	1.83221
93.1005	1.82925
93.2117	1.82906
93.3229	1.82707
93.4341	1.83074
93.5453	1.8242
93.6565	1.8251
93.7677	1.82609
93.8789	1.82193
93.9901	1.81907
94.1013	1.81788
94.2125	1.81863
94.3237	1.81584
94.4349	1.81656
94.5461	1.81803
94.6573	1.81555
94.7685	1.81171
94.8797	1.80843
94.9909	1.81328
95.1021	1.80619
95.2133	1.81123
95.3245	1.80646
95.4357	1.80377
95.5469	1.80596
95.6581	1.80575
95.7693	1.80008
95.8805	1.80396
95.9917	1.80304
96.103	1.79704
96.2142	1.79794
96.3254	1.79933
96.4366	1.79318
96.5478	1.79586
96.659	1.7958
96.7702	1.79085
96.8814	1.78835
96.9926	1.78677
97.1038	1.7878
97.215	1.78996
97.3262	1.78325
97.4374	1.78692
97.5486	1.78142
97.6598	1.78235
97.771	1.78163
97.8822	1.78041
97.9934	1.77758
98.1046	1.77597
98.2158	1.77586
98.327	1.77794
98.4382	1.77238
98.5494	1.77374
98.6606	1.77288
98.7718	1.76977
98.883	1.7694
98.9942	1.76906
99.1054	1.76797
99.2166	1.7666
99.3278	1.76518
99.439	1.76289
99.5502	1.76136
99.6614	1.76132
99.7726	1.76314
99.8838	1.76327
99.995	1.76117
100.106	1.75771
100.217	1.75915
100.329	1.75833
100.44	1.75281
100.551	1.75235
100.662	1.75227
100.773	1.74864
100.885	1.75212
100.996	1.75145
101.107	1.7503
101.218	1.74855
101.329	1.74494
101.441	1.74259
101.552	1.74169
101.663	1.74362
101.774	1.74518
101.885	1.74154
101.997	1.74052
102.108	1.73741
102.219	1.73741
102.33	1.73548
102.442	1.73699
102.553	1.73451
102.664	1.73256
102.775	1.73174
102.886	1.72916
102.998	1.72721
103.109	1.72956
103.22	1.73061
103.331	1.72784
103.442	1.72477
103.554	1.72123
103.665	1.72055
103.776	1.72272
103.887	1.72276
103.998	1.72236
104.11	1.72047
104.221	1.71556
104.332	1.71459
104.443	1.7172
104.554	1.71136
104.666	1.71571
104.777	1.70945
104.888	1.70851
104.999	1.71128
105.11	1.71012
105.222	1.70439
105.333	1.70716
105.444	1.70675
105.555	1.70188
105.666	1.69963
105.778	1.70406
105.889	1.70059
106	1.69671
106.111	1.69892
106.222	1.69911
106.334	1.69466
106.445	1.69222
106.556	1.69149
106.667	1.68958
106.778	1.68951
106.89	1.69325
107.001	1.69228
107.112	1.68945
107.223	1.68425
107.334	1.68448
107.446	1.68603
107.557	1.68307
107.668	1.68127
107.779	1.67967
107.89	1.68017
108.002	1.682
108.113	1.68038
108.224	1.67665
108.335	1.67272
108.446	1.67308
108.558	1.67505
108.669	1.67297
108.78	1.66802
108.891	1.67022
109.002	1.67228
109.114	1.66647
109.225	1.6668
109.336	1.66907
109.447	1.66181
109.558	1.66701
109.67	1.65981
109.781	1.66429
109.892	1.6595
110.003	1.65616
110.115	1.65732
110.226	1.66017
110.337	1.65371
110.448	1.65497
110.559	1.65625
110.671	1.65283
110.782	1.65367
110.893	1.64924
111.004	1.64626
111.115	1.64504
111.227	1.64563
111.338	1.64796
111.449	1.6426
111.56	1.64113
111.671	1.64097
111.783	1.64158
111.894	1.63994
112.005	1.6387
112.116	1.63593
112.227	1.63788
112.339	1.63475
112.45	1.63221
112.561	1.63517
112.672	1.63276
112.783	1.62982
112.895	1.63039
113.006	1.63072
113.117	1.6311
113.228	1.62858
113.339	1.62638
113.451	1.62718
113.562	1.62397
113.673	1.62172
113.784	1.62237
113.895	1.62204
114.007	1.6204
114.118	1.61566
114.229	1.61821
114.34	1.6187
114.451	1.61524
114.563	1.6149
114.674	1.61467
114.785	1.61058
114.896	1.60965
115.007	1.60678
115.119	1.60581
115.23	1.60453
115.341	1.60657
115.452	1.60449
115.563	1.60107
115.675	1.60407
115.786	1.60392
115.897	1.6025
116.008	1.60037
116.119	1.60038
116.231	1.59725
116.342	1.59456
116.453	1.595
116.564	1.59423
116.675	1.58889
116.787	1.59139
116.898	1.59179
117.009	1.58763
117.12	1.58684
117.231	1.58772
117.343	1.58388
117.454	1.58409
117.565	1.58048
117.676	1.58279
117.787	1.58289
117.899	1.58149
118.01	1.57785
118.121	1.5745
118.232	1.57223
118.343	1.57278
118.455	1.57217
118.566	1.57051
118.677	1.57129
118.788	1.56931
118.899	1.57212
119.011	1.56977
119.122	1.56994
119.233	1.56789
119.344	1.56488
119.455	1.56002
119.567	1.56278
119.678	1.56348
119.789	1.55978
119.9	1.55638
120.011	1.55632
120.123	1.55781
120.234	1.55876
120.345	1.55557
120.456	1.55237
120.567	1.55025
120.679	1.54983
120.79	1.54763
120.901	1.54608
121.012	1.54658
121.124	1.54497
121.235	1.54335
121.346	1.54249
121.457	1.54198
121.568	1.54159
121.68	1.53945
121.791	1.54014
121.902	1.53754
122.013	1.53596
122.124	1.53991
122.236	1.53821
122.347	1.53405
122.458	1.53172
122.569	1.53059
122.68	1.52966
122.792	1.53009
122.903	1.53199
123.014	1.52912
123.125	1.52528
123.236	1.52501
123.348	1.52412
123.459	1.52224
123.57	1.52045
123.681	1.52148
123.792	1.52389
123.904	1.51816
124.015	1.51671
124.126	1.51523
124.237	1.51428
124.348	1.51376
124.46	1.51403
124.571	1.51483
124.682	1.51374
124.793	1.51071
124.904	1.50859
125.016	1.50939
125.127	1.51044
125.238	1.50477
125.349	1.50696
125.46	1.50303
125.572	1.50209
125.683	1.50393
125.794	1.50406
125.905	1.50099
126.016	1.49652
126.128	1.49732
126.239	1.49827
126.35	1.49291
126.461	1.49327
126.572	1.49096
126.684	1.48975
126.795	1.48974
126.906	1.48849
127.017	1.487
127.128	1.48828
127.24	1.48571
127.351	1.48557
127.462	1.48152
127.573	1.48561
127.684	1.48429
127.796	1.47934
127.907	1.48093
128.018	1.47976
128.129	1.48011
128.24	1.47877
128.352	1.47507
128.463	1.47331
128.574	1.47579
128.685	1.47392
128.796	1.46857
128.908	1.47052
129.019	1.46966
129.13	1.46882
129.241	1.47006
129.352	1.46836
129.464	1.46559
129.575	1.46166
129.686	1.46326
129.797	1.46443
129.908	1.45994
130.02	1.45782
130.131	1.4578
130.242	1.45545
130.353	1.45744
130.464	1.45702
130.576	1.45707
130.687	1.45669
130.798	1.45461
130.909	1.45457
131.02	1.45213
131.132	1.44989
131.243	1.44544
131.354	1.44705
131.465	1.44716
131.576	1.44397
131.688	1.4424
131.799	1.44584
131.91	1.44487
132.021	1.44046
132.132	1.43931
132.244	1.43969
132.355	1.4433
132.466	1.43872
132.577	1.43717
132.689	1.44172
132.8	1.4404
132.911	1.43927
133.022	1.43673
133.133	1.4365
133.245	1.43475
133.356	1.43904
133.467	1.43845
133.578	1.43484
133.689	1.4353
133.801	1.43748
133.912	1.4391
134.023	1.43918
134.134	1.43832
134.245	1.43981
134.357	1.43757
134.468	1.43635
134.579	1.43801
134.69	1.43729
134.801	1.43515
134.913	1.43215
135.024	1.43268
135.135	1.43259
135.246	1.43299
135.357	1.43096
135.469	1.43381
135.58	1.43469
135.691	1.43236
135.802	1.43125
135.913	1.43182
136.025	1.4349
136.136	1.43541
136.247	1.43148
136.358	1.43354
136.469	1.43517
136.581	1.43243
136.692	1.43226
136.803	1.43064
136.914	1.42949
137.025	1.43108
137.137	1.43018
137.248	1.42865
137.359	1.42936
137.47	1.42987
137.581	1.42924
137.693	1.42802
137.804	1.43157
137.915	1.43369
138.026	1.4332
138.137	1.43291
138.249	1.43028
138.36	1.43058
138.471	1.43133
138.582	1.43177
138.693	1.43075
138.805	1.43136
138.916	1.42938
139.027	1.42901
139.138	1.42923
139.249	1.42703
139.361	1.42892
139.472	1.43131
139.583	1.42982
139.694	1.42888
139.805	1.42621
139.917	1.42825
140.028	1.43041
140.139	1.42911
140.25	1.42684
140.361	1.42556
140.473	1.42726
140.584	1.42856
140.695	1.42686
140.806	1.42705
140.917	1.42731
141.029	1.42751
141.14	1.42439
141.251	1.42178
141.362	1.42323
141.473	1.42344
141.585	1.4277
141.696	1.4242
141.807	1.42539
141.918	1.4225
142.029	1.42466
142.141	1.42413
142.252	1.42254
142.363	1.4267
142.474	1.42027
142.585	1.42527
142.697	1.4195
142.808	1.41971
142.919	1.42202
143.03	1.42327
143.141	1.42002
143.253	1.42401
143.364	1.42332
143.475	1.41985
143.586	1.41731
143.697	1.42116
143.809	1.4234
143.92	1.41811
144.031	1.41964
144.142	1.41946
144.253	1.41633
144.365	1.41864
144.476	1.42004
144.587	1.41574
144.698	1.41992
144.809	1.415
144.921	1.41967
145.032	1.41484
145.143	1.41698
145.254	1.41992
145.365	1.41662
145.477	1.41664
145.588	1.41838
145.699	1.41505
145.81	1.41767
145.922	1.41702
146.033	1.41293
146.144	1.41041
146.255	1.41282
146.366	1.41202
146.478	1.41074
146.589	1.41068
146.7	1.41223
146.811	1.40993
146.922	1.40814
147.034	1.40835
147.145	1.40959
147.256	1.40814
147.367	1.40894
147.478	1.41167
147.59	1.40737
147.701	1.41026
147.812	1.4051
147.923	1.40571
148.034	1.40839
148.146	1.40564
148.257	1.40329
148.368	1.4031
148.479	1.40802
148.59	1.40126
148.702	1.40197
148.813	1.40522
148.924	1.40227
149.035	1.40031
149.146	1.4017
149.258	1.39842
149.369	1.39769
149.48	1.39576
149.591	1.39553
149.702	1.39828
149.814	1.40012
149.925	1.39782
150.036	1.39769
150.147	1.39782
150.258	1.39748
150.37	1.3932
150.481	1.39001
150.592	1.39129
150.703	1.38969
150.814	1.38797
150.926	1.38995
151.037	1.39238
151.148	1.39093
151.259	1.39114
151.37	1.39049
151.482	1.38827
151.593	1.38818
151.704	1.38613
151.815	1.38147
151.926	1.38495
152.038	1.3852
152.149	1.37956
[truncated: 5,153 more rows]

## Sheet: Fig.1b_voltage_profile_PC
Specific capacity (mAh g-1)	Potential (V vs. Na+/Na)
84.2801	2.02793
84.1692	2.02949
84.0582	2.03042
83.9473	2.03054
83.8364	2.03222
83.7255	2.0325
83.6145	2.03375
83.5036	2.03434
83.3927	2.03585
83.2818	2.03653
83.1709	2.03779
83.0599	2.03873
82.949	2.03928
82.8381	2.04111
82.7272	2.04157
82.6162	2.04255
82.5053	2.04398
82.3944	2.04428
82.2835	2.04572
82.1726	2.04613
82.0616	2.04799
81.9507	2.04885
81.8398	2.0493
81.7289	2.05083
81.618	2.05282
81.507	2.05333
81.3961	2.05431
81.2852	2.05642
81.1743	2.0573
81.0633	2.05849
80.9524	2.05967
80.8415	2.0611
80.7306	2.06259
80.6197	2.06439
80.5087	2.06563
80.3978	2.06647
80.2869	2.06744
80.176	2.06954
80.0651	2.07099
79.9541	2.07198
79.8432	2.07296
79.7323	2.07494
79.6214	2.07674
79.5105	2.07798
79.3995	2.07842
79.2886	2.08048
79.1777	2.08183
79.0668	2.08256
78.9558	2.08386
78.8449	2.08563
78.734	2.08703
78.6231	2.08825
78.5122	2.08913
78.4012	2.08999
78.2903	2.09144
78.1794	2.09285
78.0685	2.09426
77.9575	2.09512
77.8466	2.09661
77.7357	2.0984
77.6248	2.09936
77.5139	2.10028
77.4029	2.10148
77.292	2.10283
77.1811	2.10438
77.0702	2.10596
76.9592	2.10684
76.8483	2.10738
76.7374	2.10921
76.6265	2.1103
76.5156	2.11099
76.4046	2.11242
76.2937	2.11402
76.1828	2.11557
76.0719	2.11635
75.9609	2.11696
75.85	2.11809
75.7391	2.1191
75.6282	2.12001
75.5173	2.12164
75.4063	2.12271
75.2954	2.12351
75.1845	2.12391
75.0736	2.1242
74.9627	2.12463
74.8517	2.12549
74.7408	2.12643
74.6299	2.12677
74.519	2.12683
74.4081	2.12685
74.2971	2.12719
74.1862	2.12744
74.0753	2.12731
73.9644	2.12773
73.8534	2.12862
73.7425	2.12876
73.6316	2.12826
73.5207	2.12826
73.4098	2.12929
73.2988	2.12908
73.1879	2.12899
73.077	2.1295
72.9661	2.12903
72.8551	2.12868
72.7442	2.12971
72.6333	2.12946
72.5224	2.12946
72.4115	2.13025
72.3006	2.13032
72.1896	2.13025
72.0787	2.13004
71.9678	2.13025
71.8569	2.13042
71.7459	2.13093
71.635	2.13135
71.5241	2.13162
71.4132	2.13172
71.3023	2.13149
71.1913	2.13155
71.0804	2.13179
70.9695	2.13218
70.8586	2.13286
70.7476	2.13294
70.6367	2.1326
70.5258	2.13248
70.4149	2.13261
70.304	2.13273
70.193	2.13324
70.0821	2.13363
69.9712	2.13397
69.8603	2.13414
69.7494	2.1342
69.6384	2.13424
69.5275	2.13441
69.4166	2.1345
69.3057	2.13441
69.1948	2.13475
69.0838	2.13481
68.9729	2.13534
68.862	2.13597
68.7511	2.13605
68.6402	2.13613
68.5292	2.13636
68.4183	2.13676
68.3074	2.13702
68.1965	2.1372
68.0855	2.1368
67.9746	2.13699
67.8637	2.13781
67.7528	2.1375
67.6419	2.13773
67.531	2.13792
67.42	2.1387
67.3091	2.13861
67.1982	2.13851
67.0873	2.1392
66.9763	2.13932
66.8654	2.13966
66.7545	2.13993
66.6436	2.1405
66.5327	2.13968
66.4217	2.14094
66.3108	2.14059
66.1999	2.14084
66.089	2.14162
65.9781	2.14124
65.8671	2.14197
65.7562	2.14172
65.6453	2.14203
65.5344	2.14283
65.4235	2.14302
65.3125	2.14336
65.2016	2.14323
65.0907	2.14296
64.9798	2.14304
64.8688	2.14399
64.7579	2.14434
64.647	2.14455
64.5361	2.1447
64.4252	2.14497
64.3142	2.1454
64.2033	2.14565
64.0924	2.14586
63.9815	2.14621
63.8706	2.14603
63.7596	2.14592
63.6487	2.14613
63.5378	2.14628
63.4269	2.14682
63.3159	2.14707
63.205	2.14777
63.0941	2.14789
62.9832	2.14777
62.8723	2.14789
62.7613	2.14842
62.6504	2.14848
62.5395	2.14882
62.4286	2.1496
62.3177	2.14939
62.2067	2.1502
62.0958	2.15054
61.9849	2.15043
61.874	2.15117
61.763	2.15102
61.6521	2.15151
61.5412	2.15182
61.4303	2.15132
61.3194	2.15241
61.2084	2.15272
61.0975	2.15306
60.9866	2.1526
60.8757	2.15272
60.7647	2.15319
60.6538	2.15422
60.5429	2.1538
60.432	2.15508
60.321	2.15493
60.2101	2.15499
60.0992	2.15566
59.9883	2.15632
59.8774	2.15579
59.7664	2.15715
59.6555	2.15743
59.5446	2.15728
59.4337	2.15751
59.3227	2.15791
59.2118	2.15825
59.1009	2.15858
58.99	2.15905
58.8791	2.15938
58.7681	2.1602
58.6572	2.16083
58.5463	2.16102
58.4354	2.16135
58.3245	2.16175
58.2135	2.16205
58.1026	2.16215
57.9917	2.16213
57.8808	2.16331
57.7698	2.16304
57.6589	2.16341
57.548	2.16455
57.4371	2.1643
57.3262	2.1645
57.2152	2.16537
57.1043	2.16616
56.9934	2.16614
56.8825	2.16681
56.7715	2.1673
56.6606	2.16766
56.5497	2.16801
56.4388	2.16831
56.3279	2.16871
56.2169	2.16875
56.106	2.16898
55.9951	2.16992
55.8842	2.17047
55.7732	2.17085
55.6623	2.17141
55.5514	2.17165
55.4405	2.17125
55.3296	2.1724
55.2186	2.17267
55.1077	2.17253
54.9968	2.17349
54.8859	2.17427
54.775	2.17457
54.664	2.17461
54.5531	2.17473
54.4422	2.17582
54.3313	2.1758
54.2204	2.17599
54.1094	2.17704
53.9985	2.17746
53.8876	2.17751
53.7767	2.17792
53.6658	2.179
53.5548	2.17925
53.4439	2.17925
53.333	2.17956
53.2221	2.18023
53.1111	2.18091
53.0002	2.18101
52.8893	2.18139
52.7784	2.18225
52.6675	2.18206
52.5565	2.18254
52.4456	2.18328
52.3347	2.18355
52.2238	2.18366
52.1129	2.1836
52.0019	2.18391
51.891	2.18418
51.7801	2.18515
51.6692	2.18551
51.5582	2.18523
51.4473	2.18555
51.3364	2.18591
51.2255	2.18672
51.1146	2.18656
51.0036	2.18681
50.8927	2.18746
50.7818	2.18809
50.6709	2.18832
50.5599	2.18824
50.449	2.18828
50.3381	2.18887
50.2272	2.18939
50.1163	2.18908
50.0053	2.18926
49.8944	2.18968
49.7835	2.18989
49.6726	2.1905
49.5617	2.19078
49.4507	2.19067
49.3398	2.1909
49.2289	2.19126
49.118	2.19155
49.007	2.19199
48.8961	2.19204
48.7852	2.19269
48.6743	2.19321
48.5633	2.19376
48.4524	2.19412
48.3415	2.19435
48.2306	2.19416
48.1197	2.19439
48.0087	2.19514
47.8978	2.19483
47.7869	2.19514
47.676	2.19599
47.565	2.1958
47.4541	2.19525
47.3432	2.19559
47.2323	2.19603
47.1214	2.19624
47.0104	2.19641
46.8995	2.1963
46.7886	2.19661
46.6777	2.1967
46.5667	2.19708
46.4558	2.19762
46.3449	2.19825
46.234	2.19844
46.1231	2.19867
46.0121	2.19913
45.9012	2.19888
45.7903	2.19947
45.6794	2.2001
45.5684	2.2006
45.4575	2.20042
45.3466	2.20113
45.2357	2.20182
45.1248	2.20205
45.0138	2.20262
44.9029	2.20268
44.792	2.20249
44.6811	2.20371
44.5701	2.20384
44.4592	2.20367
44.3483	2.20416
44.2374	2.20472
44.1264	2.20533
44.0155	2.20653
43.9046	2.2064
43.7937	2.20693
43.6828	2.20787
43.5718	2.20753
43.4609	2.20896
43.35	2.20857
43.2391	2.20903
43.1282	2.2102
43.0172	2.2097
42.9063	2.21115
42.7954	2.21064
42.6845	2.21157
42.5735	2.2123
42.4626	2.21285
42.3517	2.21329
42.2408	2.21409
42.1299	2.2144
42.0189	2.2155
41.908	2.21589
41.7971	2.21613
41.6862	2.21648
41.5753	2.21636
41.4643	2.2177
41.3534	2.21789
41.2425	2.21894
41.1316	2.2189
41.0207	2.22009
40.9097	2.22096
40.7988	2.22089
40.6879	2.22243
40.577	2.22255
40.466	2.22406
40.3551	2.22377
40.2442	2.22524
40.1333	2.22566
40.0224	2.22606
39.9114	2.22713
39.8005	2.22835
39.6896	2.22868
39.5787	2.23017
39.4678	2.23099
39.3568	2.23129
39.2459	2.23318
39.135	2.23372
39.0241	2.23465
38.9131	2.23587
38.8022	2.23673
38.6913	2.23807
38.5804	2.23908
38.4695	2.24007
38.3585	2.24084
38.2476	2.24204
38.1367	2.24374
38.0258	2.245
37.9148	2.2458
37.8039	2.24702
37.693	2.24922
37.5821	2.24958
37.4712	2.25181
37.3602	2.25227
37.2493	2.25437
37.1384	2.25575
37.0275	2.25674
36.9166	2.25827
36.8056	2.26052
36.6947	2.26142
36.5838	2.26312
36.4729	2.26523
36.3619	2.26604
36.251	2.26831
36.1401	2.26917
36.0292	2.27169
35.9183	2.27281
35.8073	2.2751
35.6964	2.2768
35.5855	2.27831
35.4746	2.28018
35.3636	2.28272
35.2527	2.284
35.1418	2.28574
35.0309	2.28811
34.92	2.2899
34.809	2.29108
34.6981	2.29326
34.5872	2.29523
34.4763	2.29746
34.3653	2.29946
34.2544	2.3008
34.1435	2.30223
34.0326	2.30437
33.9216	2.3063
33.8107	2.3083
33.6998	2.31065
33.5889	2.31306
33.4779	2.31498
33.367	2.31708
33.2561	2.31915
33.1452	2.32104
33.0343	2.32314
32.9233	2.32533
32.8124	2.32749
32.7015	2.32928
32.5906	2.33106
32.4796	2.33344
32.3687	2.33554
32.2578	2.33721
32.1469	2.33929
32.036	2.34112
31.925	2.34251
31.8141	2.34477
31.7032	2.34719
31.5923	2.34834
31.4813	2.35024
31.3704	2.35292
31.2595	2.35454
31.1486	2.35593
31.0377	2.3583
30.9267	2.36044
30.8158	2.36172
30.7049	2.36361
30.594	2.3659
30.483	2.36804
30.3721	2.36996
30.2612	2.3718
30.1503	2.37285
30.0393	2.37457
29.9284	2.37695
29.8175	2.37877
29.7066	2.38004
29.5957	2.38163
29.4847	2.38363
29.3738	2.38489
29.2629	2.38638
29.152	2.38869
29.041	2.39011
28.9301	2.39138
28.8192	2.39371
28.7083	2.39469
28.5974	2.39673
28.4864	2.39866
28.3755	2.40017
28.2646	2.40253
28.1537	2.40389
28.0428	2.40624
27.9318	2.40824
27.8209	2.40992
27.71	2.41235
27.599	2.41466
27.4881	2.41691
27.3772	2.4187
27.2663	2.42088
27.1554	2.42323
27.0444	2.42519
26.9335	2.42693
26.8226	2.42888
26.7117	2.43086
26.6007	2.43266
26.4898	2.43441
26.3789	2.43619
26.268	2.43854
26.1571	2.44077
26.0461	2.44264
25.9352	2.444
25.8243	2.44629
25.7133	2.44881
25.6024	2.45037
25.4915	2.45198
25.3806	2.45446
25.2697	2.45635
25.1587	2.45765
25.0478	2.4602
24.9369	2.46198
24.826	2.46316
24.7151	2.46582
24.6041	2.46689
24.4932	2.46943
24.3823	2.47097
24.2714	2.47277
24.1604	2.47569
24.0495	2.477
23.9386	2.47935
23.8277	2.48162
23.7167	2.48346
23.6058	2.48523
23.4949	2.48676
23.384	2.48922
23.2731	2.4917
23.1621	2.49359
23.0512	2.49527
22.9403	2.49737
22.8294	2.49913
22.7184	2.50108
22.6075	2.5036
22.4966	2.50507
22.3857	2.50688
22.2748	2.50961
22.1638	2.51123
22.0529	2.5128
21.942	2.51488
21.8311	2.51729
21.7201	2.51897
21.6092	2.52093
21.4983	2.52334
21.3874	2.5253
21.2765	2.527
21.1655	2.52864
21.0546	2.53072
20.9437	2.53321
20.8328	2.53502
20.7218	2.53651
20.6109	2.53815
20.5	2.54059
20.3891	2.54226
20.2781	2.5439
20.1672	2.54647
20.0563	2.54777
19.9454	2.54951
19.8345	2.55167
19.7235	2.55344
19.6126	2.55564
19.5017	2.55747
19.3908	2.55936
19.2798	2.56152
19.1689	2.56339
19.058	2.5652
18.9471	2.56728
18.8361	2.56902
18.7252	2.57102
18.6143	2.57316
18.5034	2.57486
18.3925	2.57654
18.2815	2.57818
18.1706	2.57979
18.0597	2.58158
17.9488	2.58357
17.8379	2.58553
17.7269	2.58777
17.616	2.58994
17.5051	2.59189
17.3942	2.59372
17.2832	2.59494
17.1723	2.59767
17.0614	2.59934
16.9505	2.6005
16.8396	2.60203
16.7286	2.60405
16.6177	2.60585
16.5068	2.60756
16.3959	2.60997
16.2849	2.61159
16.174	2.61285
16.0631	2.61463
15.9522	2.61673
15.8413	2.61753
15.7303	2.61992
15.6194	2.62179
15.5085	2.62312
15.3976	2.62499
15.2866	2.62629
15.1757	2.62753
15.0648	2.62885
14.9539	2.63061
14.843	2.6328
14.732	2.63419
14.6211	2.6354
14.5102	2.6366
14.3993	2.63799
14.2883	2.63979
14.1774	2.64181
14.0665	2.6434
13.9556	2.64481
13.8447	2.64605
13.7338	2.64805
13.6228	2.6491
13.5119	2.64996
13.401	2.65157
13.2901	2.65321
13.1791	2.65493
13.0682	2.65643
12.9573	2.6579
12.8464	2.65897
12.7355	2.66042
12.6245	2.6618
12.5136	2.66312
12.4027	2.66451
12.2918	2.6659
12.1808	2.6673
12.0699	2.66858
11.959	2.67033
11.8481	2.67167
11.7371	2.67266
11.6262	2.6739
11.5153	2.67509
11.4044	2.6764
11.2935	2.67753
11.1825	2.6789
11.0716	2.67982
10.9607	2.68165
10.8498	2.68301
10.7388	2.68429
10.6279	2.68532
10.517	2.68677
10.4061	2.68776
10.2952	2.68885
10.1842	2.6894
10.0733	2.69034
9.96239	2.69143
9.85147	2.69248
9.74055	2.69376
9.62963	2.6953
9.5187	2.69649
9.40778	2.69736
9.29686	2.69866
9.18594	2.69937
9.07501	2.70027
8.96409	2.70158
8.85317	2.70269
8.74224	2.70386
8.63132	2.7047
8.52039	2.70525
8.40947	2.70634
8.29855	2.70723
8.18762	2.70857
8.0767	2.70968
7.96578	2.71073
7.85486	2.7114
7.74393	2.71235
7.63301	2.71369
7.52209	2.71451
7.41117	2.7159
7.30025	2.71674
7.18933	2.71781
7.0784	2.71903
6.96748	2.72039
6.85656	2.72119
6.74563	2.72209
6.63471	2.72312
6.52379	2.72411
6.41287	2.72505
6.30194	2.72631
6.19102	2.72772
6.0801	2.72904
5.96918	2.73003
5.85825	2.73133
5.74733	2.73255
5.63641	2.73354
5.52549	2.73448
5.41456	2.7356
5.30364	2.73656
5.19272	2.73784
5.0818	2.73877
4.97088	2.73959
4.85995	2.74074
4.74903	2.74206
4.63811	2.74335
4.52719	2.74446
4.41627	2.74566
4.30535	2.74654
4.19443	2.74771
4.08351	2.74906
3.97258	2.75032
3.86166	2.75173
3.75074	2.75296
3.63982	2.75399
3.5289	2.75538
3.41798	2.75624
3.30706	2.75761
3.19613	2.75922
3.08521	2.76099
2.97429	2.76197
2.86337	2.76275
2.75245	2.7641
2.64152	2.76588
2.5306	2.76735
2.41968	2.76846
2.30876	2.76976
2.19784	2.77109
2.08691	2.77218
1.97599	2.77386
1.86507	2.77541
1.75415	2.77659
1.64323	2.77817
1.5323	2.77934
1.42138	2.78066
1.31046	2.78172
1.19954	2.78361
1.08861	2.78505
0.97769	2.78598
0.86677	2.78823
0.75585	2.78986
0.64493	2.79121
0.53401	2.79261
0.42308	2.79417
0.31216	2.79568
0.20124	2.79692
0.09032	2.79809
1.34071e-06	2.79999
2.31415e-07	2.79998
1.64964e-06	2.79972
0.05013	2.77968
0.10266	2.75966
0.15777	2.73965
0.22066	2.71964
0.2958	2.6996
0.38831	2.6795
0.49474	2.65949
0.60609	2.64126
0.71744	2.62549
0.82879	2.61182
0.94014	2.5996
1.0515	2.58985
1.16285	2.58231
1.2742	2.57572
1.38555	2.57011
1.4969	2.5652
1.60825	2.56045
1.7196	2.55686
1.83095	2.55363
1.9423	2.55045
2.05365	2.54714
2.165	2.54365
2.27635	2.54054
2.38771	2.53687
2.49906	2.53326
2.61041	2.52878
2.72176	2.52473
2.83311	2.52076
2.94446	2.51679
3.05581	2.51295
3.16716	2.50965
3.27852	2.50553
3.38987	2.50121
3.50122	2.49682
3.61257	2.49275
3.72392	2.48773
3.83527	2.4829
3.94662	2.47758
4.05797	2.47277
4.16932	2.46801
4.28067	2.46284
4.39202	2.45799
4.50337	2.45286
4.61473	2.44766
4.72608	2.44243
4.83743	2.43783
4.94878	2.43336
5.06013	2.42836
5.17148	2.42332
5.28283	2.41756
5.39418	2.41269
5.50553	2.40784
5.61688	2.40353
5.72823	2.39841
5.83958	2.3936
5.95093	2.38902
6.06228	2.38442
6.17363	2.37966
6.28498	2.37575
6.39633	2.37109
6.50768	2.36704
6.61903	2.36284
6.73038	2.35863
6.84173	2.35452
6.95308	2.35072
7.06444	2.34727
7.17579	2.34331
7.28714	2.33936
7.39849	2.33627
7.50984	2.33222
7.62119	2.32865
7.73254	2.32518
7.84389	2.32214
7.95524	2.31913
8.06659	2.31588
8.17794	2.31277
8.28929	2.31019
8.40064	2.3072
8.51199	2.30359
8.62334	2.30038
8.73469	2.29712
8.84604	2.29406
8.95739	2.2911
9.06874	2.28864
9.18009	2.2858
9.29144	2.28221
9.40278	2.27959
9.51413	2.27759
9.62548	2.2747
9.73683	2.27171
9.84819	2.26949
9.95954	2.26686
10.0709	2.26459
10.1822	2.26193
10.2936	2.25926
10.4049	2.2568
10.5163	2.25428
10.6276	2.25151
10.739	2.25008
10.8503	2.24782
10.9617	2.24509
11.073	2.2433
11.1844	2.24173
11.2957	2.23918
11.4071	2.2366
11.5184	2.23482
11.6298	2.23286
11.7411	2.23083
11.8525	2.2295
11.9638	2.22778
12.0752	2.22591
12.1865	2.22392
12.2979	2.22221
12.4092	2.22114
12.5206	2.21961
12.6319	2.21791
12.7432	2.21633
12.8546	2.21442
12.9659	2.21234
13.0773	2.21096
13.1886	2.20978
13.3	2.20838
13.4113	2.20699
13.5227	2.20567
13.634	2.20453
13.7454	2.20311
13.8567	2.20185
13.9681	2.19974
14.0794	2.19811
14.1908	2.19689
14.3021	2.19514
14.4135	2.19445
14.5248	2.19326
14.6362	2.19231
14.7475	2.19115
14.8589	2.18971
14.9702	2.18845
15.0816	2.18742
15.1929	2.18622
15.3043	2.1845
15.4156	2.18404
15.527	2.18271
15.6383	2.18147
15.7497	2.18009
15.861	2.17881
15.9724	2.17797
16.0837	2.17738
16.1951	2.17618
16.3064	2.17509
16.4178	2.17417
16.5291	2.17314
16.6405	2.1723
16.7518	2.17196
16.8631	2.1715
16.9745	2.17036
17.0858	2.16984
17.1972	2.16881
17.3085	2.16892
17.4199	2.16843
17.5312	2.16738
17.6426	2.16776
17.7539	2.16709
17.8653	2.16623
17.9766	2.16675
18.088	2.16637
18.1993	2.16556
18.3107	2.16518
18.422	2.16486
18.5334	2.16524
18.6447	2.16415
18.7561	2.1639
18.8674	2.16427
18.9788	2.16388
19.0901	2.16278
19.2015	2.16261
19.3128	2.16217
19.4242	2.16209
19.5355	2.16184
19.6469	2.16194
19.7582	2.16194
19.8696	2.16146
19.9809	2.16104
20.0922	2.16049
20.2036	2.16089
20.3149	2.16026
20.4263	2.15988
20.5376	2.15984
20.649	2.15955
20.7603	2.15944
20.8717	2.15892
20.983	2.15896
21.0944	2.15842
21.2057	2.15816
21.3171	2.15768
21.4285	2.1572
21.5398	2.15701
21.6512	2.15695
21.7625	2.15682
21.8739	2.15638
21.9852	2.15598
22.0966	2.15493
22.2079	2.15522
22.3192	2.15501
22.4306	2.15466
22.5419	2.15394
22.6533	2.15331
22.7646	2.15352
22.876	2.15329
22.9873	2.15275
23.0987	2.15207
23.21	2.15184
23.3214	2.15178
23.4327	2.15092
23.5441	2.15014
23.6554	2.15048
23.7668	2.14949
23.8781	2.14878
23.9895	2.14836
24.1008	2.14823
24.2122	2.1481
24.3235	2.14752
24.4349	2.14749
24.5462	2.14726
24.6576	2.14611
24.7689	2.14563
24.8803	2.1451
24.9916	2.14474
25.103	2.14435
25.2143	2.14367
25.3257	2.14374
25.437	2.1433
25.5484	2.14229
25.6597	2.14199
25.7711	2.14172
25.8824	2.14111
25.9938	2.14065
26.1051	2.13952
26.2164	2.13987
26.3278	2.13939
26.4392	2.1383
26.5505	2.1376
26.6619	2.13729
26.7732	2.13693
26.8846	2.13641
26.9959	2.1358
27.1073	2.13531
27.2186	2.13521
27.33	2.13489
27.4413	2.13422
27.5526	2.13313
27.664	2.13324
27.7753	2.13269
27.8867	2.13139
27.998	2.13116
28.1094	2.13053
28.2207	2.12967
28.3321	2.12862
28.4434	2.12819
28.5548	2.1283
28.6661	2.1278
28.7775	2.12757
28.8888	2.12624
29.0002	2.12628
29.1115	2.12547
29.2229	2.12471
29.3342	2.12416
29.4456	2.12383
29.5569	2.12343
29.6683	2.12232
29.7796	2.12187
29.891	2.12126
30.0023	2.12099
30.1137	2.1199
30.225	2.11927
30.3364	2.11906
30.4477	2.11845
30.5591	2.11767
30.6704	2.11774
30.7818	2.11646
30.8931	2.11568
31.0045	2.11553
31.1158	2.1157
31.2272	2.11511
31.3385	2.11442
31.4499	2.11335
31.5612	2.11349
31.6726	2.11194
31.7839	2.11179
31.8953	2.11171
32.0066	2.11119
32.118	2.11001
32.2293	2.10994
32.3407	2.10929
32.452	2.10871
32.5634	2.1082
32.6747	2.10814
32.7861	2.10728
32.8974	2.10692
33.0087	2.10688
33.1201	2.10619
33.2315	2.10545
33.3428	2.10568
33.4541	2.10533
33.5655	2.10421
33.6768	2.10344
33.7882	2.10352
33.8995	2.10333
34.0109	2.10243
34.1222	2.10215
34.2336	2.1011
34.3449	2.10121
34.4563	2.10094
34.5676	2.10054
34.679	2.10031
34.7903	2.09955
34.9017	2.09898
35.013	2.09867
35.1244	2.09852
35.2357	2.09856
35.3471	2.09795
35.4584	2.09758
35.5697	2.09695
35.6811	2.0964
35.7924	2.09651
35.9038	2.09678
36.0151	2.09653
36.1265	2.09581
36.2378	2.09545
36.3492	2.09546
36.4605	2.09493
36.5719	2.0948
36.6832	2.09525
36.7946	2.09482
36.9059	2.09449
37.0173	2.09407
37.1286	2.09441
37.24	2.09399
37.3513	2.09338
37.4627	2.0934
37.574	2.09356
37.6854	2.093
37.7967	2.09291
37.9081	2.09287
38.0194	2.09251
38.1307	2.0922
38.2421	2.09247
38.3534	2.09188
38.4648	2.09157
38.5761	2.09212
38.6875	2.09138
38.7988	2.09191
38.9102	2.09168
39.0215	2.09121
39.1329	2.09155
39.2442	2.09054
39.3556	2.09075
39.4669	2.09084
39.5783	2.09069
39.6896	2.09048
39.801	2.09039
39.9123	2.09
40.0237	2.08936
40.135	2.0892
40.2464	2.08909
40.3577	2.08913
40.4691	2.08876
40.5804	2.08831
40.6918	2.0879
40.8031	2.08796
40.9145	2.08768
41.0258	2.08762
41.1371	2.08764
41.2485	2.08766
41.3599	2.08739
41.4712	2.0872
41.5825	2.08628
41.6939	2.08605
41.8052	2.08613
41.9166	2.08588
42.0279	2.08554
42.1393	2.08521
42.2506	2.08481
42.362	2.08369
42.4733	2.0839
42.5847	2.08382
42.696	2.08359
42.8074	2.08323
42.9187	2.08233
43.0301	2.08223
43.1414	2.08227
43.2528	2.08151
43.3641	2.08143
43.4755	2.08176
43.5868	2.08115
43.6982	2.08086
43.8095	2.08027
43.9209	2.07987
44.0322	2.07996
44.1435	2.07851
44.2549	2.07851
44.3663	2.07796
44.4776	2.07773
44.5889	2.07704
44.7003	2.07662
44.8116	2.07611
44.923	2.07605
45.0343	2.07559
45.1457	2.07485
45.257	2.0741
45.3684	2.07378
45.4797	2.07317
45.5911	2.07261
45.7024	2.07256
45.8138	2.07177
45.9251	2.07111
46.0365	2.0703
46.1478	2.06994
46.2592	2.06941
46.3705	2.06912
46.4819	2.06866
46.5932	2.06834
46.7046	2.06738
46.8159	2.06704
46.9273	2.06647
47.0386	2.06599
47.15	2.06509
47.2613	2.06419
47.3727	2.06421
47.484	2.06326
47.5954	2.0625
47.7067	2.06198
47.818	2.06194
47.9294	2.06146
48.0408	2.06028
48.1521	2.05996
48.2634	2.05977
48.3748	2.05856
48.4861	2.05757
48.5975	2.05694
48.7088	2.05623
48.8202	2.05574
48.9315	2.05549
49.0429	2.05482
49.1542	2.05398
49.2656	2.05278
49.3769	2.05249
49.4883	2.05192
49.5996	2.05119
49.711	2.05049
49.8223	2.0497
49.9337	2.04881
50.045	2.04766
50.1564	2.04791
50.2677	2.04688
50.3791	2.04573
50.4904	2.04545
50.6018	2.04438
50.7131	2.04329
50.8245	2.04362
50.9358	2.04209
51.0472	2.04121
51.1585	2.04134
51.2698	2.04081
51.3812	2.03945
51.4926	2.03963
51.6039	2.03817
51.7152	2.03762
51.8266	2.03745
51.9379	2.03573
52.0493	2.03579
52.1606	2.03497
52.272	2.03449
52.3833	2.03438
52.4947	2.0335
52.606	2.03281
52.7174	2.03285
52.8287	2.03193
52.9401	2.031
53.0514	2.03098
53.1628	2.02943
53.2741	2.02943
53.3855	2.02771
53.4968	2.02764
53.6082	2.02634
53.7195	2.02624
53.8309	2.02535
53.9422	2.02496
54.0536	2.02435
54.1649	2.02435
54.2763	2.02284
54.3876	2.02277
54.499	2.02132
54.6103	2.02111
54.7216	2.01985
54.833	2.01901
54.9444	2.01843
55.0557	2.01786
55.1671	2.01632
55.2784	2.01527
55.3897	2.01465
55.5011	2.01395
55.6125	2.01313
55.7238	2.01171
55.8351	2.01025
55.9465	2.00937
56.0578	2.00839
56.1692	2.00706
56.2805	2.00639
56.3919	2.0048
56.5032	2.00343
56.6146	2.00257
56.7259	2.00087
56.8373	2.00022
56.9486	1.99898
57.06	1.99705
57.1713	1.99566
57.2827	1.99478
57.394	1.99358
57.5054	1.99219
57.6167	1.99115
57.7281	1.98881
57.8394	1.98768
57.9508	1.98682
58.0621	1.9856
58.1735	1.98386
58.2848	1.9823
58.3961	1.98117
58.5075	1.98029
58.6188	1.97877
58.7302	1.97707
58.8415	1.97586
58.9529	1.97474
59.0642	1.97355
59.1756	1.9721
59.2869	1.97058
59.3983	1.97
59.5096	1.96773
59.621	1.96695
59.7323	1.96575
59.8437	1.96359
59.955	1.96326
60.0664	1.96179
60.1777	1.96021
60.2891	1.95977
60.4004	1.95857
60.5117	1.95738
60.6231	1.95603
60.7345	1.95416
60.8458	1.95284
60.9571	1.95225
61.0685	1.95085
61.1798	1.94959
61.2912	1.9473
61.4025	1.947
61.5139	1.9454
61.6252	1.94343
61.7366	1.94213
61.8479	1.94121
61.9593	1.94064
62.0706	1.93847
62.182	1.93764
62.2933	1.93707
62.4047	1.93503
62.516	1.93411
62.6274	1.93295
62.7387	1.93146
62.8501	1.93081
62.9614	1.92957
63.0728	1.92865
63.1841	1.92751
63.2955	1.92615
63.4068	1.92522
63.5181	1.92449
63.6295	1.92325
63.7409	1.92205
63.8522	1.92163
63.9635	1.92035
64.0749	1.9196
64.1863	1.91909
64.2976	1.91783
64.409	1.9172
64.5203	1.91647
64.6316	1.91567
64.743	1.91506
64.8543	1.91426
64.9657	1.91308
65.077	1.91195
65.1884	1.91162
65.2997	1.91138
65.4111	1.90991
65.5224	1.90928
65.6338	1.90918
65.7451	1.90773
65.8565	1.90683
65.9678	1.90597
66.0792	1.90553
66.1905	1.90443
66.3019	1.90288
66.4132	1.90185
66.5246	1.90099
66.6359	1.90006
66.7473	1.89878
66.8586	1.89694
66.97	1.8965
67.0813	1.89561
67.1927	1.89412
67.304	1.89334
67.4154	1.89192
67.5267	1.89057
67.6381	1.88963
67.7494	1.88789
67.8608	1.88683
67.9721	1.88528
68.0835	1.88431
68.1948	1.88314
68.3062	1.88165
68.4175	1.8811
68.5289	1.87969
68.6402	1.87879
68.7516	1.87831
68.8629	1.87684
68.9743	1.87488
69.0856	1.87417
69.197	1.87346
69.3083	1.87207
69.4197	1.87092
69.531	1.86957
69.6423	1.86777
69.7537	1.86676
69.865	1.8652
69.9764	1.86407
70.0877	1.86357
70.1991	1.86178
70.3105	1.86056
70.4218	1.86042
70.5332	1.85855
70.6445	1.85832
70.7558	1.85657
70.8672	1.85594
70.9785	1.85449
71.0899	1.85367
71.2013	1.85183
71.3126	1.85147
71.424	1.8495
71.5353	1.8488
71.6466	1.84842
71.758	1.84639
71.8693	1.84607
71.9807	1.84435
72.0921	1.84378
72.2034	1.84248
72.3148	1.84067
72.4261	1.84046
72.5375	1.83942
72.6488	1.8383
72.7601	1.83713
72.8715	1.83566
72.9828	1.83427
73.0942	1.8332
73.2056	1.83213
73.3169	1.8316
73.4283	1.83009
73.5396	1.82984
73.6509	1.82875
73.7623	1.82778
73.8736	1.82547
73.985	1.82553
74.0963	1.82392
74.2077	1.82253
74.319	1.82167
74.4304	1.821
74.5417	1.81934
74.6531	1.81892
74.7644	1.81699
74.8758	1.81705
74.9871	1.81508
75.0985	1.81453
75.2098	1.81337
75.3212	1.81151
75.4325	1.81104
75.5439	1.80974
75.6552	1.80848
75.7666	1.80743
75.8779	1.80659
75.9893	1.80546
76.1006	1.80357
76.212	1.80227
76.3233	1.80157
76.4347	1.80086
76.546	1.79924
76.6574	1.79786
76.7687	1.79712
76.8801	1.79639
76.9914	1.79527
77.1028	1.79319
77.2141	1.79282
77.3255	1.7913
77.4368	1.79063
77.5482	1.78927
77.6595	1.7874
77.7709	1.78698
77.8822	1.7863
77.9936	1.7854
78.1049	1.78359
78.2163	1.78324
78.3276	1.78129
78.439	1.78063
78.5503	1.77921
78.6617	1.77822
78.773	1.77744
78.8844	1.77595
78.9957	1.77522
79.1071	1.77427
79.2184	1.77331
79.3298	1.77152
79.4411	1.7702
79.5525	1.76967
79.6638	1.76856
79.7752	1.7677
79.8865	1.76656
79.9979	1.76526
80.1092	1.76425
80.2206	1.76364
80.3319	1.76262
80.4433	1.76131
80.5546	1.75968
80.666	1.75873
80.7773	1.75783
80.8887	1.75644
81	1.75573
81.1114	1.75459
81.2227	1.75295
81.3341	1.75226
81.4454	1.75067
81.5568	1.75004
81.6681	1.74855
81.7795	1.74731
81.8909	1.74691
82.0022	1.74479
82.1136	1.74474
82.2249	1.74309
82.3363	1.74161
82.4476	1.7405
82.5589	1.73941
82.6703	1.73838
82.7817	1.73784
82.893	1.73657
83.0044	1.73506
83.1157	1.73393
83.2271	1.73269
83.3384	1.73204
83.4497	1.73002
83.5611	1.72937
83.6724	1.72824
83.7838	1.72727
83.8952	1.72549
84.0065	1.72441
84.1179	1.7241
84.2292	1.72232
84.3406	1.72208
84.4519	1.72045
84.5633	1.71916
84.6746	1.71864
84.786	1.71696
84.8973	1.71643
85.0087	1.71434
85.12	1.71467
85.2314	1.7128
85.3427	1.71175
85.4541	1.71127
85.5654	1.70974
85.6768	1.70862
85.7881	1.70783
85.8995	1.70678
86.0108	1.70537
86.1222	1.70459
86.2335	1.70405
86.3449	1.70255
86.4562	1.7011
86.5676	1.70026
86.6789	1.69968
86.7903	1.69795
86.9016	1.69648
87.013	1.69567
87.1243	1.69476
87.2357	1.6935
87.347	1.69254
87.4584	1.69226
87.5697	1.69048
87.6811	1.68936
87.7924	1.68873
87.9038	1.68729
88.0151	1.68542
88.1265	1.68475
88.2378	1.68414
88.3492	1.68315
88.4605	1.68202
88.5719	1.68094
88.6832	1.67998
88.7946	1.67891
88.9059	1.6779
89.0173	1.67639
89.1286	1.67492
89.24	1.67399
89.3513	1.67292
89.4627	1.6724
89.574	1.67103
89.6854	1.66941
89.7967	1.66893
89.9081	1.6674
90.0194	1.66671
90.1308	1.66511
90.2421	1.66469
90.3535	1.664
90.4648	1.66261
90.5762	1.66074
90.6875	1.65999
90.7989	1.65957
90.9102	1.65738
91.0216	1.65755
91.1329	1.65593
91.2443	1.65419
91.3556	1.65402
91.467	1.65188
91.5783	1.65154
91.6897	1.64948
91.801	1.64946
91.9124	1.64781
92.0237	1.64682
92.1351	1.64575
92.2464	1.64415
92.3578	1.64411
92.4691	1.64308
92.5805	1.64146
92.6919	1.64069
92.8032	1.63934
92.9146	1.63831
93.0259	1.63686
93.1372	1.63565
93.2486	1.63527
93.3599	1.63359
93.4713	1.6326
93.5827	1.63212
93.694	1.63119
93.8054	1.62981
93.9167	1.62857
94.0281	1.62775
94.1394	1.62624
94.2508	1.62535
94.3621	1.62519
94.4735	1.62342
94.5848	1.62271
94.6962	1.62137
94.8075	1.62015
94.9189	1.61956
95.0302	1.6187
95.1416	1.61748
95.2529	1.61721
95.3643	1.61502
95.4756	1.61448
95.587	1.6129
95.6983	1.6116
95.8097	1.61068
95.921	1.61005
96.0324	1.60879
96.1437	1.60717
96.2551	1.60637
96.3665	1.60606
96.4778	1.60398
96.5892	1.60276
96.7005	1.60188
96.8119	1.60142
96.9232	1.59948
97.0346	1.59881
97.1459	1.59812
97.2573	1.59616
97.3686	1.59595
97.48	1.59505
97.5913	1.59337
97.7027	1.59297
97.814	1.59114
97.9254	1.59108
98.0367	1.58974
98.1481	1.58823
98.2594	1.58739
98.3708	1.58629
98.4821	1.58514
98.5935	1.5848
98.7048	1.58388
98.8162	1.58226
98.9275	1.58195
99.0389	1.5809
99.1502	1.57966
99.2616	1.57834
99.373	1.57764
99.4843	1.57634
99.5957	1.5751
99.707	1.57319
99.8184	1.57201
99.9297	1.57105
100.041	1.57033
100.152	1.56931
100.264	1.56861
100.375	1.56651
100.486	1.56574
100.598	1.56515
100.709	1.56391
100.821	1.56242
100.932	1.56168
101.043	1.56093
101.155	1.55891
101.266	1.55874
101.377	1.55672
101.489	1.55631
101.6	1.55574
101.711	1.55379
101.823	1.55368
101.934	1.55187
102.045	1.5508
102.157	1.54944
102.268	1.54847
102.379	1.54738
102.491	1.54728
102.602	1.54566
102.714	1.544
102.825	1.5436
102.936	1.54205
103.048	1.54068
103.159	1.54014
103.27	1.53856
103.382	1.53759
103.493	1.53719
103.604	1.53602
103.716	1.53507
103.827	1.53407
103.938	1.53304
104.05	1.53148
104.161	1.53064
104.272	1.52965
104.384	1.52881
104.495	1.5281
104.607	1.52682
104.718	1.5264
104.829	1.52476
104.941	1.52377
105.052	1.52329
105.163	1.52224
105.275	1.52157
105.386	1.5202
105.497	1.51882
105.609	1.51741
105.72	1.51718
105.831	1.5167
105.943	1.51548
106.054	1.51447
106.165	1.51369
106.277	1.51304
106.388	1.51195
106.5	1.51092
106.611	1.51002
106.722	1.50912
106.834	1.50752
106.945	1.50679
107.056	1.50622
107.168	1.5054
107.279	1.50498
107.39	1.50328
107.502	1.50267
107.613	1.50261
107.724	1.50099
107.836	1.50006
107.947	1.4999
108.058	1.49817
108.17	1.49801
108.281	1.49633
108.393	1.49599
108.504	1.49566
108.615	1.49398
108.727	1.49379
108.838	1.49236
108.949	1.49227
109.061	1.49087
109.172	1.49036
109.283	1.48998
109.395	1.48927
109.506	1.48845
109.617	1.48717
109.729	1.48623
109.84	1.48604
109.951	1.48568
110.063	1.48436
110.174	1.48339
110.286	1.48291
110.397	1.48222
110.508	1.48049
110.62	1.48068
110.731	1.47988
110.842	1.47825
110.954	1.47743
111.065	1.47652
111.176	1.47568
111.288	1.47537
111.399	1.47508
111.51	1.47363
111.622	1.47245
111.733	1.47178
111.844	1.471
111.956	1.47033
112.067	1.46978
112.178	1.46976
112.29	1.46861
112.401	1.46774
112.513	1.46716
112.624	1.46699
112.735	1.46607
112.847	1.46485
112.958	1.46474
113.069	1.46428
113.181	1.46331
113.292	1.46271
113.403	1.46145
113.515	1.46115
113.626	1.46088
113.737	1.45935
113.849	1.4588
113.96	1.45819
114.071	1.45729
114.183	1.45724
114.294	1.45636
114.406	1.45561
114.517	1.45542
114.628	1.45479
114.74	1.45449
114.851	1.45372
114.962	1.4534
115.074	1.45172
115.185	1.45132
115.296	1.45067
115.408	1.44956
115.519	1.44958
115.63	1.44832
115.742	1.44859
115.853	1.44771
115.965	1.44647
116.076	1.44664
116.187	1.44542
116.299	1.44549
116.41	1.44387
116.521	1.44439
116.633	1.44299
116.744	1.44282
116.855	1.44276
116.967	1.44114
117.078	1.44129
117.189	1.44026
117.301	1.44038
117.412	1.43864
117.523	1.43929
117.635	1.43765
117.746	1.43757
117.858	1.4366
117.969	1.43658
118.08	1.43513
118.192	1.43515
118.303	1.43463
118.414	1.43358
118.526	1.4341
118.637	1.43238
118.748	1.43177
118.86	1.43192
118.971	1.43165
119.082	1.43081
119.194	1.42984
119.305	1.42889
119.417	1.42919
119.528	1.42808
119.639	1.42736
119.751	1.4277
119.862	1.42688
119.973	1.42579
120.085	1.42507
120.196	1.42457
120.307	1.42346
120.419	1.4232
120.53	1.42213
120.641	1.42161
120.753	1.42089
120.864	1.42119
120.975	1.4207
121.087	1.41999
121.198	1.4193
121.31	1.41812
121.421	1.4181
121.532	1.41812
121.644	1.41657
121.755	1.41648
121.866	1.41575
121.978	1.4151
122.089	1.41587
122.2	1.41472
122.312	1.41375
122.423	1.41398
122.534	1.4134
122.646	1.4123
122.757	1.41161
122.869	1.41159
122.98	1.41117
123.091	1.40993
123.203	1.40999
123.314	1.40924
123.425	1.40913
123.537	1.40804
123.648	1.40718
123.759	1.40642
123.871	1.40647
123.982	1.40626
124.093	1.40584
124.205	1.40539
124.316	1.40369
124.428	1.40394
124.539	1.40329
124.65	1.40182
124.762	1.40193
124.873	1.40075
124.984	1.40086
125.096	1.39985
125.207	1.40002
125.318	1.39914
125.43	1.39807
125.541	1.39764
125.652	1.39773
125.764	1.39636
125.875	1.39594
125.986	1.39594
126.098	1.39502
126.209	1.39439
126.321	1.39416
126.432	1.39387
126.543	1.39336
126.655	1.39344
126.766	1.39271
126.877	1.3917
126.989	1.39168
127.1	1.39177
127.211	1.3913
127.323	1.39107
127.434	1.39059
127.545	1.39029
127.657	1.38939
127.768	1.38924
127.879	1.38777
127.991	1.38834
128.102	1.38689
128.214	1.3874
128.325	1.38626
128.436	1.38614
128.548	1.3857
128.659	1.38586
128.77	1.38523
128.882	1.38444
128.993	1.38462
129.104	1.38408
129.216	1.3837
129.327	1.38349
129.438	1.38288
129.55	1.3829
129.661	1.38276
129.773	1.38192
129.884	1.38127
129.995	1.38068
130.107	1.38057
130.218	1.38032
130.329	1.3798
130.441	1.37994
130.552	1.37872
130.663	1.37935
130.775	1.37811
130.886	1.37795
130.997	1.37805
131.109	1.377
131.22	1.37742
131.331	1.3761
131.443	1.37652
131.554	1.37553
131.666	1.37547
131.777	1.37538
131.888	1.3753
132	1.37438
132.111	1.37501
132.222	1.37473
132.334	1.37507
132.445	1.37475
132.556	1.37402
132.668	1.37381
132.779	1.37299
132.89	1.37314
133.002	1.37242
133.113	1.37295
133.224	1.37211
133.336	1.37202
133.447	1.37217
133.558	1.37148
133.67	1.37051
133.781	1.37079
133.893	1.37049
134.004	1.36944
134.115	1.36988
134.227	1.36994
134.338	1.36873
134.449	1.36866
134.561	1.36896
134.672	1.3678
134.783	1.3673
134.895	1.36797
135.006	1.36793
135.117	1.36673
135.229	1.36719
135.34	1.3668
135.451	1.3665
135.563	1.36581
135.674	1.36535
135.785	1.36486
135.897	1.36459
136.008	1.36409
136.12	1.36396
136.231	1.36396
136.342	1.36392
136.454	1.36394
136.565	1.36354
136.676	1.36304
136.788	1.36329
136.899	1.36306
137.01	1.36228
137.122	1.36201
137.233	1.36264
137.344	1.36125
[truncated: 4,904 more rows]

## Sheet: Fig.1c_voltage_profile_2G
Specific capacity (mAh g-1)	Potential (V vs. Na+/Na)
65.9513	2.10627
65.8401	2.10964
65.729	2.11312
65.6178	2.11604
65.5067	2.11902
65.3955	2.1218
65.2844	2.12406
65.1732	2.12591
65.062	2.12757
64.9509	2.12902
64.8397	2.13034
64.7286	2.13137
64.6174	2.13255
64.5063	2.13309
64.3951	2.13377
64.284	2.13456
64.1728	2.13509
64.0617	2.13557
63.9505	2.13604
63.8394	2.1366
63.7282	2.13694
63.6171	2.13732
63.5059	2.13759
63.3948	2.13809
63.2836	2.1386
63.1725	2.13906
63.0613	2.13919
62.9502	2.13984
62.839	2.14017
62.7279	2.1407
62.6167	2.14118
62.5056	2.14192
62.3944	2.14275
62.2833	2.1433
62.1721	2.14443
62.061	2.14553
61.9498	2.14689
61.8387	2.14406
61.7275	2.14569
61.6164	2.14717
61.5052	2.14866
61.3941	2.1499
61.2829	2.15118
61.1718	2.1526
61.0606	2.15382
60.9494	2.15525
60.8383	2.15664
60.7272	2.15777
60.616	2.15928
60.5048	2.16071
60.3937	2.1618
60.2825	2.16308
60.1714	2.16457
60.0602	2.16598
59.9491	2.16722
59.8379	2.16836
59.7268	2.16962
59.6156	2.17075
59.5045	2.17188
59.3933	2.17323
59.2822	2.1744
59.171	2.17581
59.0599	2.17697
58.9487	2.17806
58.8376	2.17968
58.7264	2.18064
58.6153	2.18167
58.5041	2.18253
58.393	2.18369
58.2818	2.1848
58.1707	2.18591
58.0595	2.18656
57.9483	2.18738
57.8372	2.18841
57.7261	2.18944
57.6149	2.18988
57.5037	2.19097
57.3926	2.19156
57.2814	2.19234
57.1703	2.19358
57.0591	2.19414
56.948	2.19488
56.8368	2.19137
56.7257	2.1924
56.6145	2.19303
56.5034	2.19349
56.3922	2.19387
56.2811	2.19402
56.1699	2.19425
56.0588	2.19457
55.9476	2.19463
55.8365	2.19492
55.7253	2.19511
55.6142	2.19515
55.503	2.19562
55.3919	2.19578
55.2807	2.19574
55.1696	2.19587
55.0584	2.19606
54.9473	2.19614
54.8361	2.19618
54.725	2.1965
54.6138	2.19658
54.5027	2.19643
54.3915	2.19654
54.2803	2.19669
54.1692	2.19685
54.0581	2.19652
53.9469	2.19683
53.8357	2.19679
53.7246	2.197
53.6135	2.19702
53.5023	2.197
53.3911	2.19748
53.28	2.1974
53.1688	2.19757
53.0577	2.19788
52.9465	2.19795
52.8354	2.19835
52.7242	2.19864
52.6131	2.19883
52.5019	2.19898
52.3908	2.19839
52.2796	2.19885
52.1685	2.19876
52.0573	2.19904
51.9462	2.19902
51.835	2.19927
51.7239	2.19935
51.6127	2.19547
51.5016	2.19641
51.3904	2.19706
51.2792	2.19715
51.1681	2.19711
51.0569	2.19727
50.9458	2.19727
50.8346	2.1974
50.7235	2.19755
50.6123	2.19757
50.5012	2.19765
50.39	2.19769
50.2789	2.1978
50.1677	2.19811
50.0566	2.19837
49.9454	2.19841
49.8343	2.19853
49.7231	2.19866
49.612	2.199
49.5008	2.19919
49.3897	2.19944
49.2785	2.19958
49.1673	2.19984
49.0562	2.20002
48.945	2.20005
48.8339	2.20017
48.7227	2.20034
48.6116	2.20057
48.5004	2.20072
48.3893	2.20086
48.2781	2.20103
48.167	2.2012
48.0558	2.20143
47.9447	2.20152
47.8335	2.20194
47.7224	2.20229
47.6112	2.20232
47.5001	2.20273
47.3889	2.20318
47.2777	2.20349
47.1666	2.20416
47.0554	2.20458
46.9443	2.20467
46.8331	2.20408
46.722	2.20442
46.6108	2.2046
46.4997	2.2046
46.3885	2.20498
46.2774	2.20521
46.1662	2.20546
46.0551	2.20584
45.9439	2.20601
45.8328	2.20645
45.7216	2.20307
45.6105	2.20357
45.4993	2.20412
45.3882	2.2045
45.277	2.2046
45.1658	2.20479
45.0547	2.2049
44.9435	2.20519
44.8324	2.20546
44.7212	2.20574
44.6101	2.20605
44.4989	2.2063
44.3878	2.20651
44.2766	2.20696
44.1655	2.20704
44.0543	2.20752
43.9432	2.20773
43.832	2.20811
43.7209	2.20847
43.6097	2.20853
43.4986	2.20904
43.3874	2.20924
43.2763	2.20941
43.1651	2.20979
43.054	2.20996
42.9428	2.21019
42.8317	2.21038
42.7205	2.21071
42.6093	2.21095
42.4982	2.21107
42.3871	2.21191
42.2759	2.21221
42.1647	2.21256
42.0536	2.21372
41.9424	2.21401
41.8313	2.21372
41.7201	2.21418
41.609	2.21443
41.4978	2.21477
41.3867	2.21525
41.2755	2.21548
41.1644	2.2159
41.0532	2.21636
40.9421	2.21683
40.8309	2.21758
40.7198	2.2179
40.6086	2.21521
40.4975	2.21594
40.3863	2.2163
40.2752	2.21681
40.164	2.21716
40.0529	2.21754
39.9417	2.21796
39.8306	2.21848
39.7194	2.21886
39.6083	2.21926
39.4971	2.21966
39.386	2.2201
39.2748	2.22059
39.1637	2.22103
39.0525	2.22134
38.9414	2.22204
38.8302	2.22237
38.7191	2.22283
38.6079	2.22317
38.4968	2.22359
38.3856	2.22401
38.2745	2.22443
38.1633	2.22498
38.0522	2.22525
37.941	2.22561
37.8299	2.22603
37.7187	2.22615
37.6076	2.22687
37.4964	2.22716
37.3853	2.22766
37.2741	2.22821
37.163	2.22842
37.0518	2.22913
36.9407	2.22962
36.8295	2.23027
36.7184	2.2306
36.6072	2.23085
36.4961	2.23155
36.3849	2.23214
36.2738	2.23249
36.1626	2.23298
36.0515	2.23342
35.9403	2.23382
35.8292	2.23436
35.718	2.23485
35.6069	2.23531
35.4957	2.23581
35.3846	2.23638
35.2734	2.23674
35.1623	2.23739
35.0511	2.23449
34.94	2.23484
34.8288	2.23535
34.7177	2.23552
34.6065	2.23594
34.4954	2.23621
34.3842	2.23659
34.2731	2.23711
34.1619	2.23739
34.0508	2.23781
33.9396	2.23806
33.8284	2.23867
33.7173	2.23921
33.6061	2.23963
33.495	2.23993
33.3839	2.24022
33.2727	2.2407
33.1615	2.24133
33.0504	2.24176
32.9393	2.24226
32.8281	2.24259
32.7169	2.24302
32.6058	2.24341
32.4946	2.24394
32.3835	2.24421
32.2723	2.24488
32.1612	2.24509
32.05	2.24554
31.9389	2.24589
31.8277	2.24648
31.7166	2.24682
31.6054	2.24753
31.4943	2.24824
31.3831	2.24883
31.272	2.24892
31.1608	2.24973
31.0497	2.25034
30.9385	2.25108
30.8274	2.25144
30.7162	2.25228
30.6051	2.2527
30.4939	2.25373
30.3828	2.25448
30.2716	2.25511
30.1605	2.25261
30.0493	2.25335
29.9382	2.25406
29.827	2.25471
29.7159	2.25555
29.6047	2.25616
29.4936	2.25669
29.3824	2.25753
29.2713	2.25828
29.1601	2.2591
29.049	2.25982
28.9378	2.26078
28.8267	2.26148
28.7155	2.26248
28.6044	2.26299
28.4932	2.26395
28.3821	2.26486
28.2709	2.26574
28.1598	2.26651
28.0486	2.2674
27.9375	2.26824
27.8263	2.26904
27.7152	2.26979
27.604	2.27059
27.4929	2.27126
27.3817	2.27216
27.2706	2.2728
27.1594	2.2738
27.0483	2.27475
26.9371	2.27542
26.826	2.27622
26.7148	2.2771
26.6037	2.2779
26.4925	2.27886
26.3814	2.27977
26.2702	2.2808
26.1591	2.28182
26.0479	2.28288
25.9368	2.28418
25.8256	2.28426
25.7145	2.28518
25.6033	2.28632
25.4922	2.28722
25.381	2.28812
25.2699	2.28901
25.1587	2.29
25.0476	2.29111
24.9364	2.29216
24.8253	2.28928
24.7141	2.29071
24.6029	2.29165
24.4918	2.29262
24.3806	2.29352
24.2695	2.2942
24.1583	2.29506
24.0472	2.29583
23.936	2.29669
23.8249	2.29749
23.7137	2.29829
23.6026	2.29892
23.4914	2.29993
23.3803	2.3006
23.2691	2.30123
23.158	2.30171
23.0468	2.30253
22.9357	2.30314
22.8245	2.30373
22.7134	2.3043
22.6022	2.30488
22.4911	2.30543
22.3799	2.30606
22.2688	2.3065
22.1576	2.30724
22.0465	2.30747
21.9353	2.30822
21.8242	2.30866
21.713	2.30923
21.6019	2.30992
21.4907	2.31049
21.3796	2.31108
21.2684	2.31186
21.1573	2.31249
21.0461	2.31352
20.935	2.31415
20.8238	2.31541
20.7127	2.31602
20.6015	2.31715
20.4904	2.31753
20.3792	2.31839
20.2681	2.31944
20.1569	2.32053
20.0458	2.32148
19.9346	2.3229
19.8235	2.324
19.7123	2.32517
19.6012	2.32641
19.49	2.32444
19.3789	2.3262
19.2677	2.32773
19.1566	2.32923
19.0454	2.3308
18.9343	2.33242
18.8231	2.33416
18.712	2.33586
18.6008	2.33767
18.4897	2.3396
18.3785	2.34159
18.2674	2.34344
18.1562	2.34596
18.0451	2.34817
17.9339	2.35039
17.8228	2.35264
17.7116	2.3548
17.6005	2.35724
17.4893	2.35993
17.3782	2.36226
17.267	2.36459
17.1559	2.36713
17.0447	2.36984
16.9336	2.37257
16.8224	2.3753
16.7113	2.37791
16.6001	2.38064
16.489	2.38341
16.3778	2.38629
16.2667	2.38904
16.1555	2.39151
16.0444	2.39467
15.9332	2.39752
15.8221	2.40019
15.7109	2.40325
15.5998	2.40617
15.4886	2.40894
15.3775	2.41203
15.2663	2.41487
15.1552	2.41766
15.044	2.42048
14.9329	2.42342
14.8217	2.42675
14.7106	2.42934
14.5994	2.43243
14.4883	2.43539
14.3772	2.43831
14.266	2.44133
14.1548	2.44431
14.0437	2.44729
13.9326	2.45067
13.8214	2.4508
13.7103	2.45387
13.5991	2.45702
13.488	2.45996
13.3768	2.46281
13.2657	2.46592
13.1545	2.46892
13.0434	2.47165
12.9322	2.47449
12.8211	2.47737
12.7099	2.48039
12.5988	2.48327
12.4876	2.48621
12.3765	2.48934
12.2653	2.49222
12.1542	2.49515
12.043	2.49765
11.9319	2.50097
11.8207	2.50377
11.7096	2.50681
11.5984	2.51017
11.4873	2.51296
11.3761	2.51609
11.265	2.51885
11.1539	2.52172
11.0427	2.52473
10.9315	2.52748
10.8204	2.53021
10.7093	2.53311
10.5981	2.536
10.487	2.53878
10.3758	2.54203
10.2646	2.54514
10.1535	2.54785
10.0424	2.55098
9.9312	2.55371
9.82005	2.5566
9.7089	2.55944
9.59776	2.56272
9.48661	2.56561
9.37546	2.56862
9.26431	2.57168
9.15316	2.57469
9.04202	2.57769
8.93087	2.58082
8.81972	2.58055
8.70857	2.58401
8.59742	2.58685
8.48627	2.58975
8.37512	2.59266
8.26397	2.59541
8.15282	2.59861
8.04167	2.60151
7.93052	2.60438
7.81937	2.60724
7.70822	2.61028
7.59707	2.61325
7.48592	2.61623
7.37477	2.61936
7.26362	2.62244
7.15248	2.62522
7.04133	2.62795
6.93018	2.63108
6.81903	2.63406
6.70788	2.63712
6.59673	2.63994
6.48558	2.64298
6.37444	2.64575
6.26329	2.64868
6.15214	2.65145
6.04099	2.65426
5.92984	2.65729
5.81869	2.66014
5.70755	2.66296
5.5964	2.66583
5.48525	2.66865
5.3741	2.67194
5.26295	2.67478
5.1518	2.67772
5.04065	2.68076
4.9295	2.68387
4.81835	2.68612
4.70721	2.6898
4.59606	2.69276
4.48491	2.69528
4.37376	2.69819
4.26261	2.70111
4.15146	2.70397
4.04031	2.70649
3.92916	2.70933
3.81801	2.71214
3.70686	2.71529
3.59571	2.71827
3.48457	2.72098
3.37342	2.72386
3.26227	2.72365
3.15112	2.72632
3.03998	2.72907
2.92883	2.73154
2.81768	2.73421
2.70653	2.7369
2.59538	2.73934
2.48424	2.74215
2.37309	2.74476
2.26194	2.74732
2.15079	2.75003
2.03964	2.75271
1.92849	2.7554
1.81735	2.75815
1.7062	2.76082
1.59505	2.76349
1.4839	2.76592
1.37275	2.76861
1.26161	2.77139
1.15046	2.77403
1.03931	2.7764
0.92816	2.77901
0.81701	2.78155
0.70587	2.78399
0.59472	2.78642
0.48357	2.7889
0.37242	2.79146
0.26127	2.79405
0.15013	2.79656
0.03898	2.79906
1.11173e-06	2.80005
0	2.79992
1.64902e-06	2.8006
0.11113	2.78153
0.22226	2.76639
0.33338	2.75276
0.44451	2.73963
0.55564	2.72774
0.66676	2.71605
0.77789	2.70479
0.88902	2.69378
1.00014	2.68337
1.11127	2.67291
1.22239	2.66316
1.33352	2.65342
1.44464	2.64408
1.55577	2.6345
1.6669	2.62606
1.77802	2.61753
1.88915	2.609
2.00027	2.59731
2.1114	2.58897
2.22252	2.58078
2.33365	2.57259
2.44478	2.56446
2.5559	2.55652
2.66703	2.54894
2.77815	2.54132
2.88928	2.53397
3.00041	2.5268
3.11153	2.51981
3.22266	2.51276
3.33378	2.50624
3.44491	2.49996
3.55603	2.49329
3.66716	2.48718
3.77828	2.48108
3.88941	2.47489
4.00053	2.4693
4.11165	2.46361
4.22278	2.45805
4.3339	2.45277
4.44503	2.44725
4.55615	2.44194
4.66728	2.4365
4.7784	2.43144
4.88953	2.42646
5.00065	2.42144
5.11177	2.41655
5.2229	2.4117
5.33403	2.40708
5.44515	2.40256
5.55628	2.39775
5.6674	2.39332
5.77853	2.38901
5.88966	2.38469
6.00078	2.38045
6.11191	2.37614
6.22304	2.37274
6.33416	2.36734
6.44529	2.36342
6.55641	2.35928
6.66754	2.35531
6.77866	2.3514
6.88979	2.34748
7.00091	2.34372
7.11203	2.34002
7.22316	2.33668
7.33428	2.33298
7.44541	2.32671
7.55653	2.32366
7.66766	2.32055
7.77878	2.31742
7.88991	2.31415
8.00103	2.31104
8.11216	2.3082
8.22328	2.30532
8.33441	2.30257
8.44553	2.29984
8.55666	2.29707
8.66779	2.29455
8.77891	2.29178
8.89004	2.28947
9.00117	2.28695
9.11229	2.28472
9.22342	2.28233
9.33455	2.27993
9.44567	2.27781
9.5568	2.27578
9.66793	2.27395
9.77905	2.27223
9.89018	2.27072
10.0013	2.26946
10.1124	2.26855
10.2236	2.26763
10.3347	2.26673
10.4458	2.26578
10.5569	2.26477
10.6681	2.26389
10.7792	2.2632
10.8903	2.26227
11.0014	2.2615
11.1126	2.26068
11.2237	2.25979
11.3348	2.25883
11.4459	2.25809
11.5571	2.25723
11.6682	2.25641
11.7793	2.25581
11.8904	2.2553
12.0016	2.25436
12.1127	2.25295
12.2238	2.25196
12.3349	2.25129
12.4461	2.25037
12.5572	2.24932
12.6683	2.24839
12.7795	2.24406
12.8906	2.24365
13.0017	2.24251
13.1128	2.24127
13.224	2.24045
13.3351	2.23913
13.4462	2.238
13.5573	2.23709
13.6685	2.23598
13.7796	2.2348
13.8907	2.23379
14.0018	2.23253
14.113	2.23136
14.2241	2.23048
14.3352	2.22943
14.4464	2.22827
14.5575	2.22686
14.6686	2.22592
14.7797	2.2247
14.8909	2.22363
15.002	2.2225
15.1131	2.22151
15.2242	2.2204
15.3354	2.21911
15.4465	2.21804
15.5576	2.2168
15.6687	2.21576
15.7799	2.21454
15.891	2.21302
16.0021	2.21197
16.1132	2.21071
16.2244	2.20956
16.3355	2.20838
16.4466	2.20746
16.5577	2.20645
16.6689	2.20549
16.78	2.20469
16.8911	2.20393
17.0022	2.20299
17.1134	2.20169
17.2245	2.20097
17.3356	2.20005
17.4468	2.19931
17.5579	2.19834
17.669	2.19744
17.7801	2.19643
17.8912	2.19549
18.0024	2.19448
18.1135	2.19347
18.2246	2.18923
18.3358	2.18847
18.4469	2.18701
18.558	2.18551
18.6691	2.18427
18.7802	2.18261
18.8914	2.18125
19.0025	2.17953
19.1136	2.17785
19.2248	2.17615
19.3359	2.17432
19.447	2.17254
19.5581	2.17067
19.6693	2.16855
19.7804	2.16642
19.8915	2.16441
20.0026	2.16222
20.1137	2.16017
20.2249	2.15794
20.336	2.1555
20.4471	2.15332
20.5583	2.1508
20.6694	2.14824
20.7805	2.14576
20.8916	2.14315
21.0028	2.14053
21.1139	2.13778
21.225	2.1352
21.3361	2.13268
21.4473	2.12992
21.5584	2.12751
21.6695	2.12511
21.7806	2.12241
21.8918	2.11947
22.0029	2.11701
22.114	2.11379
22.2251	2.11075
22.3363	2.10741
22.4474	2.10325
22.5585	2.10035
22.6697	2.09666
22.7808	2.09302
22.8919	2.08918
23.003	2.08517
23.1141	2.08143
23.2253	2.07744
23.3364	2.07387
23.4475	2.0699
23.5587	2.06623
23.6698	2.06249
23.7809	2.05877
23.892	2.05493
24.0032	2.05098
24.1143	2.04733
24.2254	2.04067
24.3365	2.03739
24.4477	2.03359
24.5588	2.02975
24.6699	2.02599
24.781	2.02221
24.8922	2.01872
25.0033	2.01517
25.1144	2.01156
25.2255	2.00854
25.3367	2.00534
25.4478	2.00245
25.5589	1.99921
25.67	1.99619
25.7812	1.99268
25.8923	1.98913
26.0034	1.98558
26.1146	1.98199
26.2257	1.97851
26.3368	1.97485
26.4479	1.97134
26.5591	1.96777
26.6702	1.96418
26.7813	1.96078
26.8924	1.95696
27.0036	1.95349
27.1147	1.94959
27.2258	1.94637
27.3369	1.94272
27.4481	1.93913
27.5592	1.9356
27.6703	1.93226
27.7814	1.92854
27.8926	1.92535
28.0037	1.92228
28.1148	1.91903
28.2259	1.91611
28.3371	1.91157
28.4482	1.90859
28.5593	1.90519
28.6704	1.90177
28.7816	1.89838
28.8927	1.895
29.0038	1.89169
29.115	1.88853
29.2261	1.88517
29.3372	1.882
29.4483	1.87871
29.5594	1.87539
29.6706	1.8722
29.7817	1.86625
29.8928	1.8631
30.0039	1.85995
30.1151	1.85657
30.2262	1.85319
30.3373	1.85008
30.4485	1.84655
30.5596	1.84336
30.6707	1.83996
30.7818	1.83681
30.893	1.8333
31.0041	1.83021
31.1152	1.82704
31.2263	1.82362
31.3375	1.82066
31.4486	1.81753
31.5597	1.81444
31.6708	1.81148
31.782	1.80842
31.8931	1.8055
32.0042	1.80266
32.1153	1.79991
32.2265	1.79708
32.3376	1.79435
32.4487	1.79208
32.5598	1.78951
32.671	1.78739
32.7821	1.78542
32.8932	1.78395
33.0043	1.78286
33.1155	1.78231
33.2266	1.78221
33.3377	1.78237
33.4488	1.783
33.56	1.7834
33.6711	1.78452
33.7822	1.78485
33.8933	1.78561
34.0045	1.78538
34.1156	1.78615
34.2267	1.78653
34.3379	1.7867
34.449	1.78668
34.5601	1.78658
34.6712	1.78699
34.7824	1.78683
34.8935	1.78687
35.0046	1.78706
35.1157	1.78721
35.2269	1.78721
35.338	1.78416
35.4491	1.78447
35.5602	1.78458
35.6714	1.78454
35.7825	1.78439
35.8936	1.78439
36.0047	1.78418
36.1159	1.78397
36.227	1.78403
36.3381	1.78387
36.4492	1.78384
36.5604	1.78365
36.6715	1.78372
36.7826	1.78353
36.8937	1.7833
37.0049	1.78342
37.116	1.78357
37.2271	1.78349
37.3383	1.78374
37.4494	1.78353
37.5605	1.78344
37.6716	1.78347
37.7828	1.78349
37.8939	1.78347
38.005	1.78347
38.1161	1.78323
38.2273	1.78334
38.3384	1.78317
38.4495	1.78288
38.5606	1.78309
38.6718	1.783
38.7829	1.78284
38.894	1.78282
39.0052	1.78263
39.1163	1.78256
39.2274	1.78261
39.3385	1.78267
39.4496	1.7826
39.5608	1.78277
39.6719	1.78185
39.783	1.7824
39.8942	1.78242
40.0053	1.78212
40.1164	1.78214
40.2275	1.78206
40.3387	1.78189
40.4498	1.78181
40.5609	1.78187
40.672	1.78176
40.7832	1.78195
40.8943	1.78181
41.0054	1.77897
41.1165	1.77935
41.2277	1.77906
41.3388	1.77912
41.4499	1.77878
41.5611	1.77872
41.6722	1.77838
41.7833	1.77847
41.8944	1.77819
42.0055	1.77826
42.1167	1.77805
42.2278	1.77807
42.3389	1.77784
42.4501	1.77767
42.5612	1.77759
42.6723	1.77748
42.7834	1.77748
42.8946	1.77763
43.0057	1.77742
43.1168	1.77754
43.2279	1.77763
43.3391	1.77744
43.4502	1.77771
43.5613	1.77763
43.6724	1.77761
43.7836	1.77756
43.8947	1.77763
44.0058	1.77757
44.1169	1.77736
44.2281	1.77721
44.3392	1.7771
44.4503	1.77714
44.5614	1.77715
44.6726	1.77717
44.7837	1.777
44.8948	1.77704
45.0059	1.77708
45.1171	1.77693
45.2282	1.77698
45.3393	1.77757
45.4504	1.77761
45.5616	1.77815
45.6727	1.77813
45.7838	1.77689
45.895	1.77681
46.0061	1.77675
46.1172	1.77666
46.2283	1.77656
46.3395	1.77668
46.4506	1.77658
46.5617	1.7766
46.6728	1.77658
46.784	1.7766
46.8951	1.77652
47.0062	1.77364
47.1173	1.77391
47.2285	1.77381
47.3396	1.77376
47.4507	1.77336
47.5618	1.7732
47.673	1.77295
47.7841	1.77295
47.8952	1.77265
48.0064	1.7724
48.1175	1.77238
48.2286	1.77229
48.3397	1.77208
48.4509	1.77206
48.562	1.77177
48.6731	1.77166
48.7843	1.77194
48.8954	1.77166
49.0065	1.77158
49.1176	1.77156
49.2287	1.77129
49.3399	1.77137
49.451	1.77116
49.5621	1.77118
49.6733	1.77118
49.7844	1.7711
49.8955	1.7711
50.0066	1.77097
50.1178	1.77082
50.2289	1.7707
50.34	1.77055
50.4511	1.77042
50.5623	1.77032
50.6734	1.77063
50.7845	1.77076
50.8957	1.77061
51.0068	1.77038
51.1179	1.77043
51.229	1.7703
51.3402	1.77026
51.4513	1.77007
51.5624	1.77007
51.6735	1.76986
51.7847	1.76984
51.8958	1.76971
52.0069	1.76944
52.118	1.76946
52.2292	1.7694
52.3403	1.76929
52.4514	1.76933
52.5625	1.76923
52.6737	1.76906
52.7848	1.76879
52.8959	1.76883
53.007	1.769
53.1182	1.76627
53.2293	1.76631
53.3404	1.76597
53.4515	1.76564
53.5627	1.76534
53.6738	1.76501
53.7849	1.76488
53.8961	1.76459
54.0072	1.76436
54.1183	1.76404
54.2294	1.76396
54.3406	1.76385
54.4517	1.76352
54.5628	1.76335
54.6739	1.76299
54.7851	1.76284
54.8962	1.76255
55.0073	1.76251
55.1185	1.76234
55.2296	1.76192
55.3407	1.76179
55.4518	1.76148
55.563	1.76131
55.6741	1.76093
55.7852	1.76089
55.8963	1.76062
56.0075	1.76039
56.1186	1.76015
56.2297	1.76045
56.3408	1.7603
56.452	1.76032
56.5631	1.76018
56.6742	1.75973
56.7853	1.75967
56.8965	1.75927
57.0076	1.75915
57.1187	1.75915
57.2298	1.75894
57.341	1.75866
57.4521	1.75845
57.5632	1.7581
57.6743	1.75789
57.7855	1.75772
57.8966	1.75742
58.0077	1.75709
58.1189	1.75696
58.23	1.75646
58.3411	1.75635
58.4522	1.75635
58.5634	1.75587
58.6745	1.7527
58.7856	1.75251
58.8967	1.75245
59.0079	1.7519
59.119	1.7514
59.2301	1.75115
59.3412	1.75073
59.4524	1.7503
59.5635	1.74978
59.6746	1.74946
59.7858	1.74925
59.8969	1.7489
60.008	1.74873
60.1191	1.74833
60.2302	1.74793
60.3414	1.7477
60.4525	1.74739
60.5636	1.74695
60.6748	1.74667
60.7859	1.74629
60.897	1.74596
61.0082	1.74562
61.1193	1.74541
61.2304	1.74499
61.3415	1.74455
61.4527	1.74424
61.5638	1.74377
61.6749	1.74335
61.786	1.7431
61.8972	1.74239
62.0083	1.74224
62.1194	1.74184
62.2306	1.74148
62.3417	1.74113
62.4528	1.74052
62.5639	1.74033
62.675	1.74016
62.7862	1.73957
62.8973	1.73949
63.0084	1.73903
63.1196	1.73905
63.2307	1.73857
63.3418	1.73884
63.4529	1.73726
63.5641	1.73684
63.6752	1.73649
63.7863	1.73609
63.8974	1.73584
64.0086	1.73527
64.1197	1.73195
64.2308	1.73184
64.342	1.73132
64.4531	1.73092
64.5642	1.73027
64.6753	1.72972
64.7865	1.7292
64.8976	1.72867
65.0087	1.72844
65.1199	1.72767
65.231	1.7272
65.3421	1.72666
65.4532	1.72634
65.5644	1.72588
65.6755	1.7255
65.7866	1.72498
65.8978	1.72468
66.0089	1.72449
66.12	1.72397
66.2311	1.72361
66.3423	1.72323
66.4534	1.72298
66.5645	1.7225
66.6757	1.72216
66.7868	1.72176
66.8979	1.72122
67.009	1.72097
67.1202	1.72063
67.2313	1.72021
67.3424	1.71973
67.4536	1.71927
67.5647	1.71885
67.6758	1.71836
67.7869	1.71805
67.8981	1.71759
68.0092	1.71717
68.1203	1.71698
68.2314	1.71664
68.3426	1.71641
68.4537	1.71614
68.5648	1.71601
68.676	1.7157
68.7871	1.7154
68.8982	1.71509
69.0093	1.71368
69.1205	1.7132
69.2316	1.71223
69.3427	1.71208
69.4539	1.71139
69.565	1.71063
69.6761	1.7099
69.7873	1.70939
69.8984	1.70856
70.0095	1.70784
70.1206	1.70429
70.2318	1.7036
70.3429	1.70234
70.454	1.70146
70.5651	1.70015
70.6763	1.69929
70.7874	1.69808
70.8985	1.69688
71.0096	1.69581
71.1208	1.69467
71.2319	1.69325
71.343	1.69207
71.4541	1.69062
71.5653	1.68944
71.6764	1.68797
71.7875	1.68657
71.8987	1.68518
72.0098	1.68369
72.1209	1.68232
72.232	1.68062
72.3432	1.67928
72.4543	1.67764
72.5654	1.676
72.6765	1.67449
72.7877	1.67285
72.8988	1.67115
73.0099	1.66953
73.121	1.66769
73.2322	1.66624
73.3433	1.66431
73.4544	1.66262
73.5656	1.66109
73.6767	1.65929
73.7878	1.65777
73.8989	1.65609
74.0101	1.65441
74.1212	1.65296
74.2323	1.65141
74.3434	1.6499
74.4546	1.64847
74.5657	1.64723
74.6768	1.64574
74.7879	1.64479
74.8991	1.64347
75.0102	1.64213
75.1213	1.63912
75.2325	1.63768
75.3436	1.63621
75.4547	1.63478
75.5658	1.63325
75.677	1.63194
75.7881	1.63064
75.8992	1.62919
76.0103	1.62781
76.1215	1.62675
76.2326	1.62283
76.3437	1.62163
76.4548	1.62014
76.566	1.61875
76.6771	1.61758
76.7882	1.61621
76.8993	1.61504
77.0105	1.6138
77.1216	1.61262
77.2327	1.61128
77.3438	1.6101
77.455	1.6089
77.5661	1.60771
77.6772	1.60661
77.7883	1.60561
77.8995	1.60445
78.0106	1.60332
78.1217	1.6022
78.2328	1.60126
78.344	1.60052
78.4551	1.59945
78.5662	1.59864
78.6773	1.59773
78.7885	1.59693
78.8996	1.59618
79.0107	1.59523
79.1218	1.59425
79.233	1.5934
79.3441	1.59259
79.4552	1.59179
79.5663	1.59089
79.6775	1.59019
79.7886	1.58942
79.8997	1.58853
80.0108	1.58816
80.122	1.58702
80.2331	1.5865
80.3442	1.58584
80.4553	1.58536
80.5665	1.58473
80.6776	1.58423
80.7887	1.58364
80.8999	1.58347
81.011	1.58267
81.1221	1.58227
81.2332	1.58181
81.3444	1.58127
81.4555	1.58085
81.5666	1.58034
81.6777	1.58003
81.7888	1.57954
81.9	1.579
82.0111	1.57843
82.1222	1.57818
82.2334	1.57789
82.3445	1.57474
82.4556	1.5744
82.5667	1.57396
82.6779	1.57333
82.789	1.57263
82.9001	1.57234
83.0112	1.57186
83.1224	1.57146
83.2335	1.57081
83.3446	1.57037
83.4557	1.56995
83.5669	1.56925
83.678	1.56894
83.7891	1.56837
83.9002	1.56787
84.0114	1.56743
84.1225	1.56686
84.2336	1.56646
84.3447	1.56587
84.4559	1.56571
84.567	1.56487
84.6781	1.56461
84.7892	1.56403
84.9004	1.56342
85.0115	1.56308
85.1226	1.56247
85.2338	1.56211
85.3449	1.5615
85.456	1.56081
85.5671	1.56046
85.6783	1.5598
85.7894	1.55919
85.9005	1.55879
86.0116	1.55852
86.1227	1.55787
86.2339	1.5572
86.345	1.55709
86.4561	1.55669
86.5673	1.55607
86.6784	1.55539
86.7895	1.55455
86.9006	1.5542
87.0118	1.55357
87.1229	1.55304
87.234	1.55237
87.3451	1.5517
87.4562	1.55136
87.5674	1.55056
87.6785	1.54995
87.7896	1.5493
87.9007	1.54884
88.0119	1.54823
88.123	1.54745
88.2341	1.54693
88.3452	1.54634
88.4564	1.54552
88.5675	1.54508
88.6786	1.54452
88.7897	1.5437
88.9009	1.54059
89.012	1.54013
89.1231	1.53943
89.2342	1.53872
89.3454	1.53807
89.4565	1.53731
89.5676	1.5367
89.6787	1.53601
89.7899	1.53532
89.901	1.53466
90.0121	1.5337
90.1232	1.53313
90.2344	1.53244
90.3455	1.53168
90.4566	1.53086
90.5677	1.53002
90.6789	1.52942
90.79	1.52887
90.9011	1.52807
91.0122	1.52753
91.1234	1.52673
91.2345	1.52612
91.3456	1.52555
91.4567	1.52513
91.5679	1.52425
91.679	1.5237
91.7901	1.52295
91.9013	1.5223
92.0124	1.5216
92.1235	1.52139
92.2346	1.52101
92.3457	1.52011
92.4569	1.51963
92.568	1.51902
92.6791	1.51849
92.7903	1.51782
92.9014	1.51749
93.0125	1.51684
93.1236	1.51593
93.2348	1.5157
93.3459	1.51516
93.457	1.51442
93.5681	1.51404
93.6792	1.51327
93.7904	1.51272
93.9015	1.51213
94.0126	1.51163
94.1238	1.51098
94.2349	1.51047
94.346	1.5099
94.4571	1.5094
94.5683	1.50883
94.6794	1.50814
94.7905	1.5077
94.9016	1.50745
95.0127	1.50396
95.1239	1.50381
95.235	1.50291
95.3461	1.50245
95.4573	1.50197
95.5684	1.50119
95.6795	1.50066
95.7906	1.50005
95.9018	1.49943
96.0129	1.49892
96.124	1.49835
96.2351	1.49764
96.3462	1.49714
96.4574	1.49661
96.5685	1.49617
96.6796	1.49573
96.7907	1.49523
96.9019	1.49481
97.013	1.49426
97.1241	1.49365
97.2352	1.49331
97.3464	1.49279
97.4575	1.49233
97.5686	1.49184
97.6797	1.49136
97.7909	1.49069
97.902	1.49012
98.0131	1.48974
98.1242	1.48926
98.2354	1.4888
98.3465	1.48823
98.4576	1.48764
98.5687	1.48727
98.6799	1.48674
98.791	1.48651
98.9021	1.48592
99.0132	1.48548
99.1244	1.48512
99.2355	1.48517
99.3466	1.48466
99.4578	1.48432
99.5689	1.48395
99.68	1.48355
99.7911	1.48306
99.9023	1.48267
100.013	1.48214
100.125	1.48189
100.236	1.48138
100.347	1.48101
100.458	1.48061
100.569	1.48019
100.68	1.47973
100.791	1.47943
100.902	1.47903
101.013	1.47889
101.125	1.47855
101.236	1.47815
101.347	1.4775
101.458	1.47483
101.569	1.47439
101.68	1.47403
101.791	1.47345
101.903	1.47321
102.014	1.47271
102.125	1.47246
102.236	1.47196
102.347	1.47164
102.458	1.47118
102.569	1.4708
102.68	1.47051
102.792	1.47
102.903	1.46979
103.014	1.46948
103.125	1.46906
103.236	1.46878
103.347	1.46847
103.458	1.46809
103.569	1.46797
103.681	1.46755
103.792	1.46715
103.903	1.46675
104.014	1.46641
104.125	1.46608
104.236	1.46582
104.347	1.46551
104.458	1.4653
104.57	1.46471
104.681	1.4646
104.792	1.46423
104.903	1.46387
105.014	1.4637
105.125	1.46316
105.236	1.46318
105.347	1.46322
105.459	1.46292
105.57	1.46276
105.681	1.46271
105.792	1.46253
105.903	1.46229
106.014	1.46209
106.125	1.46179
106.236	1.46154
106.348	1.46135
106.459	1.46106
106.57	1.46083
106.681	1.46083
106.792	1.46085
106.903	1.46051
107.014	1.46041
107.125	1.46032
107.237	1.46047
107.348	1.46009
107.459	1.46001
107.57	1.45982
107.681	1.45971
107.792	1.45952
107.903	1.45931
108.014	1.45998
108.126	1.45507
108.237	1.45509
108.348	1.45496
108.459	1.45469
108.57	1.45423
108.681	1.45398
108.792	1.45364
108.903	1.45341
109.015	1.45331
109.126	1.45295
109.237	1.45276
109.348	1.45251
109.459	1.4523
109.57	1.45186
109.681	1.45177
109.792	1.45161
109.904	1.45133
110.015	1.45137
110.126	1.45119
110.237	1.451
110.348	1.45089
110.459	1.45077
110.57	1.45066
110.681	1.45062
110.793	1.45043
110.904	1.45045
111.015	1.45009
111.126	1.45011
111.237	1.44988
111.348	1.44967
111.459	1.44955
111.57	1.44959
111.682	1.44927
111.793	1.4489
111.904	1.44879
112.015	1.44856
112.126	1.44845
112.237	1.44843
112.348	1.44824
112.459	1.44808
112.571	1.44783
112.682	1.44801
112.793	1.4478
112.904	1.44774
113.015	1.44751
113.126	1.44715
113.237	1.44699
113.348	1.44686
113.46	1.44677
113.571	1.44654
113.682	1.44629
113.793	1.44623
113.904	1.44593
114.015	1.44573
114.126	1.4456
114.237	1.44575
114.349	1.44268
114.46	1.44253
114.571	1.44226
114.682	1.44195
114.793	1.44169
114.904	1.44123
115.015	1.44115
115.126	1.4409
115.238	1.44024
115.349	1.44016
115.46	1.43995
115.571	1.43961
115.682	1.43945
115.793	1.43919
115.904	1.43892
116.015	1.43869
116.127	1.43837
116.238	1.43804
116.349	1.43791
116.46	1.43774
116.571	1.43762
116.682	1.43755
116.793	1.43713
116.904	1.43695
117.016	1.43674
117.127	1.43646
117.238	1.43636
117.349	1.43608
117.46	1.43587
117.571	1.43571
117.682	1.43529
117.793	1.43504
117.905	1.43497
118.016	1.43468
118.127	1.43436
118.238	1.43413
118.349	1.43384
118.46	1.43357
118.571	1.43335
118.682	1.43289
118.794	1.43285
118.905	1.4326
119.016	1.43237
119.127	1.43168
119.238	1.43184
119.349	1.43153
119.46	1.43115
119.571	1.43094
119.683	1.43058
119.794	1.43002
119.905	1.42974
120.016	1.42941
120.127	1.4292
120.238	1.42876
120.349	1.42842
120.46	1.42808
120.572	1.42789
120.683	1.42752
120.794	1.42701
120.905	1.4267
121.016	1.42643
121.127	1.4263
121.238	1.42554
121.349	1.4229
121.461	1.4225
121.572	1.42212
121.683	1.42159
121.794	1.42128
121.905	1.42078
122.016	1.42038
122.127	1.41981
122.239	1.4193
122.35	1.41891
122.461	1.4184
122.572	1.41794
122.683	1.41746
122.794	1.41687
122.905	1.41626
123.016	1.41584
123.128	1.41527
123.239	1.41475
123.35	1.41441
123.461	1.41364
123.572	1.41336
123.683	1.41294
123.794	1.41254
123.905	1.41187
124.017	1.41179
124.128	1.41103
124.239	1.41078
124.35	1.41025
124.461	1.40964
124.572	1.4091
124.683	1.40864
124.794	1.40797
124.906	1.4074
125.017	1.4067
125.128	1.40607
125.239	1.40551
125.35	1.40505
125.461	1.40452
125.572	1.40387
125.683	1.40309
125.795	1.40253
125.906	1.40202
126.017	1.40154
126.128	1.40084
126.239	1.40019
126.35	1.39935
126.461	1.39881
126.572	1.39803
126.684	1.39721
126.795	1.39671
126.906	1.39595
127.017	1.39511
127.128	1.39431
127.239	1.39335
127.35	1.39003
127.461	1.38932
127.573	1.38835
127.684	1.38736
127.795	1.38663
127.906	1.38562
128.017	1.38465
128.128	1.38375
128.239	1.38262
128.35	1.38157
128.462	1.38064
128.573	1.37966
128.684	1.37863
128.795	1.37756
128.906	1.37636
129.017	1.3751
129.128	1.37415
129.239	1.37321
129.351	1.37188
129.462	1.37088
129.573	1.36922
129.684	1.36834
129.795	1.36733
129.906	1.36609
130.017	1.36487
130.128	1.36372
130.24	1.36245
130.351	1.36111
130.462	1.35975
130.573	1.35867
130.684	1.35733
130.795	1.35582
130.906	1.3545
131.017	1.35311
131.129	1.35172
131.24	1.35025
131.351	1.34857
131.462	1.347
131.573	1.34557
131.684	1.34416
131.795	1.3424
131.906	1.34108
132.018	1.33959
132.129	1.33776
132.24	1.33666
132.351	1.33513
132.462	1.33368
132.573	1.33205
132.684	1.33055
132.795	1.32871
132.907	1.3273
133.018	1.32572
133.129	1.32388
133.24	1.32226
133.351	1.32054
133.462	1.31875
133.573	1.3173
133.684	1.31592
133.796	1.31436
133.907	1.30827
134.018	1.30668
134.129	1.30506
134.24	1.30344
134.351	1.30187
134.458	1.3
134.458	1.30019
134.458	1.30098
134.347	1.30976
134.235	1.31688
134.124	1.32337
134.013	1.32917
133.902	1.33465
133.791	1.34007
133.68	1.34502
133.569	1.35002
133.457	1.35447
133.346	1.35889
133.235	1.36319
133.124	1.36708
133.013	1.37094
132.902	1.37487
132.791	1.37833
132.679	1.38188
132.568	1.38499
132.457	1.38829
132.346	1.39123
132.235	1.39415
132.124	1.39706
132.012	1.39961
131.901	1.40232
131.79	1.4045
131.679	1.40694
131.568	1.40935
131.457	1.41156
131.346	1.4137
131.234	1.41573
131.123	1.4179
131.012	1.41985
130.901	1.4218
130.79	1.42376
130.679	1.42561
130.568	1.42771
130.456	1.42955
130.345	1.43138
130.234	1.4327
130.123	1.43434
130.012	1.43594
129.901	1.43751
129.79	1.43907
129.678	1.44062
129.567	1.44173
129.456	1.44367
129.345	1.44491
129.234	1.44633
129.123	1.44782
129.012	1.44951
128.9	1.45058
128.789	1.45209
128.678	1.45329
128.567	1.45455
128.456	1.45268
128.345	1.45436
128.233	1.45574
128.122	1.45675
128.011	1.45809
127.9	1.45904
127.789	1.46009
127.678	1.46131
127.567	1.46223
127.455	1.46351
127.344	1.46463
127.233	1.46576
127.122	1.46673
127.011	1.4678
126.9	1.46901
126.789	1.47002
126.677	1.47099
126.566	1.4721
126.455	1.47315
126.344	1.47387
126.233	1.47494
126.122	1.47605
126.011	1.47716
125.899	1.47796
125.788	1.47905
125.677	1.48002
125.566	1.48086
125.455	1.48189
125.344	1.48283
125.233	1.48378
125.121	1.48447
125.01	1.48546
124.899	1.48622
124.788	1.48735
124.677	1.48829
124.566	1.48936
124.454	1.49037
124.343	1.49123
124.232	1.49188
124.121	1.49291
124.01	1.4935
123.899	1.49418
123.788	1.49499
123.676	1.49556
123.565	1.49632
123.454	1.49691
123.343	1.49774
123.232	1.49823
123.121	1.49913
123.01	1.49951
122.898	1.50024
122.787	1.50079
122.676	1.50127
122.565	1.50192
122.454	1.50251
122.343	1.50314
122.232	1.50373
122.12	1.50396
122.009	1.50465
121.898	1.50501
121.787	1.50291
121.676	1.50352
121.565	1.50409
121.454	1.50432
121.342	1.50476
121.231	1.5052
121.12	1.50545
121.009	1.50596
120.898	1.50621
120.787	1.5065
120.675	1.50692
120.564	1.50724
120.453	1.50766
120.342	1.50778
120.231	1.50816
120.12	1.50846
120.009	1.50875
119.897	1.50913
119.786	1.50938
119.675	1.50986
119.564	1.50986
119.453	1.51007
119.342	1.51049
119.231	1.51096
119.119	1.51121
119.008	1.51158
118.897	1.51169
118.786	1.51207
118.675	1.51234
118.564	1.51255
118.453	1.51287
118.341	1.51326
118.23	1.51333
118.119	1.5136
118.008	1.51415
117.897	1.51444
117.786	1.51453
117.675	1.51482
117.563	1.51515
117.452	1.51555
117.341	1.51574
117.23	1.51637
117.119	1.51665
117.008	1.51719
116.897	1.51763
116.785	1.51784
116.674	1.51841
116.563	1.51893
116.452	1.51915
116.341	1.51957
116.23	1.52022
116.118	1.52055
116.007	1.52091
115.896	1.52129
115.785	1.52171
115.674	1.52213
115.563	1.52251
115.452	1.52328
115.34	1.52353
115.229	1.52387
115.118	1.52452
115.007	1.52502
114.896	1.52549
114.785	1.52593
114.674	1.52557
114.562	1.52366
114.451	1.52406
114.34	1.52456
114.229	1.52475
114.118	1.52542
114.007	1.52584
113.896	1.52626
113.784	1.52666
113.673	1.52729
113.562	1.52776
113.451	1.5282
113.34	1.52876
[truncated: 4,376 more rows]

## Sheet: Fig.1d_operando XRD_ECMDC
2 Theta (degrees)	Intensity
0.60169	35252.2	34871.3	35012.1	34552.9	35092.2	35088.3	35248.4	35148.4	34898.2	35028.3	35181.3	34883.4	35075.8	35203.5	35283.2	34845.7	35042.5	35005.9	35272.3	34847.1	34760.1	34755.1	35197.2	35272.9	35120.3	35383.5	34953.7	35214.6	35027.5	35313.2	35035.4	35304.4	35159.6	35418.4	35163.2	35297.4	35363.3	35164.4	35331.7	35312.1	35320.4	35368.4	35432.3	35279.1	35508.1	35399.6	35298.3	35262.7	35291.3
0.60411	35247.4	34866	35051.3	34561.3	35108	35077.4	35267.5	35162.9	34905	35053.9	35191.1	34868	35071.3	35230.1	35321.8	34859.7	35032.6	35063.8	35279.3	34847.7	34755	34747.6	35225.3	35253.5	35159.8	35398.7	34996.6	35199.2	35045.2	35336.3	35033.2	35298.4	35188.6	35430.2	35137.1	35313.9	35376.4	35198.1	35335.4	35344.7	35341.4	35346.7	35423.1	35305	35499.7	35383	35305.9	35290.9	35322.3
0.60652	35233.7	34910.8	35071.1	34589.7	35110.5	35076.5	35295.9	35189.2	34921.7	35109.5	35200.9	34904.6	35081.2	35225.1	35353.7	34891.7	35061	35075.9	35336.8	34885.2	34779	34775.6	35247.8	35257.7	35172.7	35424.3	35015.3	35201.5	35048.5	35349.4	35031.6	35307.5	35231.3	35445.7	35139.6	35365.3	35410	35233.3	35349.8	35375	35371.3	35373.8	35420.3	35349.3	35522.5	35370.6	35312.8	35287.9	35368.2
0.60893	35255.3	34911.1	35050.6	34613	35139.6	35120.3	35316	35154.8	34957.1	35141.1	35225	34928.1	35096	35204	35358.7	34895	35092.2	35078.8	35377.1	34926.6	34809.9	34844.4	35253.4	35287.6	35187.7	35455.4	35031.4	35205	35095.6	35342.8	35060.9	35346.6	35246.2	35451.9	35176.8	35398.2	35421.6	35261.3	35358.8	35377.9	35401.1	35416.8	35452.9	35363.5	35551.1	35394.4	35321.1	35322.8	35401.4
0.61134	35301.2	34898.5	35030.4	34612.1	35153.8	35170.3	35333.4	35171.7	34993.5	35129.1	35238.5	34949.5	35145.5	35195.8	35362.5	34869.2	35142.2	35130.2	35354.7	34922.5	34854	34899.6	35264.1	35314.1	35212.6	35496.1	35054	35249	35149.6	35316.3	35107.2	35356.2	35238.6	35465.2	35195.7	35392.9	35441.2	35267.8	35382	35386.9	35387.3	35479.5	35454.3	35350.7	35574.5	35433.9	35329.3	35357.8	35413.2
0.61376	35327.9	34951.4	35047.2	34623.6	35129.8	35176.8	35369.3	35216.8	35005.1	35116.6	35231.3	34989.4	35183.1	35221.5	35384.9	34887.9	35179.6	35165.6	35339.3	34912.4	34878.7	34886.3	35301	35350.3	35254.8	35524	35088	35308.9	35141.1	35298.8	35133.8	35348.2	35253.9	35494.7	35190.1	35392	35445.9	35285.6	35404.3	35415.4	35397.6	35480.6	35461.9	35372	35608.4	35494.3	35347.9	35402.6	35450.4
0.61617	35331.1	34984.2	35054.9	34631.3	35126.2	35223.5	35409.2	35243.8	34998.9	35121	35237.4	35025.4	35207.1	35257.4	35416.2	34945.7	35198.2	35165.6	35364.8	34926.8	34862.2	34899.6	35340.7	35383.6	35272.2	35521.1	35096.3	35374.7	35122	35335.7	35162.6	35375.1	35261.6	35515.1	35201.4	35436.4	35441.5	35337.5	35422.8	35468.4	35409.3	35479.5	35503.8	35438.6	35662	35543.8	35365	35419.8	35490.7
0.61858	35331.6	34994.5	35062.5	34645.2	35164.3	35247.9	35436.3	35269	34970	35122.9	35218	35038.2	35235.4	35275.4	35439.6	34969	35224.6	35162.7	35410.8	34959.9	34887.1	34928.3	35346.9	35390.4	35288	35517.4	35092.1	35382.9	35147.5	35379.6	35203.3	35410	35256.7	35536.1	35218.2	35460.5	35449	35364.6	35425.1	35481.8	35414.9	35543.1	35505.8	35494.4	35662.8	35549.2	35383.1	35380.3	35522.3
0.62099	35339.3	34982.3	35051	34672.5	35179.3	35238.2	35468.3	35269.6	34959.8	35131.9	35219.7	35051.1	35293.7	35313.2	35444.3	35006.4	35238.6	35163.9	35401.5	34996.2	34907.9	34910.3	35352.1	35411.1	35285.5	35508.4	35092.9	35347.7	35164	35397.1	35211.9	35431.3	35265.9	35562.4	35230.9	35448.6	35459.7	35378.8	35456.9	35496.4	35414	35589	35515.2	35498.1	35675.3	35542.7	35410.8	35357.9	35539.5
0.6234	35345.8	35004.1	35043	34687.3	35189.2	35228.8	35455.5	35266.5	35002.3	35150.1	35254.3	35061.9	35302.6	35368.7	35445.3	35019.7	35217	35190.4	35408.2	34985	34922.9	34915.7	35364.2	35431.4	35267.2	35531.9	35137.8	35366.9	35155.2	35426.8	35204.4	35442.6	35313.7	35574.2	35248.7	35423.3	35481.3	35397.6	35534.8	35515.7	35404.1	35594.5	35556.9	35484.4	35685	35541.7	35438.7	35395.6	35514.7
0.62582	35363.4	35039.7	35066.5	34691.5	35186.8	35262.4	35447.6	35286.4	35062.9	35170.5	35270.7	35049.1	35302.1	35404.3	35465.3	34990.1	35199.1	35236.7	35425.2	34944.9	34948.6	34918.5	35385.9	35431.7	35250.8	35555.3	35192.3	35382.9	35201.9	35471.4	35205.3	35486.9	35390.8	35609.3	35282.3	35441.8	35530.2	35409.2	35540.5	35502.8	35386.5	35606.1	35568	35468.6	35693	35519.8	35469.9	35395.1	35529.3
0.62823	35370.6	35060.4	35119.3	34702.3	35179.7	35269.6	35456.2	35305.3	35097.4	35180.1	35276	35068.7	35290.1	35416.4	35499.1	34961.9	35246	35282.9	35427.8	34960.7	34962	34926.1	35394.1	35412.3	35238	35565.6	35172.4	35398	35243.9	35494.2	35211.2	35511.1	35443.1	35651.6	35317.2	35490.5	35561.7	35392.4	35525.4	35483.5	35424.1	35613.3	35548.1	35462.4	35713.5	35517.9	35509.7	35400.2	35560.1
0.63064	35388.8	35052.3	35164.5	34694.8	35182.2	35258.9	35494.4	35309.7	35120.2	35181	35308.2	35094.2	35279.2	35411.1	35542.3	34957.2	35257	35320.1	35439	34974.9	34968.1	34938.2	35416	35403.5	35261.7	35557.1	35155.1	35461.8	35243.9	35513.8	35216.2	35525.2	35448.2	35654.8	35341.1	35524	35570.8	35389.8	35554.5	35504.5	35473.1	35595.8	35558.1	35485.4	35754.8	35555.8	35523.4	35442	35572.5
0.63305	35423.4	35091.4	35185.7	34705.7	35202.6	35256.7	35526	35327.4	35126.8	35214.6	35330.4	35092.5	35296.6	35379.8	35551.3	34965.1	35216.5	35343.2	35458.4	34980.3	34976.7	34972.4	35411.8	35402.5	35297.2	35563.7	35162.3	35528.4	35239.2	35513	35236.8	35547	35460.3	35650.4	35359.3	35556.7	35582.2	35420.6	35594.5	35505.8	35484.3	35620.9	35593.3	35510.2	35768.2	35582.1	35516.6	35474.3	35544.2
0.63547	35424.7	35131.4	35209.5	34721.1	35231.4	35273.9	35545.9	35355.6	35121.2	35247.3	35326.1	35081.9	35328.4	35368.1	35554.2	34970.3	35207.1	35323.8	35463.5	34993.5	35006	35022	35398.5	35428.3	35304	35588.2	35185.2	35538.6	35230.3	35526.5	35292.3	35556.6	35454.6	35650.9	35372.1	35608.9	35630.7	35418.8	35600.8	35520	35507.4	35680.6	35630.6	35565	35810.1	35584	35522.6	35491.7	35547.1
0.63788	35467	35124.6	35252.4	34749.8	35244.5	35293.9	35560	35364.8	35133.7	35255.6	35356.2	35124.1	35344.6	35391.6	35596.2	34982	35254.9	35306.8	35492.8	35038.4	35000.3	35040.5	35392	35467.4	35350.6	35630.1	35187.5	35522.7	35227.5	35571.6	35351.1	35569.8	35451.8	35689.9	35389.1	35633.1	35667.9	35403.2	35617.3	35552.9	35530.8	35704.8	35655.2	35618.1	35851.3	35609.9	35544.6	35498.9	35574.8
0.64029	35512.3	35129.4	35251.1	34799.4	35247.5	35337.1	35551.8	35362	35180.7	35277.5	35417.3	35165.9	35363.5	35409.6	35615.9	34999.7	35300.4	35336.2	35551.3	35091.3	35016.8	35063.4	35396.7	35501.6	35392.4	35672	35177.2	35500.9	35272.1	35596.9	35384	35588.5	35429.9	35699.9	35393.2	35653.8	35651.3	35415.3	35643	35573.4	35579	35681.7	35670	35624.5	35849.8	35632.3	35553.4	35531	35593.4
0.6427	35521.6	35144.5	35203.6	34815.8	35270.6	35380.5	35563.1	35353	35202.8	35311.2	35459	35174	35368.7	35419.7	35624.2	35015.7	35329.4	35327.7	35581.2	35080.7	35058.1	35112.3	35429.2	35521.2	35396.1	35692.3	35200	35526.2	35295.6	35577.4	35378.4	35585.7	35420.4	35685.6	35399.5	35690.3	35611.3	35448.2	35675.5	35567.4	35588.1	35646.7	35679.5	35571.8	35797.4	35613.2	35575.1	35549.6	35593.6
0.64511	35519.4	35150.9	35207.3	34810.6	35301.5	35416.4	35605.5	35351.7	35206	35369	35446.7	35197.7	35352.3	35424	35622.7	35009.4	35347.5	35304.4	35596.7	35041	35083.3	35140.3	35473.6	35538.6	35399.6	35678.2	35232	35581.7	35262.7	35553	35362.3	35559.6	35407.5	35697.7	35429.4	35690.4	35611.7	35460.4	35706.5	35544.4	35580.6	35648.7	35683.9	35551.2	35773.3	35584.7	35605.1	35569.9	35615.9
0.64753	35522.2	35138.8	35239.4	34798.1	35336.4	35423.3	35648.6	35366.8	35209.6	35374.9	35434.8	35235.1	35367.2	35462.4	35615.9	35034.7	35351.4	35353.5	35610.9	35041.4	35069.7	35158.2	35513.4	35562.8	35441	35692.4	35246	35597.1	35268.2	35563.5	35354	35567.3	35423.6	35702.5	35449.7	35673.9	35633.6	35447	35720.7	35559.7	35569.3	35694.7	35686.6	35583.8	35780.9	35578.3	35605.9	35596.7	35627.3
0.64994	35544.1	35126.3	35248	34797.7	35351.6	35432.8	35631.1	35379.9	35235.7	35380.5	35454.5	35232.4	35396.1	35517.6	35626.2	35087.3	35328.3	35409.2	35629.8	35059.1	35070.2	35159	35513.3	35576.6	35448.1	35722.4	35263.5	35576.2	35312.8	35560.8	35348.5	35584.1	35453.3	35726.2	35449	35648.8	35638.7	35463.3	35717.4	35614.4	35573.3	35728.7	35687.6	35637.4	35812.4	35588.8	35596.5	35606.2	35650.5
0.65235	35561.8	35150.6	35234.9	34814.7	35357.8	35423.6	35609.6	35413.8	35241.7	35393.4	35460.6	35248.1	35403.2	35503.8	35659.4	35134.8	35346.7	35392.2	35656.4	35080.9	35101.6	35153.2	35518.1	35578.6	35482.8	35747.6	35278.8	35548.8	35321.1	35570.3	35335.7	35606.8	35471.5	35754.2	35464.3	35669.4	35653.3	35513.7	35709.1	35675.6	35573.8	35712.9	35687.6	35653.2	35859.3	35629.5	35606.8	35627.7	35694.8
0.65476	35572.3	35180.9	35237.9	34852.7	35388.3	35421.6	35612.4	35452.7	35226.1	35424.4	35466.5	35290.8	35410.8	35469.1	35672.2	35151.4	35392.1	35384.3	35670.4	35083.1	35132.7	35151.3	35563	35589.9	35517.9	35740.4	35277.2	35566.4	35314.3	35623.5	35360.5	35618.2	35487.7	35744.6	35486	35712.4	35703.1	35548.1	35718.5	35688.2	35580.6	35694.9	35708.8	35665.7	35889.1	35665.1	35629.4	35665.9	35706.4
0.65717	35572.5	35231.6	35287.7	34872.8	35422.5	35429.8	35610.7	35468.2	35241.9	35434.4	35475.5	35312.8	35415.1	35483.8	35654.9	35158.5	35432.8	35390.4	35646.2	35083.5	35163.3	35161.7	35581.6	35608.1	35519.3	35728.6	35269.2	35591.2	35326.5	35669.6	35413.6	35633	35520.3	35755.6	35480.9	35743.2	35730.5	35519.1	35705.5	35675.8	35578.4	35719.9	35725.6	35685.3	35882.4	35685.6	35653.6	35677.7	35699.4
0.65959	35592.6	35256.2	35333.1	34878.7	35389.8	35424.2	35593.7	35459.5	35292.6	35406.2	35481.3	35281.1	35434.2	35534.2	35655.6	35167.7	35436	35378.2	35638.3	35094.6	35170.4	35155.1	35572.1	35640.8	35539.6	35714.9	35292.9	35625.2	35378.9	35634.5	35438.1	35630.1	35559.2	35790.2	35486	35756.4	35753.8	35517.9	35697.7	35687.9	35586.2	35760.3	35749.1	35710.1	35888.7	35675	35676.6	35675	35721.4
0.662	35619.7	35254.6	35344.1	34886.8	35378	35443.5	35585.3	35477.8	35324.4	35422.3	35508.5	35258.7	35462.2	35549.7	35671.9	35175.9	35428.7	35382.2	35640.8	35119.5	35142.2	35151.5	35570.7	35637.6	35581.6	35721.7	35337.8	35645.8	35401.6	35639.4	35411.7	35628.1	35589.6	35799.8	35505.9	35766.7	35771.6	35526.2	35723.1	35696.7	35625.8	35814.7	35793.4	35736.9	35896.2	35691.3	35683.8	35671.7	35718.1
0.66441	35606.3	35269.4	35374.8	34915.5	35412.3	35461.7	35612.8	35492.1	35348	35482.2	35549.2	35265.7	35493	35539.2	35688.3	35165.9	35404.2	35428.8	35656	35157.9	35148.1	35158.5	35577.9	35618.5	35583.3	35746.2	35368.5	35633.5	35393.8	35668.1	35416	35617.4	35617.1	35806.8	35491.7	35772.2	35796	35528.7	35756.4	35704	35690.2	35847.7	35796.2	35739.5	35912.6	35735.8	35685.8	35664.2	35718.7
0.66682	35603.8	35282.2	35418.8	34942.2	35465.8	35473.2	35656.6	35496	35346.2	35476.9	35578.4	35283.7	35514.4	35543.1	35714.1	35195.3	35374.4	35445.9	35689.2	35174.1	35165.4	35164.3	35580.8	35619	35584.9	35798.6	35367.9	35617.7	35398.4	35667.5	35429.9	35622.5	35631.9	35813.5	35502	35757	35804.2	35543.2	35774.2	35727.9	35694.2	35836.8	35796.9	35735.9	35935	35771.4	35699	35672.6	35766
0.66924	35619.1	35298.3	35400.9	34961	35501.9	35484.7	35653.6	35518	35339.3	35467.9	35593.2	35303	35515.4	35549	35714.3	35201.7	35397	35438	35706.9	35173.4	35179.4	35187.4	35595.7	35638	35574.3	35825.5	35378.6	35632.6	35415	35682.6	35454.8	35661.7	35600.2	35795.3	35527.1	35746.2	35800	35552	35782.3	35764.9	35666.4	35849.4	35793.8	35756	35963.1	35789.4	35728.1	35722.2	35774.1
0.67165	35605.3	35320.6	35365	34982.1	35478	35487.4	35648.3	35563.8	35351.2	35483.9	35613.8	35355.8	35510.7	35554.7	35709.5	35237.7	35444	35429	35707.7	35172.2	35198.9	35243.1	35601.8	35649.7	35558.9	35832	35400.8	35656.8	35426.4	35710.2	35490.1	35697.4	35591.2	35801.9	35579.9	35745.5	35812.4	35560.5	35768.9	35770.4	35691.1	35868.8	35807.6	35802.6	35974	35809.7	35743.5	35727.1	35769.3
0.67406	35610.9	35300.6	35370.7	34989.3	35458.6	35488.5	35681.3	35592.4	35366.2	35489.9	35608	35359.8	35523.6	35549.3	35707.1	35271.1	35466.4	35432.9	35732	35178.3	35190.5	35279.1	35607.3	35684.1	35547.7	35824.9	35405	35683.6	35432.5	35717.8	35501	35708.7	35598.9	35826.7	35641.3	35748.6	35833.6	35581.8	35791.2	35757.2	35730.9	35870.1	35840.9	35825.2	35968.2	35802.2	35759.9	35720.7	35778.8
0.67647	35640.8	35289.9	35385.1	34993.5	35462.2	35534.2	35717	35584	35376.4	35471.7	35596.2	35337.8	35543.4	35529.8	35722.2	35266	35505.9	35470.3	35768.9	35202.6	35184.3	35291.7	35638.3	35677.6	35542.3	35843.3	35423.4	35693.5	35434.5	35741.1	35502.4	35737.5	35628.2	35856.6	35670.1	35779.8	35848.2	35628.1	35853.5	35771.9	35769.7	35854.1	35850.8	35849.8	35970.2	35795.4	35789.7	35748.9	35790.6
0.67888	35682.2	35296.1	35404.4	35001.5	35473.7	35585.5	35737	35599.7	35409.7	35456.6	35624.2	35338.9	35551.6	35522.4	35737.5	35246.6	35555.6	35505.1	35792.6	35247.3	35212.6	35295	35670.1	35675.5	35546.2	35835.5	35435.5	35684.5	35461.8	35767.4	35535.9	35744.8	35666.6	35894.4	35635.8	35815.5	35867.6	35631.7	35850.2	35787.4	35786.1	35847.4	35852.9	35867.6	36006.7	35823.5	35789.1	35774.2	35812.5
0.6813	35676.8	35290.6	35420.8	35005.7	35472.9	35616.3	35750.9	35613.9	35442.9	35489.8	35648.7	35358.8	35552.7	35523.8	35746.9	35237.3	35582	35479.7	35797.2	35280.3	35261.9	35264.2	35688	35693.3	35600.9	35839.3	35459.6	35653.3	35481.8	35786.2	35571.8	35729.2	35686	35924.7	35606.3	35806.8	35885.9	35605.3	35839.6	35779.4	35784.6	35853.9	35870.1	35848.6	36027.6	35835.6	35758.2	35794.4	35810.1
0.68371	35650.2	35288	35441.7	35022.1	35480.3	35621.4	35751.6	35612.3	35465.3	35526.7	35648.9	35387	35563.1	35524.4	35783.9	35254.1	35602.8	35460.3	35757.8	35289.2	35282.8	35243.5	35715	35701.2	35617.1	35858.6	35475	35628.6	35517.5	35802.3	35573.5	35742.8	35672.3	35941	35630.8	35793.9	35907.2	35621.1	35852.1	35759.6	35753.5	35884.9	35877.7	35825.8	36023.7	35838.8	35745.5	35789.4	35796.1
0.68612	35648.1	35322.8	35458.3	35027.9	35508.4	35593.6	35745	35618.3	35449.4	35479.3	35647.3	35403.3	35556.7	35536.6	35847.3	35275.2	35624.2	35487.9	35733.6	35276.6	35268.6	35243.6	35731.3	35726.1	35639.1	35863	35454.9	35650.4	35532.7	35782.6	35559.1	35754.7	35639.4	35952.5	35652.9	35803.3	35906.8	35664.6	35868.6	35783.3	35729.4	35931.3	35875.6	35808.9	36038.3	35859.7	35779	35767.2	35822.5
0.68853	35657.2	35323.6	35487.2	35036.1	35511	35581.9	35750.8	35619.5	35421.4	35464.4	35675.4	35418.1	35540.2	35564.6	35844	35285.4	35588.7	35526.3	35742.8	35275.8	35254.6	35241.1	35724.5	35760.9	35667.7	35878.7	35447.4	35675.1	35538.6	35768.8	35567.8	35769.7	35645.3	35937.5	35658	35800	35886.5	35708.5	35885	35796.7	35768.2	35959.2	35881.4	35826.7	36062.3	35878.4	35809.9	35779.8	35849.5
0.69095	35663.1	35305.7	35482.4	35059	35504.1	35607.2	35751.1	35614.1	35402	35506.4	35681.7	35414.4	35573.4	35561.2	35831.6	35303.7	35567	35522.8	35766.9	35273.4	35256.7	35252.2	35709.7	35765.8	35670.4	35892.1	35461.7	35671.5	35541.6	35795.2	35565.7	35800.6	35679.1	35949.1	35639.1	35825	35876.7	35715.8	35907.7	35816.7	35791.2	35946.1	35883.9	35849	36054	35874.7	35804.7	35808	35891.4
0.69336	35686	35318.6	35494.3	35072.3	35547.6	35632.5	35775.2	35601.6	35395.9	35540.5	35663.7	35434.8	35604.4	35589.6	35806.8	35323.9	35575.2	35498.1	35769.4	35289.3	35256.4	35309.1	35727.8	35754.2	35670	35922.7	35488.2	35693	35563.1	35821.7	35558.5	35814.2	35695.4	35957.3	35651.3	35874.7	35906.2	35688.3	35913.8	35844.8	35780.9	35928.2	35880.2	35847.6	36051.3	35844.7	35793	35830.7	35924.8
0.69577	35687.8	35308.4	35504.2	35068.1	35580.4	35630.8	35791.4	35610.6	35394.7	35573.4	35638.6	35471.2	35606.3	35657.8	35818.2	35335.3	35566	35477.5	35786.3	35309.1	35292.6	35332.1	35772.7	35760.4	35685.9	35937.3	35456.4	35745.2	35549.6	35814.2	35542.2	35814.1	35684.9	35927.2	35671.9	35838.1	35909	35684.1	35926.7	35862.8	35813.2	35932.3	35932.3	35855.6	36038.4	35836.9	35813	35821.6	35924.2
0.69818	35733.4	35314.1	35534.7	35078.6	35583.8	35639.8	35783.7	35644	35423.5	35594.9	35664	35494.4	35602.2	35700.5	35829.2	35375.3	35542.1	35523.5	35803	35334.7	35316.2	35329.5	35786.7	35757	35714.7	35970.8	35439.8	35796.4	35546	35819.4	35552.1	35835.9	35683	35932.6	35677.6	35835.3	35894.2	35699.1	35948.2	35844.2	35856.2	35926.9	35990.3	35886.4	36023.6	35870.9	35829.1	35806.7	35907.7
0.70059	35795	35339.4	35533.2	35119.1	35577.7	35644.1	35778.2	35690.9	35461.4	35583.3	35679.1	35495.6	35623.1	35709.3	35862	35403.5	35567	35580.8	35814.4	35336.1	35304.2	35311.6	35785.2	35769.2	35728.3	35980.6	35482	35775.4	35573.2	35837.4	35593.3	35860.9	35698.6	35986.7	35682.7	35898.4	35921.2	35725.1	35951.2	35840.4	35846.5	35952.2	35972.6	35915.4	36069.9	35890.1	35842.1	35818	35875
0.70301	35821.9	35391.5	35529.5	35124.5	35567	35657.8	35790.1	35690.5	35450.5	35580.9	35691.4	35499.2	35644.2	35725.9	35887	35392.7	35587.4	35621.8	35837.1	35320.4	35282.1	35313.6	35768.6	35771.9	35723.5	36019.3	35528.2	35765.5	35597.5	35845.3	35623.8	35841.5	35721.9	36019.1	35708.6	35938.9	35986.4	35750.3	35941.2	35887.3	35813.5	35989	35956.1	35918.5	36082.6	35906.9	35869.2	35841.8	35860.9
0.70542	35817.5	35436.7	35556.1	35090.6	35602.2	35646.3	35789.6	35663.1	35445.1	35591.7	35717.5	35509.3	35659.4	35736.1	35877.1	35362	35607.2	35626.9	35836.9	35325.4	35300.4	35319.4	35772.6	35784.2	35709.9	36010.6	35523.1	35770.3	35596.9	35833.3	35653.8	35816.3	35747.5	36008.9	35737.7	35913	35992.6	35756.4	35923.5	35920	35822.7	35978.9	35942.2	35917	36098.5	35934.7	35903.7	35859.2	35898.3
0.70783	35811.3	35459	35590.1	35049.3	35640.1	35646.8	35779.2	35664.9	35479	35609	35742.1	35515.1	35656	35733.8	35886.4	35339.8	35615.4	35608.7	35835	35332.8	35341.4	35352.4	35782	35809.6	35692.3	35975.5	35505	35797	35597.9	35831.3	35697.7	35820.5	35762.4	36011.2	35768.6	35877.6	35960.7	35741.9	35930.7	35903.1	35844.2	35971	35946.8	35898	36125.6	35940.1	35927.9	35848.9	35962.4
0.71024	35811.5	35466.4	35572.2	35054.2	35646.8	35693.6	35812	35672.8	35491.9	35664.5	35769.1	35513.3	35657.4	35738.4	35907.7	35375.4	35610.9	35619.2	35866.2	35354.7	35359.2	35395.5	35786.5	35828.6	35695.5	35957.1	35511.8	35809.4	35616.9	35850.8	35690.7	35825.1	35762.8	36014.9	35790.5	35860.8	35941.6	35755.3	35959.3	35885.1	35863.6	35985.7	35955.7	35903.2	36120.4	35907.6	35921.9	35842.5	35979.7
0.71265	35845.1	35465	35546.7	35114.7	35611.2	35746.8	35876.1	35680.1	35469.6	35699.7	35769.3	35496.1	35662.8	35728.6	35912.2	35429.6	35639.1	35646.5	35877.4	35373.2	35371.9	35395.9	35810.4	35826.1	35698.9	35968.6	35519.5	35824.4	35616.8	35888.4	35672.2	35833	35735.9	36025.4	35768.6	35899.3	35965.8	35746.9	35969.3	35903.3	35873.5	35986	35976.2	35922.2	36090.5	35886.4	35915.1	35869.5	35995.8
0.71507	35869	35463.2	35548.3	35134.6	35576.8	35740.3	35903.7	35702.9	35478.2	35703.6	35750	35500.2	35656.8	35753.9	35921.2	35431	35670.8	35672.9	35885.5	35398.4	35403.7	35398.4	35826.8	35829.9	35717.7	35983	35550.9	35850.8	35611.5	35912.8	35668.6	35835	35730.6	36067.9	35741.4	35936.7	35985.6	35736	35948.5	35905	35888.3	35977.8	36018.5	35924.7	36107.8	35878.9	35906.8	35886.6	35993.9
0.71748	35869.3	35483.1	35541.4	35115	35583.9	35736.9	35927.1	35721.3	35481	35707.5	35765.1	35529.8	35654.5	35780.9	35934.8	35413.6	35693.9	35661.7	35900.6	35434.9	35411.2	35402.1	35827.4	35834.6	35761.1	36002.9	35565.9	35873	35613.1	35913.3	35662.6	35860	35763.1	36102.3	35749.9	35941.7	35985.4	35760.7	35926	35907.2	35902.4	35998.4	36084.5	35946.7	36119.7	35895.9	35909.7	35892.8	35989.1
0.71989	35835.9	35511.6	35532.5	35108.6	35629.4	35749.3	35943	35747	35463	35682.3	35788.5	35529.2	35678.4	35780.5	35933.6	35435.7	35680.5	35651.6	35903.2	35437.7	35396.4	35392.1	35840.2	35828.6	35779.9	36013.8	35560.7	35866.9	35630.4	35928.2	35644.2	35898.2	35810.1	36112.4	35737.3	35922.9	36007.2	35768.8	35932.5	35909.6	35914.7	36012.2	36091.1	35953.1	36134.2	35941.5	35925	35925.5	36006.1
0.7223	35824.7	35497	35549.4	35143.5	35661	35777	35935.7	35762.5	35462.7	35658.6	35780.8	35537.4	35733.4	35756.3	35937.2	35434.3	35669.1	35664.8	35875.7	35417.2	35392.3	35386.5	35847.3	35846.1	35770.3	36026.8	35567.6	35861.6	35678.7	35932.8	35646.3	35917.8	35840	36090.4	35752.4	35926.9	36022.2	35773.1	35949.9	35924.6	35933	35990.1	36055.4	35951.2	36153.4	35996.1	35937.2	35974.7	36021.2
0.72472	35826.1	35489.7	35554.5	35172.7	35639.2	35762.1	35939.6	35738.9	35495.3	35669	35747.6	35556.2	35768.7	35752	35963.8	35432	35680.2	35671.1	35879	35415.1	35402.9	35396.4	35816.1	35853.8	35798.2	36012.6	35569.2	35877.3	35705.8	35942.7	35673.7	35935.5	35843.6	36085.3	35758.5	35978.2	36004	35800.9	35967.1	35967.9	35956	35995.4	36052.4	35952.6	36158.4	36003	35960.5	35984.4	36028.8
0.72713	35823.4	35495.7	35571.1	35161	35632.8	35729.3	35938.9	35723.4	35515.7	35722.9	35772.1	35563.8	35752.9	35788.1	35962.4	35437.8	35699	35655.9	35899.6	35428.6	35414.1	35410.5	35810.7	35834.4	35809.8	36008.3	35561.6	35878.2	35724.9	35965.5	35674.8	35950.7	35846.1	36098.1	35756.6	36028.7	36002.3	35799.3	35990.6	35978.5	35937.7	36007.9	36072.5	35972.7	36173.6	36005.4	35959.5	35985.3	35998.9
0.72954	35834	35505.3	35600.9	35150.6	35637.5	35699.9	35914.9	35743.7	35505.5	35732.2	35803.8	35559.1	35767.1	35814	35947.1	35465.5	35698.8	35688.2	35902.2	35430.2	35447.2	35439.5	35830.3	35835	35826.3	36039.5	35563.4	35878.7	35726.4	35966.3	35659	35951	35850	36112.1	35758.1	36030.9	36013.8	35796.1	35997.6	35973.2	35929.7	35994.6	36063.5	35992.8	36225.9	36005.6	35975.9	35980.6	35982.3
0.73195	35831.3	35500.1	35615.9	35167.9	35640.8	35703.6	35921.3	35756	35509.5	35700.7	35811.4	35585.8	35809.8	35794.3	35957.3	35478.2	35689.4	35705.5	35915.6	35458.2	35432	35459.8	35853	35859.3	35838.5	36052.2	35568.8	35873.8	35742.2	35949.7	35686.5	35926.9	35840.8	36105.6	35794.7	36012.2	36034.1	35822.6	36014.5	36000.4	35948.6	36006.1	36068.8	36022.9	36255	35998.3	35993	35993.8	36024.5
0.73436	35850.4	35500.4	35636.1	35202.7	35653.8	35696.6	35957.6	35769.5	35537.2	35683.5	35813.3	35597.9	35814.4	35777.2	35960.5	35443	35684.2	35695.1	35942.8	35473.9	35409.5	35453.5	35854	35887.2	35849.5	36043.6	35598.6	35911.7	35734.7	35955.7	35731.5	35934	35818.7	36091.1	35839.1	36004.2	36063.2	35830.9	36046.2	35990.4	35957.2	36054.7	36063	36026.9	36243.4	35996.2	35988.7	36002.4	36053.5
0.73678	35900.8	35539.9	35676.3	35207.3	35673.8	35711.1	35958	35797	35555.8	35695	35823.4	35581.4	35786.2	35788.9	35966.6	35432.4	35688.7	35698.2	35932.2	35487.7	35444.3	35456.9	35867.3	35891.2	35844.4	36068.3	35636.9	35962.8	35741.1	35974.6	35751.6	35954.4	35799.2	36083.6	35864.3	36012.8	36054.4	35835.5	36073.1	35994.8	35951.8	36072	36068.8	36020.7	36222.1	36006.9	35969.5	36001.8	36038.1
0.73919	35911.1	35566.9	35681.7	35203	35678.6	35738.2	35938.5	35805.8	35573.9	35691.2	35824.5	35591.3	35750.9	35815.8	35967.7	35465.8	35685.7	35732.6	35919.6	35463.8	35466.2	35439.7	35884.5	35900.4	35826.4	36081.2	35644.4	35965.4	35751.9	35974.6	35754.1	35966.4	35807.3	36108.8	35855.9	36002.1	36035.1	35877.1	36058.1	36016.3	35965.6	36067.9	36070.7	36021	36221	35996.1	35968.2	36008	36017.6
0.7416	35910.6	35581.6	35659.9	35220.9	35676	35746.1	35947.9	35816.6	35596.9	35702.1	35811.5	35588.4	35765.5	35824.6	35961	35480.8	35698.4	35728.4	35952.8	35429.3	35467.8	35476.8	35900.7	35900.5	35825	36098	35651.5	35933.5	35747.2	35999.3	35744.5	36004.7	35851.5	36132.1	35835.3	35996.5	36042.2	35910.5	36048	36010.9	35974.9	36075.7	36081.7	36033	36263.6	36001.3	35954.5	35998.8	36047.6
0.74401	35935.9	35591.8	35636.7	35224.5	35699.2	35731.1	35947.2	35847.3	35618.5	35722.1	35791.8	35587.9	35784.2	35808.6	35974.6	35493.3	35738.5	35726.8	35974.9	35403.2	35502	35528.7	35906.1	35905.3	35812.1	36124.1	35657.7	35900.2	35718.7	36012.2	35764.7	36031.2	35878.3	36123.5	35816.5	36002.3	36058.5	35912.7	36059.2	36017	35997.7	36070.3	36060.4	36039.2	36299.4	36003.2	35959.2	35999.1	36080.4
0.74642	35926.7	35588.8	35636.4	35232.5	35723.4	35715.1	35957.1	35843.5	35621.1	35741.9	35790.4	35606.5	35770.8	35823.8	35997.7	35489.2	35768.2	35749	35984.1	35427.4	35556.8	35532.6	35915.4	35902.3	35785.8	36137.1	35666.2	35907.9	35694.3	35997.5	35793.3	35999.5	35865.1	36126.8	35841	36023	36083.4	35883.3	36073.8	36062.5	36012.8	36087.9	36043.9	36044	36322.8	36003	35980.6	36011.6	36061.8
0.74884	35922.5	35562.2	35659.3	35260.6	35711.1	35715.1	35959.4	35838.6	35654.2	35738.4	35787.8	35631.5	35753.7	35831.1	36029.3	35489.2	35763.2	35734	36014.9	35470.6	35593.3	35499.6	35923.4	35890.1	35797.1	36149.8	35679.9	35920.2	35697.5	35980.6	35807.1	35973.4	35858	36152.3	35848.6	35998.7	36096.1	35849.4	36065.9	36055.4	36000	36113.4	36044.4	36055.8	36319.4	36006.9	36015.9	36022.1	36052.3
0.75125	35935.8	35564.2	35672.2	35296.5	35698.7	35745.1	35975.1	35854.3	35647.7	35739.1	35778.6	35619.6	35760.4	35819.4	36048.3	35491.9	35779.1	35701.4	36032.3	35486.3	35610.2	35491.7	35944.3	35919.3	35821.3	36144.8	35666.8	35925.5	35741.2	35975.1	35814.3	35985.1	35868.2	36137.4	35831.7	36011.3	36100	35830.9	36063.6	36045.5	35990.5	36132	36048.2	36049.1	36315	36053.8	36065.1	36024.8	36087.3
0.75366	35949.2	35565.5	35675.3	35295.6	35695.2	35742.5	35979.1	35853.7	35642.7	35742	35787.9	35607.8	35793.3	35816.1	36063.8	35498.4	35811.1	35715.8	36009.7	35471.9	35581.4	35499.8	35925.8	35958.2	35832.9	36143	35665.6	35944.9	35745.4	35982.7	35809.2	35963.7	35873.9	36118.4	35843	36035.8	36126.8	35842.4	36067.3	36047.1	36008.2	36155.3	36074.5	36054.8	36313.5	36077.1	36087.8	36017.5	36116.5
0.75607	35931.9	35550.5	35681.1	35287.9	35714	35743.6	35991	35841.2	35638	35749.8	35857.4	35606.2	35824.1	35838.7	36066.8	35520.4	35786.1	35742.9	36024.7	35463.2	35546.6	35536.9	35897.7	35968.8	35860.7	36154.4	35683.7	36003.3	35721.6	36024.3	35786.3	35953.6	35867.3	36122.4	35846.1	36050.8	36165.4	35866.1	36090.3	36055.4	36009.7	36167.8	36111.8	36075.9	36326.5	36081.9	36074	36034.5	36109.6
0.75849	35924.1	35547.4	35692.5	35297.2	35751.4	35779.5	36030.6	35838	35644.5	35754.5	35906.3	35591.8	35836.5	35864.8	36089.6	35534.6	35774.4	35780.1	36037.5	35499.6	35529.9	35527.8	35906.2	35950.3	35880.8	36152.7	35715.3	36011	35735.7	36019.6	35770.8	35962.6	35877.1	36153.3	35834.7	36060.4	36169.3	35879.2	36101	36056.5	35985	36172.3	36141.1	36120.1	36339	36090.9	36054.4	36046	36096
0.7609	35926.5	35574.6	35704.5	35287.2	35764.8	35810.1	36039.1	35849.8	35654.8	35741.2	35898.4	35587.5	35811.5	35884.3	36105.8	35511.3	35776.4	35785.5	36038.6	35526.7	35507.8	35538.1	35922.9	35930.7	35881.5	36138.2	35749.7	35989.1	35754.7	36017.7	35793.4	35985.3	35905.9	36201.6	35850	36047	36145.8	35900.5	36100.6	36065	35965.8	36171.7	36141.3	36130.6	36344.4	36117.7	36072.2	36046.2	36094.3
0.76331	35921.8	35595.6	35685	35273.9	35752.4	35827.3	36042	35850.4	35664.9	35725	35898.2	35595.7	35808.2	35878.9	36083.5	35511.3	35779.1	35776.4	36050.7	35508	35523	35535.4	35923.8	35927.1	35887.9	36144.5	35757.1	35988.8	35764.9	36044.1	35812.1	35986.2	35921.3	36220.7	35858	36030.9	36126.5	35910.2	36084.2	36062	36000.7	36187.8	36132.9	36106.7	36343.5	36119.6	36105.6	36061.4	36108.3
0.76572	35922.5	35586.2	35656.9	35265.3	35750.8	35847.1	36031.2	35831.1	35648.6	35744.2	35909.5	35599.4	35824.4	35899.6	36038.8	35525.7	35780.8	35791.2	36022.5	35490.8	35543.6	35519.1	35931.9	35962.3	35929.4	36168.2	35726.4	36008.8	35777.9	36087.9	35830.2	36003.3	35909.2	36200.6	35837.7	36056.8	36119.2	35932.6	36102.4	36050.5	36038.3	36186.3	36151.3	36077.7	36328.1	36100.8	36112.7	36077.3	36105.3
0.76813	35932.7	35593.9	35660.8	35241.6	35751.5	35851.7	36018.2	35824.8	35622.7	35769.4	35903.8	35631.5	35833.9	35905.4	36039.3	35543.9	35788.1	35819.1	35978.1	35489.8	35553.6	35514.8	35967.9	35980	35935.1	36173.1	35744.9	36024.8	35792.5	36103.8	35832	36008.6	35885.9	36177.7	35841.2	36061.1	36117.6	35950.4	36133.3	36064.2	36044.6	36159.8	36156.1	36037.8	36336.5	36091.7	36093.9	36056.3	36106.3
0.77055	35940.2	35614	35659.7	35254.9	35752.2	35867.6	36041.8	35843.5	35613.6	35794.9	35881	35664.1	35853.3	35873.1	36061.3	35552.2	35781.4	35822.1	35973.3	35512.4	35538.2	35532.9	36012	35982.2	35908.5	36163.9	35753.3	36046.3	35791	36096.3	35827.3	36007.5	35888.3	36175.4	35860.9	36052.7	36121.5	35959.3	36165.9	36101.5	36021.1	36151.7	36151.5	36037.2	36376.9	36088.7	36059.2	36029.4	36093.6
0.77296	35929	35634.1	35677.2	35288.8	35750.8	35893.9	36067.1	35912.2	35639.3	35809.6	35879.1	35686.9	35851.7	35865.9	36068.3	35559.8	35787.5	35823.4	35973.7	35530.9	35547.6	35533.8	36008.9	36000.9	35879	36141.2	35730.9	36063.3	35788.2	36082	35832.2	36044.6	35914.6	36198	35880.3	36078.9	36135.7	35942.6	36199.3	36110	36038.6	36191	36143.3	36080.8	36391.2	36108.3	36040	36019.2	36102.8
0.77537	35922.1	35646.2	35704.3	35298.3	35722.3	35896.5	36094.2	35951.9	35675.1	35812.5	35901.4	35679.9	35855.1	35906.8	36096.4	35572.7	35783.3	35829.1	35979.5	35557	35583.7	35549.4	35987.3	35998.8	35871	36143.4	35751.8	36089.4	35812.4	36090	35836	36067.2	35982.6	36209.8	35897.9	36120.2	36158.9	35931.4	36216.7	36119	36042.9	36220.8	36135.3	36103.8	36391.8	36125.1	36058.6	36035.3	36132.2
0.77778	35916.3	35647.7	35701.3	35282.9	35722.8	35890.5	36101.7	35946.1	35680.9	35818.3	35922.2	35679.7	35866.2	35932.9	36097.8	35581.2	35766.2	35814.4	36019.6	35543.8	35592.5	35546	35997.3	36009.3	35893.4	36163.6	35760.2	36093.5	35832.4	36108.2	35818.7	36065.7	36011.7	36228	35922.3	36128	36167.9	35967.9	36196.3	36144.2	36015.7	36196.3	36118	36096.8	36372.8	36130.7	36072.8	36033.2	36165.9
0.7802	35934.4	35647.9	35706.1	35270.1	35740.2	35897.4	36102.1	35938.2	35653.2	35822.4	35934.8	35666.6	35856.8	35939.1	36067	35590.9	35789.9	35799.9	36048.5	35552.5	35577.5	35563.7	35967.4	36037.4	35926	36177.1	35743.4	36073.3	35811.1	36119.2	35810.2	36062.7	36005.7	36216.2	35943.3	36138.4	36185.4	36005.7	36189.7	36157.1	36022.4	36177	36128.8	36064	36366.6	36140.6	36093.4	36037.6	36173.9
0.78261	35968.1	35659.4	35747.3	35268.6	35747.6	35889.2	36081.9	35926.3	35654.9	35823.9	35938.3	35648.1	35828.7	35955.3	36100.5	35590	35811.4	35750.4	36050	35567.4	35563.9	35602.4	35966.2	36046.9	35914	36168.8	35742.8	36063.2	35817.3	36124.2	35832.7	36050.4	35995.1	36193.9	35921.2	36144.2	36204.7	35979.4	36176.4	36153.1	36051	36187.5	36155.7	36075.1	36381.1	36145.2	36116.4	36042	36139.3
0.78502	35983	35639.8	35757.7	35297.4	35746.6	35885.8	36076.5	35925	35655	35805	35940	35628.2	35835	35973.4	36098.7	35591.3	35835.8	35729.8	36056.5	35554.7	35568.3	35613.6	35978.8	36032.3	35888.6	36184.8	35733.9	36073.4	35804.1	36108.8	35863.9	36069.1	35997.1	36205.7	35875.2	36112.2	36171.2	35953.6	36160.5	36149.8	36041	36203	36166.1	36118	36363.3	36130.2	36126.4	36037.8	36140.4
0.78743	35999.1	35606.7	35743.8	35298.9	35760.6	35887.9	36080.3	35947	35651.1	35803.8	35930.6	35636.1	35856.4	35963.2	36071.1	35577.3	35839	35756.3	36073.9	35554.2	35565.7	35594	36006.7	36034.6	35890.4	36217.7	35727.6	36072.4	35797.7	36133.9	35863.3	36098.9	35985	36216.5	35870.7	36096.1	36148.7	35935.5	36151.4	36135.3	36034.5	36197.9	36154.1	36150.5	36351.4	36112.2	36145.7	36038.9	36166
0.78984	36003.5	35606	35727.4	35280.1	35780.6	35866.1	36092.9	35941	35668.5	35820.1	35932.4	35684.3	35870.4	35913.9	36090.9	35559.4	35808.4	35773.2	36095.9	35564.3	35581.4	35577.6	36005	36046.9	35897.9	36239.4	35724	36096.5	35841	36148.6	35842.1	36109.3	35974.2	36208.1	35884.8	36126.6	36163.7	35925.4	36173.3	36130.3	36035.1	36192.9	36173.8	36134.3	36347.8	36117.1	36160.9	36087.6	36187.4
0.79226	36027.2	35629.4	35731.5	35285.5	35799.1	35860.3	36096.3	35927.8	35680.9	35850.8	35926.7	35717.2	35875.9	35908.7	36133.3	35550.5	35786.7	35778.1	36103.3	35562.6	35577.7	35576.9	35993.1	36048.4	35894.4	36231.2	35736.8	36132.4	35867.9	36123.7	35831.9	36092.6	35972.8	36212.5	35898	36129.5	36179	35952.3	36180.6	36142.9	36047.1	36183.9	36203.1	36084.8	36360.6	36128.6	36145.2	36112.5	36193.1
0.79467	36051	35634.1	35773.4	35330.6	35809.6	35845.6	36087.4	35933.8	35684.4	35859.5	35929.3	35735.3	35904	35923.5	36153.2	35589.4	35812.2	35807.5	36118.6	35563.4	35566.7	35570.1	35978.6	36047.4	35889	36242.8	35768.8	36128.1	35859.6	36133.1	35859.3	36085.1	35982.2	36236.3	35918.9	36129.6	36162.9	35953.1	36182.5	36144.4	36065.1	36186.7	36222.2	36075.8	36381.5	36130.7	36132.5	36107	36221.1
0.79708	36048.2	35646	35787.3	35359.4	35807	35836.6	36100.9	35937.8	35698	35870.3	35950	35747.9	35917.5	35932.3	36126	35616	35833.9	35820.1	36094.7	35571.3	35573	35582.8	35957.7	36051.1	35886.6	36275.8	35788	36113.7	35851.3	36166.1	35868.5	36088.2	36003	36254.6	35934.2	36135.8	36150.4	35953.3	36180	36158.5	36060	36197.3	36238.5	36100.5	36372.2	36111.8	36115.3	36120	36239.5
0.79949	36036.5	35667	35787	35342.2	35811.5	35867.3	36101.8	35910.4	35717.3	35876.1	35938.2	35753.4	35902.9	35939.6	36102.5	35611.8	35838.8	35797.8	36064.8	35581.4	35552.8	35607.4	35950.5	36067.7	35886.3	36299.5	35787	36117.1	35853.9	36164.2	35876.4	36112.4	35988.6	36261.6	35983	36174.6	36168.1	35972.2	36152.5	36171.4	36073.2	36205.4	36224.5	36134.8	36363.1	36122.5	36086.7	36127	36240.5
0.8019	36036.3	35677.1	35771.4	35329.1	35819.6	35873.9	36081.1	35894.9	35730.7	35880.9	35927.3	35744	35907.9	35942.7	36102.4	35626.1	35840.8	35829.7	36062.4	35596.2	35544.2	35637.8	35971.3	36082.2	35920.8	36307.8	35769.2	36108	35865.5	36154.3	35906.3	36129.5	35997.1	36231.5	35979.1	36168.6	36175.1	35985.6	36130.7	36178.8	36101.6	36195.4	36215.4	36166.3	36362.2	36125.8	36096.1	36130.9	36220.3
0.80432	36028.7	35680	35749.8	35337.4	35824.3	35850.6	36073.5	35910.1	35724.6	35899.2	35916.9	35738	35920.3	35948.3	36133.9	35683.6	35842.8	35876.1	36073.2	35581.8	35554.2	35666.7	35988.5	36053.2	35932.1	36291.7	35769.8	36076.9	35871.6	36155.9	35899.3	36114.5	36028.2	36231.4	35936	36155.1	36174.8	35964.8	36134.8	36202.2	36124.4	36211.8	36237.9	36169.8	36365.7	36143.3	36121.9	36137.1	36212.7
0.80673	36040.8	35698.1	35738.3	35361.7	35828.2	35831.7	36085.5	35908.9	35727.8	35879	35940.1	35729.4	35886.9	35963.2	36166.9	35687.9	35839.1	35871.8	36077.8	35582	35586.1	35661.2	36008.8	36031.3	35943.5	36263.1	35801.3	36052	35885.6	36174.8	35899.7	36112.9	36027	36265.2	35921.1	36151.9	36194.4	35968.3	36165	36215.2	36123.2	36223.5	36254.3	36171.7	36381.2	36149.5	36119.2	36161.1	36211.8
0.80914	36048.4	35695.8	35752	35359.5	35858.1	35828.9	36098.7	35938.4	35718.8	35841.2	35952.6	35722.2	35863.3	35955.3	36175.8	35654.2	35835.9	35855.3	36081.5	35598.1	35600.5	35634.6	36037.9	36038.7	35965.7	36274	35810.2	36065.5	35899	36170.9	35917.7	36103.9	36010.1	36318.7	35935	36160.7	36239.9	36015.8	36176.4	36187.7	36104.9	36207.7	36253.1	36193	36381.5	36146.8	36115.6	36164.1	36202.7
0.81155	36032.7	35652.9	35775.2	35354.3	35875.5	35812.1	36075.6	35955.6	35685	35844.3	35949.3	35731.5	35867.8	35947.5	36183.3	35650.8	35841.4	35861.2	36090.6	35609.2	35610.7	35636.9	36057.6	36039.3	35957.7	36294.6	35809.6	36085.1	35915.1	36154	35916.1	36107.9	36040.8	36338.7	35960.3	36158.6	36271.6	36025.7	36170.8	36154.1	36087.7	36205.4	36255.8	36209.7	36387.6	36159.1	36123.1	36128.6	36188.8
0.81397	36025.6	35620.7	35808.9	35353.9	35858	35821.3	36046.3	35957.9	35679.5	35882.6	35914.3	35738	35888	35961.2	36189.8	35656	35852.7	35853.6	36129.1	35608	35639.4	35638.9	36063.7	36043.4	35950.1	36296	35822.6	36108.2	35920.9	36177.7	35893	36124.2	36036.3	36319.3	35961	36149	36284.1	36017	36144.3	36137.7	36095.4	36227.3	36260	36207.7	36364.7	36178.8	36143.6	36114.3	36195.8
0.81638	36021.5	35614.5	35806.9	35353.3	35838.9	35851.6	36047.1	35917.6	35692.4	35908.2	35919.2	35728.8	35907.2	35966.8	36180.7	35636.9	35874.6	35855.5	36161.9	35612.1	35652.6	35643.1	36042.7	36074.5	35979.1	36298	35811.9	36131	35924.1	36192.1	35879.6	36143.4	35987.8	36278.7	35931	36142	36262.7	36002.6	36146	36136.2	36113.9	36233.6	36269.9	36170.8	36354.1	36176	36142.5	36116	36217.1
0.81879	36016.4	35614.4	35781.8	35353	35839.5	35857.4	36060.1	35882.5	35734.8	35888.5	35969.4	35700.5	35922	35974.2	36160.9	35623.5	35903.4	35870.6	36148	35606	35601.4	35636.7	36028.1	36052.8	36003.8	36292.8	35809	36158.2	35930.1	36182.6	35889.8	36157.2	35973.6	36272.8	35926.4	36141.1	36251	36006.8	36119	36120.3	36137.2	36243.1	36259.5	36168.9	36372.4	36178.2	36129.1	36110.1	36236.5
0.8212	36016.6	35626.3	35768.6	35331.8	35862	35858.3	36071.9	35898.1	35757.1	35864.4	35991.9	35694.3	35907.7	35974.2	36148.2	35628.3	35912.5	35872.9	36120.4	35612.2	35568.9	35620.8	36026.5	36032.9	36022.4	36295.9	35819.1	36149.2	35939.8	36166.2	35903.2	36152.7	35992.5	36272.3	35940.1	36144.3	36249.4	36024.8	36127.1	36118.2	36145.1	36267.3	36261.1	36178.7	36390.4	36182.1	36133.6	36137.7	36263.1
0.82361	36010.3	35639.2	35807.7	35305.8	35874.3	35846.8	36086.6	35939.2	35735.1	35860.9	35958.2	35701.6	35883.8	35966.6	36151.5	35631.1	35905.7	35851.5	36127	35604.6	35564.7	35608.6	36034.9	36032.5	36013	36287.9	35818.9	36125.6	35936.7	36157.8	35923.5	36131.4	35983.7	36268.1	35959.5	36147.2	36231.7	36010	36160.5	36139.6	36145.6	36294.4	36258.2	36158.7	36404.5	36213.5	36140.1	36189.7	36271.8
0.82603	36025.5	35670.4	35829	35323.3	35869.7	35844.9	36119.4	35985.8	35722.3	35866.2	35949.3	35723.1	35916.1	35952.4	36166.9	35637.3	35885.4	35850.6	36156.5	35588.3	35560.5	35631.1	36021.8	36047	35994.7	36260.6	35822.7	36140.2	35929.8	36168.3	35950.6	36116.3	35984.5	36273.5	35965.8	36143.4	36211.6	35996.7	36185.6	36160.6	36123.6	36281.3	36254.7	36146.8	36429.6	36258	36116.2	36195.7	36250.3
0.82844	36042.2	35700.2	35821.8	35325.2	35878.8	35857.3	36128.9	36001.6	35729.7	35884.5	35985.9	35731.5	35942.3	35956.8	36154.6	35636.2	35875.4	35860.4	36158.2	35581.5	35540.4	35667.2	36048.5	36069.6	36004.4	36225.4	35857.7	36152.5	35905.5	36190.3	35951.8	36106.4	35997.2	36272.3	35965.6	36157.3	36190	36011.7	36224.9	36178.6	36118.2	36251.4	36231.9	36159.8	36443	36255.5	36116.3	36175.9	36254.6
0.83085	36021	35697.5	35801	35317.8	35862.4	35870	36115.7	35996.2	35745.1	35875.1	36009	35745.6	35934.4	35955.6	36150.9	35622.6	35894.5	35856.3	36154	35615.9	35561.2	35659.9	36068.8	36109.6	36039.4	36214.6	35876.5	36135.6	35867.3	36210.5	35952.4	36099.7	35996.9	36299.4	35964	36171.5	36178.4	36012.2	36245.7	36168.2	36106.6	36223.7	36223.5	36158.1	36424.9	36243.9	36146.7	36166.8	36260.6
0.83326	36022.7	35684.9	35800.9	35293.6	35846.3	35886.9	36110.8	35973.6	35767.2	35894.2	36011.8	35745	35915.1	35951.1	36182.6	35604.9	35895.6	35861.2	36160.3	35622.9	35592.3	35650.8	36073.6	36116.1	36056.7	36236.8	35889.5	36126.5	35870.8	36215.6	35940.8	36102.1	36004.8	36328.6	35979.5	36172.1	36208.3	36010.3	36256.7	36173.3	36106.1	36209.5	36233.2	36155.3	36405.7	36265.2	36161.1	36165.6	36226.3
0.83568	36041	35665.3	35821.7	35307.9	35866.7	35932.9	36114.6	35957.7	35767.8	35909.8	35994.5	35760.4	35897.2	35959.1	36185.7	35622.7	35869.1	35859.9	36148.1	35625.3	35622.7	35671.8	36072.2	36096.7	36057.1	36254.7	35892.8	36118.2	35911.4	36182.3	35953.7	36094.9	35981.1	36337.6	35990.3	36166.6	36255.1	36046.7	36267.9	36162.3	36123.2	36215.8	36227.1	36167.8	36383.8	36274.6	36186.6	36178.9	36232
0.83809	36053.7	35661.5	35829.1	35339.8	35860.8	35945.4	36099	35937	35751.1	35900.6	36008.5	35737.2	35916.6	35971.3	36164.5	35612.7	35868.9	35840.2	36140.7	35608.9	35627.8	35669	36071.1	36094	36037.4	36262.3	35877.8	36133.3	35937.7	36180.6	35956.2	36090.7	35975.2	36343.2	36000.4	36160.4	36249.5	36077.9	36278.3	36141.7	36159	36213	36220.3	36153.3	36383.7	36240.4	36205.8	36192	36262
0.8405	36055.9	35685.9	35824.8	35352.9	35825.4	35928.1	36117.6	35921.8	35738.7	35903.4	36025.6	35710.9	35925.8	35991.6	36156.9	35586.2	35888.2	35831.7	36137.7	35643.6	35641.9	35651.8	36052.2	36122.5	36016.2	36279.4	35843.8	36163.1	35923.7	36192.5	35924.9	36083.9	35991.6	36322.2	36008.6	36130.5	36254.2	36026.4	36249.7	36145.2	36163.4	36193.3	36259.4	36167	36397.7	36233.5	36209.4	36171.8	36241.2
0.84291	36041.7	35705.6	35828.2	35346.7	35815.9	35917.8	36132.4	35928.1	35721.9	35904	36041.5	35717.6	35917.1	35990.9	36167.7	35579.1	35910.6	35844.9	36164.2	35683	35641.3	35659.5	36043.6	36123.4	36004	36316	35827.3	36183.8	35903.6	36173.6	35900	36086.5	36012.6	36286.4	36000	36126.4	36261.6	35962.8	36198.9	36167.8	36169.6	36200.4	36272.1	36182.9	36394	36229.9	36210	36152.7	36238.4
0.84532	36019.9	35687.8	35820.2	35353	35825.5	35906.3	36115.2	35949.4	35730.7	35884.8	36027	35725.7	35956.6	35984.7	36162.6	35589.4	35921.8	35856.4	36156.6	35652.2	35628.5	35684.4	36044	36112.2	36017.5	36326.6	35849.2	36198.1	35906.8	36153.2	35906	36119.7	35994.3	36264	35970.7	36157.3	36235.7	35978.3	36187	36141.5	36187.7	36213.6	36234.7	36154.6	36383.2	36206.4	36186.6	36170.9	36264.6
0.84774	36028.9	35690	35794.8	35372.4	35837.8	35905	36091.7	35969.9	35728.7	35858.4	36014.9	35745	35963.7	35999.9	36170.4	35583.6	35890.2	35847.8	36130.5	35596.8	35610.1	35676.2	36078.2	36123	36014.4	36307.6	35855.5	36191.4	35930.4	36151.6	35902	36115.6	35988.3	36242.7	35980.6	36162.2	36193.4	36032.4	36206.4	36123.1	36174.9	36217.2	36206.7	36143.2	36386	36215.9	36173.7	36214.9	36274.9
0.85015	36034.3	35699.7	35785.8	35383	35871.3	35915.8	36106.8	35980.5	35719.6	35865	36012.9	35752.9	35952.4	35975.5	36187.5	35577.2	35859.3	35836.6	36128.2	35595.1	35620.7	35658	36087.3	36139.2	35990.4	36317.4	35840.7	36171.2	35931.6	36145.3	35875.2	36110.8	35992.5	36234.5	35993.4	36158.3	36164.4	36064.8	36205.8	36120.1	36133.1	36221.1	36219	36172.2	36396.2	36237.1	36193.6	36211.2	36269.2
0.85256	36027.1	35693.1	35813.2	35358.4	35901.4	35908	36115.2	35970	35701.7	35888.2	36002.4	35729.7	35949.7	35929.6	36158.7	35577.5	35858.8	35836.1	36140.2	35608.2	35621.5	35677.5	36047.7	36119.9	36013.1	36340.6	35852.3	36167.9	35914.4	36162.9	35896.9	36105.3	36004.8	36251.3	35983.4	36165.3	36162.2	36073.6	36184.5	36133.9	36114.8	36234.6	36212.3	36180.4	36389.2	36231.8	36217.9	36179.9	36269.6
0.85497	36040.7	35694.7	35826.1	35350.6	35907.2	35895.1	36097.8	35970.9	35700.9	35890.6	35971.8	35710.5	35977.1	35947.7	36119.9	35590.6	35883	35864.2	36138.7	35583.4	35633.5	35677.1	36021.6	36099.9	36060.2	36337.4	35859.7	36162	35905.5	36182.2	35937.8	36121.4	36024.7	36276.9	35982.3	36167.6	36161.4	36066.3	36161.9	36137.2	36130.2	36237.4	36203.2	36178.7	36372.9	36222.6	36198.2	36161.2	36295.6
0.85738	36071.8	35709.6	35814.2	35363.5	35894.8	35902.2	36084.5	35989.2	35661.1	35887.6	35936.8	35700	35971.1	35967.2	36125.9	35615.1	35903.9	35867.3	36134	35574.1	35612.2	35643.3	36034.8	36107.4	36078.5	36312.7	35866.3	36149.9	35921.4	36194.7	35947.6	36142.5	36027.7	36292.2	35982.2	36172.7	36172.6	36055	36170.4	36129.2	36116.1	36224.6	36224.5	36175.5	36371.8	36222.4	36177.4	36146.5	36297.3
0.8598	36075.1	35688.1	35794.5	35353.3	35875.4	35874.2	36125.7	35965.2	35620.9	35876.1	35890.1	35702.1	35960	35947.7	36139.5	35614	35914.8	35856.4	36116.4	35580.6	35622.1	35628.8	36047.9	36112.7	36075	36328.2	35878.2	36148.8	35933.1	36207.9	35923	36147.6	36004.7	36264.1	35950.7	36171.7	36197.2	36047.2	36177.3	36142	36078.9	36222.4	36239.3	36173.6	36382.9	36210.6	36178.6	36148.1	36276.9
0.86221	36045.1	35664.6	35763.8	35350	35841.8	35847.6	36167.2	35945.1	35643.9	35865.4	35864.1	35705.9	35947.3	35940.2	36150.7	35611	35894.2	35855	36117.7	35602.8	35630.8	35625.8	36059.3	36118	36070.7	36347	35882.9	36158.1	35951.8	36199.9	35905.9	36140.2	35993.4	36224.2	35948.4	36162	36229.1	36036.1	36168.4	36163.1	36065.8	36213.7	36221.5	36165.2	36385.5	36186.4	36178.3	36161.3	36269.6
0.86462	36027.9	35644.8	35757.2	35348.7	35822.1	35849.1	36177.2	35927.7	35694.6	35853.2	35885	35707.2	35948.2	35934.3	36148.6	35636	35875.3	35877	36118.7	35647.9	35634.1	35613.8	36084	36140.6	36053.2	36327.8	35889.2	36166.2	35977.2	36178	35906.7	36137.4	36008.4	36216.8	35959.5	36136.4	36235	35984	36171.6	36176.2	36064.8	36184.8	36198.4	36135	36380.2	36167.3	36163.4	36163	36295.7
0.86703	36058.9	35641.7	35762.5	35333.2	35821.4	35869	36138.7	35936	35711.6	35837.1	35933.6	35723.8	35931.9	35939.4	36153.3	35634.6	35894.7	35877.3	36120.6	35674.5	35647.3	35628.4	36099.4	36151.7	36057.9	36320.3	35898.3	36158.4	35996.7	36154.3	35902	36124.5	36017	36212	35968	36118.5	36209.7	35965.9	36173.1	36178.9	36076.8	36176.3	36196.3	36138.1	36367.4	36142.1	36168.1	36155.8	36319.2
0.86945	36064.4	35666.6	35773	35320.3	35820.3	35881.2	36100.2	35955.7	35726.5	35848.9	35950.1	35747.9	35922.8	35941.8	36154.3	35611.3	35897.2	35883.7	36158.5	35651.6	35638.5	35635.7	36081.8	36128.9	36063.8	36336.6	35913.1	36166.1	36003.1	36153.4	35885.3	36135.7	35999.8	36239.9	35946.3	36109.1	36176.4	35991.1	36176.3	36148.3	36103.4	36176.6	36204.9	36173.8	36353.2	36116.6	36177.1	36144.7	36314.8
0.87186	36016.1	35690.7	35761.8	35327.8	35810.4	35883	36077.1	35926.9	35717	35864.5	35951.7	35760.2	35907.6	35949.7	36145.6	35588.1	35885.6	35886.8	36169.3	35639.1	35638.9	35647.1	36065.7	36117.6	36045.2	36340.6	35910.7	36182.9	35977.7	36163.2	35865.4	36135.6	35980.8	36250.3	35920.8	36083.1	36182.7	36020.7	36168.2	36122.9	36122.2	36181.5	36200.4	36183.5	36344.5	36117.6	36178.6	36145.8	36316.8
0.87427	35967.3	35677.9	35732.6	35345.6	35817.7	35904.4	36077.1	35892.6	35682.3	35888	35927.8	35764.1	35884.4	35959.1	36134.5	35594.6	35884.7	35864.6	36147.1	35636.5	35639.4	35662.2	36082.8	36133.1	36038.8	36364.1	35877.7	36189.2	35932.6	36179.1	35867.8	36131.4	35977.2	36232.4	35924	36094.5	36201.3	36036.8	36159.5	36118.1	36105.1	36202.1	36178.8	36178.4	36336.7	36133.2	36182.4	36141.5	36309.9
0.87668	35956.5	35678.3	35729.3	35361.4	35815.8	35897.5	36067.9	35852.7	35666.4	35897.8	35909.7	35734.9	35889.9	35962.1	36144.8	35609.9	35861.8	35836	36138.6	35619.9	35615.3	35662.3	36117.7	36155.8	36044.2	36386.9	35847.2	36168.2	35907.9	36173.5	35898.7	36139.7	35998.6	36249.1	35930.4	36130	36189.1	36030.4	36166.8	36116.1	36120.8	36222.9	36165	36140.9	36349.7	36141.1	36175.2	36128.4	36287.7
0.87909	35977.6	35697.1	35740.5	35342.9	35803.8	35892.4	36056.3	35848.9	35675.9	35876.1	35899.3	35698.5	35905.3	35959.2	36158	35601.9	35852.6	35796.9	36133.9	35622.6	35594.3	35630.3	36122.3	36166.8	36065.2	36392.3	35863.7	36146.6	35916.6	36165.2	35891.5	36130.6	36021	36260.5	35906.8	36170.5	36180.8	36001.6	36192.8	36109.8	36143.5	36226	36181.7	36110	36351.1	36136.2	36175.8	36140.4	36293
0.88151	36001.2	35704.1	35761.6	35303.5	35806.9	35900.7	36046.5	35896.4	35679.3	35852.1	35884.5	35707.8	35881.7	35946.9	36151.6	35567.7	35845	35786.9	36134.6	35605.4	35602.4	35612.9	36132.4	36114	36091.1	36407.6	35878.7	36155.5	35936.6	36178.3	35861.2	36124.7	36010.7	36233.4	35890.4	36172.5	36173.3	35981.8	36205.6	36116.1	36142.6	36233.6	36196.7	36102.8	36331	36130	36199.9	36173.6	36291.9
0.88392	36001	35680	35791.1	35279	35825.1	35864.1	36060.2	35930.6	35682.2	35852.8	35898.2	35744.1	35867.4	35908.8	36126	35550.5	35828.6	35815	36137.8	35597.2	35597.6	35602.7	36137	36094.4	36083.2	36425	35890.9	36155.6	35939.2	36166.9	35862.9	36133.5	35987.3	36209.3	35889.1	36167.9	36184.8	35985.8	36180.7	36119.3	36130.6	36237.8	36206.4	36113.2	36348.6	36142.9	36175.9	36155.5	36281.2
0.88633	35995	35659.3	35784.6	35263.3	35824.4	35849.3	36057.6	35915.9	35688.8	35877.1	35921.9	35744.3	35882.4	35891.7	36123.5	35561	35827.5	35821	36110.4	35632.2	35605.1	35597.1	36140.5	36108	36057.7	36429.9	35882.3	36175.4	35935.9	36152.3	35882.4	36131.6	35992.8	36222.1	35903.1	36190.3	36195.9	36006.3	36172.1	36099	36112.2	36227.1	36191.6	36130.6	36383.4	36163	36164.6	36136.9	36280.8
0.88874	35992	35642.1	35772.9	35259	35792.2	35872.1	36080.6	35911.1	35687.3	35892.6	35908.7	35714.7	35884.9	35920.1	36137.7	35570.9	35847.8	35811.6	36101.2	35642.6	35593.8	35594.6	36137.4	36134.8	36040.7	36431.1	35868.2	36179.2	35948.7	36140.1	35884.8	36103.2	35999.5	36245.7	35901.5	36203.2	36203.3	36016.4	36172.6	36096.7	36097.4	36228.2	36197.9	36116.4	36380.8	36172.2	36187.7	36176.8	36311.4
0.89115	35975.8	35617.6	35765.7	35284.1	35782	35872.6	36078.9	35901.7	35654	35847.4	35921	35675.3	35895.6	35970	36139.9	35585.5	35839.3	35797.8	36093.9	35632.4	35581.6	35620	36137.4	36161.9	36037.8	36409.6	35861.8	36163.6	35947	36141.2	35894.6	36085.3	35983.8	36264.3	35893.4	36194.8	36182.5	35995	36185.1	36104.7	36102.7	36236.1	36209.8	36068.9	36351.1	36163.6	36221.6	36207.5	36297.3
0.89357	35977.2	35616	35773.4	35312.9	35786.1	35885.7	36084.2	35878.2	35645.7	35795.9	35911.5	35681.2	35919.5	36001.3	36116.8	35568.3	35837.4	35814	36093.7	35641.4	35575.6	35651.8	36145.6	36194.7	36016.7	36401.3	35880.1	36182.5	35930.1	36138.7	35919.4	36089.2	35951.8	36278.8	35892	36153.2	36167.6	35960.3	36179.3	36113	36099.1	36239.1	36225.8	36096.6	36353.2	36157.2	36247.8	36203.8	36275.8
0.89598	35971.9	35622	35743.2	35323.4	35781.8	35891.1	36077.1	35885.1	35653.7	35776.6	35863.5	35732.3	35920.6	35985.2	36142.9	35539.5	35844.8	35809.8	36087.7	35651.9	35590	35653.4	36135.1	36199.1	36020.7	36388.8	35912.2	36195.3	35923.8	36132.6	35916.5	36101.6	35951.6	36294.8	35897.7	36123.1	36132.6	35952.5	36156.4	36140.2	36094.6	36213.6	36202.2	36142.6	36368.6	36161.4	36240.8	36185.2	36285.9
0.89839	35980	35642.3	35724.6	35322.4	35764.3	35884.4	36046.9	35895.6	35662.7	35786.1	35860.9	35749.8	35895.6	35933.7	36129.8	35551.5	35841.5	35791.9	36077.8	35645	35588.4	35652.7	36103.4	36156.6	36058.7	36383.5	35909.5	36171.8	35919.3	36142.1	35884.7	36094.6	35984	36290.3	35922.8	36090.7	36149.8	35950.8	36152	36137.8	36077.6	36182.5	36190.4	36129.8	36346.8	36188.8	36199.6	36178	36314.7
0.9008	35975	35636.7	35718.5	35330	35789.1	35867.7	36045.9	35893.1	35665.8	35794.3	35890.7	35715.7	35867.5	35916.2	36093.7	35584.6	35817.5	35779.8	36087	35627.8	35606.6	35643.9	36084.4	36154.1	36100.4	36365.7	35880	36164.6	35921.2	36142.3	35889.2	36080.6	35994.9	36265.1	35937.2	36072	36180.7	35962.2	36176	36104.3	36060.3	36167.6	36200.1	36111.1	36308.4	36198.9	36201.8	36204.8	36301.9
0.90322	35989.8	35637.5	35745.8	35312.1	35812.3	35835.5	36070.7	35877.1	35660.6	35785	35900.1	35669.8	35862.9	35922.3	36087.8	35573	35812.3	35777.5	36064.5	35599.6	35614.5	35655.1	36099.9	36186	36103.2	36346.3	35868.3	36172.5	35929.2	36125.4	35890.4	36072	35974.5	36247.2	35930.6	36065.1	36176.8	35956.9	36181.8	36117	36071	36159.2	36197.1	36108.6	36307.2	36177.6	36204.6	36233.5	36277.4
0.90563	35981.4	35649.6	35750.8	35291.5	35805.4	35816	36068.6	35848.5	35659.4	35780.4	35901.7	35642.9	35852.1	35923.8	36111.7	35559.7	35820.3	35782.1	36044.8	35567.2	35592.5	35662.4	36113.5	36184.6	36119.4	36331.3	35875.4	36158.6	35933.6	36112.4	35882.7	36073.7	35972.1	36241.1	35918.6	36081.7	36146	35950.8	36196.7	36131.9	36069.5	36157.8	36166.6	36099.4	36346.7	36175.2	36183.1	36258.4	36284.9
0.90804	35957.7	35620.9	35738.7	35271.2	35775.9	35810.1	36047.9	35832.5	35656.4	35815.3	35921.8	35633.2	35846	35886.9	36116.2	35565.7	35822	35789.1	36040.8	35550.5	35567.2	35648.3	36131.1	36142.7	36116.6	36363.9	35870.2	36161.6	35922.2	36109.9	35872.4	36074.6	35985.6	36253.3	35908.6	36093.5	36136.7	35944.7	36199.1	36117.7	36073.2	36180.1	36145.7	36087.4	36356.7	36174.3	36163.4	36244.4	36300.1
0.91045	35958.3	35571.1	35709	35277.9	35766.2	35805.8	36041.2	35850.9	35638.3	35827.7	35925.7	35629.6	35844.2	35838.6	36097.8	35574.1	35838.3	35769.7	36038.2	35543.9	35565.6	35630.6	36146	36133.5	36075	36383.1	35872.1	36172.6	35935.3	36106.4	35885.2	36058.3	35992.1	36254.6	35900.7	36113.5	36138.5	35943.3	36192.8	36083.1	36076.3	36178.4	36139.3	36106.3	36344.2	36173.5	36154.3	36228.6	36294.6
0.91286	35960	35549.7	35712.4	35269.3	35765.8	35810.7	36020.1	35866.9	35658.9	35802.8	35875.6	35647.6	35847.1	35840.8	36090.9	35541.7	35820.2	35756.1	36052.4	35552.5	35587.2	35614.7	36133.5	36117.4	36057.5	36372.5	35895.6	36170.8	35939.2	36133.2	35876.8	36058.9	36003.3	36235.2	35874.8	36139.8	36124.9	35948.6	36176	36059.1	36063.1	36155.1	36164.5	36114.7	36343.3	36194.4	36143.3	36218.5	36280.9
0.91528	35929.6	35552	35719.2	35245.4	35735.7	35817.9	36008.1	35867	35679.2	35799	35875.2	35645.5	35836.6	35863.9	36086.2	35527	35785.4	35752.7	36068	35553.8	35579.9	35608.6	36104.9	36097.7	36055.2	36347.3	35901.3	36152.5	35896.8	36152.9	35863.3	36052	35996.7	36194.8	35845.5	36156.9	36109.3	35941.3	36153.5	36059.6	36028.9	36145.9	36184.1	36114.6	36340.6	36205.6	36155.8	36209.7	36264.2
0.91769	35932.1	35558.7	35687.2	35251.7	35714.4	35830.8	36020.5	35841.5	35668.9	35792.9	35884.8	35643.1	35797.3	35893.4	36056	35541.9	35781	35759.3	36062.7	35561.9	35540.8	35615.4	36115.6	36120.2	36058.4	36328.4	35905.3	36129.4	35877.7	36149.8	35860.7	36051.5	35995.5	36173.9	35831	36157.9	36109.2	35940.8	36160.3	36060.2	36002.2	36166.1	36154.7	36089.7	36343.2	36192.5	36164.8	36200.3	36247.1
0.9201	35945.6	35562.8	35682.2	35286.9	35723.2	35830.8	36044.4	35816.6	35648.2	35760.2	35877.4	35669.8	35790.3	35899.5	36033.2	35537.7	35792.9	35763.9	36053.7	35548.2	35514.4	35637.3	36134.9	36160.7	36080.1	36332.9	35898.8	36105.4	35891.3	36143.4	35870	36064.8	35997.6	36187.5	35823.3	36136	36127.2	35923.8	36171.1	36053.6	35998.2	36148.3	36141.6	36040.8	36331.2	36164.9	36157.1	36214.5	36230
0.92251	35939.8	35566.3	35697.9	35289.8	35733.3	35828.8	36051.3	35801	35643.6	35755.4	35872.8	35660.2	35794.5	35880.2	36028.8	35525.4	35779.7	35759.1	36045.3	35540.3	35523	35656.6	36109	36162.4	36082	36330.5	35871.3	36122.7	35902.6	36153.3	35847.6	36064.7	35978.4	36177.4	35817.1	36099.4	36144.2	35916.9	36151.1	36021.8	36009	36145.6	36158.9	36024.3	36321.5	36149	36160.8	36195	36229.8
0.92493	35904.8	35580.9	35658.7	35287.4	35720.5	35824.4	36008.6	35794.6	35655.1	35794.9	35875.2	35628.4	35797.2	35854.9	36025	35542.4	35772.9	35740.4	36032.2	35534.4	35544.4	35644.8	36065.9	36147.6	36054	36315.3	35849.3	36168.7	35915.7	36167	35833.7	36047.2	35965.3	36158.5	35824.1	36081.8	36150.3	35929.3	36133.7	35971.4	36022	36158.8	36138.6	36017.2	36322.3	36129.8	36149	36171.9	36230.2
0.92734	35878.2	35580.9	35640.4	35274	35710.2	35803.8	35971.3	35817.6	35655.4	35814.9	35887.7	35615.4	35801.7	35832.1	36036.5	35542.8	35766.4	35747.9	36019.3	35528.6	35553.5	35599.4	36051.9	36119.5	36042.4	36308.4	35852.8	36167.9	35920.2	36162.9	35821.2	36028	35930.5	36144.8	35837.9	36065.9	36119.1	35948.5	36136.3	35986.2	36029.9	36141.2	36103	36004.5	36327.1	36114.8	36119	36155.7	36254.5
0.92975	35875.1	35555.4	35657.3	35259.4	35694.8	35790.9	35938	35853.8	35641.7	35801.2	35897.2	35600	35826.5	35802.4	36052.7	35531.7	35771	35741.8	36010.8	35509.7	35530.6	35554.1	36017.1	36101.2	36022.1	36280.3	35827.4	36130.1	35915.9	36137.1	35796.7	36023.5	35896.9	36147.6	35844.8	36068.9	36086.3	35930.4	36117.9	36018.7	36015.3	36109.1	36091.8	36000.1	36350.6	36114.6	36104.8	36123.1	36240.7
0.93216	35880.7	35533.9	35670.3	35219.6	35681	35800.9	35944.5	35849	35639.5	35788.8	35887.8	35612.6	35821.7	35802.8	36038.3	35532.2	35777.5	35733.8	35995.2	35501.6	35502.8	35551.8	36014.7	36110.2	35989.1	36261.3	35815.6	36111.5	35899.5	36112.1	35791.6	36024.8	35908.7	36148.5	35851.8	36069.5	36069.6	35898	36076.1	36016.4	35990.7	36094.7	36102.5	36020.2	36351.1	36113.5	36084.6	36123.1	36218.3
0.93457	35868.6	35517.5	35667.9	35185.5	35684.4	35800.4	35961.8	35810.1	35620.1	35770.9	35860.4	35621.1	35809.5	35802	36015.8	35541.8	35782.6	35721.5	35998.3	35502	35511.7	35533.6	36044	36107.1	35968.9	36294.4	35810.5	36101.2	35881	36130.6	35788	36021.4	35928.2	36147.3	35851.4	36056.9	36063.8	35911.8	36064.6	36023.7	35973.8	36085	36086.5	36036.5	36313.3	36100.4	36054.9	36109.5	36191.7
0.93699	35855	35534.8	35651.1	35165.9	35700.6	35790.7	35969.6	35766.4	35598.7	35763	35843.9	35612.1	35779.8	35799.4	35991.9	35508.7	35767.5	35722.8	36025.2	35531.2	35515.6	35524.4	36038.3	36107.1	35949.2	36303.3	35794.8	36111.2	35871.4	36142.4	35797.1	35996.7	35932	36154.1	35837.2	36034	36061.4	35931	36065.4	36013	36001.8	36057.3	36070.9	36060.3	36280.1	36091.6	36060.7	36068.3	36168.3
0.9394	35835	35535	35624.3	35174.8	35712.6	35778.6	35961.1	35750.6	35570.9	35764.6	35835.6	35595.1	35791.3	35803.9	35979.7	35482.2	35734.5	35712.2	36038.7	35522.8	35511.4	35521.9	36015.4	36091.8	35931.3	36298.5	35787.1	36120	35877.4	36126.2	35814.5	35972.4	35927.4	36177.3	35829.9	36020.8	36066.2	35915.1	36078.3	36003.3	36014.8	36042.8	36076.4	36051.1	36269.1	36092.4	36088.2	36039.1	36133.1
0.94181	35829.8	35517.8	35606.1	35181.4	35699.9	35794.4	35957.4	35757.9	35575.3	35763.5	35823.4	35594.6	35824.7	35808.5	35980.2	35493.1	35703.9	35710.9	36034.4	35483.3	35492.9	35536.1	36013.8	36051.7	35920.3	36284.2	35796.7	36096.8	35864.3	36104.3	35812.6	35971.1	35898.3	36192	35813.5	36023.9	36056.2	35892.6	36087.6	36017.6	35991.9	36032.7	36101.4	36029.5	36277	36072.2	36086.8	36034.5	36106.9
0.94422	35809.7	35483.3	35590.2	35176.7	35701.2	35780	35945.2	35765.8	35573.2	35738.5	35797.6	35587.2	35848.3	35800.1	35989.3	35523.6	35718.4	35713.1	36010.9	35457.4	35477.3	35535.8	36020.2	36025.7	35925.7	36297.2	35775.5	36115.8	35843.4	36076.7	35787.8	35989	35881.7	36182.6	35808.7	36017.6	36044.4	35879.4	36076.8	36039.3	35968.8	36050.2	36115.5	36016.1	36270.4	36044.5	36077.2	36046.4	36124.9
0.94663	35810.2	35482.8	35593.1	35153.9	35699.5	35746.1	35950.5	35750.1	35555.9	35739.3	35795.2	35573.3	35844.1	35794.4	36004.6	35544	35750.7	35711.9	35985.1	35464.1	35477.2	35529.4	36030.9	36039.1	35932.9	36300.4	35771.2	36112.5	35833.9	36060.6	35777.1	35980.1	35868.7	36168.8	35818.6	35999.8	36048.5	35874.9	36055.4	36049.4	35953.2	36078.2	36096.7	36008.8	36252	36030.6	36048.6	36047.7	36147.4
0.94905	35800.7	35498.9	35613.6	35138.6	35678.3	35720.8	35949.6	35737.6	35554.8	35710.6	35832.8	35575.5	35814.2	35814.7	36006.8	35545.4	35773	35685.5	35971.4	35487	35471.1	35517.9	36007.5	36031.1	35940.8	36276	35780.4	36061.4	35821.4	36071.2	35766.7	35966.6	35877.2	36154.2	35811.4	36003.6	36038.1	35858.4	36039.2	36027.6	35958.5	36089.1	36066.9	36007.1	36250.9	36002.9	36033.8	36009.7	36156.2
0.95146	35791.4	35488	35623.7	35120	35676.3	35710.2	35942.2	35735.1	35542.6	35688.3	35864.2	35570.1	35808.9	35810.9	36016.6	35523.7	35772	35682	35952.1	35503.6	35453.8	35507.3	35995	36024.2	35940.1	36252.5	35771	35999.1	35801.6	36088	35766	35941.7	35880.1	36126.6	35794.1	36002.6	36029.9	35830.9	36040	35983.1	35934.6	36063.7	36056.4	36009.9	36250.2	35986.1	36017.1	35967	36142
0.95387	35779.7	35453.3	35622.8	35133.9	35657.6	35710.4	35946.9	35726.3	35553.4	35687.4	35823.9	35544.7	35797	35783.4	36030.9	35481.5	35736.5	35701.8	35953.8	35497.7	35426.4	35489.1	35989.9	36012.5	35930.3	36211.7	35741.1	35991	35798.8	36068.3	35770.1	35925.1	35865.8	36083.7	35804.7	35982.3	36014.9	35814.4	36036.9	35953.5	35901.8	36047	36058.4	35995.2	36236.7	36004.5	35986.2	35951.8	36115
0.95628	35793	35438.8	35610	35158.7	35648.9	35714.1	35925.9	35731.4	35543.8	35710	35805	35532.4	35778.6	35771.7	36030.6	35445.1	35702.8	35711.2	35965.8	35466	35425.5	35495.4	35956.7	36000.9	35922.7	36188.7	35706.6	36017.2	35784.4	36049.4	35767.3	35939.7	35829.2	36078.6	35795.4	35950.2	36015.2	35814	36019.3	35972.7	35882.8	36018.5	36076.4	35972.4	36205	35991.9	35974.9	35970.5	36082.6
0.9587	35815.6	35419.6	35586	35175.9	35654.7	35721.6	35912.2	35761.8	35561.3	35725.4	35818.6	35549.9	35758.9	35790.2	36024.5	35455	35671.8	35693.1	35962.1	35454	35428	35500.2	35928.1	35989.4	35899.2	36201	35689.3	36014.1	35761.1	36022.1	35736.5	35957.8	35808.1	36080.9	35759.2	35950.1	36014.7	35837	36004.7	35981.8	35881.1	36001.8	36092.1	35964.1	36195.4	35968.1	35975.2	35974.3	36074.6
0.96111	35811.6	35417.4	35564.4	35151.5	35664.6	35706.7	35912.6	35774.6	35564.6	35703.8	35795.6	35552.4	35732.8	35786.1	35988.3	35470	35652.4	35694.9	35941.4	35473.8	35446	35470.4	35934.5	35982.5	35880.8	36182.5	35675.5	35987.2	35746	36011.9	35718.1	35978	35808.3	36095.8	35767	35978.3	36000.1	35850.3	36011.7	35959.4	35910.7	35996.2	36079.9	35970.2	36193	35965	35955.6	35949.5	36048.5
0.96352	35802.5	35417.5	35575.2	35125.6	35668.8	35686.5	35913.2	35756.2	35540.3	35673.4	35767.6	35541.8	35709.5	35766.4	35973.2	35475.4	35633.2	35706.4	35938	35479.1	35428.6	35433.1	35923.6	35957.1	35879.2	36144.9	35663.1	35972.9	35732.1	36006.2	35730.9	35962	35818.5	36120.1	35772	35991.9	35997.2	35852.2	36014.5	35943.2	35930.8	35997.6	36077.2	35993.6	36170.9	35951.8	35932	35930.8	36032.8
0.96593	35805.3	35406.4	35597.5	35113.8	35645.4	35685.9	35895.7	35740.2	35529.1	35661.2	35766.1	35527.2	35728.1	35772.4	35954.7	35456.3	35639.7	35678.2	35922.4	35477.6	35431.9	35410.7	35923.6	35913.5	35888.6	36148.1	35666.5	35973.2	35704.4	35992.5	35750.1	35946.3	35797.8	36094.8	35790.4	35991.4	36015.1	35852.7	35996.1	35915.9	35925.9	36023.3	36079.4	36000.7	36165.2	35939	35936.2	35952.1	36043.8
0.96834	35800.6	35412	35603.9	35111.9	35619.6	35676.2	35878.3	35732.8	35515.2	35674.7	35774.6	35525.4	35730.4	35790.4	35951.3	35427.8	35659	35676.1	35914.2	35482.4	35420.8	35421.5	35928.6	35930	35849.1	36145.8	35673.9	35953.3	35682.9	35972.9	35733.3	35973.3	35762.9	36060.7	35791.7	35989.4	36026.7	35838.8	35987.7	35905.5	35904.9	36016.3	36046.3	35984.6	36182.7	35935.7	35941.9	35948.8	36052.9
0.97076	35783.2	35424.9	35594.6	35105	35618.7	35660.7	35866.5	35728.5	35501.3	35688.7	35763.1	35539.5	35700.5	35788.5	35963.2	35398.9	35671.6	35687.2	35933.9	35459.7	35418.6	35437.6	35914.1	35941.5	35814.9	36134.3	35650.9	35937.2	35671.4	35969	35705.5	35972.4	35760.9	36068.5	35764.7	35984.9	36029	35824.8	35988.1	35917.6	35914.6	35986.8	36014.1	35952.2	36177.6	35938.4	35930.5	35910.4	36020.1
0.97317	35782.5	35441	35574.2	35114.8	35596.7	35647.5	35864.7	35738.1	35515.9	35672.1	35753.9	35534.5	35689.6	35781.4	35958.7	35371.8	35663.3	35687.8	35936.3	35428.9	35423.9	35436.9	35887.5	35929.6	35812.1	36138.4	35645.4	35919.6	35661.7	35980.4	35699.4	35936.9	35753.1	36085.8	35745.9	35962	36014	35812.9	35970.8	35922.6	35884.9	35969.8	36040.3	35926	36160.4	35945.1	35881	35897.9	35982.5
0.97558	35771	35452.5	35539.8	35136	35561.9	35648.9	35855.8	35749.1	35549.1	35633.1	35728.2	35504.9	35686.2	35771.5	35932.8	35362.2	35674.3	35650.4	35923	35417	35423.3	35436.7	35883.9	35915	35822.8	36131.7	35648.7	35926.1	35647	35996.1	35690.6	35921.1	35764.2	36086.1	35746.4	35915.1	35974	35796.1	35951.1	35924.5	35850.5	35965.4	36043.8	35920.7	36159.3	35937.8	35833.7	35890.1	35962.7
0.97799	35747.7	35467.2	35492.2	35142.5	35570.6	35657.3	35849.9	35729.7	35546.1	35610	35709.3	35496.6	35674.8	35760	35902.4	35364.9	35660.4	35609.7	35904.7	35424.4	35406.3	35438.9	35889.6	35905.8	35812.9	36114.2	35635.1	35923	35672.3	36013	35673	35923.4	35760.1	36085	35744.2	35873	35953	35767	35935.7	35906.5	35836.1	35962.4	36003.9	35935.8	36142.6	35919.1	35833.1	35852.6	35944.4
0.98041	35718.2	35465.2	35500.4	35131.8	35581.2	35644.1	35831.2	35726.6	35535.5	35630.8	35700.8	35512.9	35663.8	35731.7	35889.5	35360.8	35631.6	35611.9	35882.5	35409.3	35407.3	35437.9	35871	35894	35809.9	36113.8	35605.4	35886.5	35683.9	35986.4	35674.6	35918.6	35749.1	36098	35721.1	35865	35976.7	35764.5	35922.9	35876.3	35848.3	35947.8	36001.3	35943.2	36124.7	35900	35833.8	35841.1	35903.9
0.98282	35716	35441.2	35525.6	35105.7	35559.7	35611.9	35808.7	35707.9	35506.8	35640.2	35676	35494.1	35670.2	35684.8	35884.4	35343.2	35606	35625.4	35854.4	35366.1	35411.8	35427.5	35857.6	35871.9	35801.5	36099.9	35588.8	35869.3	35668.4	35943.7	35658.8	35923.9	35744.8	36104.8	35685.3	35885.7	35960.2	35751	35927.3	35868.1	35857.6	35915.9	36001	35928.1	36107	35886.6	35856.2	35837.6	35867.6
0.98523	35726.9	35423	35519.6	35065.7	35543.9	35613.9	35809.3	35670.6	35474.9	35612.3	35659.3	35443.8	35662.7	35677.1	35882	35324.8	35593	35590.9	35865	35313.3	35393.9	35404.3	35844.3	35851.8	35773.6	36074	35614.1	35872.1	35634.8	35904.8	35622.5	35903.1	35754.4	36072.8	35680.1	35907	35944.6	35728	35948.5	35850.8	35869.4	35902.5	36003.8	35902.6	36102.4	35891.2	35860.1	35851.9	35873.8
0.98764	35736.8	35406.1	35490.9	35064.7	35531.9	35604	35813.7	35659.5	35457.9	35591	35670.2	35415.4	35619.3	35693	35882.2	35318.8	35586.8	35553.9	35874.7	35310.2	35393.1	35386.8	35842.6	35835.3	35734.3	36054.8	35619.3	35867.1	35639.9	35896	35620	35863.7	35743.4	36037.3	35698.1	35907.7	35931.3	35714.4	35965.9	35841.5	35877.8	35892	35989.6	35862.8	36088.6	35883.4	35870.4	35858.5	35913.2
0.99005	35745.7	35361.5	35461.4	35066.9	35509.9	35591.5	35787.1	35662.4	35420.3	35574.9	35684.5	35424.3	35597.3	35693.4	35908	35341.2	35584.3	35571.6	35883.5	35342.9	35399.4	35379.4	35840.8	35818	35719.4	36049.5	35586.2	35847.4	35635.5	35893	35636.5	35862.6	35731.8	36018.3	35704.9	35870	35925.8	35727.3	35957.1	35865.4	35840.3	35859.5	35942.9	35842.3	36061.2	35871.1	35877.5	35848.3	35926.5
0.99247	35737.5	35339.1	35439.4	35051.5	35500.2	35580.3	35767.3	35639.2	35400.6	35551.9	35686.1	35410.4	35586.4	35688.7	35903.4	35353.1	35577.2	35583.1	35872.3	35367.7	35380.6	35359.8	35842.4	35794.1	35739	36030.5	35545.3	35855.9	35623	35868.8	35628.5	35866.1	35727.8	36017	35671.6	35845.8	35896.4	35728	35920	35876	35796.9	35835.1	35897.6	35818.2	36039.9	35880.3	35859.2	35835.2	35905.8
0.99488	35723.8	35327.2	35437.1	35053.7	35505.8	35577.4	35802.7	35638.2	35413.8	35566.9	35679.6	35380.4	35573.6	35676.5	35872.4	35346.8	35558.3	35556.1	35853.8	35349.6	35349.3	35355.4	35821.2	35792.7	35738.8	36014.9	35543.2	35876	35628.4	35826.9	35608.4	35858.4	35718.1	36012.5	35623.2	35855.4	35867	35728	35890.6	35848.3	35779.7	35850.3	35892.1	35816.9	36053.9	35880.7	35842.2	35822.1	35884.7
0.99729	35717.6	35320.7	35437.4	35049.3	35515.8	35561.4	35823.4	35633.7	35437.1	35555.3	35659.4	35362.1	35584.5	35662.9	35849.6	35350.6	35569.5	35545	35817.7	35323.8	35323.2	35346.5	35818.2	35800	35712.7	36016.6	35545.6	35869.8	35618.7	35829.6	35609.6	35853.1	35700.1	35992.9	35632.4	35860.5	35864.8	35716.5	35889.1	35832.2	35764.8	35851.7	35906.7	35800.2	36068.4	35881.8	35822.4	35817.1	35869.3
0.9997	35685.5	35327.7	35444.8	35031.8	35507.2	35541	35806.5	35615.6	35412.2	35531.9	35641.2	35364.2	35574.7	35650.4	35833	35330.2	35570.6	35557.9	35809.3	35311	35300.8	35328.1	35832.9	35762.1	35705.3	35996.7	35513.1	35849.4	35584.2	35835.3	35618.2	35836.4	35690.9	35986.3	35635.5	35832.7	35872.8	35687.5	35880.2	35829.6	35753.8	35866.6	35900.5	35764.1	36057.1	35857.1	35814.1	35814.2	35852.3
1.00212	35674.5	35322.1	35437.2	35020.9	35521.1	35539.8	35799.1	35596.4	35403	35517.8	35636.2	35375.4	35564.5	35645.9	35816.5	35296.2	35559.3	35570.6	35802.2	35295.6	35302.7	35315.8	35820.7	35731.5	35723.1	35974.8	35502.2	35853.6	35563.3	35804.7	35628.5	35820.1	35657.9	35955.5	35611.3	35826.7	35845.8	35656.2	35884.3	35802.3	35726.7	35877.9	35885	35784.5	36034.5	35811	35786.4	35782.6	35837.9
1.00453	35671	35300.4	35436.4	35018.5	35517.4	35554.7	35808.8	35576.3	35406.1	35525.7	35633.4	35383.6	35551.3	35636.9	35812.5	35283.2	35548.6	35562.1	35808.2	35300.2	35323.2	35319.3	35780.6	35719.6	35698.8	35948.7	35514.3	35852.5	35559.5	35808	35617.2	35823.3	35648.9	35929.1	35606.9	35858	35852.6	35672.7	35870	35785.6	35707.1	35870.6	35893	35797	36010.6	35793.6	35751.1	35737.8	35832.5
1.00694	35652.5	35285.6	35442.3	35025.6	35516.6	35535.3	35785.9	35562.1	35395.3	35536.6	35603.6	35362.3	35543.3	35628	35813.2	35279.4	35548.4	35525.9	35827	35309.9	35333.4	35310	35754.6	35720.1	35682.4	35952.8	35506	35831.9	35554.1	35823.6	35594.9	35808.9	35642.4	35942.7	35627.9	35843.1	35870.2	35680.8	35858.3	35786.9	35705.4	35874.1	35923.2	35767.7	36002	35796.2	35726.5	35724.6	35839.7
1.00935	35631.8	35263.2	35446.4	35026.5	35517.2	35548.9	35744.6	35561.4	35382.9	35512.3	35582.3	35350.2	35550.5	35649.4	35799.1	35266.2	35532.5	35489	35816	35312.2	35311.2	35305.1	35739.8	35704.8	35677.3	35950.8	35475.2	35805.9	35554.4	35802.6	35546.7	35791.1	35632.9	35948.5	35653.4	35813.8	35851.8	35666.5	35845.6	35780.2	35717	35843.1	35914.1	35751	35996.1	35783	35727.2	35724.7	35847.9
1.01176	35626.4	35271.4	35431.2	34996.3	35512.6	35587.5	35739.8	35563.1	35381.3	35488.7	35571.8	35352.9	35531.5	35658.4	35799.2	35244.5	35503.3	35461.3	35780	35297.9	35264.8	35287.8	35755	35712.3	35665.5	35969.7	35463.4	35784.8	35554.7	35797.6	35525.1	35757.7	35638.7	35926.5	35651.6	35808.6	35843	35638	35819.7	35769.9	35701.8	35808.7	35857.9	35748.9	35999.2	35777	35706.9	35711	35852.3
1.01418	35608.9	35288.2	35393.9	34962.9	35501.8	35559	35728.2	35565.5	35353	35488	35572.9	35381.6	35487.8	35634.6	35797.4	35238.7	35501.6	35464.3	35732.2	35284.9	35219	35256.5	35732.7	35700.1	35642.6	35952.6	35446.3	35742.4	35520.8	35796.2	35535.2	35707.8	35638.5	35929.4	35611.9	35808.6	35840.8	35637.7	35799.1	35760.2	35691.7	35772.2	35809.8	35738.8	35983.5	35768.3	35682.6	35707.1	35837.6
1.01659	35593.7	35232.6	35359.8	34960	35480.6	35505	35681.5	35559.8	35327.1	35490.6	35572.1	35399.5	35472.6	35598.9	35772.1	35244.4	35493.3	35460.2	35727.3	35285.5	35196.8	35249.4	35700.4	35690.2	35649.3	35913.4	35436	35707.8	35506.3	35779.5	35519.6	35702.8	35620.9	35925.9	35574.5	35808.3	35813.5	35626.5	35785	35733.2	35689.6	35755.4	35792.3	35720.5	35971.4	35760.8	35656	35698.3	35809.8
1.019	35594.5	35190.7	35363.3	34958.7	35462.1	35486.3	35643.2	35546.8	35350.6	35488.5	35579.4	35395.7	35508.3	35569.2	35743.8	35259.2	35493.6	35436.1	35724.7	35279.1	35207.1	35263.3	35690.3	35681.9	35638.7	35880.4	35426.2	35696.2	35494.3	35770.5	35497.6	35749.8	35608	35898.2	35590.3	35819.4	35803.8	35637	35790.9	35724.7	35696.8	35771.7	35809	35723	35943.3	35763.8	35669.4	35699.2	35801.2
1.02141	35608.6	35192.9	35382.8	34944.4	35451.1	35479.1	35660.2	35554.1	35351.2	35469.8	35551.1	35375	35515.1	35534.3	35718.4	35254.9	35506.3	35419.6	35706.9	35261	35223.6	35253.8	35697.5	35666.4	35626.7	35894	35422.9	35694.6	35472.5	35755.9	35508	35761.7	35612.4	35892.7	35602.9	35801.9	35796.8	35645.8	35804.2	35708.2	35690.4	35793.1	35806.4	35725.9	35913.7	35779.6	35699.5	35681.2	35792
1.02382	35627.6	35206	35379.7	34949.9	35418.7	35484.7	35699.6	35541.7	35322.8	35444.2	35517.8	35355.1	35496.2	35520.2	35713.1	35243.2	35514.1	35422.3	35672.2	35232.5	35208.9	35235.4	35663.8	35675.1	35609.2	35903.7	35422.5	35709.3	35433.9	35740.4	35516.8	35736.9	35636.2	35888.1	35568.5	35776.7	35793.6	35615.4	35798.5	35697.6	35677	35781	35788.9	35711.3	35905.1	35781.2	35697.2	35663	35791.2
1.02624	35613.2	35205.8	35365.2	34950.6	35392.2	35484	35705.6	35523.6	35299.3	35464.9	35515.9	35346.7	35477.2	35508	35716.8	35220.2	35497.5	35414.1	35660	35213.3	35201	35209.7	35623.8	35685.7	35601.1	35893.4	35420.9	35691.4	35410	35728.5	35528.5	35706.9	35615.8	35874.9	35531.5	35781.9	35782.2	35584.6	35800.9	35703.7	35683.4	35732.2	35771.9	35680.5	35906.4	35757.7	35655.4	35651.5	35785.3
1.02865	35609.1	35211.2	35362.3	34911.9	35390.5	35455.5	35694.2	35511.9	35295.4	35467.8	35524.6	35334.4	35467.9	35513.2	35721	35206.2	35467.4	35417	35642.2	35206.9	35194.5	35199.9	35611.4	35677.5	35592.1	35876.1	35414	35659.2	35422.7	35687.5	35543.3	35690.1	35592.1	35861.8	35503.9	35799.5	35773.3	35564.4	35812.1	35713.5	35694.3	35698.2	35755	35679	35911.3	35731.8	35622.3	35646.8	35778
1.03106	35597.2	35210.5	35347.9	34870.8	35404.4	35418.3	35684.6	35476.2	35297	35442.3	35521.2	35288	35453.6	35522.2	35715.8	35191.1	35438.6	35429.9	35632.1	35219.4	35192.4	35186.3	35617.9	35664.4	35565.2	35865.3	35403.5	35647	35425.1	35667.6	35535.5	35667.6	35591.3	35830.3	35490.6	35812.4	35761.2	35537.5	35796	35707.3	35672.5	35704.3	35732.2	35697.2	35906.3	35699.8	35633	35630	35751.9
1.03347	35573.2	35196	35333.3	34849.1	35382.3	35404.4	35658	35445.7	35285.2	35437.9	35523.6	35278.2	35451.6	35513.8	35685.4	35196.3	35406.5	35426.9	35644.6	35216.6	35182.5	35194	35630.8	35658.6	35519.1	35850.1	35373.4	35651.8	35396.5	35672.6	35480.2	35662	35588.9	35797.2	35528.7	35790.8	35757.7	35536.9	35778.5	35678.5	35646.5	35718.9	35727	35695.8	35876.4	35673.4	35631.2	35632.6	35728.4
1.03588	35568.6	35175.5	35302.8	34852.9	35358.2	35386	35625.5	35452.5	35271.4	35439.9	35529.4	35285.6	35450.4	35476.9	35672.9	35179.5	35378.4	35440.2	35650.3	35196.2	35153.1	35212	35627.2	35624.4	35486.9	35840.5	35356	35645.3	35398.5	35681	35452.2	35656.8	35562.6	35806.4	35557.6	35769.2	35751.2	35548.3	35779.6	35671.8	35658.6	35732.9	35712.7	35687.8	35858.4	35639.4	35589.8	35661.8	35698.9
1.0383	35558.4	35138.8	35285.8	34860.6	35352.7	35385.4	35599.8	35475	35254	35420	35517.8	35283.1	35457.5	35469	35675	35151.8	35375.9	35425.4	35657.9	35165	35124	35199.1	35610.9	35595.3	35483.2	35815.9	35350.2	35632.8	35409.4	35672.3	35451.1	35667.9	35521.1	35825.3	35549.2	35730.6	35727.7	35565.9	35785	35712.2	35676.5	35712.4	35687.4	35678.6	35855.5	35641.1	35576.9	35679.7	35676.3
1.04071	35506.4	35111.2	35281.2	34869.6	35360.8	35401.6	35578.9	35478.6	35239.5	35423.8	35528.4	35268.5	35451	35478.2	35644.4	35126	35385.1	35394.1	35661.2	35158.8	35115.7	35152.3	35579.8	35588.4	35478.2	35800.4	35347.2	35593.5	35399.2	35663	35455.8	35691.6	35490.8	35829.9	35525.3	35710.4	35699.4	35564.4	35767.5	35699.7	35646.8	35686.5	35649.4	35657.5	35843.9	35641.9	35592.4	35651.3	35656.2
1.04312	35488.5	35117.6	35289.3	34866.5	35351	35399.5	35578.2	35474.6	35227.3	35401.9	35534.1	35246.6	35419.2	35489.2	35617.3	35118.4	35385.6	35366.7	35638.7	35163.7	35103.8	35138.7	35556.2	35573.6	35466.1	35785.7	35328.2	35573.1	35381.4	35661	35450.9	35681.5	35488.6	35834.8	35501.2	35681.9	35701.1	35524.1	35753.2	35661.3	35604.8	35670.6	35648	35633.7	35849.6	35611.2	35591.9	35616.8	35658.4
1.04553	35482.9	35135.6	35299.5	34848.7	35329.4	35396.5	35588.9	35474	35228.4	35355	35497.4	35225.2	35388.7	35491.6	35614.3	35111.9	35372.4	35370.2	35606.5	35147.9	35097.3	35159.6	35564.1	35573.5	35452.5	35763.3	35321.5	35572	35371.9	35643	35440.3	35651.6	35506.5	35829.9	35457.1	35647.4	35711.4	35487.7	35749.4	35635.8	35590.8	35662.8	35678.8	35609.9	35852.5	35582.3	35577.9	35590.6	35662.7
1.04795	35462.7	35134.2	35281.6	34820	35319.8	35390.6	35593.8	35437.5	35230.2	35329.1	35449.6	35226.4	35361.2	35472.8	35604.2	35110.5	35367.1	35356.3	35607.4	35120.3	35114.5	35152.8	35572.2	35570.8	35435.7	35744.2	35310.8	35590.4	35371	35611.6	35433.9	35650.1	35522.9	35818.3	35438.1	35664.8	35690.9	35499.7	35741.7	35637.7	35590.6	35664	35707.1	35605.3	35826.8	35591.7	35549.4	35553.2	35654.7
1.05036	35452.8	35133	35266.6	34797.2	35317.6	35380.2	35575.5	35390.2	35231.2	35323.9	35426.1	35235.7	35363.2	35435.9	35584.1	35130.2	35357.8	35329.6	35630.7	35097.6	35124.3	35137.3	35559.7	35565.1	35403.5	35749.2	35296.8	35587	35356.3	35606.3	35446.9	35642.8	35510	35783	35476.4	35668	35670.6	35515.6	35700.7	35634.6	35581.5	35659.4	35698.4	35613.8	35815.2	35590.1	35545.7	35506.6	35637
1.05277	35446.4	35128	35279.3	34785.7	35298.6	35373.3	35547.7	35398.5	35214.4	35319.4	35416.8	35230.2	35359.7	35392.7	35579.7	35131.1	35330.3	35322.4	35636.1	35075.5	35131.7	35111.9	35517.1	35553.1	35401.2	35730.9	35279.8	35559.1	35353.1	35608.6	35448.7	35596.6	35485.9	35756.3	35478.6	35643.5	35688.6	35508.7	35679.9	35631.4	35551.8	35641.9	35673.4	35616.6	35818.7	35579.5	35553.4	35514.8	35637.9
1.05518	35439.3	35119.3	35280.9	34777.7	35275.7	35375.6	35541.6	35426	35221	35308.6	35394.7	35192.5	35332.6	35399.4	35585.1	35101.3	35312.7	35332	35620.2	35054.2	35137.7	35105	35497.5	35539.8	35419.8	35721.1	35253.7	35553.6	35347.7	35586	35420.5	35567.1	35443.8	35767.6	35466.2	35636.9	35682.3	35493.8	35667.5	35636.2	35525.5	35631.8	35652.8	35596.3	35825.3	35585.8	35540.3	35525.5	35641.8
1.05759	35455.3	35120.9	35287.7	34768.6	35263.9	35362.5	35530.5	35424	35209.8	35315.2	35372.8	35157.2	35325.9	35409.4	35583.7	35087.3	35335.2	35324.3	35586.4	35071	35134	35121.1	35495.6	35538.6	35432.3	35731.2	35232.9	35589.7	35330.5	35583.6	35382.1	35565.9	35420.9	35766.2	35453.1	35627.3	35660.5	35481.2	35648.1	35622.7	35517	35635.4	35662.1	35581.1	35826.5	35568.7	35536.8	35495.3	35618.9
1.06001	35463.7	35113	35273.8	34738.6	35249.5	35346.6	35521.8	35408.6	35160.6	35303.1	35364.1	35170.7	35347.4	35390.9	35569.2	35067.6	35340.7	35317.9	35559.8	35081.3	35107.4	35099.5	35488.9	35549.7	35432	35704.4	35229.1	35577.2	35287.8	35597.9	35347.3	35562.7	35401.9	35747.3	35435.4	35613.7	35635.9	35475.6	35627.5	35591.8	35514.4	35621.7	35675.8	35578.3	35804.2	35536.7	35511.8	35475.6	35580.2
1.06242	35437.1	35077.4	35233.4	34709.1	35225.7	35323.9	35504.7	35398.3	35114.8	35290.7	35360.5	35200.2	35351.8	35382.3	35532.2	35059.4	35308.2	35318.6	35532.4	35058.4	35102.5	35072.7	35502.8	35519.3	35443.4	35695.5	35229.4	35515.2	35261.8	35596.9	35321.6	35557.5	35399.3	35715.8	35410	35617.9	35631.9	35461	35614.2	35565.2	35519.8	35584.9	35674.4	35569	35779.6	35520.8	35493.4	35468.7	35549.8
1.06483	35417.3	35034	35215.1	34715.5	35216	35281	35510.4	35372.1	35131.7	35272.7	35360.8	35192.5	35335.8	35385.3	35503.6	35062	35273	35316.7	35502.6	35018.3	35098.3	35073.2	35517.1	35491.8	35437.3	35705.2	35208.9	35454.7	35268.7	35577.3	35304.1	35566.4	35409.7	35693.9	35403.5	35600.1	35666.2	35434.3	35603.4	35550.4	35518	35562.3	35651.6	35560.9	35762.7	35498.1	35488.8	35451.6	35537.4
1.06724	35402.4	35040	35195.6	34724.5	35219.1	35263.2	35504.5	35348	35152.1	35269.9	35371.9	35173.2	35332.4	35376.7	35485.3	35047.6	35255.4	35290	35501.5	35017.6	35068.8	35072.6	35488.4	35482.6	35404.7	35697.8	35198.2	35446.1	35279.5	35539.3	35315.1	35565.2	35421.2	35705.1	35396.2	35570.2	35669.1	35413.8	35617.7	35534.6	35507.6	35561.7	35637	35534.6	35745.1	35479.5	35490.7	35444.7	35542
1.06966	35401.9	35046.8	35166.1	34728.1	35215.9	35261.8	35500	35341.1	35132.5	35254.2	35353.7	35179.8	35322.2	35357.1	35491.4	35027.4	35233.7	35237.2	35492.3	35029.9	35037.9	35070	35451.6	35475.8	35390.6	35650.3	35188.2	35451.2	35271.9	35505.1	35314.6	35555.8	35419.8	35696.2	35379.9	35563.5	35620.7	35414.7	35615.9	35516.7	35491	35557.2	35618.1	35513.2	35718.9	35486.6	35479.5	35434.7	35548.4
1.07207	35402.7	35013.5	35136.8	34734.1	35212.3	35264.8	35484.5	35343.9	35108.8	35253	35333.9	35146.9	35319.2	35336	35486.8	35030.4	35222	35223.4	35477.5	35023.3	35044.7	35071.2	35397.2	35473.4	35390.8	35614.6	35177.5	35459.9	35263.9	35475.4	35300.6	35530.3	35408.8	35662.1	35366.9	35573.7	35571.9	35397.8	35594.4	35534.2	35481.2	35545.7	35581.1	35505.6	35713	35495.2	35477.1	35418.3	35548.5
1.07448	35389.4	34976.8	35112.2	34724.5	35221.7	35274.7	35485	35322.8	35110.9	35224.7	35303.3	35098.6	35295.7	35317.5	35475.3	35032.4	35217.4	35220.6	35466.4	35005.8	35040.9	35047.1	35372.7	35472.9	35372.3	35638.1	35145.3	35473	35243.4	35460	35298.7	35503.2	35392.1	35647.9	35351.2	35569.8	35564	35389.2	35575.9	35537.9	35462.2	35538.9	35532.3	35489.5	35723.9	35501.3	35474.4	35403.1	35517.7
1.07689	35370.3	34963.8	35103.4	34692.3	35211.4	35273.4	35492.4	35275.4	35117.1	35210.5	35280.2	35086.5	35270.7	35303.3	35481.5	35018.7	35231.8	35204.5	35469.7	34990.1	35030.8	35013.2	35395.3	35489.1	35354	35643.4	35140.9	35464.5	35224.9	35471.6	35303.4	35495.1	35392.4	35643.7	35354.6	35562.9	35570.5	35378.2	35558.7	35492.2	35435.2	35559.2	35495.2	35483.7	35707.9	35490	35451.2	35391	35489.5
1.0793	35347.1	34967	35085.9	34693.7	35188.3	35237.8	35466.2	35250.9	35120.2	35206.2	35288.8	35080.9	35252.9	35285.7	35485.8	34992.2	35243.4	35183	35467.5	34979.5	34999.4	34972.7	35415.9	35471.1	35353.2	35611.5	35130.8	35458.4	35204.8	35459.2	35287.6	35488.8	35383.6	35613.5	35354	35552.8	35564.5	35388.3	35541.3	35448	35422.7	35564.1	35484.8	35478.7	35691.3	35466.8	35445	35366.8	35483.4
1.08172	35350.6	34963.6	35064.6	34710.1	35187.2	35195.4	35431.6	35236.2	35088.4	35205.5	35311.4	35062.7	35229.5	35272.2	35480.8	34968.6	35223.5	35184.6	35459.8	34961.4	34959.4	34944.4	35410.3	35444.6	35339.1	35580	35112.8	35468	35190.4	35457	35283.7	35476.2	35372.1	35605.6	35339.9	35525.7	35552	35373.6	35532.9	35426.1	35404.5	35547.7	35496.9	35460.7	35663.7	35439	35465.6	35361.1	35488.8
1.08413	35355	34964.2	35070.4	34706.8	35170	35193.6	35407.8	35223	35050.2	35194.3	35298.9	35058.4	35202.8	35255.1	35477.7	34957.6	35191.5	35179.1	35449.5	34959	34965.6	34921.5	35405.6	35438.6	35317.2	35550.7	35100.6	35459.4	35199.2	35455.2	35253.1	35462.6	35332.9	35614.1	35311.3	35513.3	35554.3	35370.8	35540.4	35419.8	35351.2	35527.3	35503.8	35440	35646.6	35430.4	35444	35357	35491.4
1.08654	35338.1	34952.2	35069.4	34659	35128.5	35177.5	35397.7	35232.4	35036.4	35176.3	35266.1	35043.3	35201.5	35208.2	35471.8	34950.3	35173.1	35171.1	35437.8	34952.3	34973.1	34924.2	35377.4	35416.3	35310.8	35537.2	35093.2	35414.6	35190	35441.6	35208.8	35453.6	35330.1	35612.5	35299.3	35511.8	35563.4	35349.3	35540.1	35433.2	35329.5	35503.4	35495.2	35395.6	35648.2	35432.8	35381.7	35340.1	35483.1
1.08895	35302.9	34939.7	35040.7	34604.5	35111.6	35168.6	35393.8	35247.2	35030.9	35144.4	35250.6	35026.9	35194.9	35197.7	35431.2	34934.7	35152.5	35148.7	35436.2	34941.2	34965.8	34916.7	35341.4	35392.8	35302.9	35543.6	35074.1	35376.8	35160.6	35413.5	35214	35448.7	35345	35598.7	35275.9	35531.8	35549.2	35342.2	35511.9	35424.7	35340.9	35483.1	35484.3	35381.7	35647.2	35440.2	35352.2	35322.1	35460
1.09136	35279.1	34926	35012.3	34593.8	35102.1	35160.9	35385.9	35228.8	35022.5	35142.5	35270.5	35013.3	35211.3	35209.3	35416	34913.9	35140.2	35134.7	35410.7	34917.3	34931.6	34893.5	35306.8	35371.4	35289.3	35516.6	35067.2	35357	35140.4	35391.8	35227.8	35426.5	35339.6	35588.5	35260.2	35529.2	35535.5	35339.6	35481.6	35389.2	35375.1	35482.8	35477.1	35398	35652.9	35424.5	35344.6	35287.4	35436.4
1.09378	35286.7	34884.4	35000.1	34594.5	35110.4	35158.2	35353.8	35207.3	35017.7	35145.7	35255.2	35015.3	35221.8	35215.2	35434.4	34907.5	35155.4	35140.2	35399.8	34906.1	34903.9	34879.6	35302.2	35351.3	35266.7	35511.7	35050.8	35351.6	35121.6	35400.2	35202.1	35430.4	35318.7	35588.7	35255.1	35496.3	35519.9	35319.7	35476	35373.1	35400.9	35480.4	35481.6	35386.2	35661	35405.9	35360.8	35285.2	35419
1.09619	35280.9	34855.9	35010.5	34582	35113.1	35148.8	35342.4	35178.3	35011.4	35138.9	35216.8	35027.6	35202.1	35197.8	35436.9	34873.8	35150	35154.5	35397.6	34906.8	34901.8	34878.6	35314.1	35324.4	35253.6	35545.5	35063.3	35336.3	35127.3	35412.9	35173	35422.9	35307.9	35570.2	35247.9	35455.9	35485	35301.9	35453.7	35376.7	35399.5	35469.6	35489	35367	35632.4	35404.2	35378.9	35301.8	35387.4
1.0986	35255.8	34870.2	35018.9	34585.1	35102.6	35135.6	35343.3	35147.4	34996	35120.6	35203.9	35033.6	35176.8	35187.1	35425.6	34854.7	35111.5	35158.1	35387	34917.1	34887.5	34904.5	35314	35309.2	35248.7	35546.2	35069.8	35320	35118.8	35397.3	35180.4	35378.6	35312.6	35545.1	35250.3	35440	35461.4	35286.4	35402	35353.2	35363.2	35475	35469.6	35362.4	35598	35412.5	35380.6	35327.2	35371.8
1.10101	35232.9	34880	35014.1	34598.3	35068.4	35122.5	35343.1	35143.9	34987.8	35110.8	35200.6	34979	35137.3	35173	35409.1	34856.9	35078.2	35140.2	35367.4	34888.9	34861.9	34905.1	35308.1	35305.8	35248.2	35508.3	35050	35304.2	35111.2	35373.7	35195.9	35341.1	35301.5	35536.6	35234	35431.6	35459.9	35258.8	35387.7	35330.1	35309.8	35474.6	35429.1	35351.6	35578.7	35422.9	35376.9	35319.2	35374.9
1.10343	35215.4	34873.8	34997.7	34599.9	35044.9	35086.4	35340.7	35171.7	34978.5	35091.1	35186.6	34937	35107.5	35138.5	35387.2	34843.1	35081.8	35130.8	35362.9	34845.3	34820.6	34870.8	35305	35294.7	35242.8	35483.5	35030.4	35316.6	35117.8	35355.1	35186.9	35351.5	35284.3	35524	35210.6	35420.1	35461.9	35227.4	35405.6	35350.5	35283.9	35449.2	35416.5	35340.1	35559.6	35423.8	35370.6	35298.7	35368.1
1.10584	35190.1	34869.1	34989.3	34586.6	35069.3	35042.4	35333.5	35172.6	34978.7	35066.7	35167.7	34933.4	35099.4	35115	35352.1	34824.7	35083.2	35112.4	35362.2	34833.6	34816.6	34869.4	35270.9	35295	35242.9	35484.8	35031.4	35327.7	35132.8	35345.3	35150.2	35347.8	35235.1	35494.4	35209.7	35411.4	35466.1	35202.1	35411.3	35352.7	35297.3	35423.7	35427.2	35340.6	35526.7	35388	35352.8	35285	35344.5
1.10825	35175.5	34877.8	34980.4	34562.8	35088.9	35038.6	35293.4	35142.3	34942.5	35079.8	35171	34914.6	35087.8	35123.2	35318.6	34842.7	35070.8	35093.6	35359.9	34848.6	34803.7	34893.2	35261.6	35284.7	35231.4	35468.9	35021.5	35309.2	35120.9	35348.6	35133.6	35333.4	35205.8	35491.6	35207.2	35399	35433.8	35196.1	35407.4	35340.5	35306.4	35417.3	35429	35344.9	35501.8	35349.6	35326.3	35267.4	35341.1
1.11066	35167.8	34887.1	34974.7	34529.4	35062.3	35053.6	35233	35098.4	34912	35106	35168.5	34888	35064.2	35124.8	35307.3	34863.1	35070.8	35067.3	35373.8	34873.7	34815.1	34892.9	35270.7	35259.1	35175.1	35446.9	35001.8	35284.6	35099.6	35348.8	35129.4	35312.6	35214.4	35505.9	35176.4	35381	35406.3	35212.1	35385.4	35314.1	35289.3	35413	35410.5	35324.1	35492.6	35343.1	35311.9	35226.9	35349.2
1.11307	35193.8	34873.9	34958.5	34477.1	35028.5	35060.8	35231.3	35089.1	34884.5	35107.5	35152.5	34897.8	35050.6	35112.9	35306.2	34868.4	35067.1	35051	35377.7	34864.1	34841	34861.3	35263.4	35238.2	35107.8	35433.8	34982.6	35275	35070.4	35348.9	35121	35310.8	35219.5	35490.1	35130.3	35363.3	35406.8	35205.5	35336.4	35285.9	35261.1	35416	35380.9	35291.7	35488.8	35319.9	35295.1	35213.9	35339.6
1.11549	35209.7	34837	34921.5	34454.2	35022.1	35058	35261.9	35096.7	34892.8	35089.9	35134.6	34919.1	35044.7	35121.7	35295.7	34842.8	35057.9	35042.2	35349.6	34818.4	34818.8	34838.4	35251.4	35251.4	35096.5	35436.5	34983.6	35260.1	35058	35347.6	35093.6	35292.5	35193.1	35462.7	35130.8	35355.6	35411.1	35184.4	35300.9	35295.8	35250.8	35376.9	35369.1	35283.9	35476.5	35295.5	35272.9	35234	35313.9
1.1179	35181.1	34821.6	34892.6	34464.3	35021.3	35046.9	35255.2	35101.7	34928.1	35069.1	35125.7	34930.4	35044.9	35124.6	35287.8	34807.1	35066.4	35036.8	35333.1	34791.8	34795.3	34826.2	35243.9	35266.8	35088.8	35417	34984.3	35235.9	35044.3	35325.5	35076.8	35292.7	35168.1	35464.6	35143.8	35352.8	35396.9	35166.5	35309.4	35333.2	35239.1	35328.4	35370.9	35299.7	35460.4	35292.7	35248.7	35232.8	35318.7
1.12031	35128.3	34824.3	34893.2	34470.4	35006.6	35035.1	35208.5	35107	34916.9	35051.8	35108.1	34937.1	35032	35117.6	35298.7	34804.6	35051.7	35025	35320	34768.9	34794.8	34814.4	35232.4	35243.9	35095	35377	34947.8	35217.6	35025.2	35292.3	35086.7	35308.7	35148.2	35437.5	35133.3	35345.6	35400.6	35137.3	35326.9	35333.4	35243.6	35336.3	35374.1	35284.5	35433.3	35276.4	35231.5	35209.2	35304.7
1.12272	35101.7	34835.5	34911.8	34477.9	34994.1	35033.9	35193.3	35086.8	34889.1	35016.1	35104.8	34913.1	35023.2	35101.5	35282	34802.2	35019.5	35012.7	35294	34763.6	34793.5	34805.1	35210.7	35224.8	35106.2	35367.5	34905.1	35211	35016.8	35297.4	35084.5	35305.9	35135.6	35437.3	35117.6	35326.7	35390.2	35117.2	35312.3	35312.6	35219.1	35345.8	35369.1	35269.3	35408.2	35275.5	35235.9	35180.2	35253
1.12514	35096.6	34830.4	34917	34482	34985	35021.3	35204	35051.2	34888.2	34973.7	35098.7	34860.1	35030.1	35093.2	35256.7	34771.5	35003.8	34998.8	35266	34755.4	34793.5	34797.9	35217.8	35219.9	35133.6	35383.3	34906.2	35214.1	35025.8	35285	35069.7	35304.5	35134.3	35450.1	35106.4	35314.2	35376.4	35132	35300.7	35284.5	35198.6	35330.5	35356.6	35263.8	35421.3	35280.1	35221.8	35176.7	35233.6
1.12755	35089.6	34819.7	34878.8	34478.8	34969.3	35003.5	35208.4	35020.1	34888.4	34951.4	35092.5	34836.5	35028.8	35088.3	35261.8	34754.8	34972.7	34987.1	35228.2	34733.6	34764.8	34766	35193.9	35200.2	35118.6	35379.1	34909.8	35215.3	35021.7	35242.8	35028	35276.4	35157.3	35460.2	35114.5	35319.9	35378.6	35139.1	35287.1	35249.6	35196.7	35318.7	35344.5	35281	35420.1	35269	35197.2	35187.7	35220.6
1.12996	35074.8	34829	34846.2	34445.9	34933.9	34970.2	35203.5	35033.4	34848.7	34943.2	35116.2	34848.8	35015.9	35071.5	35273.7	34738.5	34958.3	34992.5	35191.7	34712.7	34731.9	34742.4	35163.5	35185.7	35085.8	35358.3	34897.1	35216.3	34994.8	35218.6	35001.1	35243.9	35168.2	35431.8	35107.9	35325	35381.1	35132.2	35278.5	35240.3	35196.3	35297.7	35335	35277.1	35411	35242	35183.1	35170.4	35214.9
1.13237	35052.2	34817.2	34830.8	34408.8	34913.5	34963.8	35175.8	35037.1	34820.1	34950.9	35115.7	34839.1	35006	35075.1	35244.1	34720.7	34966.6	35003.6	35188.2	34709.2	34716.7	34739.7	35140.7	35178.6	35093.1	35337.3	34883.9	35183.7	34944.2	35220.4	34996.7	35231.2	35154.6	35384.3	35100.1	35299	35382.6	35117.4	35278.5	35239	35191.8	35288.7	35325.1	35254.7	35410.2	35216.3	35156.3	35130.6	35225.3
1.13478	35054.6	34772.5	34810.4	34397.9	34935.7	34975.4	35142.1	35018.9	34808.8	34950.9	35081.2	34814.4	34981.8	35084.2	35215.2	34711.8	34971.5	35006.6	35188.2	34703.9	34705.1	34723.7	35138.1	35170.9	35118.2	35320.1	34863.2	35142.3	34912.4	35222.4	35006.7	35232.5	35152.2	35351.2	35095.1	35273.8	35376.8	35110.9	35265.2	35217.5	35174.8	35286.1	35294.6	35232.2	35413.8	35204.2	35158.8	35125.3	35213.5
1.1372	35064	34736.8	34819.2	34405.9	34937.8	34984.7	35140.6	35022.1	34791.6	34945.7	35036.6	34792.1	34963.4	35057.2	35215.8	34711.8	34951.7	34968	35173.9	34688.2	34711	34699.1	35133.7	35163.5	35094.9	35324	34860.6	35136.8	34899	35206.4	34995.3	35226.8	35134.5	35327	35082.9	35265.7	35345	35101.3	35261	35207.3	35151.1	35287	35260.8	35213.1	35406.6	35196.8	35173	35115.5	35223.4
1.13961	35045.6	34710.2	34835.8	34400.3	34912.3	34971.6	35157.4	35025.2	34782.1	34924.7	35025.6	34775.8	34950.6	35006.1	35202.1	34708.5	34948.8	34926.4	35176	34684.6	34746.6	34698.1	35129.8	35144	35057.1	35325.6	34872.8	35149.1	34895	35177.6	34981.5	35194.2	35087.8	35312.6	35067.4	35264.4	35317.5	35063.1	35241	35195.2	35160	35309	35249.8	35187.7	35392.8	35182	35160.5	35090.8	35237.2
1.14202	35030.9	34683.7	34840	34380.4	34888.4	34966.8	35139	34989.9	34784.8	34918.6	35006.3	34764.1	34945.6	34985.1	35181.4	34711.6	34937.7	34915.1	35162.7	34680.4	34744.7	34694.2	35114.1	35120.4	35059.7	35300.1	34848.5	35152	34877.9	35176.1	34988.1	35164.6	35075	35327.1	35066.5	35255.9	35297	35040.9	35219.8	35188.6	35176.2	35310.1	35236.4	35174.5	35356.1	35160.9	35130.8	35061.6	35225.5
1.14443	35033.9	34648.3	34840.2	34371.9	34872.2	34964	35114.9	34954.5	34774.4	34904.2	34956.4	34765.9	34925.7	34970.3	35156.1	34741.5	34898.5	34904.5	35139.1	34663.4	34699	34674.1	35102.5	35100.7	35055.1	35270.9	34813.9	35141.2	34871.8	35179.9	34995.8	35181.7	35075.8	35330.3	35051.3	35240.4	35282.9	35039.9	35218.5	35199.1	35150	35290.3	35204.7	35142.1	35322.9	35161.9	35102.3	35041.9	35201.6
1.14684	35008.1	34619.3	34830.6	34375.9	34840.8	34943.1	35088.6	34927.9	34747.8	34874	34934	34766.2	34901	34961.7	35146.9	34720.2	34869.1	34873.8	35113.2	34638.8	34672.6	34647.6	35091.4	35069.4	35021.3	35263.5	34799.5	35117.5	34869.4	35166.1	34986.7	35181.4	35067.9	35294.5	35034.8	35228.2	35255.6	35045.9	35212.9	35169.8	35093.2	35278.8	35204.4	35140.2	35317.5	35138	35073.6	35047.3	35190.2
1.14926	34996.5	34632.5	34807.9	34362.6	34802.6	34915.6	35071.4	34924.3	34731.2	34838.6	34944	34745.5	34901.4	34973.9	35137.8	34680.7	34857.8	34871.6	35105.9	34619.9	34662.9	34639	35090.7	35067.2	34966.1	35269.6	34813.8	35065.9	34878.8	35157.3	34996.6	35141	35060.8	35270.2	34992.7	35198.9	35239.2	35051.1	35207.3	35132.7	35060.1	35255.7	35207.3	35143.8	35310.5	35122	35067.1	35056.9	35192.2
1.15167	34995.9	34665.4	34788.3	34349.8	34790.7	34889.9	35074.8	34919.7	34697.8	34829.4	34960.3	34728.6	34914.5	34971.2	35139.8	34651	34835.8	34866.2	35103.7	34600.7	34639.6	34635.2	35076	35071	34929	35271.1	34830.9	35063.7	34870.6	35143.1	34983.5	35108	35038.5	35274	34965.1	35168.2	35227.8	35034.2	35211.3	35124.8	35091.7	35217.2	35182.8	35115.7	35282.1	35116.8	35050.5	35037.1	35161.6
1.15408	34982.3	34683.3	34776.3	34345.6	34799.7	34866.2	35059.4	34918.1	34659.1	34816.8	34957.3	34712	34900.6	34947.4	35132.5	34606.3	34819.2	34846.5	35103.9	34591.8	34615.5	34622.6	35048.8	35059.6	34923	35240.3	34808.9	35054.2	34875.2	35143.3	34940.1	35118.4	35005.8	35289.7	34963.7	35162.8	35212.1	35020.3	35200.8	35121.6	35103.4	35176.7	35168.9	35077.8	35266.8	35110.5	35023.1	35014.4	35132
1.15649	34972.1	34657.9	34758.3	34345.7	34782	34846.2	35032.2	34925.3	34651.7	34781.1	34921.1	34710.1	34864.3	34923.7	35114.4	34587.1	34805.5	34825	35101.5	34574.3	34582.9	34609.6	35026.5	35048.9	34936	35192.1	34779.9	35011.8	34874.7	35119.9	34899	35122.2	34987.2	35271.6	34956.5	35163.5	35191.1	35008.4	35168.9	35105.7	35080	35138.4	35164.5	35077.6	35280.6	35083.8	35014.2	35014.7	35122.4
1.15891	34968.1	34617.3	34738.8	34326.5	34760.6	34838.2	35016.6	34908.8	34672.5	34768.1	34885	34698.9	34846.2	34921.7	35088.4	34566.2	34805.5	34812.2	35073.1	34557.2	34564.6	34600.2	35021.4	35067.9	34957.2	35175	34768.6	35007.8	34863.1	35073	34868.8	35108.9	34971.7	35252.5	34938.4	35144	35165.9	34992.2	35151.7	35106	35049.1	35122.5	35165.7	35078.4	35281.7	35077.6	35019.2	34998.2	35114.3
1.16132	34961.6	34591.3	34703.3	34271.7	34748.6	34828.3	34988.2	34874.2	34682.1	34778	34889.2	34684.9	34847.4	34911.6	35069.8	34551.7	34794.2	34791.6	35057.7	34530.6	34559.8	34623	35012.6	35076.7	34960.4	35180.4	34768.6	35036.8	34856.6	35056.2	34851.3	35079	34954.7	35236.3	34922.8	35122.2	35151.9	34968.2	35141.8	35103.8	35022.8	35122.7	35161.4	35049.6	35266.4	35069.9	35020.5	34967.3	35091.3
1.16373	34944.4	34572.3	34687	34231.4	34759.4	34814.1	34954.5	34853.3	34674.5	34774.1	34886	34672.8	34854.8	34878.2	35078.6	34558.8	34770.4	34763.6	35044.1	34505.3	34567.4	34635.5	34983.5	35037.8	34946.2	35169.9	34784.5	35016.7	34836.6	35059.8	34827	35061	34951.4	35211.4	34898	35127.8	35154.5	34955.7	35134.9	35069.1	35009.3	35117.9	35159.8	35036.1	35261.6	35067.8	35007	34977.2	35089
1.16614	34926.7	34551.4	34679.8	34236.2	34755.2	34792.1	34943	34836.8	34659.5	34759.9	34840.1	34672.2	34857.8	34862.9	35095.2	34555.9	34753.6	34769.1	35029.4	34496.4	34552.4	34627.4	34973.2	34992.1	34911	35123.1	34773.6	34985.3	34805.3	35048.1	34825.4	35056.3	34954.8	35225.4	34896	35130.5	35149.7	34935.7	35117.9	35031.8	34993.6	35118.2	35153	35038.9	35256.7	35040.4	34987.9	34986.5	35089.7
1.16855	34900.6	34532.9	34670.7	34243.9	34725.9	34787.1	34953.8	34838.3	34649.2	34752.7	34821.3	34648.2	34832.4	34860.4	35066.2	34523.9	34751.4	34773.4	35012.8	34503.5	34519.9	34604	34971.3	34973.7	34878.3	35099.9	34731.5	34963.3	34778	35036	34826.7	35058.5	34944.3	35211.2	34896.3	35126.9	35150.6	34918.2	35128.3	35009.2	34966.9	35125.7	35120.5	35027.9	35231.2	35022.3	34976.6	34967	35072.8
1.17097	34864.1	34519.3	34661.6	34244.9	34702.5	34763.1	34964.2	34840.7	34643.3	34762.1	34823.8	34617.7	34818.3	34831.4	35004.4	34489	34753.9	34759.4	34996.8	34505	34508.2	34570	34951.6	34964.9	34875.9	35086.1	34708.9	34935.1	34747.3	35013	34832.2	35057.1	34925.6	35194	34863.3	35102.4	35134.3	34901.3	35123.7	35009.3	34953.2	35071.5	35084	35010.4	35204.2	35008	34956.8	34949	35044.3
1.17338	34860.7	34513.4	34661.8	34223.1	34680.1	34741.3	34942.9	34824.6	34637.6	34770	34821.7	34598.9	34818.2	34784.2	34995.4	34485.1	34741.6	34721.5	34970.3	34495.1	34493.5	34545.6	34923.3	34938.4	34878.6	35075.9	34720.9	34931.5	34731.9	34986.7	34811.1	35039.4	34912.2	35177.9	34826.4	35080.6	35088	34899.8	35128.1	34999.6	34955.4	35018.9	35056.4	34995.2	35215.6	34994.2	34937.6	34951.4	35030.3
1.17579	34853.4	34491.5	34656.8	34199.3	34658.6	34735.6	34937.5	34820.9	34614.1	34742.6	34807.6	34601.3	34798.9	34765.4	35010.1	34465.5	34745.8	34705.3	34962.5	34496.8	34454.2	34502.3	34906.6	34910	34879	35070.1	34721.8	34957.7	34718.3	35009	34775.6	35041.8	34910.3	35163	34821.6	35035.7	35053.3	34892.6	35123.4	35010.9	34975.7	35015.9	35039.5	34971.7	35225	34983.5	34936	34961.5	35032.2
1.1782	34819.6	34467.7	34636	34172.4	34650.4	34718.9	34930.6	34798	34589.8	34712.3	34802.9	34589.5	34774.3	34752.2	35026.2	34472.9	34750.6	34691.6	34981.7	34494.4	34438.9	34484.9	34889.6	34890.2	34860.8	35066.7	34686.7	34964.2	34679.4	35018.3	34766.9	35049.1	34891.1	35157.1	34817.6	34999.9	35036.8	34901.4	35082.2	35005.9	34969.7	35024.8	35031.6	34953	35223.3	34976.1	34931.3	34939.1	35020.9
1.18062	34807.8	34439.5	34603.8	34140.3	34641.6	34680.3	34925.9	34766.9	34582.4	34737.4	34804.7	34565.5	34769.9	34753.7	35013.8	34481.8	34731	34686.2	34982.5	34482.7	34443.1	34479.5	34876.7	34889.1	34823.9	35060.4	34645.4	34947.3	34661.4	34979.9	34760.1	35026.4	34880.8	35136.4	34807.2	34993.9	35055	34904.4	35042.7	34992.9	34959.4	35035	35027.6	34932.3	35204.8	34945.8	34942.7	34921.3	35002.7
1.18303	34823.2	34414.7	34580.1	34113	34639.6	34679.2	34926.4	34724.6	34569.7	34755	34758.3	34535.2	34746.1	34761.7	34994	34451.3	34709.4	34682.2	34955.3	34479.9	34440.7	34460.2	34877	34890.3	34797.4	35079	34620.4	34930.3	34666	34965.1	34752.6	34988.8	34872.6	35123	34815.6	34992.3	35076.8	34863.4	35052.7	34996.6	34933.2	35031	35022.5	34921.5	35193.1	34930.7	34929.3	34895.4	34985.3
1.18544	34803.7	34414.1	34569	34101.4	34644.4	34675.4	34909.2	34704.6	34548.6	34716.1	34711.3	34503.9	34726.5	34735.3	34961.2	34417.1	34691.2	34688.8	34925.9	34458	34422.7	34431.5	34863.3	34890.3	34800	35069.2	34605.2	34903.7	34657.7	34970.8	34750.3	34978.7	34866.2	35126.7	34805.4	34978.7	35070.5	34796.8	35050.6	35006.1	34907	35011.7	35030.3	34928.1	35194.1	34923.1	34908	34860.4	34977
1.18785	34776.8	34420.2	34534.7	34105.5	34641.9	34643.5	34884.8	34679.1	34523.1	34682.4	34707.6	34501.9	34712	34708.6	34925.9	34410.3	34671.4	34685.9	34900.1	34436.9	34398.4	34436.9	34838.7	34870.4	34785.8	35042.1	34591	34880.8	34657.6	34965	34740.8	34977.5	34848.8	35121.8	34792.4	34966.1	35056	34779.8	35032.6	34991.4	34917.7	34995.3	35012.9	34920.7	35178.9	34926	34890.6	34850.5	34971.4
1.19026	34768.6	34422.4	34512.1	34123.9	34634.8	34632	34853.8	34652.9	34508.5	34685.1	34702.2	34529.4	34685.3	34704.7	34886.7	34399.7	34662.8	34667.5	34895.2	34426.1	34377.2	34434.6	34850.8	34846.5	34748.7	35018.9	34560.8	34864.2	34652	34936.2	34744.4	34951.4	34857.5	35109.6	34780.7	34956	35040.5	34780.8	35022.5	34957.9	34922.2	34996.4	34994.2	34923.4	35130	34921.8	34873.1	34840.5	34941.8
1.19268	34769.6	34393.9	34506	34129.6	34628.6	34640.3	34828.2	34637.6	34499.4	34690.3	34692.5	34517.9	34662.8	34704.2	34883.1	34373.2	34639.4	34642	34891.6	34435.6	34367.6	34433.4	34862.4	34844.7	34712.2	35015.8	34543.2	34856.3	34639.9	34919.1	34728.8	34925.2	34837.1	35088.6	34774.9	34926.2	35045.5	34784.4	35019.5	34924.1	34914.6	34996.1	34978	34922	35099.8	34910	34856.9	34823	34909.5
1.19509	34770.4	34364.1	34493.3	34129.2	34603.2	34640.7	34819	34636.8	34486.3	34676.2	34679	34503.6	34663.7	34721.3	34874.9	34369.6	34622.5	34626.7	34875.8	34417.9	34374.5	34445.7	34835.2	34838.9	34686.8	34996	34544.6	34871.8	34606.4	34902.6	34714.6	34892.8	34812.3	35066.6	34762.5	34909.6	35043.7	34777.1	35000.9	34891.4	34918.9	34963.3	34948.2	34902.6	35103.1	34907.2	34824.9	34807.6	34913.1
1.1975	34756.2	34360.5	34484.8	34102.2	34586.5	34623.3	34828.8	34628.5	34482.2	34632.7	34682.8	34505.2	34670.2	34727.2	34854.7	34363.7	34611.8	34583.2	34846.2	34408.1	34365	34441.4	34801.7	34818.2	34670.8	34986.1	34524.9	34874.4	34584.8	34880.7	34709.4	34879.8	34783.5	35047.1	34764.9	34909.9	35033.8	34763.3	34995.6	34876.4	34898	34932.1	34930.6	34869	35083.4	34900.9	34808	34805.1	34912
1.19991	34738.7	34366.3	34487.2	34076.7	34570.1	34587.7	34831.5	34630.7	34484.7	34603.3	34700.6	34516	34631.7	34700.6	34863.9	34363.5	34617.9	34540.2	34842.6	34404.2	34345.7	34419.4	34795	34789.7	34677.4	34988.7	34509.4	34837	34605	34876.3	34698.7	34875.1	34749.5	35026.7	34769.5	34923.8	34998.7	34756.3	34989.5	34884.2	34847.7	34931.7	34954.3	34850	35047	34882.7	34813	34802.7	34904.6
1.20232	34721	34337.9	34482.8	34050.8	34563.2	34575.5	34826.9	34642.2	34459.9	34605.6	34709.4	34502.9	34588.6	34664.4	34868.4	34362.7	34591.3	34552.7	34837.4	34381.5	34323.1	34420.2	34783.4	34772.8	34676.1	34992.6	34507.9	34840.6	34610.4	34880	34683.5	34854.7	34727.2	35011.9	34761.6	34937	34935	34735.6	34953.7	34895.9	34831.6	34916.9	34950	34846.9	35035	34867.4	34845.2	34797.5	34925.4
1.20474	34679.7	34322.7	34458.6	34017.4	34567.2	34570.7	34826.6	34645.5	34435.9	34600.9	34679.3	34476.3	34592.8	34636.3	34857	34359.4	34554.4	34566.1	34817.2	34329.4	34300.8	34413.7	34770.9	34765.5	34674.2	34982.4	34486.4	34832.5	34575.6	34850.3	34666	34851.8	34743.4	35009.1	34744.6	34920.7	34888.8	34717.5	34924.5	34881.9	34845.8	34900	34903	34849.1	35052.4	34870.2	34851.9	34788.8	34923.3
1.20715	34642.8	34340.5	34449.4	33993.2	34555.6	34555.8	34811.2	34630	34436.3	34572.9	34652.5	34448.8	34585.9	34633	34829	34343.1	34541.4	34554.3	34812.7	34326.8	34293.9	34376.6	34776.7	34782.7	34693.8	34955.2	34477.6	34804.3	34550.9	34821.8	34633.9	34858.1	34756.7	34974.8	34732.6	34899.2	34892	34696.3	34906.2	34861.7	34836.8	34897.1	34887.9	34845.6	35065.9	34861.3	34824.6	34773.5	34876.4
1.20956	34627.6	34336.3	34455.2	34002.1	34533.5	34534	34764.1	34605.4	34430.2	34554.3	34642.6	34432.4	34571.5	34635.3	34826.8	34323.6	34562.1	34519.7	34786.9	34329.1	34289.8	34356.5	34773.7	34781.5	34721.8	34927.7	34498.4	34777.8	34554.4	34806.8	34617.1	34839.4	34741.8	34963.2	34689.9	34892.7	34897.6	34672.4	34876.8	34834.8	34814.2	34883.9	34885.3	34818.4	35038.6	34840.6	34805.9	34770.3	34829.3
1.21197	34630.8	34298.4	34442	34002.2	34518.8	34527.2	34726.8	34612.1	34402.8	34547.5	34644.4	34416.9	34563.2	34628.6	34823.6	34312.4	34571.9	34503.7	34768.5	34307.2	34286.6	34344.2	34748.4	34763.3	34716.3	34921.3	34480.6	34751.6	34563.9	34773.3	34614.5	34818.9	34725.1	34982.4	34647.8	34894.2	34872.3	34660	34868.2	34818.3	34772.8	34881.7	34870.4	34784.6	34992.4	34813.7	34802.9	34769.7	34810.8
1.21439	34643.3	34297.1	34431.8	33975.8	34488.9	34534.7	34715.4	34611.7	34384.9	34547.8	34624.5	34411.2	34553.1	34616.2	34814.1	34308.9	34564.6	34513.7	34766.9	34274.9	34270.2	34314.4	34727	34765	34674.4	34906	34455.1	34719.6	34550.2	34754.4	34586.8	34820.3	34730.2	34966.9	34642.6	34891.7	34846.1	34658.5	34871.6	34813.4	34745.2	34865.1	34848.1	34764.8	34981	34815.1	34801.1	34732.7	34813.1
1.2168	34659.6	34312.6	34423.6	33960	34464.3	34538.2	34706.8	34585.2	34369.5	34554.1	34603.7	34412.7	34552.2	34603.2	34791	34287.3	34549.1	34509.2	34759.9	34258.5	34266.6	34281.8	34724.9	34771.1	34639.1	34911.1	34425.6	34702.3	34527.9	34783.6	34561.2	34804.1	34717.1	34943.7	34643.4	34873.9	34822.6	34643.8	34865.3	34801.4	34736.8	34822.7	34835.9	34778.9	34979.1	34834.9	34780	34688.9	34802.5
1.21921	34661.9	34308.5	34422.5	33979.4	34436.2	34538.3	34692.6	34563.9	34353.1	34520.4	34589.4	34396.2	34536.5	34616.4	34770.2	34259.2	34525.7	34488.5	34728.6	34259.7	34265.7	34264.8	34718.9	34763	34636.5	34914.2	34411.7	34683.6	34513.9	34815.8	34561.5	34803.4	34682.1	34928	34627.2	34843.4	34802.5	34642.8	34851.3	34780.3	34730.5	34804.5	34821.8	34781	34969.5	34827	34732.2	34690.3	34787.6
1.22162	34632.4	34300.2	34404.1	33984.5	34417.9	34518.3	34687	34560.8	34346	34483.2	34570.8	34370.4	34515.4	34610.2	34756.2	34241.7	34529	34481.1	34705.1	34272.2	34245.4	34263.6	34713.7	34719.3	34635.8	34906.8	34402.3	34676.4	34498.6	34806.7	34557.4	34826.9	34671.6	34932.9	34611.7	34834.2	34797	34657.7	34824.8	34775.3	34712.8	34790.5	34791.8	34735	34973.5	34792.2	34695	34700.7	34788.7
1.22403	34614	34280.9	34368.8	33947.2	34414.3	34503.5	34683.4	34538.6	34324.8	34465.9	34566.5	34356.4	34512.9	34584.6	34767.9	34245.6	34496.4	34456.5	34697.2	34265.4	34233.7	34259.3	34718.2	34682.7	34613.1	34897.6	34373.4	34684.4	34481.4	34790.1	34558.1	34815.4	34679.5	34930.3	34582.9	34823.5	34782.8	34676.2	34810.1	34786.7	34694.5	34793.9	34777	34707.3	34991.7	34760.8	34689.3	34699.2	34780
1.22645	34597.9	34260.6	34357.1	33933	34402.9	34496.4	34672.9	34515.8	34277.3	34461.1	34576.2	34334.6	34528.1	34579.1	34761.7	34252.7	34454.6	34433.1	34683	34247.9	34231.8	34270.3	34697.2	34668.8	34579.4	34874.1	34347.5	34703.9	34464	34772.4	34560.9	34781.6	34647.7	34920.9	34587.6	34817.5	34765.9	34666	34804.2	34763.7	34678.1	34806.1	34789	34723.5	34993.6	34751.2	34677.3	34700	34758.1
1.22886	34594.4	34243.2	34363.4	33930.7	34397.7	34481.7	34664.4	34520.1	34281	34467.3	34573.5	34328	34509.7	34580.2	34729.9	34245.1	34443.6	34443	34677.5	34239.3	34241.2	34261.9	34666.7	34669.5	34555.8	34843.1	34360.7	34702.3	34455.2	34735.2	34537.8	34742.2	34616	34911.1	34598.8	34817.8	34755.3	34643.5	34792.9	34734.7	34647.6	34812.3	34795.9	34733.9	34969.3	34739.4	34674.5	34704.3	34752.8
1.23127	34587.9	34233.1	34334.2	33921.2	34388	34469.9	34662.9	34529.6	34306.3	34461.8	34546.2	34321.2	34456.6	34550.3	34698.9	34226	34436.8	34466.5	34664.3	34237.3	34242.5	34246.9	34647.7	34668.9	34539.9	34829.1	34352.6	34696.7	34431.4	34726	34512.2	34728.1	34617.5	34896.6	34593.9	34804	34753.3	34628.8	34777.3	34736.2	34644	34811.4	34798.7	34710.8	34937.8	34731.1	34676.5	34704.7	34740.3
1.23368	34572.5	34220	34302.5	33916.5	34356.6	34459.8	34645.3	34507.3	34311.7	34436.5	34520.6	34318.6	34429.9	34519.3	34676.6	34216.9	34438.6	34435.8	34655.1	34217.3	34224.6	34229.5	34629	34661.9	34540.8	34816.7	34336.3	34691.4	34399.3	34717	34471.1	34733.8	34625.3	34883.8	34588.1	34804.1	34736	34618.6	34756.3	34728.7	34677	34804.4	34798.3	34695	34924.4	34718.1	34680.8	34689.8	34719.5
1.23609	34562.2	34209.8	34300.2	33925.4	34327.5	34426.8	34628.2	34473.8	34261.2	34425.1	34503.7	34306.5	34417.9	34494.6	34643.7	34209.2	34460.1	34398.7	34645.2	34188.4	34195.4	34208	34600.9	34639	34543.4	34784.3	34315.5	34698.4	34396.7	34710.2	34449.7	34717.2	34597.5	34871.8	34572.7	34800.7	34738	34593.7	34738.6	34715.5	34714.6	34776.8	34786.9	34701.3	34916.9	34704.7	34675.4	34665.3	34701.7
1.23851	34554.4	34196.4	34302.6	33907.8	34333.6	34394.1	34623.3	34455.9	34234.4	34412.6	34468.6	34290	34389.5	34477.5	34643.6	34178.5	34425.7	34409.4	34630.3	34193.6	34163.6	34192.3	34589.3	34615.5	34538	34793.4	34306.4	34691.6	34415.9	34706.2	34460.7	34699.5	34554.6	34851.1	34529.5	34771.2	34742.3	34585.5	34742.5	34717.4	34705	34750.5	34789.3	34720.2	34907.4	34687.8	34681.6	34638.2	34697.4
1.24092	34525.8	34185.8	34293.1	33875.7	34357	34372	34610.5	34435.2	34244.2	34402.6	34451.8	34249.9	34376.7	34463.6	34657.8	34165.1	34380.8	34427.2	34638.1	34187.5	34131.6	34178.7	34580.1	34605.8	34511.7	34788.7	34321.4	34663.5	34418.1	34689.2	34468	34696.9	34542.7	34830.4	34525.7	34733.4	34751.8	34570.3	34732.2	34717.2	34691.7	34737.2	34808.8	34719.2	34901.6	34681.8	34705.6	34628.4	34693.5
1.24333	34487.1	34175.2	34267	33838.9	34360.2	34333.3	34581	34409.4	34249.3	34379.9	34431.3	34216.2	34361	34456.3	34659.1	34144.2	34353.1	34408.3	34631.5	34160.1	34108.3	34172.8	34593.8	34598.7	34510	34781.3	34311.8	34608.8	34410.7	34667.5	34451.5	34678.7	34524.3	34816.7	34531.6	34716.5	34727.5	34524.4	34719.1	34715	34677.5	34731.2	34805.5	34682.4	34898.4	34699.7	34683.8	34635.3	34689.4
1.24574	34479.7	34167.3	34253.4	33820.3	34333.4	34309.3	34560.1	34375.3	34235.8	34343.5	34416.8	34188.4	34370.6	34457.1	34639.9	34125.4	34351.1	34371.2	34601.6	34140.4	34113.9	34175.3	34588.2	34584.9	34515.9	34772.8	34291.9	34590.8	34374	34649.4	34438.8	34668.9	34508.8	34823	34525.1	34697.3	34721.8	34505.3	34726.3	34725.7	34628.4	34733.5	34757.1	34655.8	34889.1	34698.1	34632.6	34623.2	34667.4
1.24816	34459.5	34133.8	34232.5	33806.9	34293.8	34303	34544.4	34353.8	34214.4	34319.3	34429.8	34163.1	34362.3	34446	34619.6	34114.1	34359.8	34348.7	34572.8	34143.7	34112	34168.6	34546.6	34561.7	34478.1	34758.3	34299.1	34595.3	34331.6	34626.1	34459.2	34647.8	34509.5	34789	34505.3	34673.8	34739.7	34511.3	34715.6	34727	34589	34741	34706.8	34660.6	34877.1	34677.1	34600.4	34598.3	34661.4
1.25057	34437.3	34097.5	34212.6	33785.2	34273.4	34312	34539.7	34352.3	34209.2	34348.3	34414.8	34142.3	34350.2	34422.4	34603.2	34096	34349.8	34326.6	34558.7	34125.9	34084.5	34153.4	34492.4	34550	34453.7	34727.7	34310.5	34602.8	34331	34604.4	34471.1	34609.2	34496.4	34749.7	34482.2	34665.1	34734.2	34492.1	34714.8	34703.4	34573.8	34717.2	34680	34644.9	34854.2	34664.1	34595.8	34570.9	34665.3
1.25298	34423.7	34077.4	34202.5	33772.9	34257.8	34317.1	34543.3	34323.4	34208.2	34360.1	34383.3	34138.9	34327.8	34407.8	34580.1	34075.8	34316.5	34321	34560.6	34106.6	34069.1	34148.2	34487.3	34544.1	34451.8	34708.2	34282.1	34595.8	34339.4	34592.2	34432.1	34598.3	34478.7	34728	34451	34665.2	34693.5	34469.9	34703.2	34678.4	34537	34708.3	34681.4	34608.1	34838.5	34635.4	34566	34560.1	34657.7
1.25539	34408.7	34059.7	34193.5	33755.2	34243.6	34300.2	34520.6	34301.3	34181.4	34321	34360.2	34124.8	34297.5	34407.9	34559.4	34071.6	34273.5	34320.7	34550.9	34082.6	34047.2	34133.4	34485.6	34525.1	34416.5	34701.8	34249.3	34559.6	34330.7	34597.1	34396.1	34615.3	34473.9	34730.5	34424.8	34638.4	34666.3	34450.2	34674.9	34650.1	34531.5	34696.4	34678.5	34587	34825.5	34635.5	34530	34570.5	34660.5
1.2578	34391.5	34047.8	34160.6	33744.1	34238	34282.1	34468.4	34298	34148.2	34280.1	34333	34117.8	34294.9	34396.1	34555.9	34049.1	34259.6	34303.2	34518.5	34035.1	34036.8	34079.9	34455.3	34510	34370.8	34711.4	34225.3	34531.9	34311.3	34591.4	34387.4	34620.2	34460.6	34743.5	34410.2	34608.2	34662.5	34459.4	34642.2	34613.7	34562.4	34680.6	34655.9	34578.7	34816.5	34630.7	34516.9	34551.5	34662.7
1.26022	34389.9	34032.4	34135.9	33743.3	34217.1	34271	34448.4	34284.9	34132.4	34276.4	34308.4	34099.4	34310.6	34354.4	34536.8	34022.8	34288.7	34266.1	34507.8	34004.5	34036.1	34029.6	34446.2	34511.6	34360.8	34683.7	34203.3	34492.8	34296.6	34580.1	34379.5	34597.3	34451.3	34716.5	34402	34582	34663.7	34499.1	34621.9	34585.4	34558.9	34666.1	34645	34571.2	34777.8	34610.2	34510.4	34528.7	34637.2
1.26263	34353.4	34011.5	34122.7	33739.3	34181.8	34256.3	34441.8	34253.8	34112.5	34273.7	34306	34077	34322.4	34307.6	34509.8	34008.1	34303.7	34244.9	34494	33993.6	34038.3	34025.4	34453.3	34490.7	34359.1	34635.6	34203.6	34458.1	34289.1	34572.2	34367.9	34560.1	34462.1	34678.2	34393.7	34558.5	34643.9	34514.5	34619.8	34558.2	34515.6	34653.8	34635.4	34547.7	34758.1	34583.6	34510.1	34535.9	34592.6
1.26504	34294.5	33990.7	34107.1	33720.2	34173.5	34234.4	34421.6	34232	34094.2	34250.1	34309.5	34090.9	34314.7	34309.5	34504.7	33983.4	34274.7	34217.6	34476.2	33991.4	34010.8	34048.8	34445.9	34453.3	34362.9	34625.5	34188.1	34450.3	34279.4	34569.8	34339	34548.7	34470.8	34669.9	34384.6	34541.5	34637.6	34492	34614.6	34567.6	34512	34638.7	34611.2	34518.3	34771.3	34563.4	34515	34527.9	34573.9
1.26745	34282.8	33989.9	34078.2	33710.2	34158.5	34242.8	34406.6	34231.7	34079.1	34215.8	34308.7	34106.5	34294.1	34304.2	34496.6	33975.5	34226.5	34202.7	34463.4	33990.4	33983.2	34035	34430.9	34424.2	34374.8	34626.9	34174.8	34454	34252	34549.1	34319.5	34541.4	34477.4	34667.5	34368.6	34532.5	34620.8	34448.1	34605.3	34566.2	34529.2	34632.7	34592.7	34536	34759.7	34545.4	34522.9	34514.4	34555.1
1.26987	34295.4	33960.5	34066.6	33715.6	34143	34251.9	34395.9	34245.2	34065.5	34196.9	34295.1	34084.2	34259.9	34282	34467.6	33971.4	34200.4	34199.2	34449.4	33984.4	33967.2	33993.3	34413.4	34413.9	34350.7	34613.9	34165.5	34463.4	34216.5	34533	34310.6	34509.6	34445.1	34655	34364.3	34528.8	34612.4	34405.1	34600.9	34538.3	34520.7	34617.6	34572.9	34557.1	34741.9	34528.3	34518	34506.2	34524.8
1.27228	34282.6	33936	34061.9	33695.6	34126.4	34230.5	34371.6	34242.5	34046.1	34187.5	34258.2	34047.6	34245.1	34270.5	34443.6	33955.6	34203.4	34176.7	34454	33960.2	33953	33957.6	34383.8	34408.1	34323.4	34586.9	34158.9	34463.4	34202.8	34521.6	34294.8	34479.8	34408.1	34621.8	34351.3	34519.6	34619.9	34394.6	34581.2	34510.3	34503.1	34601.6	34561.6	34549.4	34744.6	34507.7	34496.4	34484.5	34509.8
1.27469	34270.4	33913.8	34043.6	33659.6	34127.2	34185.1	34356.8	34232.3	34023.6	34174.7	34219.5	34031.7	34253.8	34253.9	34430	33940.3	34197.8	34146.1	34446.7	33948.9	33955.2	33938.2	34375.8	34377.7	34296.9	34577.3	34139.7	34438	34194	34492.8	34268.7	34482.8	34383.4	34591.6	34344.7	34509.7	34581.1	34388.3	34554.8	34505.9	34482	34588.5	34557.2	34518.3	34743.5	34510.4	34474.8	34435.8	34521.4
1.2771	34270.8	33895.9	34004.1	33612.3	34129.3	34154.6	34359.5	34216.4	34010.7	34163.6	34203	34011.2	34262.6	34239.4	34423.8	33921.2	34186.7	34136.9	34424.5	33937.9	33957.5	33922.5	34373.3	34341.3	34284	34573.3	34099.6	34410.1	34186.9	34464.4	34234.4	34484.9	34377.5	34586.6	34341.4	34505.2	34536.3	34356.4	34521	34498.6	34463.7	34566.6	34538.1	34495.6	34723.5	34482.3	34454.7	34416.8	34518.1
1.27951	34266.6	33895.1	33989.6	33580.1	34129.8	34117.6	34346.6	34209.8	33983.3	34142.7	34207.9	33987.9	34256.4	34232.8	34408.1	33899.1	34176.4	34144.5	34398.1	33918.6	33956.3	33920.9	34357.7	34330.3	34278.9	34554.4	34089.5	34380.9	34184.2	34444.2	34225.2	34482.3	34378.7	34592.2	34299.8	34482.8	34523.7	34334.2	34502.8	34483.2	34456.4	34541.1	34521.8	34466.2	34691.7	34464.6	34428.5	34420.2	34509.7
1.28193	34235.6	33888.8	34000.1	33564.5	34101.1	34121.7	34318.1	34213	33957.6	34126.2	34204.3	33963.4	34226.7	34235.4	34383.5	33884.3	34166.6	34130	34387.7	33894	33948.8	33921.7	34348.1	34326.5	34268.4	34526.1	34077.8	34368.4	34180.2	34431.1	34223.6	34480.4	34360.7	34597.4	34257.1	34464.4	34503.6	34309.9	34481	34462.5	34436	34534.3	34535.1	34455.8	34671	34467.7	34396.1	34410.8	34514.2
1.28434	34224.5	33876.2	33999	33558.1	34061.3	34134.5	34302.9	34198.5	33942.2	34120.9	34199.7	33947.1	34195.5	34197.4	34366	33870.4	34152	34131.8	34369.8	33881	33925.9	33914	34349.1	34337.4	34252.4	34508.8	34064.3	34350.4	34148.9	34418.9	34216.9	34458.4	34330.8	34577.8	34241.8	34458.3	34483.6	34291.5	34474.3	34445.4	34402.7	34521.3	34519.4	34438.9	34671.9	34452.6	34399.1	34412.6	34511.9
1.28675	34209.3	33833.2	33980	33526.1	34036.6	34128.3	34311.1	34173.2	33914.2	34101.5	34182.4	33936.7	34172	34176	34359.6	33850.7	34135.7	34129.1	34343.7	33873.4	33890.2	33904.7	34341.5	34332.6	34245.2	34511.8	34059	34346.2	34118.1	34408.1	34203.9	34414	34305.3	34561.8	34253.7	34467	34455.4	34297.3	34459.4	34413.4	34382.3	34498.2	34486.8	34428.5	34657.6	34426.5	34404.2	34414.9	34474.3
1.28916	34175.1	33820.1	33986	33509.7	34021.5	34116.3	34321.2	34158.7	33883.8	34074	34165.4	33924	34152.1	34170.8	34337.8	33837.5	34083.4	34114.9	34321.4	33861.5	33866.1	33876.5	34331.7	34322.5	34230.5	34502.9	34050.9	34357.4	34107	34399.6	34189	34391	34279.9	34538.2	34261	34471.2	34450	34307.9	34455.4	34418	34381.5	34478.1	34468.3	34432.5	34627.4	34411.7	34402.8	34384.6	34453.8
1.29157	34136.2	33817.6	33981.4	33511.7	33999.6	34116.4	34311.8	34153.6	33901.4	34057.6	34133.3	33925.8	34115.4	34145.5	34321.2	33826.2	34037.8	34088.5	34317.8	33823.8	33854.9	33854.5	34307.5	34309.4	34208	34478.6	34036.3	34356.5	34094.3	34396.5	34169.8	34387.8	34255.1	34524	34254.7	34449.9	34449.7	34294.1	34438	34413.7	34379.5	34448.6	34462.3	34438.8	34619.3	34414.2	34388.2	34358.3	34433.9
1.29399	34120.8	33820.3	33936.6	33505.2	34002.2	34087.2	34280.3	34134.9	33914.6	34058.5	34127.4	33925.5	34122.8	34101.4	34304.7	33817.5	34020.8	34072.1	34313.8	33796.1	33829.4	33849.6	34270.1	34289.4	34197.9	34443.1	34008.3	34342.2	34085.1	34390.7	34153.7	34374.6	34229.2	34507.6	34237.9	34421.2	34453.4	34262.1	34427.2	34397.9	34364.2	34433.9	34445.4	34406.3	34597.4	34414.4	34351.4	34345.8	34420.2
1.2964	34117.1	33791.1	33890.3	33489.8	34007.9	34064.3	34258.6	34109.3	33891.2	34055.8	34129.4	33915.6	34118.4	34081.3	34306.6	33812.9	34007.5	34067.4	34317.8	33783.4	33795	33837.7	34258.6	34270.7	34186.1	34419.1	33971.5	34323.1	34090.5	34385.5	34151.1	34348.8	34224	34491.4	34198.2	34373.3	34456.7	34252.2	34416.6	34382.9	34357.7	34441.1	34447.6	34384.8	34571.1	34387.1	34337.4	34329.4	34409.2
1.29881	34118.9	33754.2	33893.4	33489.9	33977.2	34045.5	34243.3	34081.8	33868.3	34050.9	34111	33890.1	34071.7	34089	34304.7	33794.6	34019.2	34045.8	34321.4	33774.8	33776.3	33821	34250.8	34238.7	34172.9	34395.4	33944.8	34296.3	34102.7	34365.4	34140	34357.9	34239	34448.8	34157.6	34340.2	34448.7	34248.2	34415.3	34374.3	34340.7	34432.5	34439.7	34381	34571.1	34365.8	34336.8	34326.2	34408.8
1.30122	34116.8	33739.5	33899.1	33489.5	33924.8	34022.5	34220.5	34058.9	33868.8	34010.4	34081.5	33860	34042.3	34081.5	34283.4	33758.5	34040.6	34016.3	34303.9	33773	33769.9	33794	34241.6	34217.3	34153.1	34388	33943.4	34260.3	34079.8	34329.1	34109.3	34352.9	34228.4	34416.8	34145.7	34318.4	34425.2	34219.9	34387.8	34377.9	34322.8	34383.5	34419.2	34353.4	34564.3	34343.9	34337.1	34331.7	34377.5
1.30363	34099.5	33729.2	33867	33487.2	33900.8	33999.2	34197.4	34042.3	33881.6	33952	34077.3	33853	34035.1	34068	34232.8	33733	34050.4	33986.8	34262.7	33764.8	33769.2	33775.3	34231.8	34234.4	34135.5	34394.1	33928.2	34203.2	34031.1	34302.1	34089.2	34318.4	34204.8	34402.4	34137.6	34306.4	34382.9	34207	34368.1	34365.5	34322.1	34362.9	34413	34341.3	34528.2	34326.9	34332.4	34323.6	34342.4
1.30605	34088.7	33720.4	33824.2	33450.9	33908.1	33969.9	34176.3	34032.2	33871	33929.8	34080.2	33856.9	34021.6	34068.2	34211.7	33745	34026.8	33972.2	34243.3	33746.9	33774.5	33785.6	34200.5	34244.1	34105.6	34384.3	33907	34191.7	33993.2	34286.3	34082.5	34292.3	34207	34412.8	34096.1	34312.7	34340.3	34189.1	34364.5	34317.2	34309.3	34357.8	34394.3	34336.4	34509.6	34320.6	34320.9	34318.2	34328.1
1.30846	34076.6	33737.3	33804.8	33410.2	33896.4	33942.6	34165.1	34022.7	33840.3	33936.1	34081.7	33843.4	34017	34064.5	34204.8	33755	33990.6	33963.3	34242.6	33740.3	33788.4	33781.5	34208.5	34226.8	34089.8	34359.7	33878.7	34226	33993.7	34255.6	34061.3	34284.8	34227.9	34406.3	34056	34303.7	34352.6	34157.2	34355.4	34274.3	34269.9	34346.5	34368.6	34328.8	34510.1	34329.3	34313.9	34273.8	34340.8
1.31087	34050.9	33738.8	33813.7	33400.5	33885	33928.5	34153.8	34035.2	33836.2	33939.3	34050.4	33825	34020.3	34058.1	34211.9	33747.7	33968.4	33945	34245.8	33749.9	33767	33767.7	34226	34202.2	34075.6	34346.1	33876.9	34225.7	34001.7	34222.7	34041.3	34270.5	34215.1	34397.3	34060.7	34288.4	34342.3	34128.7	34335.3	34239.7	34228.6	34338	34339.3	34309.1	34478	34313.1	34285.5	34222	34319.4
1.31328	34018.9	33719.7	33804	33398	33865	33926.7	34144.3	34022.6	33827.5	33920.4	33993.9	33796.6	33996.9	34043.4	34212.3	33707.1	33953.1	33917.2	34219.8	33771.1	33726.8	33744.4	34209.8	34186.5	34069.7	34337.3	33874.1	34197.2	34000.9	34194.3	34023.6	34234.1	34174.9	34408	34093.6	34258.7	34328.8	34112.4	34306.3	34220.7	34198.7	34309.8	34298.7	34288.2	34452.6	34314.4	34241.9	34211.4	34295.1
1.3157	33999.8	33682.4	33773.1	33382.8	33830.3	33929.2	34137.4	33997.1	33818.7	33898.3	33989.8	33777.3	33947.9	34008.5	34193.5	33674.1	33914.1	33878.8	34168.7	33774.1	33677.9	33728.2	34154.8	34159.2	34051.8	34335.1	33883.3	34171	33976	34175.2	34026.9	34196.7	34144.1	34422.3	34080.1	34205.3	34301	34092.5	34259.3	34198.7	34185.4	34280.1	34277.5	34226.1	34445	34305.8	34200.3	34218.4	34276.4
1.31811	33990.9	33668.6	33738.5	33362.5	33819.4	33911.1	34115.4	33963	33799.2	33879.9	33974.8	33760.9	33921.8	33976.1	34165.4	33679.8	33880.2	33869	34129.2	33741.4	33632.3	33695.3	34105.6	34135.5	34028.2	34324.1	33851.5	34147	33942	34166.7	34032.1	34176.3	34123.3	34396.6	34037.8	34198.3	34279.7	34091.3	34236.2	34180.6	34177.8	34269.8	34269.9	34184.8	34435.1	34293.7	34161.4	34177.7	34258.3
1.32052	33981.5	33647.6	33734.4	33357.3	33827.8	33873.1	34088.2	33933.5	33773.9	33876.6	33948.2	33757.6	33914.4	33963	34145.8	33688.2	33868.4	33902	34119	33715.6	33603.4	33672.3	34090.1	34138.8	34013.1	34293.1	33832.5	34130.1	33902.6	34167.1	34004.9	34173.5	34095	34337.4	34030.8	34226.3	34274.7	34077.2	34245.5	34160.1	34168.4	34265.4	34245.9	34177.7	34442.8	34260.8	34127.8	34108.4	34247
1.32293	33973.6	33624.2	33719.9	33360.4	33858.4	33860	34079.2	33914.7	33752.6	33850.6	33948.1	33748.9	33919.7	33938.8	34142.9	33652.8	33869.2	33906	34121.8	33692.7	33601.1	33659	34090.4	34142.1	34012.2	34245.4	33830.3	34106.6	33886.3	34151.2	33980	34158.3	34064.4	34315.3	34027.7	34214.2	34263.1	34058.3	34236.9	34156	34167.6	34263.3	34205.3	34158.3	34422.2	34230.2	34120.7	34071.7	34237.6
1.32535	33964.5	33605.5	33703.9	33342.4	33849.7	33857.4	34084.2	33918.9	33728.7	33834.1	33955.5	33737.8	33927.2	33916	34124.3	33632.5	33855.8	33860.2	34101.4	33672.4	33617.1	33669.5	34069.3	34127.4	34030.3	34232	33817.6	34090.4	33877.1	34128.8	33982.9	34135.6	34027.6	34319.3	34004.6	34170.7	34245.5	34036.5	34215	34156.9	34161.1	34254	34193.5	34128.1	34372.4	34212.8	34142.1	34054.6	34240
1.32776	33946.5	33593.5	33736.6	33324.9	33802.7	33839.8	34081.2	33914	33710.8	33855.8	33931.2	33705.9	33916.2	33919.2	34083.4	33627.2	33831	33831.8	34087.2	33647.8	33604.4	33662.5	34043.2	34100.1	34022.9	34249.2	33821.8	34089.3	33847.5	34131.4	33984	34124.6	33998.9	34316.3	33990.6	34154	34232.4	34011.5	34178.1	34148.2	34141.7	34247.3	34205.7	34120.2	34334.4	34203.3	34158.9	34046.7	34221.1
1.33017	33953.4	33584	33745.4	33308.2	33776.5	33836.3	34064.6	33887.1	33708.9	33859.4	33910.1	33676.8	33887.2	33910.5	34048.8	33628.9	33806.9	33824.6	34079.9	33620.9	33573.8	33646.4	34042.8	34083.1	33965.5	34245.2	33813.1	34089.5	33830.4	34145.1	33947.8	34118.6	34007.8	34298.1	33992.7	34151.4	34212	33976.7	34150.8	34126.7	34108.3	34230.8	34193.5	34113.9	34330.5	34193.6	34144.2	34057.7	34186.9
1.33258	33943.9	33567.8	33706.3	33303	33779.4	33822.5	34045.8	33867.7	33686.8	33828.6	33898.2	33652.8	33870	33878.7	34053.8	33607.8	33805.3	33822.3	34068.1	33598.8	33546.6	33630.2	34040	34087.2	33925.5	34215.6	33775.1	34058.3	33832.9	34142.3	33924.2	34118.9	34017.4	34278.1	33985.2	34138.5	34177.4	33950.2	34160.8	34112.7	34075.9	34201.8	34176.4	34091.5	34319.9	34192.2	34106.7	34058.4	34156.5
1.33499	33928.3	33559.4	33675.8	33298.6	33763.1	33808.6	34021.8	33857	33656.6	33820.2	33873.9	33659.3	33864	33874.4	34085.7	33604.3	33804.8	33806.2	34045.4	33579.4	33565.7	33638	34031.9	34075.3	33923.1	34199	33760.1	34039	33826.1	34123.4	33905.4	34113.5	34017.1	34270.8	33969.6	34143.7	34155.4	33960.1	34185.3	34094.7	34064.5	34185.8	34166.9	34073.4	34281.4	34161	34096.5	34039.6	34153.9
1.33741	33910	33546.9	33658.8	33286.2	33718.9	33801.9	33989.8	33851.9	33651.5	33826.3	33865.3	33661.3	33838.8	33878.4	34080.8	33596.4	33783.3	33786.4	34032.4	33588	33578.4	33625.5	33997.8	34044.4	33910.6	34215.6	33753.3	34026.7	33789.3	34105.3	33879.6	34109.4	34005.9	34264.3	33935.6	34167.4	34134.3	33972.5	34180	34068.4	34075.3	34163.2	34151.7	34077.9	34257.7	34089.8	34083.6	34028.8	34167.2
1.33982	33875.5	33521.9	33645.6	33255.9	33684.8	33769.2	33982.2	33838.9	33661.9	33797.9	33858.4	33662.3	33796.9	33851.3	34051	33590.7	33753.4	33748.9	34018.5	33603.8	33558.2	33615	33950.9	34024.6	33898	34212	33731.2	34028.8	33765.4	34081	33866.6	34083	33966.3	34237.2	33903.5	34146.6	34110.9	33970.7	34170.5	34067.7	34045.4	34143.3	34144.7	34084.9	34263.5	34075.7	34061.4	34021.9	34147.4
1.34223	33862	33488	33634.2	33249.1	33686.8	33726.3	33963.6	33808.7	33655.7	33759.9	33858.2	33637.4	33773.3	33826.8	34021.9	33578	33718.2	33745.1	34000.3	33581.3	33540.7	33598	33932.5	34014.9	33890.5	34174.6	33692.1	34021.6	33750	34061.3	33848.1	34054.9	33919.7	34210.7	33884.2	34097.3	34103.3	33958.9	34173.5	34070.6	34000.6	34127.2	34142	34061.8	34263.6	34086.6	34032	34000.9	34112.4
1.34464	33849.9	33453	33614.3	33251	33667.6	33719.3	33929.6	33779.3	33653.5	33724.5	33854.6	33623.8	33765.1	33803.2	33996.6	33558.1	33688.4	33760.2	33996.5	33559.2	33533.5	33574.6	33911.7	33980.4	33880.9	34138.9	33683.5	33980.2	33754.2	34032.5	33826.5	34021.1	33906.2	34198.2	33846.7	34048.4	34101.4	33935.8	34164	34055.7	33991.1	34112	34119.2	34010.3	34258.1	34083.4	34013.5	33983.7	34094.4
1.34705	33817.4	33448.8	33606.9	33226.7	33639.8	33729.3	33900.4	33769.4	33630.6	33701.5	33841.9	33630.9	33767.2	33799.8	33982.1	33533.3	33699.6	33760.3	34003.6	33540.5	33511.2	33560.4	33889	33958.1	33884	34127.1	33674.2	33942.3	33753.5	34016.7	33814	34012.8	33899.2	34181.7	33834.7	34053.8	34072.8	33912.4	34146.1	34030.7	33995.6	34090.8	34104.6	33979.2	34272.1	34060.2	33986.2	33970.9	34067.5
1.34947	33800.9	33457	33605.9	33187	33623.3	33707.9	33900.1	33771.2	33591.2	33691.9	33825.4	33633.5	33770.6	33814.1	33977.7	33518.1	33734	33741.2	33993.7	33530.7	33495.5	33538.5	33877.7	33945.9	33897.4	34117.4	33654	33927.1	33744.7	34008.4	33794.5	34030.8	33886.7	34171.5	33835.3	34083.5	34061.5	33908.2	34110.3	34012.4	33975.9	34074.7	34098.8	33991.5	34260.9	34044.5	33949	33953.6	34038.1
1.35188	33800.4	33454.7	33586	33157.5	33617.7	33685.3	33871.4	33754.2	33561.5	33685.2	33805.2	33599.1	33794.8	33816.1	33956.1	33495.7	33750.9	33725.5	33963.9	33521.3	33488.7	33529.8	33878.4	33930.4	33868.5	34097.2	33651.3	33917.6	33724.3	33991.7	33785	34031.1	33860.9	34162.3	33829.8	34076.5	34054.2	33889.7	34067.6	34001.6	33964.6	34061.3	34088.8	33997.4	34236.6	34014.9	33922.7	33936.3	34021.6
1.35429	33813.9	33448.3	33569.5	33129.8	33603.9	33668.8	33838.4	33743.8	33552.6	33687.7	33806.1	33567.6	33798.2	33796.8	33934.5	33460.7	33740.7	33710.5	33924.8	33506.2	33473.2	33513.5	33869.5	33908	33812.9	34085.6	33633.1	33920.2	33693.1	33989.1	33794.9	34009.5	33844.2	34154	33840.5	34035.8	34037.1	33875.9	34048.2	33981.1	33957.5	34033	34054.6	33988.2	34200.9	34000.7	33919.2	33923.6	34000
1.3567	33813.2	33427.6	33550	33114.8	33588.6	33660.4	33826.9	33741	33558	33683.1	33799.6	33538.3	33758.1	33782.4	33930.1	33433.2	33724.4	33687.1	33898.9	33469.8	33471.3	33471.1	33883.5	33898.1	33789.1	34075.6	33618.4	33912.4	33661.9	33981.5	33771.4	33982.2	33831.7	34137.8	33846.9	34006.4	34040.1	33872.7	34027.4	33949.4	33940.2	33993.5	34015.9	33984.2	34173.8	34001.4	33916	33910.7	33971.1
1.35912	33814.9	33388.5	33535.7	33123	33582.6	33659.8	33824.5	33726.2	33535.4	33658.5	33778.8	33508.2	33718.6	33773.3	33915.2	33422.6	33708.4	33657.5	33905.6	33457.9	33480.5	33424.9	33872.7	33904.1	33792.9	34037	33607.8	33909.3	33671.7	33973.6	33761.1	33960.7	33821.4	34114.9	33836.2	33990.4	34037.4	33870.7	34021.6	33931.1	33903.2	33984.9	33995.2	33959	34151	34005.7	33904.4	33913.3	33963.2
1.36153	33800.1	33364.5	33512.3	33121.5	33591.7	33638.7	33845	33699.5	33493.2	33634.2	33740.1	33487.5	33704.7	33732.3	33896.4	33409.6	33679.5	33636.1	33882.9	33437.9	33481.5	33406.3	33842.8	33894.7	33788.4	34006.1	33593.2	33915.8	33680.5	33964.7	33758	33938.4	33812.8	34091.5	33800.4	33968.8	34010.2	33831.1	34002.3	33915.3	33881.2	33988	33972.4	33925.1	34119.4	33980.1	33867.7	33924.2	33958
1.36394	33752	33364.5	33483.7	33109.6	33586.8	33626.5	33837.6	33680.2	33475.2	33634.4	33712.8	33476.2	33698.7	33696.1	33892.2	33387.1	33657.8	33621.6	33859.9	33414.5	33450.4	33423	33823.8	33877.8	33775	33999.5	33593.7	33893.5	33657.8	33937	33751.5	33911.3	33815.3	34073.1	33759.7	33937.1	33997.6	33797.1	33974.7	33895.9	33869.2	33971.7	33954.5	33881.6	34088.9	33976.1	33840.4	33911	33953
1.36635	33719.5	33364.2	33466.8	33103.1	33604.7	33621.2	33814.5	33659.1	33477.1	33630.2	33686.6	33457.8	33689.4	33672.4	33880.5	33369.1	33638.2	33607.9	33864.3	33417.9	33399.2	33431	33806	33848.3	33770.8	34000.3	33603.4	33868.1	33618.7	33899.7	33729.6	33891.5	33802.7	34057.4	33745	33931.7	33994.3	33775.8	33962.7	33875.3	33864.4	33940.1	33944.1	33842.9	34057.5	33969.9	33856	33895.7	33935.2
1.36876	33712.3	33364.8	33475.5	33083.3	33590.2	33597.7	33802.7	33639.5	33481.6	33607.3	33670.9	33454.7	33677.4	33673.1	33870.8	33363.2	33617.3	33573.8	33868.8	33427	33371.4	33414.6	33780.4	33836.1	33761.7	33978.1	33584.1	33846.1	33613.4	33872	33714.8	33885.5	33775.7	34036.4	33734.6	33947.3	33970.4	33765	33954.4	33877.6	33842.4	33917.3	33936.7	33840	34020.1	33941.9	33864	33867.9	33909.7
1.37118	33701	33355.4	33476.8	33053.1	33541.8	33572	33784.9	33626.9	33474.1	33574.9	33666.7	33439.8	33667.6	33671.5	33851.7	33358.8	33618.3	33533.3	33834.8	33400	33354.5	33399.8	33756.6	33854.2	33744.7	33957.9	33557.5	33831.4	33612.6	33869.9	33691.7	33873	33768.3	34021.2	33702.4	33938.3	33945.6	33739.6	33929.3	33899.1	33834.9	33919	33929.2	33839.3	34000.5	33928.4	33840.8	33820.2	33885.1
1.37359	33690.2	33336.1	33461.8	33028	33512.5	33550.1	33753.8	33629.2	33457.8	33542.2	33649.9	33422.9	33633.1	33670	33841.4	33341.8	33613.1	33520.9	33815.5	33364.1	33315.9	33394.2	33765.8	33851.6	33743.9	33958.4	33538.1	33830.6	33597.1	33853	33657.6	33858.3	33779	33994.6	33679.5	33900.9	33931.1	33715.1	33910.4	33882.2	33834.5	33928.1	33921.1	33827.6	34004.1	33908.6	33799.1	33775.4	33867.9
1.376	33658.8	33329.8	33421.3	33031.6	33498.2	33528.2	33724.8	33610.1	33427.6	33502.9	33629.1	33401.5	33612.9	33667.2	33831	33328.5	33590.8	33543.3	33813.2	33365.2	33305.4	33383.1	33784.6	33811.8	33717.5	33955.8	33501.5	33806.8	33595.5	33831.3	33618.8	33857.3	33755.7	33946.2	33667.3	33875.2	33906.1	33697.8	33903.9	33844.6	33838.9	33914.9	33911.4	33803.3	34001.8	33864.7	33773.1	33769.2	33850.1
1.37841	33632.3	33321.6	33389.4	33018.8	33455.3	33534.1	33725.3	33584.7	33424.7	33497.8	33617.7	33384.9	33610.9	33659.8	33794.2	33334.5	33574.2	33560.2	33805.2	33355.1	33315.7	33370.5	33760	33777.4	33683.3	33935.6	33485.8	33788.5	33598.3	33813.5	33607.4	33856.8	33734.7	33902.9	33651.4	33869.6	33904.8	33687.8	33903.6	33847.2	33830.2	33882.5	33906.7	33783.2	33981.6	33834.2	33763.3	33751.9	33823.1
1.38083	33621.2	33300.4	33376.1	32999.6	33440	33549.5	33734.5	33577.1	33427.2	33509.3	33602.5	33379.6	33586.6	33650.4	33756.2	33337.5	33561.2	33540.2	33805.1	33324.2	33315	33362	33707.7	33762.3	33652.1	33920.3	33499.3	33785.5	33592.7	33814.3	33593.8	33837.9	33716.6	33910.5	33623.4	33855.1	33906.4	33664.4	33892.8	33840	33791	33848.4	33892.3	33772.3	33969.5	33792.2	33749.7	33725.3	33816.6
1.38324	33620.8	33288.5	33362.7	32970.3	33464.1	33558.4	33723.2	33593.6	33394.1	33503.7	33583.9	33393.9	33560.8	33628.3	33756	33311.7	33545.7	33510.3	33794.9	33306.8	33301.9	33355.3	33695.1	33756.9	33617.3	33914.8	33501.7	33748.3	33562.5	33808.6	33578	33822.2	33667.7	33917.7	33608	33843.1	33887.4	33657	33857.6	33801.8	33754.9	33831.5	33879.3	33761.9	33968.6	33763.8	33739.5	33711.9	33818.2
1.38565	33603.7	33287.5	33351.3	32953.7	33475.5	33547.2	33695.9	33599.2	33350.7	33471.1	33575.7	33388.3	33547.2	33606.5	33781.3	33282.7	33524.5	33505.4	33763.8	33279.9	33290.2	33333.2	33719.3	33748.8	33598.9	33904.6	33477	33717	33520	33806.5	33562.8	33773.6	33642.2	33924	33597.9	33815.8	33866.2	33653.1	33817.8	33777.1	33742	33825.6	33871.7	33767.3	33957.3	33747.8	33739.5	33713.4	33797.4
1.38806	33598.3	33284	33354.8	32933.7	33446.5	33515.5	33692.7	33583.2	33345.3	33465.6	33561.4	33366.9	33512.8	33588.6	33794.4	33252.2	33507.5	33491.5	33728	33275.1	33261	33306	33727.4	33719.5	33599.7	33887.9	33462.7	33716	33495.6	33772.4	33551.2	33753.7	33628.2	33930.9	33586.3	33788.5	33849.1	33627.3	33794.4	33781.4	33729.6	33828.3	33865.3	33763.7	33944.9	33746	33717.5	33700.9	33763.2
1.39047	33585.1	33248.9	33338.5	32915.2	33420.3	33472.8	33687.5	33555.4	33352.8	33492.1	33550.2	33369.9	33479	33565.6	33773	33220.5	33484.6	33481.2	33716.2	33272.8	33252.3	33281.4	33715.9	33692.8	33593.5	33862.5	33441.6	33711.4	33502.1	33727.3	33531.7	33753.5	33592.9	33920	33571.1	33787.8	33851	33591.5	33771.9	33777.6	33712	33802.1	33821.4	33761.7	33915.5	33723.4	33706.1	33676.6	33733.5
1.39289	33570.4	33185.4	33319.4	32906.9	33412.3	33443.3	33658.2	33547.5	33343.6	33495.1	33543.4	33351.4	33465.1	33551.1	33731.2	33205.1	33480.4	33471.4	33710.4	33284.2	33265.2	33276.6	33678.1	33677.5	33575.1	33851.7	33420.9	33666.8	33496.7	33719.6	33526.5	33737.2	33558.4	33896.1	33572	33799.2	33834.4	33580.9	33758.3	33758	33702.1	33780.8	33764.6	33760.9	33901.1	33708.4	33693.7	33652.1	33724.9
1.3953	33544.4	33169.2	33302.6	32914.3	33378.9	33434.3	33635.1	33548.1	33327	33481.6	33542.6	33303.1	33461.2	33531.7	33691.6	33214	33467.1	33456.8	33695	33265.9	33253.2	33274.6	33648.2	33669.9	33555.2	33836	33415.7	33635	33477.5	33726.3	33521.2	33722.6	33548.4	33865.9	33563	33786.8	33829.2	33585.7	33763.2	33741.1	33685.7	33767.9	33734	33743.2	33888.6	33714.6	33670.9	33642.3	33701.9
1.39771	33530.2	33179.8	33286.8	32900.2	33350.7	33425.1	33629.4	33521	33323.1	33447.4	33545.8	33280.1	33470.7	33505.9	33668.6	33230.8	33459.6	33454.7	33686	33240.4	33233.8	33263.9	33639.8	33662.5	33542.5	33813.6	33388.3	33619.6	33457.4	33720.2	33494	33715.2	33557.3	33853.1	33557.9	33748	33820.3	33563.7	33771.7	33729.5	33652.9	33761.3	33723.6	33702.9	33862.9	33702.6	33645	33624.4	33672.3
1.40012	33508.6	33191.9	33291	32874.2	33339.7	33422.6	33626.2	33479.8	33328.2	33418.2	33538.2	33279.6	33464	33489	33642.9	33206.4	33457.1	33457.7	33675.1	33234.6	33220.3	33247.3	33637.7	33640.4	33526.5	33785.9	33357.3	33594.6	33447.1	33696.4	33477.3	33716.1	33559.9	33858.7	33549.4	33708.3	33783.6	33538.8	33740.3	33694.7	33640.1	33743.8	33716.5	33677.3	33844.1	33677.7	33619	33589.8	33702.6
1.40253	33505.3	33176	33283.8	32858	33331.2	33429.1	33635.6	33462.3	33312.2	33403.4	33506.1	33258.9	33439	33496.4	33622.4	33168.3	33443	33439.8	33651.4	33217.6	33208.8	33211.5	33635.6	33609.7	33507.5	33764.9	33368	33584.2	33409.3	33665.1	33461.1	33722.4	33558.6	33859.5	33528.2	33701.8	33748.9	33531.1	33709.2	33677.1	33643.7	33728.8	33710.3	33651.9	33841	33651.5	33596.5	33576	33711.2
1.40495	33494.4	33144.8	33277.4	32844.1	33320.5	33428.8	33640.3	33443.8	33274.7	33377.5	33470.2	33263	33444.8	33482.1	33620.7	33146.5	33426.3	33397.7	33630	33189.9	33180.7	33186	33625.9	33602	33494.1	33758	33358.4	33589.9	33388.1	33653.9	33438.9	33716.4	33557.1	33849.1	33511.1	33693.2	33729.1	33539.1	33707.5	33687	33628.1	33721.9	33713.1	33611.7	33830.7	33631.5	33591	33572.2	33690.2
1.40736	33475.9	33131.4	33262.5	32833.4	33321.4	33420.7	33610.6	33445.9	33237.2	33341.7	33458.2	33290.4	33468.2	33452.5	33624.8	33133.5	33408.6	33358.8	33618.9	33156.2	33157.7	33167.8	33607.9	33584.5	33473.2	33742.7	33292.1	33584.2	33382.4	33619.2	33430.9	33698.1	33549.8	33811.7	33474.5	33680.2	33710.3	33515.7	33703.2	33687.7	33617.6	33699.7	33715.2	33577.5	33834.8	33625.4	33571.9	33548.9	33663.3
1.40977	33479.3	33122.6	33248.3	32827.4	33309.2	33403.4	33589.3	33426.3	33219.3	33340.7	33453.2	33282.9	33443.5	33426.7	33612.1	33118.6	33370.9	33337.7	33598.6	33151.2	33141.2	33168.3	33576.4	33561.1	33458.5	33723.3	33283.2	33582.8	33372.4	33593.6	33432.4	33679.2	33537.8	33783.2	33445.9	33662.9	33707.7	33478.1	33707.6	33685.1	33626.4	33675.7	33702.9	33568.1	33844.5	33631.2	33549.8	33519.9	33630.6
1.41218	33489.9	33089.7	33244.8	32807.6	33286.3	33377.2	33552.4	33369.1	33193.2	33349.9	33449.3	33235.4	33393.6	33435.3	33596.5	33102.1	33349.7	33331.5	33574.8	33147.4	33134.1	33177.8	33540.9	33569.7	33464.2	33709	33293.3	33558.7	33373.4	33605.7	33431.3	33674.5	33534	33770.6	33449.6	33649.6	33687.8	33462.1	33717.3	33675.8	33615.4	33665.6	33685.4	33555.1	33824.8	33622.9	33565.1	33509.7	33626.7
1.4146	33481.7	33071.6	33220.1	32807.3	33255.9	33339.6	33550	33341.9	33171.9	33332.5	33456.7	33217.6	33374.7	33446.6	33577.2	33088.3	33339.1	33315.2	33564.5	33129.4	33136.9	33149.8	33518.9	33563.2	33456.3	33691.4	33282.4	33504.8	33371.8	33602.8	33433.4	33653	33511.1	33769.1	33460	33642.7	33674.4	33457.3	33700.3	33652.8	33620.2	33659.1	33664.9	33556.8	33797.2	33595.7	33568.1	33503.1	33631.4
1.41701	33474.4	33073.5	33187.8	32802.7	33235.4	33332.2	33559.5	33365.3	33173.5	33310.7	33443.4	33205.1	33368.5	33435.3	33565.9	33084.4	33330.2	33288.7	33569.2	33123.5	33122.5	33114.8	33517.7	33542.1	33436	33676.3	33273.6	33494.2	33337.3	33576.3	33422.6	33607.1	33476	33763.5	33445.8	33627	33648.1	33469.5	33648.9	33624.5	33621.3	33641.8	33646.4	33568.6	33775.8	33573.2	33554.4	33474.3	33608.7
1.41942	33456	33065.6	33172.5	32787.3	33247.9	33319.1	33541.2	33362.5	33184.7	33283.9	33416.1	33193.9	33346.5	33402.1	33581	33097.7	33333.9	33274.9	33581.1	33119.7	33105.1	33090.5	33508.6	33523.8	33414.7	33646.8	33268	33509.9	33316.6	33565.4	33411.5	33568.1	33453.9	33769.3	33418	33598.4	33636.2	33465.9	33619.6	33596.9	33589.6	33610.2	33635.6	33577.1	33748.4	33558.3	33544.3	33445.7	33596.6
1.42183	33435.7	33048.8	33164.7	32773.4	33259.2	33306.3	33516.1	33341.6	33178.1	33275.3	33399	33186.8	33330.3	33393.4	33582.4	33090.4	33342.3	33271.8	33575.3	33088.2	33093.3	33089.1	33474.5	33496	33404.3	33628.4	33265.9	33512.9	33323.6	33565.2	33415.2	33583.2	33442.5	33753.2	33396.4	33588.6	33640.8	33446.5	33618.2	33589.2	33539.3	33595.4	33628.7	33569.7	33749.1	33548.9	33536.9	33447	33601.2
1.42424	33418.5	33033.4	33173.8	32771	33236.5	33297.3	33489.8	33335.7	33167	33278.4	33388	33184.4	33325.1	33390.8	33566.7	33071.1	33319.4	33255.1	33558.9	33070	33086.3	33098.8	33462.4	33471.9	33409.2	33638.4	33269.2	33500.4	33334.5	33556.5	33427.1	33595.3	33423.6	33752.6	33395.9	33582.4	33625.9	33422.9	33608.3	33566.4	33524.2	33589.2	33631.9	33544.1	33753.7	33544.8	33508	33454.1	33587.3
1.42666	33393.2	33033.2	33168.6	32761.6	33207.6	33297.3	33473.4	33341.6	33149.5	33280.9	33367	33182.2	33334.4	33363	33550.9	33055.9	33303.1	33255.3	33545	33053.7	33090.6	33082.7	33464.7	33450.5	33397	33640.5	33259.1	33523.1	33324	33517.4	33412.4	33612.2	33402.6	33737.1	33373.5	33587.6	33594	33394.9	33595.2	33529.2	33525.3	33587.2	33621.7	33526.6	33725.8	33545.2	33498.2	33445.7	33558.9
1.42907	33373	33019.1	33129.5	32743.9	33177.9	33296.3	33471.1	33340.5	33134.1	33293.2	33337.7	33158.7	33335.9	33349.5	33542.8	33048.4	33292.4	33260.2	33537.2	33055.5	33086.1	33048.4	33470.5	33423.8	33357.3	33628.1	33225.7	33534.9	33290.1	33488.9	33381.5	33618.8	33395.2	33710.6	33349.9	33590	33555.6	33371.3	33604.7	33521.9	33523.9	33610.1	33610.6	33510.1	33709.9	33532	33506.3	33420.1	33516.2
1.43148	33350.8	33005.8	33121.6	32741.7	33180.2	33294.1	33471.3	33337.5	33111.2	33294.4	33325.9	33122.5	33314.2	33345.9	33519.7	33025	33268.8	33261.5	33522	33043.9	33066	33032.8	33461.6	33407.9	33337.2	33634.3	33204.8	33518.9	33263.1	33502.8	33352.2	33594.5	33401.8	33685.3	33345.6	33565.9	33541.6	33357.3	33588.5	33524.9	33496.2	33599.5	33572.1	33496.5	33710.1	33499.1	33499.7	33411.2	33512.8
1.43389	33327.5	32998.7	33162.1	32762.9	33198.4	33268.5	33449	33316.5	33120	33269.2	33310.5	33112.5	33275.9	33333.9	33486.9	32993.4	33240.5	33261.5	33503.4	33001.2	33043.1	33048.6	33440.8	33411.9	33334.1	33629.4	33167.3	33491.2	33255.8	33512.6	33331.5	33552.9	33396.7	33688.8	33353	33526.8	33541.1	33353	33562.5	33495.8	33467.4	33558.7	33544.8	33494.6	33678.3	33488.3	33477.9	33417.2	33514.7
1.4363	33306.3	33002.2	33176.1	32760.2	33199.4	33241	33429.3	33296.3	33121.6	33233.3	33291.6	33116.3	33264.5	33332	33456.4	32969.1	33233.6	33241.8	33481.1	33007.3	33017.5	33055.7	33436.7	33424	33313.3	33602	33131.4	33466.6	33245.2	33490.3	33330.2	33531	33381.1	33685	33359.3	33491.6	33550.7	33368.3	33556.7	33459.8	33457	33528.3	33550.6	33481.1	33633.3	33476.7	33458	33401.3	33506.4
1.43872	33302.8	32990.6	33133.2	32725.9	33188.1	33213.3	33419.8	33281	33101	33212.8	33292.6	33110.3	33245.8	33322.7	33440.6	32978.7	33223.7	33214.3	33456.8	33017	32998.5	33025.5	33437.1	33428.1	33290.6	33592.2	33137.2	33433.5	33231.2	33464	33317.2	33522.9	33373.6	33639.9	33348.7	33483.4	33555.8	33352.1	33560.8	33450.5	33447.1	33524.2	33553.1	33465	33630.3	33468.8	33428.8	33391.2	33489.5
1.44113	33303.8	32965.5	33097.6	32708.2	33185.8	33188	33411	33267.2	33082.3	33193	33289.9	33080.9	33232.9	33300.6	33450.8	32970.6	33227.3	33213.1	33447.9	32988.2	32985.4	32990.6	33418.9	33408.2	33285.3	33599.7	33154.1	33419.8	33207.3	33442.3	33299.8	33514.9	33365.6	33593.8	33320	33493.8	33537.3	33323.9	33548.8	33448.3	33422.1	33501.1	33537.1	33453.9	33630.3	33451.1	33404.2	33396.2	33464.7
1.44354	33289.1	32934.5	33096.2	32704.5	33172.9	33179.8	33411.2	33243.1	33058.6	33171.8	33258.1	33049.7	33234.3	33274.7	33450.5	32944.9	33226	33198.3	33455.1	32976.7	32957.8	32978.3	33385.4	33391.3	33294.7	33590.3	33144	33417.3	33181.1	33437.3	33282.6	33485.7	33376.6	33582	33314.1	33485.9	33507.3	33331.9	33518.6	33440.9	33406.1	33463.3	33527.6	33447.4	33633.2	33424	33381.4	33401.3	33432.6
1.44595	33271.4	32904.1	33083.3	32689.2	33130.4	33183.2	33402.6	33236.2	33041.4	33187.2	33235.6	33026.9	33247.2	33272.2	33448.9	32927.4	33221.2	33187.2	33458.5	32973.1	32943.6	32973.1	33348.7	33380.3	33305.9	33570.5	33117	33419.1	33173.6	33448.2	33294.2	33458.4	33369.7	33576.5	33300.3	33466.5	33494.7	33332.4	33494.9	33430.1	33405.4	33442	33505.4	33433.9	33632.8	33402.3	33362.8	33402.6	33400.2
1.44836	33250	32889.3	33061.8	32654	33099.6	33184	33388.6	33234.1	33037.6	33205.9	33244.6	33021.3	33237.1	33272.3	33428.7	32931.7	33208	33186	33434.7	32949.1	32941.1	32959.8	33316.7	33363.9	33306.3	33545.5	33097.6	33413.1	33168.3	33435.3	33307.9	33441	33340.2	33554.1	33272.4	33457.9	33489	33310.6	33483	33403.3	33380.2	33466.2	33493.1	33409.4	33612.3	33400	33347.5	33363	33380.6
1.45078	33228.6	32883.1	33035.5	32631.1	33079.9	33158.7	33379	33221.8	33031.6	33187.3	33238.8	33016.2	33214.8	33248.3	33411.9	32960.5	33194.7	33169	33386.6	32933.5	32928.3	32947.6	33308.1	33346.9	33289.6	33527.3	33096.4	33395.4	33153	33410.8	33299.3	33414.1	33322.3	33536.3	33254.4	33428.7	33462.2	33300.1	33465.9	33374.9	33356.5	33473.2	33455.2	33381.5	33568.8	33375.1	33335.3	33320.1	33385.7
1.45319	33215.6	32866.5	33018.1	32619.9	33070.8	33135	33353.3	33200.1	33010.6	33151.5	33236.9	33004.5	33194.6	33226.1	33412.4	32949.3	33175.1	33151.2	33357.2	32912.8	32928	32943.2	33297.6	33350.5	33270.7	33516.8	33085.7	33380.2	33137	33410.8	33272.4	33388.1	33310.2	33519.7	33251.6	33410.4	33458.4	33291.6	33441.3	33363.1	33329.1	33450.5	33415.8	33358.7	33548	33341.5	33335.2	33304	33379.1
1.4556	33196.1	32863.6	32995	32595.9	33055.7	33146.1	33316.6	33190.2	32986.9	33132.9	33235.4	32987.2	33172.4	33231.2	33410.4	32915.1	33142.5	33135.1	33355.3	32893.6	32918.9	32945.3	33287.8	33333.6	33278.8	33504.8	33071.7	33357.8	33127.4	33413.4	33239	33371.8	33287.9	33502.2	33233.4	33402.1	33454.3	33236.7	33417.5	33360.7	33309.3	33443	33407.2	33347.7	33528.5	33323.4	33325.9	33294.8	33352.5
1.45801	33177.3	32864.3	32971.4	32594.1	33033.4	33152.7	33312.7	33183.4	32975.8	33108.6	33209.8	32969.8	33144.5	33240.9	33380.3	32884.9	33131	33118.4	33366.6	32880.8	32888.5	32927.2	33272.1	33317.9	33265.9	33486.8	33063	33329.6	33125.5	33404.6	33197.3	33355.1	33274.4	33499.9	33213.4	33386	33449.5	33212.2	33408.5	33336.8	33304.6	33434.6	33402.1	33359.3	33507.1	33318.6	33303.8	33287.6	33336.5
1.46043	33159.3	32849.9	32966.8	32607	33021.8	33130.5	33321.9	33164	32975.6	33107.8	33187.7	32938.4	33128.4	33209.8	33359.2	32871.2	33139.1	33091.9	33362.6	32881.9	32874.5	32908.3	33268.7	33325.3	33239.2	33467.9	33052.6	33293.5	33120.5	33401.2	33160.8	33343.3	33266.2	33495.6	33206.4	33379.9	33455	33224.7	33413.9	33341.3	33300	33418.6	33378.3	33358.3	33511.7	33311.6	33289.3	33273.3	33347
1.46284	33167.1	32838.3	32971	32599.6	33029.9	33099.3	33323.8	33158.8	32963.7	33100.7	33171.4	32907	33120.2	33191.3	33334	32860.1	33131.2	33094.7	33340.7	32903	32853.4	32890.4	33280.5	33316.7	33225.1	33468.1	33014.7	33270.8	33128.9	33406.2	33139.7	33348.2	33255.3	33480.4	33200.6	33374.6	33453.1	33227.1	33424.3	33354.2	33295.2	33412.5	33353.2	33342.1	33542.9	33304.2	33280.1	33250	33351.3
1.46525	33190.7	32808.1	32967.1	32565.5	33037.4	33061.3	33302.1	33143.5	32956.3	33097.5	33165.2	32921	33122.4	33195.2	33307.2	32868.8	33104.3	33084.7	33316.9	32910.3	32852.3	32870.3	33267	33294.8	33208.8	33478.9	33001.7	33276.1	33139.4	33383.7	33149.8	33348.2	33240.3	33478.8	33205.5	33387.3	33458.1	33205.3	33416.8	33336.6	33293.4	33408.3	33367.8	33330.6	33555.7	33287.4	33268.7	33241.2	33329.2
1.46766	33200.7	32774.3	32955.9	32548	33034.3	33032.7	33279.4	33125.1	32957.3	33085	33164.9	32935.4	33133.9	33193	33307.1	32841.8	33086.1	33064.7	33312.2	32884.4	32856.6	32854.6	33236.7	33277.9	33196.8	33479.9	32999.7	33271.2	33133.5	33352.6	33157.1	33351.6	33211.2	33496.4	33204.6	33398.7	33461.1	33194.9	33412.3	33320.5	33277.6	33400.5	33381.2	33303.1	33561.3	33280.4	33253.1	33201.1	33312.7
1.47008	33177.2	32776.6	32939.1	32557.5	33003.8	33045.2	33278.4	33122.3	32943	33070.5	33152.2	32916.8	33145.9	33193.2	33310.2	32821.6	33049.6	33062.1	33297.2	32878	32849	32835	33223.2	33251.2	33185.6	33463.6	32980.7	33262.4	33108	33325.2	33145.5	33341	33186.8	33497.8	33181.8	33404.3	33424.7	33195.5	33407.4	33313.2	33236.6	33386.4	33376.1	33280.8	33529.1	33284.4	33243.2	33160.9	33305.4
1.47249	33153.8	32759.3	32912.8	32560.6	32975.2	33053.2	33262.6	33101.3	32922	33060.9	33151.5	32911.4	33138.8	33183.8	33298.9	32833	33041.2	33042.6	33280.9	32868.7	32848.1	32826.6	33222.6	33214.8	33161.6	33434.5	32957.8	33269.6	33077.2	33331.1	33137.1	33309.1	33172.7	33484.2	33150.3	33373.6	33392.7	33175.8	33385.9	33298.7	33224.8	33366.2	33352	33279.4	33507.2	33282.5	33223	33156.5	33284.5
1.4749	33145.7	32735.3	32890.2	32550	32970	33023.2	33238.5	33070.8	32910.8	33048.5	33142.7	32909.4	33106.8	33146.5	33307.7	32832.8	33040.4	33013.9	33276.2	32860.8	32844.2	32828.4	33242.7	33198.6	33140.4	33404.8	32956.9	33257.1	33028.4	33328.1	33124.2	33282.8	33168.4	33466	33127.7	33333.8	33373	33163.7	33350.8	33269.7	33226.4	33352.7	33351	33272.7	33490.5	33272.9	33212.1	33166.3	33282.1
1.47731	33145.4	32721.9	32871.3	32529	32968.8	32998.9	33243.6	33059.7	32898.4	33040.7	33125.1	32895.8	33092.3	33115.6	33291.2	32808.2	33035.1	32998.2	33292.9	32860.7	32824.9	32823.7	33228.8	33211.1	33132.7	33383.7	32953.4	33227.1	33010.9	33317.2	33113.2	33273.4	33167.3	33439.1	33131	33324.8	33357.6	33140.1	33322.9	33249.6	33218.5	33326.4	33330.2	33272.3	33471	33267.3	33191	33175.7	33277.3
1.47972	33126.3	32707.7	32856.1	32510.5	32943	33013.3	33248.3	33062.2	32874.5	33051.3	33088.1	32887.3	33086.5	33111.1	33264.5	32788.9	33047	32997.5	33293.5	32864.3	32809.2	32795.2	33198.5	33214.2	33111.2	33375.1	32919.3	33211.3	33027.3	33291.6	33115.3	33279.3	33160.8	33426	33136	33312.7	33331.9	33104.1	33319.3	33254.9	33214.1	33317.5	33301.7	33255.3	33441.7	33251.8	33189.1	33185.3	33242.9
1.48214	33082.7	32702.8	32856.8	32515.7	32934	33015.1	33223.4	33049.9	32854.5	33046.8	33077.4	32872.8	33082.6	33106.9	33263.8	32799.9	33061.6	32987.8	33263.3	32856.4	32803.3	32765.7	33181.2	33196.5	33093.9	33380.3	32901.6	33213.7	33021.9	33275	33106.4	33263.6	33144.1	33425.4	33115	33293.1	33315.3	33091	33314	33267.2	33203.3	33297.3	33303.6	33240.8	33430.8	33247.7	33194.4	33176.4	33227.8
1.48455	33052.8	32706.2	32865.3	32519.3	32935.8	33020.2	33188	33037.4	32842.3	33044.7	33068.8	32838.9	33066.7	33099	33265.2	32827.7	33045.1	32977.5	33253	32837.9	32788.5	32785.3	33177.9	33181.9	33073.4	33389.3	32899.5	33228.3	32985.3	33282.2	33091.9	33251.1	33140.4	33422	33083	33283.9	33306.3	33102.2	33316.6	33261.8	33188.8	33278.7	33292	33220.9	33409.2	33251.3	33171.6	33149.2	33222.3
1.48696	33053.7	32713.4	32878.4	32506.6	32946.2	33021.8	33175.2	33032.6	32821.6	33025.1	33058.1	32827.7	33055.8	33081	33246.1	32825.6	33011.5	32995.9	33259.2	32803.2	32782	32799.6	33156.2	33167.2	33065.5	33376.9	32895.3	33213.4	32974.8	33271.1	33052.8	33252.7	33150.8	33410.5	33079.2	33274.7	33285.8	33092.1	33303.6	33252.5	33179.3	33269.1	33259.2	33220.4	33384.3	33251.5	33153	33131.1	33211.1
1.48937	33056.2	32717	32875.5	32483	32952.5	33010.1	33168.2	33017.6	32795.3	33020.6	33041.5	32839.6	33048.9	33068.1	33231.7	32783.6	32977.9	33000.7	33261.8	32779.9	32779.9	32776.9	33137.6	33166.2	33090	33347.2	32898.1	33173.8	32974.3	33234.9	33030.6	33240.6	33135.3	33394.4	33083.3	33259.4	33271	33071.3	33294.5	33238	33180.4	33268.3	33246	33193.7	33362.3	33230.5	33159.3	33122.7	33202.2
1.49178	33039	32716.4	32854	32458.2	32944.4	32994.2	33153.9	33002.8	32803.5	32998.6	33034.3	32821.3	33037.2	33052.7	33221.3	32771.9	32954.5	32975.9	33245.9	32762.9	32777.3	32752.8	33133.7	33154.8	33107.1	33337.9	32899.8	33151.9	32951.9	33206.8	33022.9	33194.1	33096.7	33374.3	33036.1	33259.2	33289.8	33046.4	33292.7	33202.1	33155.5	33255.1	33243.1	33174.6	33353	33198.1	33167.6	33120.8	33211.1
1.4942	33017.7	32709.7	32837.3	32446.1	32908.1	32976.5	33153.6	33003.5	32804.6	32979.3	33033.8	32806.4	32998.2	33027.1	33212.7	32772.8	32947.6	32967	33236.4	32745.8	32759.7	32725.5	33122.8	33155.8	33088.1	33337.2	32898.9	33142.2	32927.8	33182.1	33018.7	33167.2	33077.8	33360.4	32994.3	33237.4	33310.7	33045.5	33274.8	33181.7	33126.3	33229	33234.1	33147.5	33348	33177.1	33164.3	33118.2	33220.4
1.49661	33020.4	32688.3	32812.1	32428.7	32879.6	32956.7	33148.4	32996.9	32778.8	32972.7	33019.9	32799.4	32990.5	33024.3	33210.9	32761.5	32933.9	32966.1	33233.9	32739	32741.4	32708.7	33123.7	33163.3	33075	33309.2	32886.8	33120.4	32913.8	33178.1	32998.7	33158.8	33070.4	33322.8	33001.7	33212.2	33291.7	33041.5	33248.3	33188.6	33124.9	33199.4	33215.9	33136.3	33326.5	33156.6	33141.7	33092.1	33199.4
1.49902	33015.3	32667.8	32804.8	32402.8	32881	32954	33132.6	32989.2	32757	32946.3	32998.4	32802.9	32981.1	33025.6	33204.1	32748.3	32935.4	32933.1	33223.5	32717.8	32738.1	32686.4	33129.8	33153.8	33066.8	33292.1	32863.2	33128.7	32887.8	33186.8	32970.9	33134	33050.5	33283.8	33005	33204.7	33253.7	33012.7	33221	33177.7	33126.5	33187.5	33196.6	33137	33303.9	33141.5	33104.3	33067.7	33163.1
1.50143	32977.1	32650.1	32814.2	32391.5	32886.3	32936.4	33110.9	32983.8	32748.1	32922.1	32986.9	32797.2	32962.3	32999.3	33182.2	32725.8	32952.9	32899.4	33201.1	32699.7	32712.6	32692.6	33105.2	33129.3	33031.9	33272.8	32842.4	33139.5	32876.9	33192.1	32932.6	33116.9	33032.7	33263.7	32972.4	33194.8	33219.2	33000.5	33193.2	33161.7	33106.6	33194.2	33184.4	33122.8	33282.9	33122.7	33070.7	33058.5	33149.5
1.50385	32938.8	32635.8	32814.9	32389.5	32847.3	32926.4	33096.5	32985.8	32762.6	32904.7	32981.9	32756.5	32956.2	32965.2	33170.2	32682.8	32954.9	32883.6	33176.9	32701.1	32688.8	32714.4	33077.3	33099.9	32992	33274.4	32818.3	33120.4	32862.6	33180.8	32909.4	33104.1	33011.4	33269.8	32948.8	33180.9	33210.5	33009.8	33173.7	33128.7	33073.5	33194	33166.8	33096.7	33265.5	33116	33061.6	33046.4	33162
1.50626	32921.3	32623.8	32791.3	32352.7	32822.8	32908.8	33084	32960.7	32776.3	32889.2	32969.2	32740	32947.9	32950.6	33157	32644.6	32933.6	32885.5	33157.2	32689.5	32678.8	32692.5	33066.4	33074.9	32966.6	33285.4	32816.5	33087.3	32831.6	33163.4	32899.3	33097.5	33000.6	33262.9	32935.1	33155.1	33202.5	32997.4	33172.3	33093	33055.6	33200.6	33148.8	33074.2	33274.8	33115.1	33053.2	33027.2	33160.2
1.50867	32926.5	32610.4	32775.7	32339.5	32816.5	32895.9	33064.3	32938.4	32773.7	32868.8	32942.9	32756	32922.6	32949	33139.9	32610.2	32902.2	32897.1	33164.8	32680.9	32673.1	32656	33057	33057.7	32941.5	33273	32798	33066.3	32806.7	33119.2	32889.4	33101.7	32982.7	33237.2	32932.3	33127	33190.4	32954.3	33164.5	33086.5	33044.5	33182.1	33119.5	33044.3	33282.4	33092.1	33045.3	33013.7	33126.2
1.51108	32922.5	32614.7	32758.4	32328.5	32805.5	32877.3	33049.3	32923.2	32760.3	32846.8	32929.2	32745	32891.2	32938.4	33134.9	32606.8	32880.9	32876	33158.4	32675	32661.4	32637	33031.9	33040.3	32929.2	33236.4	32766.1	33053.4	32807.2	33073.7	32869	33100	32944.4	33214.6	32931.4	33111.6	33200	32919.1	33156.9	33077.6	33016.7	33164.7	33107.5	33028.7	33247.7	33056.4	33037	33028.9	33095.2
1.51349	32913.4	32615.8	32727.4	32312.3	32797.8	32862.1	33052.4	32908.7	32732	32829.7	32939.8	32727.3	32867.1	32921	33116.1	32607.5	32878.4	32860.4	33133.6	32645.3	32639.8	32635.7	33000.9	33041.8	32920.2	33205.2	32745.8	33042	32794.9	33060.7	32855.8	33082.2	32926.6	33187.4	32933.2	33083.1	33171.8	32902.7	33163	33040.7	32976.7	33134.1	33101.8	33015.2	33214.8	33038.2	33001.9	33026.7	33090.9
1.51591	32892.5	32581.2	32694.2	32290.3	32790.4	32811.3	33036.6	32886.2	32698.9	32835.8	32938.4	32726.7	32838.8	32899.1	33082.9	32580.2	32855.6	32854.7	33095.1	32601.6	32622	32621.1	32995.5	33039.7	32918.6	33173.6	32739.6	33027.2	32781.3	33038.1	32843.4	33064	32922.1	33168.6	32909	33051.8	33114.4	32898.8	33156.7	33027.1	32973.7	33103.9	33061.2	33000.7	33200.5	33023.2	32970.5	32988.7	33097.3
1.51832	32871.3	32553.3	32672.5	32287.7	32765.3	32785.1	33014.7	32861.5	32677.7	32830.9	32905	32716.4	32823	32868.5	33059.2	32542.4	32827.7	32827.7	33080.2	32599.5	32617.6	32600.5	33014.2	33032.4	32914.3	33155.8	32735.7	33016.7	32768.6	32997.5	32845.3	33035	32896.8	33168.1	32872	33042.2	33082.9	32900.8	33119.7	33027.1	32978.3	33075.5	33024.9	32976	33192.7	32996	32968.2	32954.2	33072.1
1.52073	32866.9	32552.1	32653.4	32282.8	32735.4	32780.8	32991.8	32848	32653	32813.3	32871.6	32676.5	32828.5	32852.7	33033.3	32522.5	32806.8	32816.1	33068	32589.7	32607	32594.5	33010.9	33028.8	32918.1	33115.7	32700.7	33013.1	32741.9	32994.2	32841.7	33007.2	32883.7	33151.9	32839.3	33059	33063.5	32899.2	33075.2	33023.7	32954.9	33040.5	33022.3	32955.7	33165.4	32970.5	32949.9	32926.1	33024.4
1.52314	32866.4	32531.9	32637.1	32280.7	32730.2	32771.8	32966	32847.5	32635.5	32779.3	32863.8	32654.5	32845.6	32867.7	33031.8	32537.2	32792.7	32801.2	33064	32568.9	32588.7	32584.1	32988.9	33011	32916.4	33076.3	32680.8	32971.1	32717.4	33008.6	32828.4	33004.5	32882.9	33124.7	32840.8	33039.8	33047.3	32897.5	33061.1	33027.1	32936.4	33009.8	33020.1	32939.9	33143.8	32938	32919.9	32891.9	32992.3
1.52556	32843.5	32509.3	32604.6	32262.7	32729	32751.8	32950.9	32829.9	32617.4	32768	32851.4	32631.9	32839.3	32875.1	33032.4	32551.2	32773.9	32770.5	33038.7	32549.3	32589.3	32569.6	32974.7	32968.4	32884.9	33075.4	32680.3	32945.6	32710.9	33008.4	32831.1	32988.4	32876.1	33109	32860.6	33015.4	33043.2	32873	33038.4	33015.7	32935.2	33001.1	33009.2	32940.2	33123.9	32908.5	32901.1	32858.2	32983.6
1.52797	32825.9	32492	32575.4	32243.2	32705.7	32746.8	32937	32812.2	32600.1	32756.4	32862.1	32618.8	32834.8	32872.2	33012.9	32529.6	32765.7	32733.5	33003.3	32529.7	32575	32559.2	32969.6	32941.9	32858.2	33077.8	32655.8	32922.1	32704.5	32984	32830.9	32966.2	32861.7	33107.9	32862.6	33000.4	33044.1	32842.3	33008.8	32991.9	32936.3	33009.8	32993.4	32922.7	33127	32903.6	32892.3	32854.5	32983.8
1.53038	32841.4	32465.1	32560	32237.4	32672.4	32729.4	32940.4	32807	32577.6	32750.1	32854.6	32627.5	32829	32863.5	32995.8	32507.2	32751.4	32723.8	32962.1	32511	32535	32553.8	32944.4	32918.9	32856.1	33057.5	32636.9	32907.8	32702.3	32973.7	32804.7	32940.1	32846.1	33108	32846.5	32980.5	33044	32819.7	32989.3	32963.5	32923.4	33008.9	32986.4	32909.2	33128.1	32928	32891.6	32865.5	32980.2
1.53279	32851.3	32446.2	32548.7	32225.6	32662.8	32718.1	32950.2	32804.9	32582.9	32730.8	32834.9	32630.5	32807.9	32851.1	32987.7	32512.1	32749.8	32733.2	32946.8	32494.9	32537.9	32547.9	32921	32921.4	32846.9	33042.6	32627	32899.9	32684.8	32989.8	32757	32934.8	32834	33087.7	32803.4	32973.1	33033.3	32802.1	32984.7	32928.7	32908.7	32992.1	32974.6	32916.3	33131	32933.9	32894.1	32856.5	32949.4
1.5352	32824.2	32449.1	32539.9	32223.2	32669.9	32725	32925.5	32789.2	32573.9	32721.9	32833.8	32605.2	32777.2	32837.9	32973.8	32524.9	32748.2	32713.7	32957.5	32485	32557.4	32541.2	32897.6	32917.4	32809.9	33032.4	32622.1	32910.9	32699.1	32989.1	32735.9	32915.2	32820.1	33085.5	32780.5	32975	33008.5	32791.1	32958.4	32920	32889.1	32969.1	32969.5	32908.7	33127.9	32921.9	32898.4	32839.4	32936.5
1.53762	32797.4	32433.7	32556.1	32205.6	32635	32709.9	32905.6	32775.3	32555.6	32718.8	32817.4	32589	32747.4	32839.5	32970.6	32519.8	32732.9	32702.1	32961.3	32490.4	32534.2	32523.3	32886.5	32884.1	32777.7	33033.8	32599.9	32903.1	32710.5	32951.8	32724.5	32898.1	32795.4	33082.1	32756.8	32954.7	32975.2	32773.6	32937.9	32931	32866	32959.3	32975.9	32879.7	33117	32916	32883.7	32840.9	32939.5
1.54003	32785	32406.9	32554.7	32199.2	32614.4	32679.2	32904.9	32756.1	32546	32713.9	32793.4	32577	32727.4	32848.7	32976.6	32496.8	32735.4	32697.2	32943.3	32486	32504.5	32497.3	32886.4	32846.8	32746.7	33020.2	32593.9	32869.8	32672.7	32915.1	32710.3	32888.8	32784.1	33059	32728.1	32927.2	32965.9	32766.6	32944.7	32884.6	32841.6	32946.4	32976.9	32871.6	33107.6	32889.5	32861.4	32839.9	32922.5
1.54244	32768.6	32398.4	32547.8	32208.5	32606.4	32650.4	32892.8	32761.7	32517.9	32693.9	32787	32557.1	32716.3	32824	32972.7	32474.6	32737.8	32683.8	32931.5	32478.6	32504	32507.2	32864.4	32852.7	32746.4	33003	32598.3	32849.4	32633.7	32900.8	32693.4	32888.3	32790.1	33033.7	32709.2	32909.1	32963.3	32774.4	32940.2	32822.5	32838.2	32935.2	32960.4	32865.7	33096.1	32854.7	32862.9	32819.3	32899.2
1.54485	32733	32408.1	32532.5	32209.4	32595.5	32646	32876.3	32754.7	32514.6	32683.2	32817.8	32549.7	32697.2	32787.8	32965	32457.3	32719	32670	32936.3	32473.3	32497	32488.6	32849.2	32862.6	32739	32992.4	32595.8	32845.8	32630.1	32894.1	32694.3	32882	32794.2	33019.2	32681.2	32890.8	32966.9	32768.3	32936.1	32821.8	32829.6	32921.2	32911.7	32845.7	33072.8	32865.8	32856.4	32771.9	32886
1.54726	32704.9	32422.8	32517.4	32196.1	32604.4	32662.1	32868.1	32729.3	32532.7	32677.7	32809.2	32550.5	32678.1	32772.8	32958.2	32442.9	32680.9	32663.5	32939.4	32458.9	32468.6	32444.8	32836.4	32875.7	32722.5	32986.2	32579.4	32814.8	32628.4	32881.6	32692.4	32872.4	32775.9	33012.9	32667.2	32879.6	32963.3	32757.5	32939.1	32837.7	32813.1	32896.6	32889.5	32837.2	33045.2	32873.4	32838.4	32743.5	32883.2
1.54968	32711.3	32426.7	32502.7	32181.3	32613.1	32661.7	32849.6	32720.8	32518.9	32656.9	32773.1	32546.4	32690.3	32763.5	32941.2	32454.4	32658	32650.2	32953.9	32434.5	32453.9	32432.3	32848.6	32866	32712.2	32965.9	32565.5	32795.9	32605.7	32868.3	32685.2	32856	32757.1	33007.4	32671.3	32874.2	32939.2	32735.7	32906.9	32831.3	32787	32877.8	32894.8	32836.6	33032.5	32842.5	32819.1	32759.3	32868.2
1.55209	32714.7	32432.6	32506.3	32152.6	32606.2	32645.1	32846.4	32694.3	32496.5	32614.4	32758.2	32537.5	32716.2	32752.4	32914	32479.8	32640.1	32642.2	32947.2	32422.4	32457.8	32444.3	32833.1	32844.5	32701.6	32963.7	32554	32784.5	32580.9	32850.9	32678.5	32846.3	32747	32981.7	32686.1	32876.4	32930.6	32712.7	32890.8	32822.2	32767.5	32870.2	32895.3	32828.2	33025.5	32815.7	32804.1	32771.5	32846.3
1.5545	32700.5	32435.5	32502.8	32125.1	32590.7	32637.8	32862.2	32666.1	32498.1	32601.2	32767.4	32511.1	32741.1	32749.3	32897.1	32482.8	32655.7	32653.9	32922.4	32408.9	32463.1	32440.2	32803.4	32829.8	32709.4	32972.6	32557.7	32786	32553.8	32851.6	32675	32831.1	32740.3	32960.9	32688.5	32870	32926.2	32708.5	32893	32803.3	32756.8	32861.8	32881	32819.6	33020.7	32818.5	32786.6	32750.5	32819.7
1.55691	32684	32417.6	32488	32120.2	32593.6	32639.5	32853.2	32662.5	32497.1	32637.8	32746.8	32484.7	32734.1	32758.3	32880.1	32469.4	32678.1	32646.8	32904.6	32402.9	32465.4	32431.2	32783.7	32805.9	32710.9	32975.3	32544.6	32768.2	32539.4	32855.9	32663.2	32807.2	32725.8	32933.7	32678	32852.9	32909.3	32703	32903	32780.2	32736.6	32859.3	32858	32803.9	32995	32812.2	32774.5	32736.4	32828.6
1.55932	32670	32355.7	32486.7	32114.8	32589.6	32619.5	32814.3	32681.8	32477.2	32649	32715.3	32484.5	32701.9	32724.4	32865.5	32457.8	32664.2	32620.6	32871.9	32402.1	32448.2	32397.6	32779.9	32798.3	32690.2	32957.5	32532.6	32747.8	32540.9	32854.2	32630.3	32784	32706.9	32916.1	32658.7	32827.5	32890.1	32692.2	32890.4	32762.7	32716.5	32858.2	32838.2	32792.2	32962.5	32802.4	32745	32735.5	32855.9
1.56174	32657.1	32321.7	32479.1	32090.3	32571	32609.5	32800.8	32691.3	32462.8	32637	32682	32477.8	32683.9	32675.1	32870.8	32446.6	32651	32607	32851.3	32389.9	32423.4	32389.1	32770.6	32796.9	32662.9	32934.4	32513.5	32746.2	32552.5	32849.7	32574.5	32768.2	32698.8	32915	32652.5	32813.7	32881.3	32681.8	32852	32781.9	32700.7	32841.1	32809.7	32774.3	32954.8	32787	32706.2	32728.2	32852.3
1.56415	32657.2	32320.4	32465.4	32087.1	32545.1	32604.7	32800.9	32669.5	32450.3	32625.7	32673.1	32486.4	32674	32651.9	32870.8	32419.3	32643.3	32600	32847.3	32392.8	32399.7	32409.6	32787.1	32776.5	32640.5	32909.7	32507.6	32751.6	32541.1	32826.7	32551.5	32758	32674.1	32909.4	32646.3	32806.5	32878.9	32680.2	32823.5	32800.5	32716.5	32827.4	32797.8	32754.9	32968.6	32753.1	32691.2	32717.2	32817.4
1.56656	32661.5	32321	32468.1	32088.5	32518.8	32608	32811.3	32658.8	32461.1	32614.4	32667.3	32488.4	32681	32646.5	32845.2	32383.1	32630.1	32589.2	32840.7	32380.4	32393.5	32437.2	32791.3	32761.3	32619	32885.8	32491.4	32749.1	32525.1	32796.2	32562.5	32739.2	32650.6	32879.6	32615.3	32783.5	32860.9	32670.2	32827.7	32786.1	32716.4	32843	32821	32746.3	32951.8	32725.3	32707.1	32690.1	32795.8
1.56897	32679.9	32326	32461.3	32074	32514.3	32599.8	32818.3	32664	32461.3	32602.4	32658.6	32488.9	32680.1	32653.3	32815.2	32380.7	32605.5	32594	32826.9	32357.3	32388.7	32434.9	32755.9	32756.4	32609.1	32888.9	32451.6	32737.6	32545.5	32760.6	32571.9	32729	32636.7	32880.6	32591.7	32761.2	32827.8	32640.7	32833	32750.6	32707.8	32841.6	32830.8	32737.1	32933.8	32721.4	32713	32677.2	32787.6
1.57139	32671.8	32317.7	32459.3	32059.4	32516.8	32593	32814.1	32657.7	32466.1	32588	32668.8	32472.2	32637.4	32665.7	32798.8	32413.5	32602.3	32603.3	32828.4	32353.6	32401.6	32409.3	32741	32752.8	32601.5	32894.2	32442.3	32709.6	32550.8	32758	32567.3	32700.6	32609.7	32875.6	32579.3	32760.2	32819.7	32605.2	32831.3	32731.8	32709.7	32805.9	32804.5	32739.9	32927.3	32707	32702.7	32675.4	32794.4
1.5738	32643.6	32290	32448.8	32048.4	32508	32582.3	32780.6	32646.8	32481	32590.2	32683.6	32432.4	32611.4	32665.9	32800.4	32410.9	32590.8	32600.3	32826.9	32360.4	32405.4	32386.8	32742.1	32750.9	32609.6	32887.7	32448.9	32678.4	32513.1	32778.6	32544.8	32673.5	32593.8	32853.3	32564.6	32767.4	32809.2	32595.1	32808.5	32723.7	32698.6	32785.6	32776.1	32730.2	32913.5	32695.4	32689	32686.3	32789.5
1.57621	32628	32267.6	32430.8	32045.7	32491.6	32590	32778.3	32634.2	32489.4	32598.3	32672.9	32417	32625.2	32649.7	32788.9	32403.2	32566.1	32585.4	32823.5	32362.5	32379	32374	32723.7	32726.9	32624.2	32863.8	32427.6	32657.9	32472.3	32787.6	32526.9	32692.3	32602.6	32839.1	32566.1	32766.6	32781.3	32597	32780.4	32720	32676.9	32776.7	32760.1	32709.9	32905.5	32692.3	32672	32678.1	32778.4
1.57862	32630.2	32268.9	32416.9	32042.4	32505.3	32575.8	32788.6	32617.8	32462.7	32581.1	32654.4	32427.4	32640	32649.3	32782.8	32399.1	32564.1	32576.1	32821.9	32361	32355.3	32380	32698.8	32720	32620.5	32864.5	32406.5	32663.2	32454.7	32787.4	32526.7	32706	32596.8	32835.6	32582.2	32735.1	32763.3	32583.2	32774.9	32713.3	32655.9	32789.1	32744.4	32692.7	32883.5	32681	32656.5	32651.6	32748.1
1.58104	32630.3	32257.2	32416.8	32025.3	32515.2	32570	32776.9	32594.1	32428.8	32537.7	32618.7	32434.6	32643	32658.6	32794.7	32397.1	32570.1	32563.8	32817.9	32354	32344.1	32392.5	32681.9	32714.6	32613	32872.5	32410.3	32668.7	32438.5	32765.9	32532.7	32694.8	32562.4	32820.5	32573	32701.5	32748	32579.1	32767.7	32702.8	32630	32789.1	32738.8	32704.9	32863.3	32658.4	32650.2	32648.5	32735
1.58345	32614.1	32265.4	32388.5	32015.8	32515.9	32564	32756.6	32567.6	32429.6	32517.5	32613.9	32422.8	32623.9	32650	32796.9	32385.9	32557.3	32550.5	32815.1	32341.8	32348.8	32372.9	32683.9	32705.7	32612.9	32855.2	32420.6	32656.7	32406.7	32755	32523	32685.3	32536	32808.5	32537.8	32681	32735.8	32564.7	32739.9	32680.6	32607.1	32770.4	32741.4	32684.1	32866.1	32644.7	32648.7	32642.7	32720
1.58586	32591.4	32268.2	32360.5	32017.3	32489.6	32557.3	32759	32581.9	32434.4	32516.2	32629.8	32414.6	32605	32622.3	32786	32363.5	32548.7	32544.4	32822.2	32325.4	32352.4	32366.2	32695.2	32702.3	32598.2	32836.4	32429.5	32640.2	32389.3	32730.6	32497.2	32697.4	32524.7	32822	32507.5	32694.6	32731.2	32539.6	32718.7	32661.7	32604	32731.9	32745.3	32666.7	32864.8	32646.6	32635.4	32627.8	32697.6
1.58827	32589.6	32259.3	32361	32013.9	32474	32541.2	32761.1	32607	32430.2	32544.1	32648	32419.2	32594.7	32601.7	32787.7	32349.8	32535.5	32556.8	32820.6	32319.8	32365.6	32379.3	32699.7	32690.5	32579.7	32828.6	32425.8	32623.3	32398.8	32703	32477.5	32710.9	32515.5	32809	32499.5	32709.3	32710.5	32524.4	32691.9	32659	32601.4	32707.9	32755.9	32649.2	32856	32647.8	32628.5	32613.8	32686.1
1.59068	32602	32249	32365.9	32010.6	32483.8	32542.3	32740.2	32598.4	32440.2	32558.1	32640.1	32427.9	32595	32580.8	32789.6	32353.1	32513.5	32554.5	32815.5	32318.9	32368.3	32368.8	32699	32676.7	32571.1	32815.1	32403.8	32610.9	32422.5	32678.9	32463.5	32702.8	32498.5	32785.6	32482.5	32715.9	32692.5	32532.6	32657.9	32655.2	32603.9	32688.9	32756	32633	32837.2	32651.5	32624.2	32599.8	32689.5
1.59309	32601.5	32259.2	32373.4	32009.3	32475.2	32530.8	32699	32570.4	32459.7	32562.8	32609.4	32431.9	32605.3	32591.8	32795.6	32353.5	32514	32542.1	32810.3	32330	32361.5	32329.6	32688.5	32670.4	32555.5	32803.7	32372.1	32601.5	32426.9	32674.8	32460.6	32660.9	32492	32774.6	32461.1	32713.8	32703.6	32551.4	32639.2	32633.2	32597	32686.2	32737.9	32634.8	32819.2	32664.3	32616.2	32593.7	32678.7
1.59551	32603.3	32259	32366.6	32007.6	32458.5	32516.1	32684.3	32558.3	32450.9	32553	32586.5	32409.6	32596.9	32624.7	32782.4	32339.4	32524.6	32524.1	32793.4	32327.3	32345	32303.5	32657.6	32666.7	32540.5	32794.4	32362.3	32583.7	32403.8	32684.9	32442.8	32628.9	32502.1	32778.9	32450.3	32680.3	32702.9	32543.9	32642.9	32622.4	32577	32689.7	32697.6	32635.8	32811.4	32648.1	32576.8	32595.5	32673.3
1.59792	32611.2	32255.6	32355	32014.9	32434.6	32517.1	32708.4	32582.8	32437.6	32531.1	32590.1	32387.3	32575.2	32633.2	32757.4	32329.7	32533.1	32524.6	32763.2	32319.6	32328.8	32288.7	32637.8	32669.4	32537.5	32775.9	32354.3	32574.1	32378.4	32686.9	32418	32611.8	32504.8	32777.4	32448.6	32647.2	32675.6	32500.3	32639.6	32624.4	32534.5	32682.4	32688.5	32609.5	32792.2	32613.2	32553.3	32589.4	32681.2
1.60033	32620.5	32241.1	32349.7	32012.3	32422.3	32502.5	32727	32591.8	32428.1	32511	32603.1	32378.8	32568.6	32628.8	32770.1	32314.5	32550.1	32521.5	32744.5	32312.1	32314.4	32285.5	32636	32667.1	32545.5	32765.5	32353.7	32592.4	32374.5	32652.7	32415.2	32606.9	32499.9	32769	32444.2	32622	32648.9	32473.6	32614.5	32616.4	32511.7	32653.9	32679.2	32593.2	32760.9	32614	32552.2	32561.8	32681.8
1.60274	32609.8	32224.9	32348	31997.4	32417.8	32480.6	32726.7	32565.7	32409.1	32509.8	32611.8	32384.6	32555.7	32626.8	32792.8	32279.7	32556.3	32533.3	32744.9	32307.9	32322.6	32292.6	32613.9	32653.4	32529.3	32760.1	32336	32607.5	32387.2	32622.3	32437	32607.9	32486.1	32765	32426.2	32621.7	32646.1	32467.6	32612.4	32610.1	32509.6	32634.9	32653	32587.8	32750.8	32611.8	32546.3	32538.2	32654.3
1.60516	32580.1	32214.2	32326.6	31993.5	32418.7	32468.6	32708.3	32535	32401	32533.3	32607.3	32395.2	32552.9	32601.2	32793.8	32258.3	32548.2	32523.5	32749.2	32302.1	32311.6	32307.8	32596.9	32640.8	32501	32760.7	32304.1	32597.8	32392.6	32626.7	32431.8	32589.8	32478	32741.9	32426.4	32628.1	32648.8	32446.8	32625.3	32591.2	32508.1	32637.4	32641.1	32582.7	32750.5	32599	32525.8	32513.7	32621.4
1.60757	32558.9	32204	32303.8	31991.3	32442.5	32470.5	32673	32531.4	32387.3	32532	32610.3	32412.7	32551.1	32589.7	32788.2	32265.9	32554.1	32518.1	32754.2	32303.2	32299.3	32308.2	32609.5	32639.4	32485.3	32746.5	32292	32565.8	32399.8	32623.2	32419.2	32549.6	32459.9	32717.2	32427.2	32590.6	32641.8	32426.3	32617.2	32557	32520.4	32639.9	32653.1	32557.3	32738.5	32584.4	32526.3	32517.4	32609.3
1.60998	32561.5	32188.2	32294.6	32005.1	32462	32489.3	32674.4	32546.9	32367.9	32523.8	32612.7	32421.2	32557.6	32619.9	32795.5	32282.8	32553.4	32543.9	32761.8	32313.4	32283.4	32320.5	32607.1	32618.8	32473.6	32734.2	32299.8	32547.2	32387.8	32617	32403.4	32524.7	32442.7	32703.9	32388.8	32552.5	32642.2	32432.9	32602.5	32539.3	32530.2	32623.5	32650.2	32530.1	32718.1	32552.2	32524.7	32522.6	32591.1
1.61239	32541.9	32178.1	32305.7	32010.9	32450.3	32501.3	32706	32556.3	32367	32520.6	32602.4	32436.9	32568.5	32635.2	32786.5	32309.4	32535.8	32571.2	32760.8	32309	32293.5	32325.8	32595.7	32611.5	32481	32751.8	32301.4	32531.6	32362.5	32607.5	32398.3	32535.3	32424.6	32682.2	32358.7	32547.1	32640.5	32433.9	32590.1	32530.1	32515.3	32592	32628.3	32538	32706.2	32507.4	32509.8	32518.7	32587.5
1.61481	32529.4	32190	32321.8	32005.7	32402.5	32512.5	32710.4	32569.6	32386.9	32501.3	32596.2	32445.2	32578	32634.8	32766.3	32323.1	32513.1	32557.5	32753.4	32306.7	32296.4	32320.5	32591.1	32621.8	32461.2	32781.1	32305.1	32542.1	32358.2	32604.5	32381.5	32530.4	32406.5	32661.7	32354	32556	32628.5	32425.6	32592.8	32528.8	32483.6	32574.2	32596.1	32537.1	32704.4	32491.9	32500.5	32511.6	32581.8
1.61722	32540.6	32201.4	32333.9	31980	32400.1	32496.9	32697	32598.5	32386.7	32504.5	32597.4	32436.9	32597.7	32646.2	32762	32319	32519.8	32542.4	32756.8	32324.6	32300.3	32306.8	32587.2	32606.2	32445.7	32776.6	32294.4	32535.4	32349.2	32592.4	32345.6	32509.7	32396.4	32668.4	32355.8	32566.1	32616.4	32418.3	32595.1	32545.1	32470.9	32572.6	32556.3	32526.2	32710.7	32497.5	32494.7	32502.8	32578
1.61963	32549.8	32217.5	32355.9	31970.2	32429.6	32472.8	32702.7	32618.2	32374.1	32519.7	32600.2	32423.3	32603.8	32650.1	32791.1	32320.8	32520.8	32555.7	32760.9	32326.9	32291.1	32314.4	32571.5	32575.8	32433.5	32751.7	32280.7	32519.7	32320.6	32565.5	32320.2	32522.5	32401.8	32663.9	32344.5	32555.5	32599.7	32417.8	32594.2	32558.4	32473.4	32588.1	32548.3	32506.3	32721.3	32513	32481.5	32474.1	32586.5
1.62204	32552.3	32223	32377.1	31979.3	32451.5	32483.6	32729.3	32601.9	32379.8	32520.3	32617.8	32422.9	32586.2	32638.8	32817.4	32334.9	32531.1	32568.3	32768.5	32330.4	32292.2	32330.5	32575.2	32566.5	32439.5	32729.5	32257.3	32521	32330.6	32553.6	32330	32519.9	32390.5	32649.2	32337.8	32540.1	32581	32415.1	32574.7	32542.3	32481.2	32577.2	32550.3	32485.3	32731.2	32516	32468.8	32449	32586
1.62445	32564.8	32225.3	32378.2	31983.2	32470.7	32501.7	32744.2	32592.4	32403.7	32510.8	32636.2	32419	32592.5	32636.9	32821.4	32333.9	32535.6	32556.5	32801.4	32332.5	32303.6	32335.1	32577.8	32571.3	32443.7	32719.8	32246.8	32521.4	32337.5	32562.1	32324.6	32490.5	32370.9	32639.2	32338.9	32518.1	32579.6	32405.4	32561.3	32526.1	32483.8	32557.9	32556.1	32482.4	32713.5	32489.7	32455.5	32443.9	32585.1
1.62687	32555.8	32220.5	32373.3	31974	32486.5	32522.2	32754.2	32581.4	32420.7	32522.1	32642.3	32408.5	32589.5	32647.3	32802	32317.6	32540.7	32564.6	32814.1	32340.1	32311.7	32307.4	32561.3	32569.4	32446.8	32705.3	32236.4	32482.9	32321.8	32552.3	32311.1	32466.4	32359.9	32609.5	32332.3	32504.3	32585.8	32391.2	32558.3	32515	32491.2	32559.3	32545.2	32487.8	32692.2	32468.7	32449	32436.1	32593.7
1.62928	32535.5	32218.6	32365.8	31982.5	32478.3	32547.9	32769.9	32578.7	32407.9	32551.6	32643.6	32422.8	32576.3	32640.4	32782.8	32328	32539.5	32582.2	32795.1	32344.7	32316.9	32309.2	32548.2	32550.5	32458.2	32696.9	32218	32451.2	32294.2	32527.6	32287	32465.2	32332.4	32595.4	32300.5	32494.7	32575.2	32374.2	32549.8	32488.7	32470.2	32535.1	32521.9	32482.7	32671.4	32474.3	32432.6	32441.2	32593.3
1.63169	32544.1	32229.1	32338.4	31994.7	32478	32553.2	32776.3	32602.5	32427.1	32586.5	32650.4	32446.5	32584.2	32637.3	32785.9	32344.7	32551.2	32589.8	32786.1	32344.1	32318	32298.4	32561.4	32541.4	32458	32685.6	32221.3	32449.8	32269.4	32508.7	32264.8	32454.5	32317.9	32580.3	32278.3	32494.6	32562.7	32359.4	32518.6	32442.8	32445	32491.2	32509.3	32473.5	32662.6	32465.1	32413.9	32461.1	32570.5
1.6341	32561.8	32235.2	32323.7	32011	32507.9	32549.5	32778.9	32613.8	32469.8	32612.8	32654.7	32459.5	32602.3	32637.3	32804.4	32351.9	32573.2	32610.5	32791.9	32346.9	32346.3	32284.9	32568.9	32542.5	32453.4	32687.1	32216.2	32458	32272.2	32502.5	32256.9	32446.9	32332.9	32588.7	32273.8	32482	32547.9	32346.5	32499.2	32430.4	32426.5	32481.2	32484.9	32451.2	32658.4	32458.5	32424.8	32451.3	32560.2
1.63651	32573	32234.6	32350.7	32036	32518.4	32563.2	32790	32613.1	32500.6	32632	32665.7	32468.8	32609.1	32655.8	32825.5	32365	32595.4	32634.6	32819.1	32373.7	32374.2	32291.4	32567.8	32544.6	32457.7	32689.3	32205.8	32463.4	32269.5	32495.7	32275.2	32449.4	32340.5	32598.5	32287.7	32469.8	32548.1	32332	32502.4	32439.7	32435.5	32478.9	32477.2	32448.4	32639.8	32468.8	32429.4	32428.5	32553.7
1.63893	32580.3	32238.3	32381.8	32059.7	32493.4	32563.1	32808.1	32622	32496.7	32649.5	32688.5	32491.2	32632.4	32681.5	32859.5	32383	32614.6	32630.5	32866.9	32396.8	32371.6	32330.2	32563.7	32539.1	32444.2	32665.2	32196.5	32442.7	32265	32483.8	32285.5	32427.8	32337.4	32592.4	32289.5	32470.6	32535.6	32309.9	32505.8	32451.8	32445.5	32475.3	32488.5	32442.5	32612.8	32480.5	32427.3	32431.4	32523.6
1.64134	32594.8	32253.1	32388.5	32073	32504.8	32576.2	32833.1	32628.7	32496.3	32674.6	32712.4	32521.2	32679.9	32707.1	32905.6	32410.7	32643.6	32656	32901.7	32418.8	32374.8	32364.8	32556	32539.1	32423.8	32643.3	32178.1	32407.8	32256.8	32484.5	32282.3	32418.7	32328.4	32580.3	32269.8	32478	32522.8	32303.1	32509.1	32431.2	32427.7	32480.1	32488	32417.4	32599.5	32473.1	32432.2	32423.5	32498.3
1.64375	32609.1	32284.3	32399.1	32094.2	32547.5	32617.5	32874.5	32638.9	32504.4	32702.3	32738.6	32538.5	32724.7	32740.6	32946.6	32457	32669.7	32700.1	32924.7	32444.3	32393.2	32378.2	32559.2	32549.5	32409.6	32635.6	32167.5	32400.1	32241.8	32498.8	32270	32429.2	32306.2	32594	32255	32479.5	32492	32308.8	32500.9	32413.5	32403.8	32483.5	32468.6	32380.1	32601.9	32467.9	32424.5	32400.5	32491.3
1.64616	32631.9	32334.3	32419.6	32116.8	32576.3	32667.1	32893.9	32689.3	32546.1	32727.6	32769.9	32545.8	32757.3	32770.3	32984.1	32508.8	32719.2	32716.2	32958.2	32453.5	32403.4	32384.5	32593.7	32541.3	32387.6	32636.2	32167.5	32413	32214.8	32508.7	32243.6	32427.7	32289.3	32577.7	32249.6	32454.9	32474.3	32297.4	32467.1	32417.1	32391.2	32471.7	32454	32371.2	32596.6	32471.6	32405.6	32398.9	32476.5
1.64858	32655.8	32369.1	32469.9	32155.1	32616.8	32712.5	32900.9	32764.5	32614.7	32749.1	32812.7	32596.5	32800.1	32815	33013.1	32542.3	32781.7	32747.1	32989.6	32475.6	32421.7	32407.1	32603.2	32551.6	32381.9	32628.2	32160.4	32421.6	32219.8	32506.7	32223.7	32406	32277.2	32537	32248.6	32445.8	32473.8	32268.8	32451.3	32417.8	32355.3	32460.4	32442.6	32372.5	32597	32468.5	32400.4	32399.6	32473
1.65099	32681.5	32391.5	32509.6	32201.7	32675.6	32751.1	32946.6	32847	32683.2	32793	32886.1	32682.7	32865.9	32890.4	33064.1	32585.4	32843.9	32795.8	33025.3	32533.7	32464.8	32444.8	32588.2	32551.5	32386.3	32627.8	32163	32433.4	32240.9	32499.2	32238.5	32386.7	32262.7	32522.7	32269	32440	32483.4	32268.3	32459.7	32403.6	32323	32455.7	32431.1	32367.9	32613.4	32446.7	32412	32403	32477.2
1.6534	32721.4	32425.3	32549.7	32256.3	32732.6	32814.6	33023.3	32923.6	32751.3	32861.8	32964.8	32750.9	32939.6	32973.8	33126.1	32662.7	32901.8	32852.3	33091.3	32588	32530.2	32489.3	32595.4	32545.8	32383.2	32614.5	32177.6	32424	32232.3	32479	32255.8	32364.2	32256.2	32515.5	32264.3	32413.6	32467.9	32276.4	32472.3	32385.7	32324.3	32453.1	32413.2	32362	32620.3	32423.5	32420.7	32394.7	32467.9
1.65581	32788.7	32456.4	32602.4	32328	32810.8	32922.3	33127.4	33010.8	32854.4	32978.7	33064.9	32835.9	33034.8	33078.3	33223.7	32758.9	32986.1	32937.5	33157	32651.8	32593.1	32535.5	32629.5	32532.5	32362.9	32592.9	32174.7	32404.6	32212.6	32474.3	32233.9	32338.7	32247.2	32504.5	32246	32404.3	32440.4	32258	32466.8	32374.4	32320.8	32438.1	32410.2	32359.6	32606	32423.9	32418.6	32379.5	32458.6
1.65822	32866.4	32495.7	32662.5	32431.8	32907.1	33047.5	33258	33143.1	33014.2	33122.2	33204.7	32971.3	33156.8	33221.8	33366.9	32871.9	33097.9	33067.9	33256.5	32747.8	32670.7	32569.2	32641.3	32536.3	32350.8	32574	32142	32395.6	32201.5	32471.2	32199.6	32310.7	32236	32494.2	32236.5	32410.6	32421.2	32240.4	32442.4	32370.5	32308.2	32426	32395.9	32361.1	32586.4	32426.8	32411	32346.2	32457.6
1.66064	32961.9	32581	32759.8	32557.8	33017.7	33190	33424.5	33355.3	33206.7	33298.9	33385.4	33166.6	33331.6	33405.8	33544.4	33009.8	33240.1	33230.3	33405.8	32885.3	32788.3	32630.5	32654.6	32555.9	32342.8	32562.8	32123.7	32387.4	32196	32464	32190.2	32300.2	32217	32477.1	32230.7	32381.4	32427.9	32247.8	32411.9	32370.1	32297.6	32421.8	32379.2	32336.1	32571	32408.2	32397.7	32325.2	32450.1
1.66305	33069.8	32725.5	32897	32726.3	33195.8	33398.9	33677.1	33650.2	33467.2	33552.8	33644.6	33426.8	33589.7	33629.9	33768.7	33213.3	33438.5	33416.9	33604.3	33043.6	32924.4	32723.4	32697.9	32573	32357.9	32550.8	32147.8	32390.8	32199.3	32445.9	32186.8	32296.3	32198	32467	32218.6	32347.2	32442.6	32236.1	32409.1	32362.4	32305	32409.2	32373.4	32312.8	32572.4	32381.2	32378.8	32313.5	32417
1.66546	33220.2	32907.4	33081.4	32961.5	33455.2	33682.8	34014.3	33975.7	33789.9	33875.4	33977.2	33737.6	33908.1	33904.5	34061.4	33502.3	33697	33624.4	33819.8	33224.1	33052.7	32817.6	32725.1	32564.4	32360.8	32537.2	32172.5	32381.5	32200.1	32416.8	32165.5	32289.4	32183.2	32443.6	32201	32360.7	32439.3	32198.4	32390	32364.6	32306.4	32411.8	32377.1	32295.7	32570.2	32372.8	32367.8	32304.5	32404.5
1.66787	33449.8	33156.3	33330.1	33285.2	33796	34077.6	34447	34381.6	34189.8	34261.6	34385.8	34119.6	34299.9	34267	34458.6	33862.4	34020.9	33897.4	34069.4	33451.5	33210.5	32938.6	32737.3	32579.9	32340.8	32522.2	32157.9	32373.5	32196.7	32388.6	32151.4	32283.3	32179.7	32413.5	32184.5	32377.2	32428.1	32167.7	32375.8	32357.1	32291.4	32391.3	32379	32286.5	32553.2	32376.2	32344.5	32300.4	32412.4
1.67029	33755	33472.5	33646.1	33667.9	34232.8	34530.4	34916.3	34867.1	34672.9	34730	34853.6	34572.3	34749.7	34705.4	34877.9	34261.5	34395.1	34231.9	34355.8	33701.4	33393.9	33085.6	32767.5	32603.6	32323.9	32531.5	32113.6	32360.3	32174.6	32384.5	32155.2	32284.8	32180.1	32391.3	32169.5	32376.2	32413.5	32167.6	32373.7	32325.8	32271.9	32371.2	32363.6	32295.1	32533.1	32365.3	32314.4	32308.1	32398.7
1.6727	34128.9	33860.1	34059.3	34136	34763.9	35071.9	35475.9	35438.5	35220.9	35293.7	35384.3	35105.6	35278.7	35218.4	35366.6	34714.8	34803.7	34594.1	34681.2	33955.7	33604.3	33255.2	32792.9	32596.1	32317.7	32533.6	32098.8	32339	32157.8	32372.3	32138.3	32278.6	32176.5	32398.3	32140.4	32357.8	32388	32167.3	32363	32299.6	32243.3	32377	32332.7	32303.3	32532.6	32346.6	32302.5	32299.4	32371.4
1.67511	34573.3	34308.6	34537.6	34656.6	35299.7	35628.2	36046.8	36015.8	35749.4	35825.2	35894.9	35630.7	35801.4	35708.2	35849.6	35175.2	35206	34966.3	35011.2	34216.4	33824	33414.6	32806.8	32564.1	32310.9	32514.5	32111.8	32321.2	32142.7	32352	32120.8	32280.8	32166.7	32424.5	32106.9	32344.2	32364.2	32170.4	32338.4	32296.6	32222.2	32370.9	32306.2	32287.3	32522.2	32324.1	32307.9	32277.7	32359.4
1.67752	35112.7	34815.8	35058.5	35191.4	35825.6	36152.8	36579.9	36571.3	36254.7	36301.2	36361.1	36085.3	36257.1	36166.5	36293.9	35632.5	35621.5	35359.9	35330.5	34471.8	34040.2	33542.8	32832.9	32562.1	32306.3	32490.4	32113.3	32333.3	32140.8	32340.5	32104.1	32271.3	32141.6	32421.8	32089.8	32327.4	32359.2	32170.7	32311.3	32293	32223.2	32352	32293	32263.6	32507.6	32296.1	32316.2	32273.6	32356.8
1.67993	35661.1	35328.6	35603.8	35743.1	36362.8	36708.5	37156.2	37147.9	36803.8	36829.2	36859.3	36591.3	36744.3	36650.9	36780.2	36119.7	36076.2	35778.5	35682.4	34757.5	34252.8	33650.4	32868	32575.7	32313.3	32492.3	32085.4	32345.4	32141.8	32336.2	32099.9	32263.8	32115.4	32413.6	32079.5	32314.7	32354.5	32158	32297.3	32272.9	32219.7	32346.8	32309.1	32240.3	32499.1	32267	32323.3	32276	32358.5
1.68235	36152.4	35790.6	36124.4	36290.8	36890	37280.8	37704.4	37685.3	37300.7	37319.6	37342.5	37072.4	37202.1	37088.9	37257.5	36584.2	36537.9	36184.5	36048.6	35057.3	34453.6	33740.7	32858.1	32581.4	32332.8	32493.6	32050.9	32332.5	32128.7	32337.7	32107.8	32255.5	32116.5	32394.1	32068	32302.6	32327.3	32133.7	32292.6	32258.9	32209.6	32350.8	32315.8	32234	32480.7	32241.3	32311.5	32266.4	32358.4
1.68476	36655.5	36297.4	36667	36809.6	37370.1	37787.7	38172.2	38135.6	37703.2	37697.1	37725.7	37462.9	37579.7	37450.5	37631.8	36970.1	36951.7	36574	36398.9	35329.3	34654.4	33834.8	32833.7	32592.3	32336	32499.8	32042.2	32312.7	32105.3	32335.6	32097.7	32226.8	32113.4	32385.9	32064.1	32280.6	32317.1	32138.5	32311.1	32268	32206.4	32335.9	32294.4	32228.5	32458.8	32232	32295.8	32248.5	32346.5
1.68717	37220.6	36861.9	37189.5	37275.7	37793.7	38158.4	38513.5	38447.3	38008.4	37987.9	37998.3	37727.7	37850.7	37725.5	37893.7	37231.8	37266.8	36893.8	36697.6	35560.7	34840.1	33911.2	32816.3	32595.6	32326.8	32505.8	32026.6	32308.3	32112.3	32333.6	32078.9	32217.2	32102.6	32398	32048.4	32259.8	32323.5	32127.3	32316.4	32285	32183.5	32331.4	32268	32225.9	32429.5	32240.9	32280.2	32242.9	32334
1.68958	37739.9	37342.5	37606	37599.5	38102.9	38371.7	38684.7	38586.8	38177.7	38173.2	38172.7	37873	37999	37901.6	38037	37359.3	37458	37105	36918.2	35752.2	34966.3	33968.2	32825.2	32584.7	32330	32506.6	32009.1	32301.7	32109.6	32336.6	32073.3	32227.8	32098.2	32389.2	32050.3	32254.8	32313.7	32115.7	32312.1	32282.3	32167	32326.1	32258.8	32241.7	32424.6	32240.3	32256.6	32255.2	32322
1.69199	38044.9	37607	37836.7	37731.7	38274.5	38462.7	38712	38592.2	38219.4	38242.5	38249.5	37941.3	38056.1	37980.6	38097.2	37413.7	37516.9	37211.1	37039.9	35875.9	35012.4	33998.5	32829.7	32569.2	32338.9	32496.8	32015.2	32288.5	32094	32326.3	32062.5	32235.2	32109.8	32353.3	32061.5	32229.1	32299.7	32131.4	32306.2	32265.7	32179.8	32313.2	32270.7	32253.1	32427.9	32232	32236.1	32261.1	32328.2
1.69441	38152.6	37708.2	37883.9	37692.5	38266.1	38396.1	38631.1	38485.8	38131.3	38179.1	38173.4	37889	38010.2	37945.1	38064.6	37382	37480.1	37205.8	37053.7	35899.2	35019	34014.2	32814.4	32554.9	32323	32492.6	32042.2	32275.2	32081.2	32310	32038.4	32213.6	32114.7	32338	32052.3	32218.2	32299.9	32140.9	32303.2	32235.3	32177	32307	32291.5	32234.2	32424.6	32228	32231.3	32256	32320.1
1.69682	38142.8	37741.4	37858.2	37617.3	38167.4	38243	38450.3	38275.9	37943.1	38007.4	38006.4	37746.2	37869.6	37810	37928.9	37256.7	37357.2	37100.9	36959.7	35834.2	34999.9	34020.4	32805.4	32564.5	32308.5	32484.4	32054.5	32273	32066	32312.6	32028.9	32185	32106.8	32327.2	32037.7	32227	32287.2	32125	32296.7	32212	32151.8	32301.3	32279.2	32212.2	32414.5	32238.2	32229.7	32255.4	32311.2
1.69923	38049.7	37659	37778.7	37434.2	37949.3	37963.4	38153	37967.8	37681.4	37733.9	37763.8	37527.3	37657.2	37583.4	37705.5	37049.4	37163.2	36912.1	36778.3	35695.3	34912.1	33996.7	32823.6	32600	32304	32487.6	32051.7	32258.8	32045.3	32337.1	32038.9	32186.7	32094.5	32312.7	32041.9	32223.6	32280.6	32102.2	32290.6	32194.3	32147.4	32283.8	32252	32215	32419.8	32238.4	32224.5	32261.1	32318
1.70164	37873.5	37469.8	37598.8	37120.6	37616.1	37572.4	37746.3	37563.5	37306.2	37355.5	37422.4	37193.6	37323.7	37240.7	37390.4	36751.7	36865	36605.4	36509.6	35466.2	34776.2	33948	32840.2	32595.2	32298.5	32486	32053.1	32247	32031.3	32355.2	32037.5	32190.9	32066	32288	32031.9	32184.5	32277.5	32086.1	32272.9	32176.4	32146.3	32262.3	32241.2	32205.2	32410.6	32227.1	32221.7	32249.2	32329.5
1.70405	37613.3	37196	37265	36684.5	37162.4	37078	37243.8	37038.5	36808.9	36877.8	36955.7	36738.1	36883	36805.5	36979.5	36382.2	36494	36265.1	36216.7	35237.1	34615.8	33874.5	32843.2	32572.1	32290.2	32480.2	32054	32243.7	32035.8	32340.6	32019.4	32170.2	32031.7	32270.1	31999.3	32150.1	32283	32086.1	32268.5	32155.7	32130.5	32239.3	32245.5	32184.1	32406.7	32226	32208.4	32221.9	32295.5
1.70647	37264.1	36829.9	36839.4	36195.1	36640.5	36535.2	36706.4	36479	36278	36386.1	36450.8	36253.6	36401.8	36339.4	36501.9	35973.4	36055.2	35900.3	35907.6	35015.9	34453.3	33767.2	32849.3	32567.5	32289.3	32480.5	32055.3	32245.6	32034.7	32313.2	31989.2	32152.9	32035.6	32262.9	31985.2	32155.8	32286.5	32078.4	32255.5	32161	32116.7	32242.8	32243.4	32167	32395.1	32224.6	32205.4	32199	32270
1.70888	36830.1	36364.2	36320.3	35622.5	36057.1	35950.2	36102.4	35896.7	35711.3	35859.2	35928	35751.6	35899.2	35836.5	35996	35514.4	35586.7	35483.4	35546	34757.7	34260.9	33671	32848.4	32580.3	32278.1	32479.8	32042	32245.2	32016.5	32301.1	31979.1	32150.7	32037.3	32250.8	31989.7	32161.7	32270.3	32057.3	32220.6	32177.5	32115.7	32268.8	32246.3	32166.3	32362.9	32191.8	32202.2	32193.9	32267
1.71129	36308.1	35813.1	35759.5	35075.6	35498.2	35406.1	35539.9	35345.3	35159.1	35329.9	35403.1	35258.4	35428	35352	35525.5	35055.3	35149.4	35056.2	35175.4	34460.8	34026.3	33568	32833.3	32580.2	32262.9	32473.8	32022	32266.5	32019.1	32303.9	31978	32144.4	32019.1	32231.4	31991.6	32158.5	32253.8	32048.6	32220.6	32174.5	32114	32267.9	32239.3	32158.9	32356.9	32172.8	32186.8	32198.1	32261.7
1.7137	35741.2	35248.3	35181	34547.5	34961.1	34891.6	34997.7	34814.9	34643.3	34824.1	34886.3	34751.5	34964.6	34890.8	35087.3	34597	34733.6	34648.1	34804.6	34150.8	33796.2	33411.7	32807.3	32571	32266.2	32457.6	32024	32273.5	32036.1	32289.5	31982.6	32129.6	32019.4	32230.9	32007.4	32150.2	32264.2	32047.8	32242.5	32168	32096.7	32229.3	32204.5	32154.7	32356.4	32177.8	32168.9	32187.1	32262.9
1.71612	35223	34705.3	34662.1	34030.4	34435.1	34387.5	34479.4	34292.9	34140.4	34343.5	34410	34274.7	34502.1	34448.5	34644.9	34175.1	34345.3	34282.2	34465.8	33851.2	33580.1	33272.8	32786.2	32548.2	32264.7	32438.7	32023.8	32273	32045.7	32260.5	31981.3	32117.8	32025	32239.1	32021.8	32154.7	32260.6	32032.4	32232.6	32170.7	32101.6	32202.3	32166.9	32155.5	32367	32193.4	32176.5	32159.8	32279.8
1.71853	34740.3	34202.8	34189.6	33540.8	33975	33920	34033.7	33855.4	33696.1	33927.3	34003.3	33863.4	34070	34076.7	34252.1	33817.2	33993	33969.4	34163.2	33576.8	33372.4	33148.4	32755.8	32541	32259.5	32430.5	32016.7	32266.3	32035	32249.4	31970.8	32114.5	32008.6	32235.7	32000.2	32159.4	32237.9	32020.7	32209.4	32153.7	32119.1	32211.7	32163.3	32149.2	32384.5	32201.1	32189.2	32133.9	32285.8
1.72094	34261.2	33755.1	33757.9	33122.8	33571.7	33537.9	33643.9	33474.8	33320.2	33556.4	33659.8	33486.6	33672.7	33742.5	33915	33476.4	33678.1	33679.3	33888.9	33333.8	33169.9	32990.9	32719.7	32536	32261.1	32445.7	32001	32261	31992.9	32248.6	31975.2	32126.4	31996.8	32234.7	31951.2	32157.7	32197.7	32019.5	32184.2	32129.2	32125.9	32210.5	32174	32124.4	32377.5	32193.7	32168.4	32119.3	32267.4
1.72335	33818.9	33359.1	33377.8	32783	33214.5	33232.7	33316.1	33171.4	33019.2	33245.4	33356.6	33179	33370.8	33443.6	33620.3	33180.8	33407.6	33425.9	33632.2	33125.9	32988.7	32845.4	32681	32522.5	32261.8	32460.5	31986.5	32249.9	31966.5	32251	31970	32125.2	31999.7	32240	31934.9	32158.2	32182.4	31989.8	32163.8	32134.1	32113.1	32197.8	32178	32123	32350	32158.9	32148.3	32120.7	32258
1.72577	33434.4	32994.5	33063.9	32515	32935	32969.4	33063.8	32942.8	32785.8	32983.6	33102.9	32954.6	33140.1	33203.4	33368.9	32955.6	33212.2	33215.4	33414.4	32955.3	32846.9	32744.5	32641.2	32501.3	32273.9	32446	31992.4	32241.6	31970	32262	31950.4	32127.8	32003.1	32233	31949.9	32152.6	32192.3	31956.5	32173.6	32140.7	32079.6	32193.3	32170.2	32120.9	32346.6	32131.3	32156.1	32110.5	32267.3
1.72818	33119.4	32671.5	32796	32292.6	32698.2	32736.6	32858.9	32749.9	32594.5	32772.2	32910.7	32747.8	32957.2	32990.7	33169.4	32776.7	33025.9	33007.1	33221	32819.8	32722.6	32640.5	32620.4	32472.8	32273.7	32431.2	32011.2	32232.2	31981.5	32269.5	31921.9	32140.2	32004.3	32234.5	31937.8	32124	32202.9	31947.9	32207.3	32110.8	32053.8	32186.7	32168.2	32109.8	32341.6	32128.3	32145.4	32107.3	32253.3
1.73059	32887.4	32464.6	32591.9	32135.9	32530.3	32581.6	32729.7	32597.9	32460.7	32623.4	32784.9	32594.1	32810.4	32832.6	33039.9	32628.6	32873.5	32837.7	33111.3	32703.2	32639	32550.8	32615.5	32462.7	32275.4	32449.2	32023.1	32228.1	31993.2	32264.4	31921.8	32129.4	31982.9	32235.3	31910.5	32122.7	32195.1	31958	32207.7	32103.8	32047.3	32183.5	32160.9	32092.6	32341.1	32153.5	32143.4	32137.9	32242.9
1.733	32701.1	32295.2	32437.5	32009.4	32405.3	32454.6	32626.1	32487.5	32347.4	32537.6	32661.4	32474.6	32665.6	32733.6	32917	32495	32751.5	32721.8	33009.5	32566.4	32560.5	32465.8	32590.3	32463.9	32261.9	32453.3	32019.5	32227.4	31990.4	32256	31916.7	32103.3	31964.9	32222.8	31902.1	32135.2	32162.9	31962.8	32176.5	32109.8	32058.5	32159.1	32167.8	32094.3	32336.5	32156.1	32152.3	32153.4	32246.3
1.73541	32561.3	32158.5	32314.3	31873.5	32298	32354.3	32531.4	32413.1	32247	32483.2	32563.5	32377.6	32559.2	32651.1	32823.6	32387.5	32646.6	32610.5	32881.6	32463.2	32476	32410.9	32559.1	32458.2	32264.6	32448.8	31994.7	32246.2	31966	32237.9	31882.1	32074.3	31966.8	32186.6	31890.8	32133.3	32145.7	31968.8	32163.4	32090.7	32072.8	32134.6	32164.1	32110.6	32317.5	32132.7	32139.2	32148.3	32241.8
1.73783	32458.1	32073.7	32222.3	31771.2	32213.2	32282.3	32461	32353.2	32179.8	32417.4	32484	32310.9	32499	32572.2	32763.8	32323.5	32558.5	32526.9	32783.3	32407.6	32403.9	32363.1	32544.4	32439.1	32265.5	32438	31975.5	32240.7	31968.3	32221.3	31881	32063.9	31969.5	32178.2	31885.7	32115	32141.7	31965	32156.1	32075.2	32065.8	32125.4	32155.8	32116.4	32311.6	32124.8	32105.2	32139.5	32232.3
1.74024	32383.2	32010.1	32152.6	31713.1	32160.6	32214.8	32418.4	32286	32127.1	32350.1	32427.7	32240.2	32437.9	32502.1	32713	32263.5	32466.5	32468.3	32734.6	32378.5	32352.5	32307	32523	32413.7	32266.3	32433.1	31978.5	32231.3	31993	32217.7	31891.8	32059.1	31950.2	32191.4	31895.2	32084.9	32153.6	31961.7	32152.5	32083.2	32052.8	32131	32145.4	32106.7	32299.6	32134.3	32094.6	32128.8	32206.6
1.74265	32321.8	31950.2	32102.7	31668.6	32121.2	32150.1	32395.9	32225.1	32087	32288.7	32375.9	32169.4	32374.9	32446.1	32663.5	32196	32397.6	32441.5	32688.6	32320.4	32306.3	32267.5	32508.7	32384.8	32265.7	32429.2	31998.1	32219.2	32008.5	32224.2	31892	32054.5	31932.8	32197.5	31896.7	32061.3	32143.9	31951.5	32139.5	32067.6	32046.8	32152	32121.4	32091.3	32282.1	32113.9	32095.2	32116.1	32174.5
1.74506	32269.5	31895	32043.2	31621.2	32068.8	32110.6	32349.5	32182.6	32054.6	32244.6	32311.8	32132.4	32325.1	32413.4	32618.5	32132.3	32355.2	32404	32641	32248.3	32243.8	32240.2	32508.3	32366.5	32273.7	32433.5	32001.3	32214.3	32007.1	32234.7	31882	32038.4	31926	32189.7	31895.9	32056.3	32132.2	31942	32127.1	32055.4	32029.1	32160.9	32113.7	32081.3	32266.6	32090.7	32096.3	32101.8	32179.3
1.74747	32204	31844	32002.7	31594.2	32026	32091	32301.2	32148.8	32011.8	32219.5	32253.8	32103.9	32277.7	32373.2	32556	32091.4	32306.8	32353.8	32593.3	32193.5	32192.4	32216.8	32498.5	32376.9	32271.5	32439.5	31995.4	32208.9	32002.1	32251.7	31868.7	32027.4	31927.7	32190	31894.7	32054.8	32130	31930.2	32113.9	32039.2	32006.6	32142	32114.1	32073.5	32247.2	32095	32095.6	32086.5	32192.3
1.74989	32171.3	31788.8	31955.4	31569.4	31995.2	32068.1	32262.1	32120.7	31989.7	32170.4	32228.5	32072.3	32239.5	32303.1	32482.8	32057.8	32266	32298.4	32538.9	32141.8	32160	32200.5	32480.5	32396.5	32239.7	32432.9	31966.3	32197.3	32004.2	32243.7	31873.5	32027.4	31913.9	32176	31888.3	32062.2	32120.9	31912.6	32103.4	32029.6	31999.8	32134.8	32123	32069.3	32253.1	32110.8	32091.8	32081.1	32182
1.7523	32158.3	31749.9	31900.7	31543.7	31959.8	32026.9	32227.6	32097.9	31974.5	32122.9	32214.5	32042.8	32209.6	32254.8	32432.5	32019.3	32225.4	32243.7	32504.6	32097.1	32131.8	32182.6	32458.1	32414.5	32212.6	32438.9	31955.8	32206.7	31998.6	32226.7	31885.8	32011.8	31903	32158.9	31891.3	32075.1	32107	31909	32104.2	32020.8	31998.6	32144.7	32127.6	32080.9	32270.5	32109	32086	32086.1	32162.9
1.75471	32126.6	31722.8	31855.5	31505.1	31937	31990.6	32191.8	32088.2	31941.6	32072.3	32168.2	32015.1	32178.1	32227.7	32379.2	31975.6	32195.4	32204.2	32476.3	32070.7	32114.5	32158.2	32440.2	32426	32218.6	32465.8	31958.4	32223	31991.3	32221.7	31880.9	32004.6	31906.4	32145.3	31888.4	32070.4	32097.1	31917.7	32111.4	32007.5	31998.5	32123	32114.3	32076.1	32271	32113.4	32088.5	32089.6	32158.2
1.75712	32087.6	31725.5	31826.5	31469	31932	31972	32166.1	32049.7	31910.2	32026.6	32106.7	31995	32140.5	32196.2	32349.5	31925	32161.2	32195.2	32450.5	32047.9	32102.8	32130.7	32433.9	32419.2	32245.9	32480.2	31965.8	32234.1	32002	32226.8	31861.7	32022.3	31900.1	32133	31880.5	32047.9	32096.5	31913.8	32110.2	31996.4	32007.6	32088.7	32101.2	32047.4	32240.1	32097.1	32090.7	32070.2	32167.2
1.75954	32067.7	31726.6	31806.8	31449.3	31907.6	31941.4	32153.5	32025.1	31889.5	32010.3	32080.9	31947.5	32091.4	32163.6	32334.2	31895.5	32140.3	32164.9	32421.6	32027.8	32064.3	32106.5	32434	32405.8	32262.9	32463.3	31983.9	32232.7	32004.2	32216.4	31864.3	32010.1	31896.2	32131.9	31867.2	32027.7	32108.8	31884.9	32090.7	31985.6	32016.2	32071	32063.5	32023.8	32218.4	32063.4	32080.2	32066.3	32174.8
1.76195	32055.5	31713.8	31792.4	31452.8	31885.3	31900.6	32135.6	32017.9	31870.4	32014.9	32089.7	31900.7	32061.1	32119	32321.7	31876.5	32110.6	32126.7	32369.9	32016.9	32011.1	32086.7	32428.7	32415.7	32269.4	32444.6	31983.8	32232.3	32004	32198.6	31853.8	31994.9	31874.5	32141.4	31854.8	32009.2	32116	31871.8	32067.9	31975.3	32013.4	32076.3	32024.1	32030.8	32226.8	32036.9	32084	32068.7	32176.5
1.76436	32052.4	31701.7	31792	31421.6	31872.8	31890	32097.7	31991.8	31839.2	31979	32069.1	31886.7	32054.4	32092.6	32299.5	31846	32067.5	32094.5	32343.2	32005.2	31988.6	32078.6	32419.2	32429	32265.4	32437.7	31961.3	32212.5	31994.3	32173.7	31834	31985.4	31866.5	32132.5	31847.2	31999.8	32093.4	31873.5	32055.6	31958.9	31988.1	32082.7	32037.7	32029.5	32232.3	32033.8	32095.6	32079.1	32174.9
1.76677	32026.8	31702.4	31786	31390.8	31861.9	31899.9	32067.7	31967.4	31816.8	31935.8	32027	31865	32049.6	32070.5	32281.5	31817.2	32045.1	32096.1	32342.1	31967.5	31989.4	32078.3	32433.1	32425.4	32253.1	32441.3	31959.4	32184.7	31980.7	32169.4	31839	31992.5	31867	32126	31854.8	31993.4	32069.9	31875.3	32051.9	31977.2	31983.6	32075.3	32055.7	32002.3	32227.3	32054.9	32077.3	32098.4	32169.5
1.76918	31974.4	31699.4	31755.6	31364.8	31844	31897.3	32046.9	31955.7	31807.8	31921.3	32001.8	31825.5	32040.3	32040.8	32256.7	31803	32036.2	32083.6	32324.6	31936.3	31983.6	32065.5	32444.3	32412.1	32247.3	32471.2	31976.1	32174.9	31967	32177.3	31830.7	31998.1	31864	32114.9	31861.3	32006.9	32066	31871.1	32051.6	32005.1	31982.6	32058.3	32052.7	31974.5	32210.5	32065.5	32055	32100	32164.9
1.7716	31939.8	31681.2	31729	31352.7	31834.6	31884.1	32043.2	31935.9	31779	31918.2	32001.7	31810.5	32021.2	32022.6	32226	31775.2	32022	32060.9	32293.8	31913.5	31962.5	32044.6	32439.6	32409	32262.4	32476.8	32007.2	32191.6	31956.3	32165.3	31810	31983.3	31875.4	32105.9	31832.7	32021.7	32068.7	31867.6	32044.6	32015.4	31994.5	32061.1	32062	31981.3	32208.1	32062.4	32053.3	32088.8	32158.6
1.77401	31935.5	31653.8	31739.5	31341.9	31828.5	31854.2	32041.6	31926.2	31761.1	31913.3	31989.5	31797.8	32005.1	32022.2	32214.5	31734.7	32002.9	32045.3	32286	31895.4	31935.9	32032	32427.6	32429.4	32283.1	32459	32003.4	32190.3	31964.7	32165.4	31804.9	31968.8	31867.3	32107.2	31795.8	32027.4	32087.5	31858.6	32039.4	32011.1	31996	32077.1	32065.9	32002.9	32224.6	32067.8	32049.9	32058.9	32150.4
1.77642	31927.9	31633.1	31735.2	31330.7	31792.9	31819.6	32033	31911.2	31733.2	31886.7	31970.9	31768.8	31988.5	32000.1	32196.3	31708	31995.9	32027.4	32266.1	31880.2	31917.5	32024.7	32420.1	32440.5	32279.3	32442.9	31975	32202	31978.1	32176.3	31817	31962.9	31845.1	32106.3	31783.6	32019.2	32108.5	31862.3	32046.4	32021.8	31972.1	32073.5	32054.2	32002.5	32261.4	32054	32038.3	32041.3	32140.1
1.77883	31902.9	31616.2	31710.8	31302	31756.6	31818.3	31999.8	31872.9	31716.1	31862.8	31948.2	31746.7	31959.3	31985.7	32181.4	31695.9	31967	31997	32227.7	31862.2	31919.1	32002.8	32423	32439.6	32292.1	32430.3	31977	32203.2	31979.6	32190.2	31812.2	31945.7	31823.4	32084.9	31799	31997.7	32084.6	31867.8	32040.8	32042.4	31943	32051.5	32043.5	32014.1	32258.2	32061.2	32044.3	32038.5	32132.3
1.78124	31887.2	31587.5	31673.5	31289.9	31753.6	31831.1	31973.8	31836.5	31715.7	31850.1	31923	31746.6	31950.1	31974.5	32172.8	31684.1	31933.8	31975.7	32195.8	31861.5	31930.2	32005.5	32440.9	32441	32305.9	32435.9	31984.4	32210.6	31987.8	32213.9	31800.5	31943.4	31815.4	32076	31807.6	31984.9	32062.2	31865.7	32026.2	32038.4	31934.2	32045.2	32056.3	32035.5	32226.9	32076.5	32072.7	32052.3	32145.6
1.78366	31883.5	31559.6	31646.8	31283.2	31753.7	31829.7	31974.5	31841.4	31704.3	31852.7	31902.7	31729.3	31946.9	31965.6	32152.1	31668.1	31920.4	31955.4	32187.3	31875.2	31929.3	32024.2	32475.9	32446.8	32308	32460.7	31985.4	32227.9	31999.8	32216	31811.5	31930.5	31814.2	32081	31821.4	31985.5	32049.7	31857.5	32019.2	32002.4	31927.2	32040	32070.1	32034.4	32210.1	32063.5	32084.9	32067.7	32178.1
1.78607	31900.3	31548	31630.8	31280.7	31726.8	31815.2	31983.2	31847.4	31678	31844.7	31897	31702.8	31921.7	31961.3	32129.1	31667.1	31914.5	31942.2	32192.3	31871.4	31918.5	32041.2	32505	32474	32327.8	32488.5	31985.2	32229.2	32012.2	32195.9	31816.2	31916	31811.8	32099.4	31809.3	31987.9	32030.8	31843.2	32010.6	31961.1	31936.8	32019	32075.5	32025.6	32221.7	32063.8	32070.1	32079.3	32202.9
1.78848	31901.7	31529.2	31626.6	31280.7	31710.4	31781.1	31968.2	31829.6	31661.1	31828.6	31895	31696.5	31888	31939.9	32108.5	31670.9	31911.1	31927.7	32192.5	31848.6	31921.4	32062.3	32526.5	32509.5	32346	32506.2	31993.9	32225.8	32010.2	32178.6	31802	31924.4	31785.9	32109.7	31798.3	31990.1	32011.9	31842.4	32007.4	31954.7	31935.2	31998.8	32070.6	32005.1	32231.7	32076.9	32066.8	32083.1	32212.3
1.79089	31879	31506.2	31626.7	31274.4	31705	31760.4	31953.1	31827.2	31644.8	31806.4	31895.1	31694.2	31867.8	31911.7	32077.6	31667.9	31898.2	31913.3	32181.6	31821.3	31941.5	32080.4	32530.7	32534.9	32364.4	32532.5	32035.8	32225.2	31997.9	32193.3	31778.5	31929.6	31762.6	32088.8	31775.5	31992.5	32005.7	31846.3	32004.8	31978.3	31915.4	31990	32054.7	31995.2	32227.6	32061	32052.8	32087.5	32208.8
1.79331	31868.1	31489.5	31634.2	31258.3	31707.1	31762.3	31964.2	31825.5	31612.1	31792.5	31888.8	31682.2	31846.4	31911.6	32046.8	31647.2	31873.9	31892	32175.1	31825.8	31951.4	32071.7	32529.2	32543.1	32373.2	32557.8	32076.7	32219.4	31984.5	32211.6	31760.5	31923.4	31768.7	32074.7	31765.1	31953.7	32004.3	31832.1	32012.5	31982.6	31909.7	31999.7	32062.1	31991.2	32219.9	32054.4	32039.4	32080.9	32210
1.79572	31865.4	31487.4	31623.5	31234.6	31699.6	31758.7	31955.9	31803.9	31590.7	31756.5	31887.3	31659	31831.4	31888.4	32037.2	31615	31863.3	31896.6	32163.5	31843	31952.3	32046.8	32538.4	32568.2	32395.3	32558.4	32073.7	32216.5	31985.9	32209.6	31756.8	31921.4	31801.1	32072	31779.4	31914	32013.5	31822.3	32012.7	31952.5	31914.9	32021.3	32062.7	31988.9	32216.8	32062.9	32027.5	32070.7	32219.2
1.79813	31851	31488.8	31606.8	31225.1	31707.2	31740.3	31926.8	31783.5	31588.8	31740.7	31876.2	31635.3	31821.9	31845.2	32038.9	31593.5	31859	31894	32143.8	31842	31967.4	32064.2	32569.6	32596.5	32424.4	32564.6	32071.4	32241.6	31999.3	32194.3	31751	31918.6	31808.8	32060.2	31774.8	31908.1	32022.4	31800.6	32002.2	31920	31925.8	32030.3	32034.2	31988.3	32215.1	32056.8	32035.5	32067.8	32210.5
1.80054	31822.3	31478.9	31590.5	31219.9	31700.2	31740.1	31918.2	31779	31575.6	31745.3	31859.3	31628.4	31819.8	31828.9	32047.1	31601.3	31851.5	31884.5	32149	31821	31984.5	32112.7	32625.1	32634.4	32446.4	32580.8	32078.7	32258.9	32011.6	32189.1	31742.1	31903.2	31804.7	32043.4	31749.6	31929.1	32016.3	31783.9	31991.4	31908.7	31930	32035	32007.1	31989.1	32203.9	32062.2	32045.2	32073.9	32209.8
1.80295	31793.3	31486.9	31578.1	31229.3	31687.2	31748.9	31917.9	31785.2	31566.5	31754.6	31835.6	31625.2	31823.7	31838.2	32039.3	31601.5	31832.6	31897.8	32170.2	31844.7	32001	32135.3	32652.8	32663.6	32487.8	32620.9	32089.9	32279	32015.9	32171.7	31741.3	31893.9	31801.1	32009.7	31745.4	31947.2	32015.5	31784.3	31985.4	31922.7	31913.3	32031.2	31999.3	31987.6	32194.6	32073	32056	32081.9	32222.6
1.80537	31791	31498.3	31591.6	31223.9	31652.5	31730.6	31912.6	31792.1	31555.2	31750.3	31817.1	31622.5	31795.1	31827.5	32035.9	31583.4	31814.9	31914.9	32187.8	31877.3	32013.1	32153.8	32677	32709.9	32561.9	32682.2	32105.1	32305.3	32038.6	32176.5	31738.5	31900.2	31786.3	31994.9	31737.5	31938.3	32016.1	31790.8	31983	31918	31904.1	32014.4	31990.1	31984.1	32184	32062	32067.9	32083.2	32228.3
1.80778	31764	31491.5	31592	31188.2	31624.6	31707.1	31903.3	31784.1	31538	31737.5	31795.3	31606.9	31768.4	31811	32025.2	31576.4	31807.4	31901.3	32187.2	31894.6	32042.4	32211.9	32728.9	32756.6	32631.8	32746.1	32120.3	32318.3	32057.5	32208.5	31713.1	31908.5	31783.9	31990.5	31714.7	31936.5	32010.5	31801	31985.7	31900.4	31905.9	31980.2	31969.1	31977.9	32176.7	32040.1	32078.5	32105.9	32218.6
1.81019	31737	31482.5	31565.5	31167.7	31617.5	31686.8	31898.7	31746	31544.5	31724.2	31784.2	31590.4	31760.9	31800.8	32019.9	31583.7	31814.1	31891.2	32215.5	31911.2	32079.2	32273.4	32794.3	32809.4	32692.4	32776.6	32128.9	32318.1	32067.1	32240.1	31720	31913.2	31783.9	31984.5	31705.9	31940.5	31995.4	31790.7	32000.9	31912.5	31908.8	31944.7	31968.5	31975.9	32193.5	32042	32092	32122.4	32256.3
1.8126	31742.9	31481.4	31543	31178.8	31617.8	31667.6	31900.7	31731.2	31569	31713	31772.1	31580.4	31765.3	31793.7	32013.5	31585.5	31817.2	31895.9	32243.8	31933.1	32112.1	32346.5	32876.4	32878.9	32748.6	32790.4	32156	32350.9	32082.7	32237.5	31734.4	31908.8	31769.7	31994.3	31691.8	31934.8	31982.9	31781.9	32013.7	31940.5	31898.9	31937.7	31997.6	31968.5	32205.9	32059.5	32090	32136.3	32304.7
1.81502	31748	31477.3	31543.5	31189.4	31619.5	31658.8	31894.3	31745.8	31582	31693.2	31770.9	31580.2	31761.5	31795.1	32001.3	31582.6	31804.2	31902.8	32255.9	31952.4	32143.5	32436.5	32969.7	32967	32830.5	32836	32202.6	32391.8	32109.2	32236.9	31707.6	31885.3	31764	32013.3	31699.1	31920.8	31970.2	31798.7	32011.7	31941.6	31885.6	31955.2	32018.1	31946.4	32195	32083.3	32089.1	32165.4	32367.3
1.81743	31751.9	31446.3	31558.2	31177	31613.4	31664	31896.4	31747.7	31586.5	31686.4	31759.4	31566.3	31750.3	31783.6	31968.3	31549.1	31793.8	31911.5	32254.1	31987.9	32193.4	32518.3	33069.6	33065.1	32936.4	32896.2	32259.6	32450.5	32150.3	32273.4	31680.9	31870.7	31750.6	32003.7	31691.6	31910.5	31972.2	31815.7	31989.3	31929.9	31876.8	31982.3	32025.9	31949.8	32188.7	32097.7	32099.4	32222.7	32424.3
1.81984	31749.6	31428	31551.3	31163.3	31602.6	31657.1	31884.4	31715.8	31563.6	31676.7	31725	31538	31748.5	31776.5	31955.1	31508.7	31790.6	31911.3	32261.6	32040.1	32276.4	32566.1	33175.5	33180.5	33025.7	32955.7	32328.9	32526.3	32206.6	32309.9	31694	31881.1	31730.5	31979.6	31693.5	31917.6	31966	31803.4	31963.8	31921.2	31867.2	31998.4	32027.4	31970.3	32201	32110.1	32161.5	32283.1	32485.3
1.82225	31736.6	31437.9	31522.6	31174.2	31594.3	31649.3	31852.8	31687.7	31529.3	31657.6	31714.9	31518	31748.4	31763.2	31953.1	31477.9	31777.4	31882.9	32241.3	32066.2	32365.5	32626.6	33296.1	33296.8	33111.5	33033.5	32405.6	32594.3	32260.3	32325	31713.3	31875.2	31729.5	31957.9	31698.2	31923.6	31956.2	31786.5	31939.8	31910.4	31873.2	31986.2	32034.3	31981	32227.6	32112.3	32226	32349.1	32565.7
1.82466	31722.3	31428.8	31515.4	31168.7	31579	31628.8	31836.1	31661.7	31508.6	31649.5	31727.1	31518.5	31751.8	31762	31943.5	31468.2	31764.7	31854.6	32224.2	32056.1	32444	32713	33414.3	33420.7	33220.2	33155.9	32492.9	32665.9	32326.3	32325.3	31711.9	31861.4	31730.8	31957.3	31705.1	31916.9	31952	31779.6	31938.9	31923.1	31879.7	31972	32035.3	31979	32247.8	32137.7	32296.7	32431.2	32655.4
1.82708	31722.4	31412.8	31520.7	31155.3	31562.9	31605.6	31822.8	31656.8	31490.2	31643.7	31727.5	31535.3	31758	31753.3	31932.7	31460.7	31739.8	31840.8	32205.9	32043.7	32477.2	32786.9	33552.6	33581.5	33347.2	33299.9	32606	32770.2	32402.7	32360.1	31707.2	31869.8	31739.9	31969	31706.7	31889.6	31949.7	31779.2	31965.7	31939.2	31888.4	31972.9	32025.3	31981.1	32259.3	32197.8	32354.1	32523.5	32757.6
1.82949	31722.6	31410	31523.1	31158.9	31561.1	31628	31797.2	31641.1	31474.1	31628.8	31725.1	31544.9	31741.1	31740.6	31914.2	31453.7	31725.9	31827.8	32179.3	32007	32463.4	32852.8	33707.2	33759.5	33476.2	33444.1	32755.2	32899.1	32499.7	32421.1	31709.4	31879.3	31752.5	31974.8	31708.1	31888.2	31947.4	31788	31987.5	31933	31910.8	31989.9	32021.1	32001.6	32285.7	32259	32403.7	32605.4	32872.6
1.8319	31708.6	31414.9	31514.4	31158.7	31568.8	31652.3	31790	31631.2	31472.7	31615.4	31725	31525.5	31710.2	31741.8	31898.2	31443.4	31729.2	31825.8	32154.2	31952	32402.1	32894.6	33877.8	33932.3	33640.7	33608.2	32924.3	33060.1	32630.6	32466.2	31719.4	31878.5	31752.2	31983.7	31690	31900.7	31964.7	31787.8	31995.8	31913.6	31926.3	32016.7	32023.4	32022.5	32343	32316.1	32464.1	32698.7	32979.3
1.83431	31716.9	31410.8	31503.5	31142.8	31564.5	31667.5	31805.7	31634.7	31477.1	31633	31738.4	31520.4	31699.5	31757.6	31896.9	31443.9	31724.9	31824.2	32145.8	31912.2	32324.9	32897	33990.8	34073.6	33795.3	33779	33103.9	33225.6	32776.6	32529.7	31726.9	31886.9	31753.4	32001.2	31675.7	31911.2	31978.8	31780.4	31999.7	31904.8	31928	32050.1	32027.1	32032.2	32385.8	32363.2	32540.4	32788.6	33095.5
1.83672	31731.2	31395.4	31501.5	31125.5	31552.7	31673.7	31800	31657.2	31481	31649.4	31750	31540.3	31680.7	31776.2	31892.7	31450.3	31718.1	31820.9	32156.1	31871.5	32263.5	32830.9	34058.8	34176.6	33929.3	33961.3	33314.1	33394.8	32916.3	32606.6	31718.4	31878.6	31757.4	32006	31687.8	31922.6	31967.5	31778.7	32002.4	31903.7	31931.1	32054.2	32047.1	32063.2	32416	32411.7	32618.9	32881.9	33205
1.83914	31739.7	31392.8	31501	31105.5	31548.2	31655.1	31792.8	31661.4	31480.3	31662.3	31738.1	31557.8	31678.2	31778.5	31876.5	31450.7	31714.4	31799	32153.6	31840.7	32212.2	32714	34096.2	34239	34079.2	34160.2	33540.8	33580.9	33046.6	32670.1	31711.8	31872.7	31757.5	31989.8	31688.9	31936.9	31956.2	31777.8	32004.7	31916.9	31937.2	32025.5	32060.1	32094.3	32447.8	32458.9	32713.3	32983.1	33271.9
1.84155	31724	31397	31493.3	31093.1	31557	31621.2	31800.1	31655.3	31471	31671.6	31736.4	31557	31684.4	31768.2	31876.1	31448.5	31733.3	31776.8	32111.9	31830.2	32154.3	32616.9	34116.4	34276.7	34228.7	34354	33753.5	33754	33160.8	32704.8	31716.8	31876.6	31746.2	31969.5	31690.6	31950.3	31981.4	31791.2	31986.3	31912.6	31927.3	32014.3	32063.3	32088.5	32474.4	32536.5	32801.7	33055.5	33322.6
1.84396	31717.1	31385.7	31480.7	31086.8	31563.7	31618.1	31803.1	31648	31473.1	31673.4	31744.7	31538.1	31690.6	31765	31888.9	31451.7	31749.2	31758.6	32076.1	31841.2	32101.6	32537.7	34046.5	34280.3	34312.1	34519.1	33959.3	33925.2	33281.2	32737.7	31712.5	31867.3	31740	31964	31695.6	31944.7	31986	31778.5	31964.7	31907	31902.6	32015.3	32079.1	32069	32501.2	32633.5	32877.9	33109	33373.1
1.84637	31707.9	31376.5	31482.8	31092	31560.8	31624.7	31789.1	31640.7	31476.7	31669.2	31735.1	31523.3	31678.8	31771	31892.8	31437.3	31749	31741.3	32067	31815.9	32059.5	32460.6	33942.4	34289.2	34369.2	34651.9	34122	34071.9	33395.5	32785.4	31703.1	31843.4	31733.4	31974.7	31710.2	31925.7	31977.7	31768.7	31971.9	31914.5	31894.3	32010.6	32095	32079.8	32546.1	32697.7	32949.1	33165.7	33424.2
1.84878	31713.8	31357.6	31491.1	31098.5	31564	31624	31791.9	31639.4	31481.8	31659.5	31708.8	31536.4	31681.5	31760.7	31897.3	31427.8	31723.1	31727.5	32066.8	31759.3	32020.3	32375.8	33811.8	34250.5	34394.1	34732.7	34210.1	34173	33491.6	32833.6	31700	31839.1	31756.3	31963.9	31705.7	31928.1	31978.5	31782.8	31973.1	31929.5	31916.8	32014	32088.6	32099.7	32593.5	32730	33001.9	33215.8	33432.8
1.8512	31732.8	31353.9	31488.5	31113.7	31583	31605.5	31809.2	31642.2	31480.3	31660.3	31709.2	31536.6	31682	31752.7	31903.5	31445.6	31704.3	31722.8	32053	31714.2	31979.5	32289.9	33667.4	34142.8	34395.4	34797.5	34272.1	34255.7	33585.6	32868.8	31736.6	31848	31771.7	31959	31690	31938.3	31984.5	31805.5	31972.2	31934.9	31938.8	32033.8	32086.9	32103.7	32608.8	32749.2	33030.5	33261.4	33411.1
1.85361	31740.1	31371	31485.4	31111.8	31594.6	31606.5	31821.6	31650.7	31487.1	31659.3	31724.5	31522.5	31688.2	31740.3	31907.1	31462.4	31689.1	31723.4	32032.7	31696.2	31926.8	32208.1	33542.1	34019.6	34363	34792.5	34315.7	34331.1	33650.2	32877.9	31752.4	31845.2	31782.9	31979.9	31696.9	31940	31996.7	31810	31966.6	31934.4	31936.1	32053.1	32101.8	32115.8	32626.5	32773.8	33061.7	33280.5	33349.7
1.85602	31732.7	31393.3	31485.7	31103.4	31595.2	31627.9	31818.5	31660.8	31501.3	31645.3	31732	31500.1	31689.9	31722.1	31902.7	31447.6	31680.2	31716.4	32013.8	31678.2	31865.6	32113.5	33421	33907.9	34288.5	34741.9	34308.2	34348.2	33673.4	32891.3	31749.5	31864.8	31786.9	32006.1	31706.1	31932.7	32013.4	31830.2	31964.9	31941.9	31927.8	32066.4	32111.6	32146.2	32671.8	32802.8	33103.9	33234.5	33264.2
1.85843	31739.4	31407.1	31476.5	31113.1	31565.9	31626.9	31822.5	31680.6	31515.6	31627.8	31733	31488.6	31687.2	31735.4	31894.7	31426.4	31678.8	31722.9	31999	31645.1	31820.8	32008.1	33267.7	33750.5	34148.7	34652.5	34258.3	34311.8	33673.7	32919.5	31743.2	31867.4	31773.3	32028.5	31694.8	31922.9	32011.9	31837.2	31971.2	31958.5	31940.1	32073.6	32123.2	32171.8	32698.8	32830.5	33142.1	33152.1	33169.1
1.86085	31743.2	31428	31479.7	31146.7	31551.9	31622.2	31824.8	31691.7	31507.5	31629.4	31728.4	31511.2	31705.3	31754.6	31894.2	31401.3	31676	31723.3	31993.8	31615	31784.5	31930.8	33109.2	33561	33943.8	34530.4	34153.6	34200.6	33631.8	32949.2	31779.7	31853.2	31772.4	32026.4	31697.9	31913.8	32021	31845.9	31988.7	31959.6	31959	32083.4	32146.2	32193.2	32697.6	32841.6	33126.1	33051.9	33044.6
1.86326	31728.5	31432.3	31493.6	31170.9	31554.5	31643.6	31817.7	31701.7	31517.7	31643.4	31720.3	31552.1	31714.7	31741	31900.1	31406.5	31663.8	31723.8	31986.2	31582.7	31736.9	31893.4	32985.2	33387.8	33711.4	34355.2	34012	34078.3	33580.6	32977.1	31811.8	31844.8	31799.6	32009.1	31707.2	31899.8	32047.5	31858.6	32022.9	31982.5	31972.1	32103.9	32156.5	32208.6	32694.8	32846.9	33039.8	32934.6	32901.8
1.86567	31715.5	31421.1	31513.6	31173.4	31588.2	31658.5	31817.1	31723.1	31513.7	31657.6	31716.6	31559.2	31704.3	31730.8	31893.1	31442	31650.7	31704.8	31954.7	31537.5	31694.3	31849.7	32874.8	33199.6	33483.5	34158	33856.6	33951.3	33529.7	32994.2	31816.2	31860.6	31798.9	32008.2	31708.7	31910.4	32076.8	31862.1	32045.5	31991.9	31968.7	32128.6	32172.8	32211	32701.4	32836.8	32919	32819.4	32797.1
1.86808	31728.8	31416.4	31516.1	31178.3	31604.8	31671.4	31836.5	31731.9	31519.8	31661.3	31729.9	31537.2	31703.8	31741.7	31914.2	31461.9	31657	31676.3	31941.3	31516.8	31659	31791.1	32729.5	33006.5	33266.6	33901.6	33650.5	33807.4	33440.5	33014.2	31806	31871.8	31794.8	32033.4	31716.2	31945.1	32071.4	31863.5	32062.8	32006.1	31965	32118.8	32185.1	32236.9	32710.6	32789.5	32815.8	32708.6	32702.4
1.8705	31739.1	31440.7	31515.6	31204.2	31624.5	31694.6	31861.2	31730.7	31535.4	31668.9	31755.2	31534.2	31705.7	31753	31945.4	31463	31675.1	31666.5	31941.3	31516.2	31623.7	31735.4	32611.3	32854.3	33080.3	33650.5	33438.1	33661.2	33315.5	33007.7	31810.7	31882.2	31812.4	32050	31735.5	31982.2	32058.9	31881.7	32066.9	32036.1	31990.1	32122	32215	32293.7	32722.3	32732.6	32721.7	32613.2	32616.9
1.87291	31761.1	31464.9	31533	31231.9	31654	31699.9	31866	31734.2	31556.5	31674.3	31776.2	31555	31719.3	31773	31954	31463.7	31684.8	31695	31936.3	31527.7	31577.4	31701.8	32529	32740.7	32910.7	33436.6	33241.6	33500.4	33167.9	32995.6	31832.8	31900.5	31842.5	32044.6	31770.5	32008	32067.1	31905.8	32062	32047.1	32022.9	32133.3	32234.5	32328.2	32700.1	32684.2	32630.5	32518	32536.3
1.87532	31800.7	31479.3	31561.5	31248.4	31670.9	31700.5	31872	31756.8	31579.9	31677.4	31787.6	31572.3	31749.5	31774.1	31961.5	31482	31691.5	31720.2	31934.5	31542.1	31555.2	31684.2	32449.5	32648.3	32739.2	33230.3	33058.6	33346.2	33041.1	32993.4	31840.8	31927.4	31860.6	32060	31824.2	32032.1	32091.5	31917	32075.2	32065.2	32052.2	32151.5	32266.9	32343.7	32693.6	32647.5	32558.2	32443.5	32449.7
1.87773	31825.8	31506.9	31574.5	31253.2	31675.9	31715.8	31898.3	31783.7	31604.4	31688.5	31789.5	31601.6	31778.3	31785.5	31971	31510.2	31721	31722.8	31951.3	31559.2	31574.6	31667.3	32388.3	32565.1	32611.3	33068.5	32895.1	33204.8	32925.8	32973.6	31857.8	31972.2	31878.1	32085.8	31843.2	32036.2	32128	31926.2	32103.4	32113.5	32067.5	32183.3	32294.1	32358.5	32692.3	32613.3	32504.5	32372.8	32388.4
1.88014	31830.8	31531.2	31582.8	31257.4	31682.6	31750	31925.3	31789.3	31598.8	31719.6	31783.8	31635.1	31791.9	31798.2	31980.2	31539.8	31754	31739.4	31964.7	31556.2	31603.7	31637.6	32354.1	32487	32509	32938.9	32744.9	33067.6	32818.8	32918.3	31880.3	32025.1	31909.2	32113.6	31836.3	32036.3	32168.4	31948.6	32124.1	32152.4	32075.2	32216.5	32312.8	32365.1	32694.2	32557.5	32447.3	32321.5	32359.5
1.88256	31841.1	31527.6	31612.5	31270.2	31698.7	31754.2	31943.9	31786.1	31598.8	31764.7	31799.2	31649.5	31804	31820	32020.3	31553.7	31771.4	31758	31980.5	31537	31598.5	31619.9	32284	32415.2	32404.6	32822.3	32599.2	32954.1	32734.9	32878.3	31905.8	32058.8	31948.1	32129.7	31846.5	32044.1	32188.7	31978.1	32156.1	32168	32100.7	32255.4	32320.2	32365	32684.5	32518.4	32418.7	32285.5	32313.9
1.88497	31861.2	31534.7	31639.3	31289.7	31717.8	31736.5	31949.7	31803.8	31627.9	31797.8	31841.8	31663.3	31828.6	31853.7	32036.9	31559.8	31789.5	31766.7	32005.7	31525.3	31585	31618.5	32217.9	32374.5	32324.7	32711	32480.8	32846.6	32667	32844.4	31937.2	32073.5	31977.4	32152.8	31871.1	32063.5	32208.1	31996.9	32203	32179.4	32133.7	32296.2	32335.5	32384.9	32696.1	32494.6	32402.5	32264.1	32269.8
1.88738	31887.8	31560.6	31665.7	31310.8	31747.3	31749	31992.4	31845.8	31674.8	31834.7	31887.3	31693	31874.4	31884.5	32057.6	31591.1	31817.9	31800.2	32025.6	31539.8	31592.3	31607.4	32199.8	32334.7	32295.6	32643.7	32405.2	32759.7	32599.1	32822.8	31982	32117.6	32016.6	32206.9	31916.7	32098.4	32215	32037.5	32246.6	32211.9	32169.9	32318.2	32360	32403.1	32707	32463	32364.3	32237.2	32226.2
1.88979	31896.3	31568.7	31677.8	31339.9	31783.9	31790.7	32033.1	31877.2	31707.7	31862.3	31917	31717.6	31908.2	31921.6	32087.7	31633.2	31837.5	31836.2	32045.5	31572.3	31603.5	31611.6	32167	32287.9	32261.2	32618.4	32348.2	32720.3	32538.3	32804.5	32000.6	32157.6	32023.6	32247.7	31963.4	32133.3	32241	32066.6	32283.3	32240.2	32197.2	32332	32392.3	32407.7	32705.7	32428.4	32323.9	32207.3	32193.9
1.8922	31881.1	31561.7	31691.4	31354.4	31790.8	31823.1	32067	31884.6	31731.5	31880.6	31926.8	31726.3	31917	31951.6	32115.1	31654	31844.3	31834.3	32056.1	31587.7	31604.1	31602	32122.8	32253.7	32225.4	32575.2	32272.8	32682.4	32486.5	32769.4	32009.6	32142.9	32005.4	32250.4	31978.8	32149.9	32266.9	32073.5	32289.7	32247.3	32215.4	32344.6	32428.8	32413.3	32682.7	32409.7	32298	32179.1	32169.8
1.89462	31870.5	31538.3	31675.4	31329.5	31756.1	31792.7	32055.7	31860.4	31720.3	31848.4	31893.3	31712.3	31888.3	31943.6	32104.9	31627.3	31827.2	31813	32059.8	31571.3	31579.3	31585.5	32076	32197.8	32196.1	32497	32184.8	32599.5	32429.2	32707.6	31997.3	32091.9	31985	32233.9	31957.5	32142.9	32259.2	32055.1	32273.1	32236.1	32213.9	32346.4	32431.3	32417.8	32653.4	32397	32252.4	32138	32145.1
1.89703	31856.1	31484.6	31619.2	31290.4	31704.9	31750.5	32027.2	31806.5	31675.7	31797.8	31847.2	31677.2	31840.2	31891.5	32060.3	31583.8	31790.8	31780.9	32024.5	31529.8	31558.5	31561.2	32039.5	32110.1	32146.1	32399.9	32111.4	32495.4	32357.2	32629.6	31950.1	32053	31954.1	32195	31918.6	32117.9	32217.2	32029.3	32232	32205.1	32203.8	32339.5	32413.2	32402.9	32640.7	32344.4	32193.9	32086.4	32108
1.89944	31819.7	31446.2	31579.8	31249.8	31665.3	31731.5	31983.5	31775	31619.3	31750.2	31802.4	31636.5	31797.8	31817.3	32002.2	31519.9	31743.1	31745.6	31955	31514.8	31521.1	31543.5	31995.9	32055.2	32065	32327.1	32042.2	32403.4	32285	32555.2	31911.5	32024.8	31918.6	32163.8	31876.4	32066.3	32193.7	32003.1	32201.6	32175	32204.7	32327.2	32397.4	32389.1	32607.4	32292.4	32174.5	32045.7	32079.4
1.90185	31768.8	31429.1	31565.9	31199.1	31619.8	31701	31937.8	31767.5	31554.7	31701.2	31756.4	31587.5	31741.3	31754.3	31940.1	31468.4	31691.5	31702.8	31899.4	31474.4	31487.8	31517.7	31953.8	32009.8	31989.9	32267.4	31954.2	32345.6	32207	32494	31877.7	32002.5	31882.4	32133.1	31820.7	31998.6	32174.2	31991.7	32180.1	32171.6	32197.8	32315.4	32387.7	32373.5	32558.4	32278.5	32150.3	32026.8	32041.9
1.90427	31721.9	31410.9	31540	31152.8	31586.2	31653.4	31874.2	31731	31496.4	31660.4	31717.7	31539.4	31687.8	31707.2	31893.2	31434.4	31663	31655.2	31844	31420.5	31454.3	31486.9	31918.8	31963.9	31918.1	32222.7	31869.8	32278.8	32139	32446	31841.6	31988	31843.1	32096.4	31778.9	31966.9	32155.5	31967.5	32166	32159.3	32182.5	32316.6	32386	32363	32538.9	32252.7	32111.5	32000.1	32004.6
1.90668	31697	31385.2	31500.3	31124.7	31567.5	31618.8	31825.5	31696.5	31476.3	31620.3	31685.5	31527	31654.2	31683.8	31883.9	31414.8	31636	31621.8	31811.7	31386.2	31431.5	31447.6	31887.8	31945	31876.2	32188.6	31820.7	32230.8	32097.7	32415.4	31810.5	31996.5	31819.7	32071.7	31771.9	31962.2	32122.1	31926.9	32147.4	32143.8	32165.2	32330.3	32394.8	32360.7	32535	32216.1	32089.4	31977.2	31973.5
1.90909	31680.5	31366.1	31482.1	31108.4	31555.3	31597.7	31804.1	31684.1	31457.7	31594.5	31669.1	31513.7	31625.2	31672.2	31867	31387.2	31617.7	31577.3	31791.2	31378	31405.9	31396.2	31852.1	31923.5	31839.8	32139.1	31775.1	32175.8	32065.9	32364.1	31800.4	31972.4	31800.5	32050.5	31773.5	31949.7	32105.8	31910.7	32147.2	32149	32150.5	32327.6	32383	32355.7	32519.9	32194.7	32060.6	31947.4	31956
1.9115	31666.7	31353.7	31470.2	31096.9	31533.7	31577.4	31791.3	31665.1	31435.4	31589.7	31645	31477.7	31594.8	31670.8	31835.9	31372	31608.7	31561.3	31770	31373.8	31381.4	31388.4	31809.4	31878	31807.6	32087	31721.4	32111	32035.3	32328.2	31794.8	31929.1	31787.6	32048.4	31771.9	31941.8	32099.6	31887.8	32145.1	32149.4	32130	32330.5	32373.9	32346.3	32497.2	32189.4	32016.3	31910	31934.8
1.91391	31668.4	31327.2	31431.8	31076.6	31497.3	31559.6	31764.4	31632.9	31441	31574.2	31618.1	31467.2	31584.2	31645.7	31819.9	31345.6	31597.6	31565.8	31765.9	31352.1	31374.1	31396.6	31791.6	31853.9	31767	32056.2	31673.9	32056.5	32004.4	32315	31776.2	31903.2	31766.4	32055.6	31760.7	31925.9	32076	31879.2	32139.5	32140	32142.1	32334.1	32386	32339.6	32477.5	32169.7	31975.8	31862.2	31907.4
1.91633	31663.2	31316.4	31390.6	31046.4	31470.3	31545.6	31731.2	31598.7	31436.3	31567.9	31619.6	31444.2	31592.7	31631.4	31783.1	31307	31585.4	31555.4	31760.7	31307	31353.4	31379.6	31767.5	31830.7	31727.3	32044.8	31642	32031.1	31978.7	32284.9	31761.3	31895.8	31746.9	32031.9	31736.8	31902.8	32068.7	31895.6	32135.2	32141.8	32162.9	32327.5	32387.6	32338.6	32475.3	32138.2	31966.5	31833.5	31885
1.91874	31663.3	31318.2	31393	31039.6	31452.2	31542.5	31718.8	31577.8	31422.9	31573.9	31626.6	31420.8	31599.6	31620.8	31755.7	31288.5	31577.6	31544.4	31746	31282.8	31328.6	31350.4	31748	31799.1	31708.7	32016.1	31619.9	32010.6	31971.5	32260.1	31754.7	31891.9	31757.4	32017.8	31735.8	31892.9	32066	31905.4	32149	32168.6	32168.9	32317.8	32389.8	32332.6	32461.8	32126.9	31954.6	31808.8	31875.4
1.92115	31658.9	31320.2	31407.2	31035.8	31443	31542.8	31738.7	31570.6	31399	31557	31617.3	31405.9	31600.3	31586.8	31751.7	31292.7	31554	31545.4	31750.8	31277.7	31307.9	31324.7	31739.9	31766.4	31702.2	31984	31601.4	31982.2	31957.1	32240.7	31742.2	31884.8	31771.3	32009	31728	31890.8	32052.8	31911.6	32153.1	32172.7	32175.5	32330	32398.5	32337	32451.2	32110.2	31927.4	31778.9	31854.9
1.92356	31648.9	31313.8	31416.3	31012.5	31439.8	31549.5	31755	31552	31370.2	31518	31608.1	31402	31594.4	31563	31755.8	31305.4	31526.2	31530.4	31755.6	31259.9	31296	31307.5	31733.1	31748.6	31702.9	31973	31589.3	31936.7	31934.2	32203.1	31750.3	31867.5	31774	32005.6	31727.8	31893.8	32053.6	31914.3	32160.5	32176.7	32184.6	32349.4	32403.3	32336.3	32437	32098.8	31889.9	31769.2	31827.4
1.92597	31628.3	31315.3	31418.3	30996.2	31448.6	31544.7	31744.8	31540.6	31377.8	31497.7	31602.6	31414.1	31583.5	31571.1	31738.7	31316.4	31525	31494.2	31756.2	31255.7	31294.8	31291.5	31731.4	31736.2	31690.3	31967.2	31588	31900.1	31903.9	32176.5	31773.4	31855.1	31781.5	32003.3	31724.2	31908.5	32056.4	31923.6	32170.7	32201.3	32190.7	32347	32385.6	32335.9	32417	32082.5	31868.3	31766.8	31814.2
1.92839	31608	31295.9	31411.6	30987.1	31467.1	31554.4	31729.2	31543.6	31402.6	31477.2	31599	31408.2	31558.7	31566.2	31727.7	31299.4	31534.9	31492.1	31744.9	31281.3	31275.9	31275.8	31728.7	31724.2	31673.6	31962.3	31580.9	31897.2	31869.1	32160.5	31768.5	31881.6	31784.5	32005	31746.9	31926.6	32079.5	31941.7	32183.7	32237.6	32218.8	32337.8	32387.8	32346.3	32409.4	32069.5	31869.2	31772.5	31824.6
1.9308	31596.2	31284.3	31397.5	30988.6	31472.8	31558.1	31725	31548	31393.3	31458.3	31588.2	31383.3	31538.3	31555.1	31726.8	31289.3	31530.7	31500.9	31721.1	31301.7	31256.6	31288	31718.2	31719.8	31643.5	31951.4	31567.1	31896.9	31849.5	32167.3	31762.8	31906.7	31802.7	32004.9	31762	31931.6	32119.9	31969.7	32204.4	32255.8	32249.1	32345.5	32395.5	32335.1	32394.9	32057.9	31874.8	31757.3	31818.6
1.93321	31599.6	31279.7	31391	31008.8	31464.1	31528.8	31704.4	31551.5	31365.4	31465.6	31586.1	31376.8	31536.1	31566.4	31724.5	31290.9	31525	31494	31729.1	31291.6	31259.8	31297.4	31706.4	31712.5	31622.5	31937.8	31535.8	31875.3	31831.6	32164.6	31785.2	31891.8	31815.3	32005.3	31747.4	31920.5	32133.7	31976	32226.9	32260.7	32265.4	32356.3	32398.6	32310.1	32368.3	32045.8	31867.7	31733	31789.1
1.93562	31593.4	31285.4	31396.4	31016.4	31464.5	31500.9	31686.6	31552.2	31351.1	31486.1	31579.3	31373.2	31547.9	31577.8	31725.9	31289.2	31522.8	31480.6	31738.5	31297.3	31273.3	31292.6	31690.8	31703.4	31612	31936.2	31509.8	31840.5	31818.7	32151.1	31804.8	31877.9	31824.8	32027.3	31731.6	31915.8	32110.7	31980	32234.4	32266.8	32259	32351.6	32399.5	32298.4	32340.4	32025.2	31849.2	31710.4	31780.6
1.93804	31600	31291.6	31412.7	31016.6	31468.9	31494.2	31681.8	31546	31365.1	31501.6	31564.4	31366	31553.7	31573.3	31724.2	31301	31517.9	31480.2	31735.7	31309.1	31284.5	31287.6	31686	31716.1	31619.9	31931.3	31513.7	31814.3	31796.7	32136.8	31816.2	31902.4	31828	32038.6	31737.2	31937.3	32087.3	31992	32255.2	32266.3	32240.4	32357.6	32399.7	32286.9	32331.4	32027.9	31833.5	31698.5	31792
1.94045	31605.8	31318.7	31429.5	31020.8	31466.8	31486.7	31676.2	31529.6	31391	31509.8	31555.2	31359.8	31552.6	31570.3	31727.8	31308.5	31500.3	31474.9	31725.6	31305.4	31297.8	31278.2	31691.2	31721	31633.2	31919	31520.4	31795.1	31776.4	32110.6	31809	31918	31830.1	32031.3	31758.9	31958.8	32097.5	32000.9	32268.1	32259.9	32244.4	32367	32404.4	32280.5	32331.2	32022.7	31815.3	31702.2	31793.2
1.94286	31602.5	31312.4	31418.5	31018.5	31462.2	31479.3	31673.3	31541.7	31386.8	31500.2	31572	31366.3	31544.3	31575	31739.2	31304.5	31488	31473.2	31721.7	31307.4	31292.1	31271.9	31685.1	31715	31638.5	31918.3	31494.1	31791.1	31749.3	32100.1	31799.6	31901.6	31841.3	32055.3	31769	31977.2	32127.5	32018.3	32279.9	32266.9	32256.6	32350.3	32394.4	32288.3	32323.9	32022.1	31820.8	31712.4	31773
1.94527	31602.5	31294.1	31413.1	31021.1	31461.4	31470.7	31691.3	31547.2	31379.5	31509	31585.8	31379.7	31531.5	31564.2	31744.6	31296.2	31483.6	31496.7	31717	31314.9	31294.5	31273.6	31660.7	31709.3	31637.6	31907.1	31489.9	31781.2	31740.7	32094.2	31814.2	31915.8	31870.9	32101	31774.7	31985.5	32167.7	32037.4	32289.3	32271.9	32260.4	32343.7	32386.2	32280.4	32318.5	31988.3	31826.5	31722.3	31758
1.94768	31607.8	31287.2	31421.3	31017.9	31470.3	31476.3	31686.2	31545.3	31368	31517.2	31578.3	31376	31546.5	31547.1	31745	31286.3	31487.6	31518.5	31706.5	31309.3	31293.7	31272.5	31661.1	31708.2	31629.5	31895.9	31484.6	31773.2	31727.1	32096.1	31819.4	31934.1	31884.4	32108.4	31789.4	31993.4	32198.4	32039.2	32294.1	32274.2	32258.6	32359.9	32391.8	32259.1	32310.4	31960.2	31837.3	31736.2	31745.7
1.9501	31606.3	31302.4	31432.5	31013.6	31464.6	31473.3	31686.3	31542.8	31376.8	31515.2	31574.7	31376.5	31551.6	31558.9	31758.7	31288.5	31476.1	31511.5	31692.6	31288.9	31293.7	31276.1	31668	31703.8	31620.1	31889.7	31479.2	31775.6	31711.1	32093.4	31831.2	31964.1	31891	32112.6	31816.1	32007	32197.8	32048.9	32292.5	32294.7	32270.3	32354.6	32365.7	32231.5	32288	31962.2	31829.8	31730	31746.2
1.95251	31613	31310.6	31434.5	31024.6	31454.7	31478.5	31694.5	31547.4	31385.3	31511.8	31579.9	31390.7	31529.5	31584.2	31759.2	31302.8	31479.9	31506.5	31695.6	31263.2	31294.4	31302.4	31667.2	31707.2	31618.3	31894	31473.4	31776.8	31676.6	32100.2	31856.3	31984.3	31884.8	32116	31836.2	32022.2	32194.3	32079.8	32307.7	32323.5	32286.8	32347.1	32343.2	32212.6	32256	31958.6	31823.7	31714.6	31752.8
1.95492	31628.8	31309.6	31426.8	31044.4	31469.3	31500.8	31718.6	31551.2	31388.5	31520	31586.3	31400.4	31520.8	31592	31755.3	31311.3	31514.1	31510.4	31717.3	31244.3	31295	31308.2	31665.8	31709.3	31630.7	31900	31487.4	31774.6	31651.6	32109.6	31877.1	31980.3	31879.2	32138.7	31839.8	32023.7	32200.8	32113.3	32311.9	32335.7	32283	32349.2	32335.4	32198.2	32240.9	31942.1	31811.6	31715.6	31753.5
1.95733	31658.7	31319.6	31404.1	31055.8	31494.2	31508.2	31738.4	31570.3	31380.6	31540.1	31603.8	31386.1	31519	31591.8	31754.9	31320.1	31512.5	31519	31727.8	31261.5	31285.8	31311.2	31687.8	31724.8	31636.4	31889.3	31491.1	31769.6	31639.8	32103.2	31897.5	31983.1	31895.9	32156.8	31867.4	32027.5	32237.6	32139.4	32322.5	32342.3	32286	32335.6	32339.2	32177.1	32249.4	31936.2	31823.6	31718.4	31753.6
1.95974	31665	31348.3	31394	31046.1	31511.5	31522.5	31740.7	31578.8	31387.3	31522.2	31620.7	31391.9	31525	31592.9	31768.3	31325.9	31524.8	31537.1	31718.2	31281.9	31287.9	31325.8	31693.6	31740.8	31642	31887.3	31488.1	31764.6	31643.5	32096.7	31936	32019	31929.4	32166.4	31891.5	32035.1	32270.4	32146.3	32336.9	32351.5	32289.7	32344.8	32330.8	32171.2	32281.8	31930.9	31844.8	31728.2	31754.1
1.96216	31660.1	31354.2	31406.1	31041.6	31512.2	31541.1	31764.2	31576	31410.1	31500.9	31635.7	31398.8	31548.5	31593.7	31785.8	31321.2	31547	31544.3	31715.5	31291.2	31307.6	31325.4	31699.2	31738.1	31635.6	31862.7	31475.7	31762.2	31653.2	32098.8	31960.3	32040.9	31952.2	32186.3	31901.1	32062.6	32302.8	32138.7	32347.1	32349.7	32296.4	32368.5	32329.7	32167.5	32301.5	31926	31844.9	31716.2	31759.6
1.96457	31663.8	31346.2	31419.3	31051.5	31499.7	31548.3	31784.2	31593.2	31428.6	31516.2	31632.5	31420.3	31570.9	31608.9	31808.2	31324.4	31539.8	31529.7	31724.4	31321.3	31328.8	31317.4	31707	31729.2	31631.7	31842.7	31468.6	31769.3	31661.3	32105.3	31967.3	32067.4	31972	32215	31921.9	32094.7	32328.8	32152.3	32371.2	32351.1	32304.6	32375	32329.3	32154	32289.1	31911.6	31834.9	31704	31767.6
1.96698	31672.9	31335.4	31433.1	31066.8	31501.2	31560.3	31779	31612.7	31433.2	31535.3	31608.5	31433.5	31582.4	31617.1	31799.7	31331.5	31534.3	31514	31751.5	31349.1	31322.5	31323.1	31718.5	31743.4	31640.4	31842	31486.3	31796.2	31669.6	32108	31960.2	32103.7	31998.7	32247	31972	32122.6	32354.8	32194.7	32385	32349	32310.2	32372.9	32331.2	32143.2	32258.5	31894.2	31833.1	31703.6	31773.4
1.96939	31690.6	31321	31448.5	31074.7	31521.6	31565.5	31755.6	31609.8	31434.4	31542.6	31606.1	31427.1	31592	31615.1	31791.7	31331	31543.3	31532.6	31772.8	31345.8	31316.9	31334.2	31742.5	31751.5	31651.2	31857.5	31510.1	31802.2	31661.4	32105.5	31981.4	32139.8	32046.1	32279.4	32011.6	32164.1	32381.1	32237	32404.9	32360.1	32312.6	32381	32325.8	32137.9	32243.7	31897.7	31826.8	31730	31775.4
1.97181	31706.7	31325.6	31465.2	31096.5	31552	31572.8	31746.3	31598.6	31438.2	31552.3	31624.5	31400	31578.7	31631.1	31796.8	31325.3	31557.3	31549.9	31777	31330.3	31329.6	31340.6	31741.4	31750.9	31641.2	31877	31520.6	31782.5	31643.6	32106.4	32017.6	32166.8	32084	32314	32034.6	32200.6	32414.8	32252.6	32426.1	32382.1	32326.2	32370.6	32327.2	32130.3	32239.5	31901.6	31822.1	31750.5	31786.2
1.97422	31707.7	31340.3	31475.6	31125.6	31570.9	31572.6	31766.3	31603.1	31419.3	31578.2	31633	31399.5	31570.2	31644.1	31822.3	31322.7	31564.3	31560.4	31786.2	31327.2	31334.4	31347.2	31718.2	31760.8	31628.3	31902.7	31501.3	31777.3	31627.1	32124.5	32028.5	32194.9	32096.6	32346.3	32065.1	32218.3	32441.2	32250	32450.1	32379.5	32343.5	32359.8	32337.2	32130.7	32236.5	31908.9	31816.4	31765.7	31788.4
1.97663	31692.5	31351.7	31493.4	31144.4	31572.1	31567	31807.6	31614.6	31412.5	31586.4	31645.4	31410	31567.1	31642.7	31827.7	31325.3	31552.2	31573.5	31792.5	31336.5	31320.4	31364.6	31717.4	31779.5	31617.1	31920.3	31491.8	31783	31635.7	32110.9	32032.6	32243	32106.7	32389.4	32073.3	32254.2	32448.5	32264.2	32458.4	32371.8	32342.7	32363.7	32330.5	32146.8	32242.7	31914	31819.2	31761.5	31797
1.97904	31685.3	31326	31490.8	31155.1	31569.3	31571.2	31820.3	31617.7	31413.7	31586.8	31650.2	31439.1	31582.9	31639.5	31815	31324.8	31548.5	31588.6	31795.2	31341.4	31308.1	31364.5	31713.3	31774.8	31623	31923.5	31497.7	31775.1	31652.6	32094.7	32044.9	32272.5	32144.7	32430.9	32087.9	32297.4	32452	32294.7	32462.5	32404.8	32340.6	32364	32320.3	32153.8	32239.5	31913.9	31833.4	31740.6	31801.1
1.98145	31674.8	31306.6	31479.4	31155	31574.3	31575.8	31807.7	31630.7	31409.8	31598.9	31642.3	31457.7	31600.2	31639.5	31825.7	31322.8	31556.1	31571.2	31787.7	31331.6	31312.8	31362.7	31689	31761.9	31628.1	31907.2	31495.7	31762.8	31638	32085.6	32065.9	32306.7	32207.4	32446.2	32131.9	32326.7	32491.6	32324.9	32473	32427.3	32333.3	32362.2	32297.8	32146.1	32222.4	31917	31828.4	31726.9	31796.1
1.98387	31677.6	31317.2	31478.6	31160.4	31585.6	31569.2	31775.6	31643.8	31408.2	31598.1	31647.8	31473	31597.6	31633	31844.8	31338.1	31554.2	31573.4	31783.1	31326.3	31321.5	31369.1	31693.9	31764.7	31631.4	31894.5	31483.7	31773.6	31619.2	32087.9	32101.4	32332.6	32270.2	32476	32173.6	32351.7	32543.2	32338.9	32486.9	32430.2	32326.4	32380.2	32270.2	32141.2	32219.9	31925.3	31823.4	31717.7	31783.8
1.98628	31674.9	31322.5	31496.2	31166.6	31593.5	31581.9	31742.8	31631.6	31437.2	31585.9	31653.1	31481.1	31570.9	31634.3	31840.2	31344.2	31546.1	31569.7	31792.2	31337	31318.2	31370.8	31700.4	31767.8	31623.3	31882	31444.1	31781.6	31621.2	32085.6	32139.4	32380.4	32300.5	32530.8	32218.1	32370	32586.2	32352.3	32504	32439.6	32321.6	32395.4	32248.1	32136.4	32214.8	31919.3	31826.8	31721.3	31772.1
1.98869	31667	31322.3	31492.7	31166.1	31593.2	31588	31735.5	31619.7	31441.8	31578.4	31654.9	31473.2	31569.2	31642.9	31808.3	31331.5	31527.8	31553.8	31780.2	31342.8	31311.9	31351.7	31695.5	31754.1	31613.1	31877.5	31437	31778	31614.5	32087.4	32180.9	32446.3	32318.2	32589.6	32266.6	32392.2	32628	32369.9	32530.1	32458.4	32330	32379.8	32240.2	32118	32219.5	31906	31834.1	31724.6	31786.6
1.9911	31671.1	31333.1	31478.3	31170.2	31592	31584	31751.6	31629.7	31435.5	31570.5	31636.1	31468.1	31583.8	31651.9	31789.5	31314.8	31530.6	31529.4	31770.6	31351.5	31312	31341.8	31714.7	31761.4	31614.6	31871.8	31456.8	31754.4	31606.4	32100.4	32230.5	32500.1	32364.4	32638.6	32308.6	32439.1	32656.5	32383.5	32542.9	32454.5	32331.9	32365.3	32254.4	32088.4	32224.2	31885.5	31812.8	31712.2	31795.8
1.99351	31680.9	31347.3	31472.3	31185.8	31592.8	31588.5	31754.5	31622.8	31433	31578.4	31631.2	31472.2	31602.6	31634.8	31789.2	31331.1	31545.6	31535	31774.3	31346.2	31320.7	31331.1	31724.8	31771.7	31640.8	31872.8	31486.2	31738.7	31613.2	32121.2	32301.3	32526.7	32429.4	32673	32371.7	32498.2	32685.1	32420.3	32553.1	32447.1	32338.1	32364.9	32268.1	32071.1	32220.7	31889	31801	31703.9	31795
1.99593	31667.9	31361.8	31480.1	31188.1	31602.6	31595.8	31759.3	31609.7	31439.7	31585.6	31636.7	31469.2	31613.8	31614.1	31802.4	31355.5	31562.6	31551.5	31774	31343.7	31319.7	31323.8	31713.5	31766	31635.8	31872.8	31495.5	31762	31612.5	32140.9	32366	32588.6	32489.5	32735.5	32455.4	32565.1	32717.4	32458.9	32592.7	32467.1	32345.3	32361.2	32258.2	32079.9	32221.3	31908.5	31802.5	31709.9	31789.7
1.99834	31657.6	31369.2	31475.6	31180.3	31598.2	31599.5	31753.7	31605.4	31443.6	31582.2	31648.8	31451.6	31637.2	31620.7	31782.5	31367.3	31565.7	31543.3	31772.9	31342	31317.8	31327	31698.9	31751	31616.4	31876	31509.1	31776.6	31602.4	32155.6	32424.8	32673.7	32556.5	32802.6	32521.8	32658.7	32749.1	32481.5	32627.9	32480	32361.7	32350.1	32245.1	32101.8	32209	31917.7	31790.5	31710.1	31792.9
2.00075	31666.8	31379.6	31477	31189.4	31590.1	31595.5	31752.6	31614.2	31443.5	31585.5	31663.1	31456	31652.5	31650.3	31807.9	31372.7	31564.9	31530.2	31757.6	31336.3	31326.6	31325.7	31710	31746.8	31611.4	31890.7	31495.9	31767.4	31597.5	32154	32474.4	32745	32637.4	32877.8	32595.5	32745.7	32778.4	32520.6	32656.3	32501.3	32366.5	32347.8	32251.9	32105.4	32185.3	31898.7	31800.8	31706.7	31790.6
2.00316	31670.7	31384.5	31495.2	31205	31579.6	31592.2	31774.5	31623.7	31437.2	31572.5	31666.4	31473.2	31660.9	31681.9	31841.1	31382.8	31579.3	31540.7	31741.2	31331.4	31343.4	31320.2	31720.7	31737.8	31610.6	31915.8	31481.6	31773.3	31606.5	32145	32526.6	32828.5	32727.7	32954.9	32662.9	32827.4	32818.9	32553.7	32682.8	32516.8	32366.4	32356.9	32272.2	32092.1	32177.8	31883.4	31805.2	31699.5	31798.4
2.00558	31677.1	31377.4	31511.6	31201.1	31563.1	31585.9	31789.6	31622	31433.9	31569.5	31655.4	31473.7	31663.9	31691.4	31825.7	31379.4	31594.6	31555.1	31753.1	31328.4	31330.6	31324.2	31725.7	31733.5	31621.6	31918.5	31498.5	31793.2	31593.8	32134.8	32581.8	32922.2	32811.4	33030.9	32739.7	32913.2	32877.4	32565.9	32697.1	32524.1	32363.3	32366.5	32279.8	32092.8	32181.7	31891.5	31795.9	31701.9	31784.4
2.00799	31679.5	31375	31509.2	31171.2	31558.4	31596.2	31790.2	31626.5	31437.7	31582.6	31656	31470.2	31662.7	31683.7	31801	31359.9	31585.9	31550.1	31771.6	31324.1	31324.1	31338.3	31723	31737.9	31646.3	31910.7	31523.2	31788.1	31592.4	32135.9	32636.8	32997.9	32875.6	33102.4	32820.2	32983.8	32919	32572.2	32686	32530.9	32347.7	32378.1	32272.5	32081.2	32173.3	31910.6	31778.5	31699.7	31785.1
2.0104	31687.7	31384.8	31508.3	31140.1	31573.4	31616.8	31791.1	31639.7	31446.7	31595.7	31672.3	31487	31649.7	31674.4	31817.7	31354.7	31580.1	31539	31784.7	31336.5	31347.5	31339.1	31729	31744.9	31663.2	31923.8	31502.3	31770.6	31601.6	32140.7	32700.3	33078.6	32946.1	33178.1	32914.3	33039.4	32941.6	32581.1	32679.2	32547.2	32339.1	32369.2	32265.1	32087.8	32151.4	31908.3	31788.8	31703.4	31795.3
2.01281	31681.1	31399.7	31509.5	31137.9	31599.5	31618.1	31785.7	31641.1	31456	31604.7	31679.9	31481.1	31647.1	31669.9	31829.3	31369.9	31581	31547.1	31780.1	31354.8	31379	31340.1	31707.3	31751.5	31667.5	31927.6	31472.3	31753.3	31596.9	32141.7	32778.8	33150.6	33045.2	33265.7	32996.6	33099.1	32959.1	32599.7	32680.9	32552.9	32328	32356.7	32269.5	32115.4	32131.2	31879.8	31796.7	31716.1	31798.6
2.01523	31693.5	31392.2	31501.2	31152.1	31600.1	31610.9	31784.2	31658.6	31457	31620.2	31686.9	31471	31654.5	31698	31833.3	31382.3	31584.7	31573.6	31792.4	31336.6	31387.7	31355.9	31699	31773.3	31656.7	31927.5	31483.9	31752.2	31585.6	32153	32852.9	33236.2	33146.4	33362.9	33070.5	33177.6	32968	32632.6	32684.2	32539.5	32317.7	32359.9	32265	32124.7	32142.3	31884	31810.9	31734.1	31805.1
2.01764	31704.5	31392.3	31501.1	31176.7	31584.2	31623.2	31805.4	31684.3	31474.5	31620.1	31693.2	31469.9	31674.9	31721.8	31840.3	31387.2	31594.1	31588.9	31815.3	31350.6	31368.1	31398.1	31713	31784.3	31659.7	31930.3	31513.4	31767.3	31579.8	32158.8	32919.7	33313.8	33222.8	33443.3	33146.3	33266.9	32981.7	32657.2	32678	32522.4	32309.2	32368.5	32258.1	32108.5	32152.5	31909.4	31811.9	31731.6	31807
2.02005	31729.6	31415.5	31521.8	31197.5	31616.6	31669.6	31834.2	31699.2	31484	31627.1	31710.8	31493.5	31687.1	31728.6	31848.1	31397.9	31606.8	31599.5	31839	31379.3	31372.4	31412.2	31720.6	31776.8	31673.3	31950.9	31531.1	31792.5	31573.4	32149.5	32954	33391.7	33292.4	33521.8	33226.1	33343.2	33014.5	32670.7	32655	32524.7	32312.9	32351.5	32252.1	32109.8	32152.5	31930.1	31821.5	31737	31809.7
2.02246	31741.8	31428.7	31545.1	31203.1	31651.5	31711.3	31841.1	31704	31483.2	31631	31728	31518.5	31689.6	31732.3	31855	31410.8	31617.5	31597.2	31844.3	31394.3	31402	31390.6	31745.1	31774.4	31680	31962.8	31543.1	31816.5	31597.5	32139.4	32975.3	33451.9	33354.1	33611.5	33301.2	33401.7	33011.8	32657.9	32643.2	32525.1	32311.8	32330.7	32244.4	32115.5	32155	31923.9	31824	31747.5	31822.2
2.02487	31746.3	31428.5	31567.1	31196.7	31641.9	31709.9	31839.8	31703.1	31507.6	31641.1	31735.1	31530.5	31699.7	31744	31876.6	31430.9	31624	31596.3	31825.8	31402.3	31411.1	31387.9	31769	31780.2	31687.8	31972.9	31544.9	31833.7	31616	32143	33004.5	33516.6	33402	33672.8	33369.7	33440.6	33007.2	32648.4	32646.7	32500.6	32299.5	32308	32241.5	32091.1	32175	31917.6	31815.4	31741.2	31825.3
2.02729	31756.2	31428.2	31558.2	31189.8	31633.1	31690	31860.1	31691	31531.6	31642.8	31744.2	31519.7	31712.8	31729.9	31914.2	31441.2	31643.4	31603.9	31832.5	31430.2	31406.9	31402.2	31776.7	31782.7	31693.6	31972.6	31539.6	31842.1	31612.6	32138.8	33013.9	33561.6	33445.4	33695.7	33388.4	33448.5	33006.3	32636.3	32652.2	32479	32285.7	32297.8	32247.9	32073.8	32176.5	31901.5	31817.8	31753.8	31841.3
2.0297	31758.1	31448.2	31538.9	31174.3	31634	31703.3	31883.4	31708.5	31523.4	31643	31761.8	31535.4	31718.8	31737	31921.6	31449.6	31661.7	31610.1	31866.6	31463.1	31418.2	31419.3	31784.4	31789.6	31698.2	31976.7	31557.7	31849.2	31608.9	32155	33011.1	33576.6	33467.8	33699.8	33389.7	33465.9	33009.8	32603.8	32630.3	32464.8	32297.9	32281.9	32245	32076.8	32173.8	31920	31839.5	31784.2	31875.3
2.03211	31763.7	31448	31545.8	31190.4	31638.3	31719.4	31892.2	31727.4	31514.9	31652.5	31772.1	31562.3	31730.1	31759.7	31922.4	31475.3	31677.4	31624.3	31894.2	31475.9	31444.6	31428.8	31808.5	31805.7	31721.8	31992.6	31585.7	31854.8	31617.4	32165.4	33007	33574.9	33479.2	33714.9	33394.8	33465.4	32983.4	32553	32595.9	32448.4	32312.7	32276	32225.8	32093	32188.5	31958.3	31849.8	31802.5	31897.2
2.03452	31796.4	31453.4	31569.8	31220	31662.2	31709.7	31891.7	31732.5	31537.8	31686.7	31799.4	31582.3	31742.1	31770	31944.1	31492.5	31677.6	31635.2	31904.5	31489.8	31459	31437.5	31821	31822.4	31747.3	32019.2	31609.6	31873.3	31624.9	32167	32990.7	33570.2	33472.2	33724.4	33384.4	33438.7	32937.6	32526.7	32563.5	32432.6	32309.3	32275.7	32205.4	32105.5	32224.3	31975.5	31854.5	31798.2	31919.3
2.03693	31815.7	31468.6	31584.7	31222.7	31690.8	31695	31901.6	31742	31558.3	31705	31812.9	31596.3	31740.7	31790	31969.7	31493.2	31694.8	31663.6	31895.4	31503.2	31464.2	31436.2	31832.9	31827.2	31773.1	32020	31626.8	31899.2	31637.5	32171	32975.1	33547.8	33446.9	33703.3	33349	33422.1	32879.2	32510.1	32551	32412.2	32283.1	32273.9	32204.8	32103.4	32228.1	31968.6	31870.3	31826.7	31950.2
2.03935	31830.6	31469.1	31584.8	31231.8	31706.8	31714.6	31916.5	31756.4	31589.7	31729	31813.1	31606.6	31754.4	31793.5	31973.9	31503.3	31727.4	31686.8	31897	31526.8	31470.1	31451.2	31832	31842.3	31786.6	32027.2	31623.9	31925	31661.1	32173.5	32936.5	33506.8	33408.6	33647.2	33312.7	33408.9	32839.1	32509.1	32530.2	32380.2	32258.5	32274	32207.8	32104.7	32209.8	31981.6	31900	31887.7	31969.6
2.04176	31853.3	31485.3	31609.7	31251	31707.5	31758.4	31936	31765.9	31617.2	31733.6	31823.6	31603.2	31766.6	31806.5	31972.4	31505.5	31725	31698	31907	31543.5	31478.3	31477.2	31825.4	31873.2	31786.6	32056.7	31632.3	31947.6	31678.5	32164	32888.8	33439.2	33368.5	33592.1	33250.5	33360.8	32790.3	32500.1	32505.8	32358.7	32229.7	32254.9	32195.1	32102.6	32203.8	32002	31915.9	31926.3	31976.9
2.04417	31847.2	31516.6	31633.5	31258	31707	31791.1	31971.8	31801.2	31630.9	31731.3	31827.5	31629.7	31776.5	31839.3	31967.2	31513.5	31711.7	31703.4	31931	31561.1	31485.6	31486	31840.5	31897.5	31777.9	32081.3	31635.7	31964.1	31686.9	32168.2	32841.8	33375.9	33297.7	33544.2	33195.9	33285.1	32728.3	32454.4	32488.7	32348.7	32214.5	32254.9	32182.1	32107.3	32230.1	32001.3	31903.2	31913.6	31982.5
2.04658	31849.5	31549.9	31631.1	31285	31715	31813.5	31989.3	31837	31619	31731.9	31836.1	31634.1	31809.1	31868.9	31965.5	31526.1	31725.5	31722.7	31946	31542.8	31505.5	31485.7	31847.2	31903.5	31791.1	32067.5	31626	31960.3	31698.5	32164.5	32781.2	33299.2	33220.2	33478.1	33147.4	33211.3	32678.8	32391.9	32474.8	32338.5	32211	32256.6	32182	32107.3	32236.2	32006.8	31899	31884.5	31963.4
2.049	31851.2	31540.6	31643.9	31295.3	31728.8	31798.5	31971.5	31842.1	31626	31739	31846	31614.5	31817.1	31880.2	31977.4	31532.1	31745.7	31743	31953.6	31536	31514.3	31487	31856.5	31913.7	31807.9	32073.8	31630.1	31954.3	31705	32162.7	32705.8	33204.2	33144.4	33370.8	33082.3	33137.5	32650.5	32354.8	32464.2	32312.2	32193	32246.5	32177	32095	32230.8	32007.3	31912.8	31876.4	31965.3
2.05141	31844.4	31525.5	31669.7	31296.9	31739.9	31792.8	31952.4	31835.2	31643.9	31732.1	31851.9	31614.9	31809.9	31873.6	31985.9	31538.5	31763.9	31758.1	31951.9	31537.5	31506.1	31487.7	31880	31919.8	31817.6	32082.9	31639.8	31947.7	31719.3	32169.7	32641.6	33119.8	33051.7	33259.8	32987.1	33058.1	32601.2	32338.4	32438.3	32288.1	32173.5	32230.4	32168	32080	32239.8	31995.3	31910.3	31883.2	31963
2.05382	31853.6	31544.2	31680.6	31293.9	31749	31805.2	31962.7	31841.7	31647.9	31735.4	31858.3	31627.5	31805.8	31864.9	31992.4	31544.5	31765.9	31766.9	31957.4	31529.5	31496.5	31499.5	31901.8	31917.3	31825.6	32091.3	31640.3	31950	31752.7	32165.9	32573	33044.7	32951.4	33164.4	32881.7	32958.1	32544.7	32309	32401.8	32265.7	32170.2	32218.6	32158.2	32068.8	32255.3	31995.6	31916.8	31903.3	31960.2
2.05623	31866.3	31558.1	31693.5	31284.9	31742.9	31821.8	31985	31849	31654.2	31755.2	31868.4	31643.6	31814.6	31856.7	32007.3	31555.5	31753	31779.7	31971.3	31535.6	31505.1	31501	31895.5	31913.6	31817.6	32106.5	31659.1	31940.6	31767	32165.5	32505	32966.2	32855.6	33089.8	32799.1	32866	32520.6	32270.8	32381.2	32246.6	32164.1	32204.2	32154.9	32080.5	32263.9	32001.2	31938.8	31913.7	31955
2.05864	31874.8	31566.2	31688.1	31288	31730.9	31820.1	31983.8	31842.1	31645.2	31776.7	31877.3	31653.8	31823.8	31848.5	32022.4	31563.7	31753.6	31775.8	31998.4	31544.6	31503.6	31507.5	31903.7	31916.7	31831.4	32108.9	31689	31940.1	31764.2	32166.2	32462.1	32883.1	32785.8	33037.5	32729.4	32795.9	32507.7	32230	32358	32241.2	32166.6	32195.5	32157.8	32106.7	32265.8	32018	31954.6	31923.3	31969.3
2.06106	31890.3	31593	31690.9	31298.2	31730.2	31803.3	31980.9	31843.5	31631	31772.9	31876.8	31671.3	31835.4	31848.1	32030.5	31572.5	31784.1	31789.5	32021.1	31551.3	31520.2	31537.3	31924.7	31923.5	31850.8	32093.2	31705.6	31953.1	31754.8	32161.2	32412.2	32819.7	32718.7	32981.3	32659.2	32723.3	32485.5	32179.5	32339.1	32242.2	32155.3	32204.6	32165.1	32128.3	32265.4	32035.1	31956.8	31937.6	31998.6
2.06347	31901.5	31606.7	31707	31309.8	31743.8	31791.9	31978.8	31859	31645.2	31775.9	31876.1	31678.9	31853.5	31881.8	32052.3	31583.4	31809.5	31799.2	32049.2	31560.3	31570.2	31576.6	31943.7	31940.3	31873.6	32090.4	31701.3	31966.4	31776	32150.8	32352	32758.9	32644.2	32937.1	32591.8	32670.1	32462.5	32140.1	32343.2	32246.6	32159.2	32225	32190.6	32142.6	32262.3	32048.9	31980.8	31959.5	32013.6
2.06588	31912.7	31599.7	31725.6	31331.6	31744.1	31800.4	31984.4	31881.8	31661.5	31801.7	31885.4	31687.8	31866	31899.1	32068.1	31589.1	31817.9	31795.8	32053.1	31559.8	31604.6	31584	31936.9	31961.3	31891.3	32113.4	31700.2	31974.4	31787.8	32156	32307.2	32704.8	32558.7	32885.5	32548	32635.7	32448.8	32149.8	32356.8	32240.8	32161.8	32241.4	32203.1	32139	32276.6	32051.2	32000.1	31987.7	32003.4
2.06829	31926.3	31609	31729.3	31324.7	31748.6	31817.8	31989.4	31885.2	31666.3	31827.8	31884.4	31702.8	31855.8	31887.7	32054.5	31584.9	31817.7	31803.8	32041.5	31570.9	31598.2	31589.3	31937.6	31968.5	31912.2	32133.2	31699.5	31984.3	31794.7	32175.1	32268.1	32641.5	32498.8	32824.4	32510.7	32599.8	32438	32162	32343.9	32231.2	32144.9	32242.5	32197.1	32123.3	32284.2	32047.9	31998.4	31997.9	32002.1
2.0707	31927.8	31614.6	31727.2	31326.9	31768.6	31840.3	32018.7	31890.4	31685	31838.7	31888.9	31705.1	31864.3	31890.8	32058.6	31602.3	31814.8	31818	32041.5	31610.2	31593.9	31591.9	31956.7	31967.9	31917	32155.5	31701.8	31996	31795	32187.8	32219.3	32573	32471.5	32780.7	32483.6	32572.2	32435.2	32152.9	32322.7	32229.7	32144.5	32240.5	32206.3	32128.9	32294.3	32066.2	32009.7	31985.7	32030.8
2.07312	31927.2	31614.4	31728	31346.2	31790.7	31867.7	32047.3	31906.8	31718	31834.2	31912.4	31713.8	31889.1	31919.1	32089.6	31623.3	31822.9	31825.1	32049.9	31628.3	31619.2	31587.9	31975.6	31971.1	31927.8	32162.8	31717.8	32004.3	31795.7	32192.4	32202.7	32528.5	32455.3	32749.1	32446.7	32551.4	32434	32147.9	32322.1	32253.1	32164.2	32230.3	32235.6	32131.5	32296.3	32094.2	32030.7	32002.3	32053.1
2.07553	31932.5	31608.9	31753.2	31375.5	31791.7	31879.8	32068.2	31907	31745.6	31842.5	31948.5	31750.8	31901.7	31947.9	32104.5	31636.9	31841.1	31843.8	32054.6	31633.9	31642.7	31595.3	31969.6	31997.9	31936.6	32156.8	31738.9	32010	31802.8	32173.8	32197.2	32514.3	32422	32723.3	32399.7	32527.1	32424.3	32156.9	32311.9	32249.3	32172.5	32212.9	32248.1	32132.2	32308.1	32110.2	32028.7	32013.2	32078.5
2.07794	31944.6	31613.4	31776.8	31413.1	31812.2	31879.6	32082.9	31901.7	31759.2	31859.4	32000.5	31776.5	31927.2	31953.9	32102	31650	31854.8	31855	32062.6	31637.2	31649.8	31610.8	31968.7	32014.6	31947.6	32159.6	31763.8	32006.2	31826.8	32181.4	32189.2	32504.1	32393.9	32699.9	32364.6	32491.3	32396.3	32160.2	32295.2	32234.7	32184.5	32206.3	32239.8	32142.7	32337.2	32121.5	32024.3	32010.7	32105
2.08035	31955.7	31636.9	31794.3	31435.8	31834.3	31908.2	32100.4	31916.3	31766.6	31892.4	32029.6	31814.4	31960.9	31949.5	32107.9	31645.3	31864.8	31848.8	32082.9	31634.1	31670.5	31649.4	31987	32035	31955	32204.4	31802.7	32000.4	31856.1	32201	32199.7	32482.2	32388.4	32683	32362.3	32472.6	32383.1	32172.5	32285.6	32244.7	32179.6	32206.7	32252.8	32141.3	32362.2	32133.1	32039.6	32037.6	32115.7
2.08277	31961.4	31655	31810.7	31428.7	31859.7	31936.7	32118.6	31928.3	31772.3	31927	32014.2	31817.5	31985.6	31975	32126.7	31676.5	31891	31873.3	32103.8	31650	31680.8	31691.8	32017	32055	31952.4	32228	31827.9	32021.7	31886.9	32198.1	32208.5	32468	32398.1	32658.5	32349.8	32460	32384.6	32183.3	32297.3	32269.4	32178.6	32233.5	32273	32139.3	32359.5	32141.1	32047.8	32079.7	32118.5
2.08518	31978.6	31674.7	31833.5	31439.1	31866.9	31951.2	32130	31959	31805.5	31947.1	32010.2	31828.8	31995.2	31997.5	32151.4	31723.1	31920.3	31897	32134.1	31684.4	31696.3	31718.1	32037.6	32083.8	31962.4	32228.9	31840.8	32062	31905.2	32185.5	32202.2	32468.6	32403.9	32635.7	32332	32485.8	32382.3	32189.6	32329.1	32280.5	32194.2	32264.8	32281.4	32153.7	32363.6	32153.3	32083.2	32104	32134.2
2.08759	32028.1	31692.4	31845.1	31456.3	31867.1	31971.7	32137	32004.7	31850	31967.2	32029.1	31857.6	31992.5	32008.4	32182.9	31742.1	31949.2	31922.7	32170.2	31719.7	31723.1	31732.4	32056.4	32106.4	31988.1	32262.5	31868.6	32079.3	31911.5	32204.4	32206.2	32468.2	32393.4	32619	32336	32500.5	32377.2	32189.7	32371.7	32277.5	32199.9	32293.6	32286.8	32159.7	32382	32168.8	32122.3	32112.2	32162.1
2.09	32068.1	31714.3	31860.5	31481	31884.6	32001.2	32161.5	32027.1	31862	31997.5	32048.3	31874.3	32005.3	32029.7	32211.5	31765.9	31977.9	31949.1	32192.6	31744.2	31745.1	31746.4	32106.3	32126.9	32018	32305.4	31899.8	32114	31928	32233.1	32216.9	32475	32371.7	32625.7	32354.8	32495.8	32395.3	32188.9	32398.3	32285.4	32216	32316.5	32326.9	32188.2	32421	32190.9	32139.9	32117.1	32185.5
2.09241	32081.2	31747.4	31897.8	31510.1	31922.9	32010.5	32199.4	32034.9	31887.8	32016.9	32074.3	31895.9	32043	32050.1	32242.2	31798.7	32000.1	31974.5	32217.1	31761.2	31772.2	31757.5	32157	32143.2	32039.8	32331.9	31921.6	32162	31949.2	32251.1	32230.5	32496.6	32376.4	32629.9	32370.1	32480.5	32426.6	32204.6	32408.2	32298.5	32246.6	32327.3	32355.2	32238.1	32439.8	32215.3	32165.3	32138.2	32208.2
2.09483	32103.5	31790.7	31943	31544.2	31960.3	32019	32221.8	32072	31927.2	32038.4	32119.8	31931.2	32074.7	32080.2	32289	31830	32026.2	31994.7	32252.2	31783.5	31799.5	31782.1	32174.6	32169.9	32062.2	32369.1	31943	32216.9	31983.8	32262.2	32238.3	32507.4	32397.6	32642.9	32383.1	32470.2	32452.6	32240.2	32407.7	32316.3	32279	32335.4	32369.3	32290.8	32449.7	32241.1	32208	32163.5	32230.5
2.09724	32130.3	31820.1	31968.3	31589	32002.6	32052.2	32231.4	32129.5	31967.4	32070.5	32162.5	31948	32089.3	32115	32332	31853.6	32068.3	32045.6	32288.1	31813.7	31821	31798.3	32204.5	32185.7	32100.4	32387.9	31952.6	32244.6	32032.7	32288.5	32247.4	32509.5	32419.4	32671.6	32405.7	32486.2	32483.8	32284.1	32418.5	32355.6	32309.8	32364.2	32395	32319.6	32488.5	32266.6	32234.9	32194	32255.7
2.09965	32152.3	31867.7	31997.3	31611.2	32041.2	32095.6	32264.7	32152.3	31990.2	32103.3	32199.7	31966.3	32125.6	32140.1	32362.3	31870.3	32102.2	32086	32307.7	31858.3	31852.6	31812.6	32232.5	32223.7	32142.6	32394.8	31973.3	32260.8	32075.3	32324.5	32271	32523.2	32427.1	32712.7	32413.6	32521.5	32512.7	32311	32441.1	32407.1	32343.9	32404	32417.2	32342.1	32554.8	32287	32268.8	32244.6	32284.2
2.10206	32187	31918.2	32020.9	31622.2	32084.1	32133.7	32303.5	32177.6	32008.7	32135	32235.7	31997.2	32185.4	32189.6	32397.4	31891.6	32128.4	32120	32362.2	31903.4	31910	31838.2	32254.7	32288.9	32173.7	32425.5	32009.1	32289.7	32102.8	32361.3	32313.4	32561.6	32450.2	32744.9	32428.5	32546.6	32553.9	32324.1	32481.8	32431.3	32367.7	32429.6	32429	32366	32579.5	32317.2	32303.7	32278.7	32307.9
2.10447	32242.7	31953.1	32052.6	31637	32129.7	32156.7	32357.9	32233.5	32036.3	32166.4	32289	32028	32244	32246	32426.1	31947.3	32173	32175.5	32419.9	31967.5	31963	31893.2	32291.4	32358.2	32209.5	32485.5	32033.7	32319.5	32132.2	32395	32345.4	32583.4	32482.7	32769.2	32473.2	32569.1	32586.3	32350.9	32533.3	32440.9	32402.9	32459.7	32458	32400	32584.5	32374.9	32352.4	32324.1	32349.2
2.10689	32308.3	31982	32086.1	31681.4	32166.5	32184.9	32421.5	32274.3	32081.3	32205.7	32326.1	32069.2	32272	32285.4	32454.3	31987.4	32204.6	32223.9	32466.1	32010.5	31976.5	31959.6	32325.7	32379.1	32263.4	32537	32058.4	32356.6	32169.9	32435.2	32375.7	32602.1	32519.8	32778.6	32500	32613.8	32609.7	32397.9	32579.6	32471.5	32429.3	32507.9	32502.5	32432.2	32615.8	32429.5	32393.3	32385	32404.9
2.1093	32348.5	32003.4	32125.8	31736	32206.5	32236.5	32482	32295.7	32141	32250.8	32349.1	32114.8	32287.9	32330	32500.1	32026.1	32227.4	32259.5	32501.3	32050.9	31989	32009.1	32361	32407	32319	32570.4	32115.4	32393.9	32218	32469.1	32395.2	32641.8	32577.8	32798.6	32524	32656.3	32642.5	32434.7	32628.4	32500.3	32463.5	32564.5	32545	32475.1	32665.7	32461.7	32418.6	32418.3	32464
2.11171	32377.7	32048.3	32180	31787.1	32260.5	32298.7	32525.5	32333.4	32173	32295.1	32382	32160.9	32332.5	32390.1	32551.6	32089	32280.5	32304.3	32525.2	32092.5	32019.8	32053.5	32409.3	32454.8	32363.1	32616.6	32168.2	32439.1	32263.2	32503.5	32441.5	32694.4	32639.7	32832.3	32561.5	32691.9	32691.8	32457.8	32659.1	32562.9	32504.2	32614.1	32584.3	32504.1	32702.7	32491.4	32454.9	32436.3	32502.1
2.11412	32420.7	32124.3	32245.8	31842.3	32309.6	32367.9	32562.5	32392.1	32208	32336.2	32436.5	32197.1	32388.8	32436.2	32607.2	32144.4	32339.5	32336	32543.2	32133.6	32067.1	32096	32486.5	32513.7	32408.8	32655.9	32220.2	32498.9	32294.6	32542	32497.6	32741.2	32670	32870	32591.7	32730.3	32750.8	32491.6	32707.4	32635	32539.5	32675.6	32628.5	32547.1	32749	32521.1	32498.8	32480.6	32547.5
2.11654	32483.6	32173.3	32299.3	31894	32353.3	32416.6	32601.2	32448.9	32273.2	32396	32481	32244.5	32447.6	32484.2	32653.6	32172.6	32390.5	32371.2	32601.1	32167.4	32120.3	32126.2	32534.5	32568.8	32467.2	32704.7	32285.2	32566.2	32324.9	32599.4	32535.2	32766.2	32701.4	32914.8	32621.8	32765.9	32801.3	32527	32753.8	32675.4	32580.8	32734.3	32668.4	32602.1	32800.6	32541.6	32525.6	32519.9	32597.2
2.11895	32541.7	32189.4	32338.5	31934.4	32408.3	32455.9	32645.7	32500.9	32329.6	32467.8	32509.3	32307.4	32499.6	32531.3	32702.3	32201	32446.8	32411.4	32679.1	32201.9	32182.7	32164	32572.1	32613.2	32506	32762.4	32327.4	32605.7	32363.8	32644.1	32550.3	32791.5	32729.5	32944.6	32656.2	32802	32832.2	32568	32795.3	32714.4	32616.7	32759.6	32703.6	32653.3	32843.6	32579	32557.9	32540.6	32623.8
2.12136	32604.8	32228.1	32399.5	31991.6	32449.8	32499.7	32703.9	32546.5	32359.2	32526.2	32546.3	32373.3	32550.7	32581.3	32749.4	32258.8	32506	32467	32735.1	32257.3	32248.3	32227.6	32622.6	32658.7	32563.4	32819.8	32380.7	32659.6	32417.4	32692.9	32598.2	32838.4	32762.2	32991.8	32691.2	32835.2	32863.8	32623.1	32830.6	32763.4	32649.6	32777.8	32746.1	32685.2	32869.8	32638.3	32604.1	32567.5	32658.7
2.12377	32664.8	32295.3	32459.2	32021.6	32481	32539.7	32769.8	32590.2	32394.5	32569.7	32603.7	32408.6	32585.1	32625	32780	32321	32548.1	32521.1	32782.2	32321.3	32298.6	32279.7	32661.2	32713.3	32630.1	32886.9	32459.3	32714.1	32462.1	32734.1	32656	32892.8	32796.4	33040	32726.1	32871.4	32892.4	32678.3	32863.3	32800.3	32696.1	32805.3	32792	32732.1	32904.2	32691.7	32652.5	32611	32708.5
2.12618	32714.5	32364.9	32506.8	32064.2	32546	32599.1	32833.9	32647.9	32464.7	32628.5	32664.6	32477	32634.4	32681.3	32829.9	32383.8	32607.5	32581.6	32837.4	32382.4	32335.2	32308.6	32688	32773	32688.9	32959	32527.3	32766.4	32512.7	32783.1	32701.7	32928.7	32827.7	33082.9	32782	32916.2	32940.4	32738.8	32918.7	32850.1	32734.9	32849.4	32829.3	32759.1	32948.4	32744.4	32722.5	32662	32752.1
2.1286	32753.3	32403.1	32544.8	32099	32599.2	32634.6	32864.6	32687.5	32507.2	32664.1	32690.4	32528.4	32672.6	32731.8	32874.7	32416.3	32657.5	32609	32866.9	32409.7	32368.6	32331.2	32719.8	32829.3	32738.1	32994.5	32569.7	32801.9	32568.8	32835.4	32750.3	32981.3	32862	33105.5	32827.9	32947.1	32983	32766.4	32946.8	32890.2	32788.4	32912.8	32856.9	32786.8	32989.8	32805	32784.9	32713.7	32800.3
2.13101	32775	32417.5	32563.6	32116.8	32626.2	32651.2	32888.4	32699.5	32519.5	32664.8	32708.9	32549.2	32709.2	32745.1	32898.3	32431.1	32694.3	32616.7	32873.9	32421.7	32402	32374.7	32761.2	32864	32758.5	32999.9	32571.6	32830.4	32616.1	32854	32790.9	33014.2	32897.8	33130.4	32856	32973.9	33019.8	32777	32948.1	32928.9	32827.9	32953.7	32892.2	32825.6	33024.1	32848.5	32807.3	32763	32836.1
2.13342	32799.7	32430.2	32574.2	32145	32636.1	32677.4	32906.2	32714.5	32531	32695	32739.2	32555.2	32733.3	32743.5	32910.9	32451	32702.7	32630.8	32881.8	32446.6	32436.7	32419.8	32777.7	32859.9	32749	32994.5	32555.9	32840.7	32639.4	32852.8	32808.4	33037.3	32918.8	33158.4	32878.7	33029.4	33041.1	32780.2	32961.9	32943.7	32855.3	32969.1	32930.1	32850.8	33067.6	32867.6	32822	32795.2	32864.4
2.13583	32824.2	32462.4	32599.9	32196	32665.5	32728	32914.2	32750.2	32541.4	32723.4	32768.2	32578.7	32763.6	32772.2	32940.8	32485.3	32700.3	32654	32898.8	32480.8	32457.7	32447.1	32813.2	32862.8	32756	32998.5	32572	32851.5	32660.1	32872.5	32833.9	33055.2	32948.6	33190.8	32916.1	33063.4	33058.7	32817.4	32984.3	32968.5	32883.2	32979.4	32976.3	32857.9	33122	32899.4	32867.5	32826.2	32895.2
2.13825	32853.9	32504.1	32644	32217.6	32690.1	32741.5	32923.5	32776.2	32559.8	32746	32802.9	32607.8	32783.7	32814.3	32988	32526	32703.1	32671.8	32920.5	32487	32465.8	32451.8	32855.4	32868.3	32762.2	33005.3	32607.5	32875.7	32680	32913.2	32846.5	33073.2	32960.3	33203.8	32928.7	33074.3	33088.2	32859.3	32999	32970.9	32910	33020.4	33025.8	32898.2	33178.6	32931.4	32927.9	32854.4	32920.1
2.14066	32884.6	32526.6	32671.5	32217.7	32714.5	32758.8	32954.3	32779.4	32596.5	32771.3	32836.1	32633	32801.3	32847.3	33028.2	32562.7	32728.1	32690.5	32925.8	32486.2	32483	32469.1	32880.8	32861.2	32774.1	33028.3	32623.7	32887.3	32703.2	32958.8	32860.7	33080.7	32961.9	33211.6	32938.7	33088.8	33111.7	32897.9	33039.8	32983.2	32936.1	33065.6	33045.4	32951.6	33204.9	32952.6	32986.1	32899.6	32946
2.14307	32922.7	32556.2	32694.3	32226.2	32748.2	32803.4	32980.7	32783.2	32628.1	32804.4	32861.5	32664.8	32815.1	32900.6	33064.3	32622.6	32763.2	32693.3	32937	32503.2	32505.7	32472.4	32884.3	32860.1	32805.5	33053.1	32628.4	32893.5	32710.5	32988.2	32886.3	33095.8	32973.4	33238	32952.5	33103.1	33110	32900.8	33065	33007	32950.6	33102.8	33041.8	32979.5	33210.4	32977.2	33097.8	32989.6	33002.4
2.14548	32939	32584	32711	32235	32786.9	32822.3	33011.4	32811.8	32646.2	32816.8	32881.4	32681	32840.6	32952.3	33094.8	32638.7	32808.7	32709.1	32969.2	32520.8	32531.7	32479	32890.9	32874.4	32819.5	33054	32644.5	32913.4	32694.4	32997.6	32893.6	33114.6	32989.4	33257.3	32941.4	33110.5	33109	32906.6	33075.5	33018.3	32952.3	33103.1	33040.2	32982.2	33210.6	32995	33139.6	33034.6	33024.6
2.14789	32949.5	32579.8	32715.2	32253.6	32804	32820.9	33026.6	32834.6	32653.3	32822.7	32876	32682.7	32869	32960.4	33090.7	32609.8	32817.5	32733.9	32981.6	32526.5	32535.4	32491.5	32901.1	32896	32840.7	33081.8	32657.6	32930.2	32695.3	33000.2	32883.9	33125.6	33005.2	33259.3	32939.5	33120.4	33115.1	32906.2	33086.8	33022.8	32963.7	33096	33053.7	32982.6	33205.1	33007.8	33076.8	32993.1	33000.7
2.15031	32942.6	32565	32717	32286.9	32800.4	32831	33047	32844.1	32670.2	32828.6	32872.3	32676.9	32877.6	32956.3	33083.4	32585.9	32804.3	32766.1	32997.5	32538.8	32539.4	32506.4	32917.3	32934.5	32863.8	33115.2	32659.4	32926.5	32723.1	33016.4	32878.1	33117.9	33022	33272.1	32962.6	33143.8	33132.7	32920.3	33106.6	33038.1	32969.1	33095.6	33063.7	32999.1	33205.4	33007.9	33036.6	32959.3	32993.5
2.15272	32928.7	32572.2	32724.6	32324.5	32785.8	32831.7	33072	32843.9	32680.1	32838.2	32898	32685.8	32872.3	32940.3	33094.1	32584.3	32790.3	32795.5	33029.7	32561.1	32551.1	32527.7	32919.5	32965.3	32884.2	33138.2	32664.3	32929.3	32756.7	33037.1	32873.8	33108.6	33024.4	33291.9	32970.9	33176.9	33149.7	32940.4	33119	33060.7	32985.4	33117.6	33073.1	33020.3	33215.7	32993.5	33020.3	32957.6	33000.9
2.15513	32924.7	32590.4	32733.8	32363	32801.4	32823.6	33077.1	32863.7	32680.1	32837	32917.5	32702.9	32888.5	32948.1	33091.1	32605.3	32778.2	32822.2	33039.4	32588.3	32568.6	32553.1	32929.1	32965.7	32898.9	33161.2	32685.8	32951.5	32775.6	33040.9	32896.6	33111.6	33029.2	33290.8	32970.2	33184.3	33169.4	32937	33140.7	33089.4	32991.5	33118.4	33084	33039.8	33221.7	32985.1	33005.8	32952	33017.3
2.15754	32944.7	32613.2	32745.8	32375.3	32815.6	32836.1	33068.8	32886.1	32690	32849.4	32919.4	32718.2	32903.5	32950.9	33057.7	32640.4	32807.6	32833.4	33039.1	32600.8	32598.7	32548.1	32944.9	32967.8	32899.4	33175.3	32724	32982.1	32792	33049.4	32923.3	33130.1	33057.4	33295.7	32997.5	33170.2	33181.6	32945.8	33158.1	33100.6	32997.5	33118.6	33105.1	33062.8	33226.1	33012.7	32986.3	32956.8	33025.7
2.15996	32971.4	32638.4	32760.9	32376	32830.5	32865.6	33062.4	32915.8	32709.4	32877.1	32942.8	32743.7	32911.8	32943.1	33057.6	32670	32857.5	32845.6	33063.3	32617.5	32609.2	32561.7	32983.2	32996.4	32904.3	33186.7	32753.5	33015.8	32810.7	33093	32932.6	33150.5	33087.3	33310.5	33015.9	33174.7	33187.6	32979.1	33151.2	33105.7	33014.4	33142.8	33130.1	33069.8	33233.6	33046.3	32981.5	32976.8	33049.2
2.16237	32994.7	32663.2	32775.6	32401	32857	32886.1	33081.2	32961.7	32727.2	32910	32979.4	32780.6	32930.1	32953.8	33119.2	32690.8	32889.1	32887.8	33102.9	32650.7	32610	32621.9	33015.4	33019.3	32928.1	33197.8	32770.7	33036.2	32828.4	33119.7	32948.9	33185.6	33101.4	33335.5	33026.5	33193.4	33201.1	32998.9	33154	33129.6	33032.7	33169.9	33140.4	33058	33262.2	33069.1	32995.9	32993.6	33078.2
2.16478	33017.9	32687.7	32811.4	32432.6	32883.2	32916.7	33112.2	33011.2	32738.3	32918.3	32994.5	32816.4	32965.4	32995	33165.2	32702.7	32911.4	32930.1	33131.3	32665.6	32617.9	32678	33030.9	33031.8	32928.2	33202.1	32799.1	33055.3	32847.5	33118.9	32985.5	33213.3	33107.1	33352.8	33053.2	33212.9	33228.1	33019.8	33182.1	33159.8	33051.5	33190	33153.1	33073.4	33290.7	33092.5	33018.3	33008.2	33065.5
2.16719	33048.1	32710.8	32865.3	32451.3	32921.7	32944.6	33146.6	33050.2	32780.9	32938.7	33025.4	32839.1	32995	33040.2	33188.5	32716.7	32949.9	32954.5	33148	32674.4	32640.3	32698.5	33059.5	33078	32965.9	33222.2	32830.3	33096.1	32879.2	33141.8	33010.1	33228.6	33121.4	33372.8	33104.6	33249.5	33270.7	33045.1	33202.3	33176.5	33072.6	33213.8	33167.4	33125.5	33327.6	33126.1	33072.1	33037.8	33080.8
2.1696	33100.4	32754.4	32911.5	32461.4	32958.5	32981.7	33196.1	33055.2	32827.6	32972.4	33068.1	32868.5	33017.8	33054	33214.4	32766.2	32961.8	32968.4	33168.7	32699.9	32663.5	32719.4	33108.3	33117.8	33026.8	33268	32877.5	33139.6	32922	33187.5	33023.7	33248.2	33159.3	33402.1	33151.8	33272.6	33305.3	33053.1	33220.4	33182.6	33104.2	33230	33197.8	33189.2	33356.3	33173.9	33123.5	33076.4	33124.6
2.17202	33135	32811.1	32940.3	32489.3	32982.2	33016.8	33234.7	33073.1	32867.5	33029.5	33096.4	32903.1	33054.9	33070.4	33234.3	32795.6	32965.9	32971.6	33225.6	32741	32704.8	32752.3	33138.8	33128.6	33064.7	33316.9	32910.3	33171.9	32965.9	33234.5	33070.8	33282.5	33201.2	33441.9	33173.5	33297.9	33330.1	33077.7	33258.5	33193.5	33148.7	33251.9	33240.2	33231	33374.4	33198.2	33147.4	33101.6	33141.7
2.17443	33161.1	32842.6	32956	32529.4	33005	33037	33262.3	33104.8	32891.1	33080.6	33116.4	32938.5	33100	33118	33267.3	32825.8	32995.6	32973.7	33275.8	32776.9	32749.3	32782.1	33162	33150.9	33065.8	33341.8	32926.9	33193.9	32988.5	33280.3	33116.3	33312.6	33212.3	33484.1	33172.2	33326.6	33342.9	33119.8	33296.6	33200.1	33178.1	33295.4	33285.5	33238.4	33406	33207.3	33147.9	33105.6	33157.6
2.17684	33160.1	32845.9	32958.6	32553.9	33028.2	33057.7	33260.6	33135.6	32909.6	33106.9	33140.3	32971.7	33130	33169.7	33291.5	32852	33025	32988.9	33286.4	32799.7	32795.5	32811.8	33200.7	33191.1	33077.3	33349.2	32949.7	33209.1	32995.4	33306.9	33129.2	33340.1	33219.3	33502.8	33190.3	33356	33347.5	33137.4	33313.8	33223.3	33209.7	33333.2	33297.1	33232.5	33431.2	33211.8	33148.8	33111.9	33188.4
2.17925	33152.3	32856.9	32953.3	32579.3	33051.5	33094	33264.6	33160.5	32908	33104.8	33189.1	32985.2	33136.7	33191.4	33311.3	32856.3	33042.9	33011.7	33291.7	32808.4	32830.6	32822.8	33213.7	33215.6	33104.7	33374.3	32947.5	33209.7	33010.3	33318.1	33106.6	33356	33228.3	33508.3	33196.5	33382.1	33363.5	33132.8	33316.6	33254.4	33245.3	33322.7	33287.4	33232.1	33435.5	33225.7	33154.9	33128.8	33208.1
2.18166	33158.8	32865.7	32974.1	32608.2	33061.7	33143.1	33297.9	33198	32945.6	33118.1	33231.9	32989	33149.4	33206.1	33333.9	32868.9	33044.5	33022.7	33309.6	32806.1	32837.8	32818.2	33207.3	33251.8	33140.2	33399.3	32950.2	33210.4	33017.2	33332.4	33098.2	33343.9	33235.8	33512.6	33205.6	33403.9	33390.4	33157.7	33343.9	33270.9	33270.4	33328.8	33287.7	33232.7	33447.1	33263.6	33174.9	33158.7	33238.3
2.18408	33183.9	32875.3	32996.1	32631	33066.5	33146.8	33340.5	33201.1	32978.7	33137.8	33216.4	32976.5	33172.1	33223.8	33342.7	32894.7	33063.4	33028	33323.3	32815.4	32829.4	32828.2	33217.2	33269.5	33149.2	33398.1	32959.6	33214.9	33015.4	33320.3	33131	33327.5	33225.5	33508.1	33216.4	33416.7	33398.8	33180.9	33357.6	33266.2	33257	33346.7	33303.9	33226	33463.7	33286.5	33199.4	33179.9	33253.9
2.18649	33195.4	32874.9	33000.2	32635.1	33088.5	33130.2	33368.1	33203.6	32983.4	33155.3	33201	32970.8	33199.7	33241.7	33357.4	32900.6	33108.3	33065.2	33321.4	32819.1	32827.9	32842.9	33243.9	33247.1	33150.9	33395.9	32962.5	33226.3	33030.8	33308.4	33151.4	33333.1	33242.4	33500	33218.2	33409.7	33386	33184.1	33355.9	33277.6	33235	33340.6	33303.4	33233.9	33488.9	33290.1	33227.5	33178.7	33272.8
2.1889	33183.2	32862.9	32985.8	32642.6	33086.2	33106.1	33363.3	33194.3	32975.4	33143.3	33190.5	32964.2	33201.5	33221.1	33372.7	32893.7	33117.9	33096.9	33329	32817	32818.2	32841.5	33256.9	33223.8	33133.8	33402.8	32946	33217.2	33025.7	33301.8	33156.8	33339.2	33251.1	33502.5	33186.3	33384.8	33371.3	33178.7	33355.7	33290.6	33219.5	33320.8	33296.7	33223.7	33502.3	33283.5	33236.9	33182.5	33277.5
2.19131	33160.7	32844.6	32965.9	32630.8	33060.8	33095.6	33376.9	33183.1	32976.5	33131.7	33181	32961	33180.2	33188.7	33359.8	32901.2	33101.6	33084.5	33317.6	32803.8	32799	32814.6	33237.1	33204.4	33122.3	33403.6	32943.5	33194.6	32996	33291.3	33134.9	33319.2	33240.7	33480.2	33173	33338.3	33341.8	33156.9	33346.2	33280.9	33201.8	33295.8	33291.5	33203.1	33481.6	33243.2	33204.5	33151.4	33238.6
2.19373	33150.1	32816.6	32945.2	32605	33039	33082.5	33363.6	33171.9	32970.5	33111.5	33170.7	32960.5	33156.4	33175.5	33330.6	32888.2	33088.6	33060.6	33296.6	32786	32785	32790.9	33202.5	33185.6	33105.4	33378.9	32913.9	33173.1	32958.7	33264	33088.4	33290.9	33230.1	33462.8	33161.9	33297.9	33316.2	33126.2	33304.4	33248.7	33172.1	33260.9	33310.2	33189.2	33446.1	33191.4	33152.6	33091.2	33176.8
2.19614	33139.1	32772.6	32928.2	32573.3	33004.6	33068.8	33314.7	33154.2	32947.5	33082.2	33161.7	32955.6	33119.7	33162	33302.4	32842.1	33052.7	33037.3	33273.5	32766.5	32763	32763	33158.9	33164.8	33067.7	33342.1	32869.6	33167.8	32943.1	33233.3	33049.3	33273.4	33210.6	33435.5	33129.3	33265.9	33289.2	33095	33271.4	33221.5	33151.3	33228	33297.2	33165.8	33424.4	33152.1	33114.8	33066.9	33137.1
2.19855	33130.1	32733.1	32906.5	32536.6	32958.6	33044.2	33257.9	33110.7	32888.9	33025.8	33110.3	32902.4	33080.3	33114.8	33261.1	32796.8	33003.4	33004.5	33248.8	32751.4	32733.7	32724.5	33111.5	33154.3	33031.2	33304.9	32844	33158	32938.5	33190.1	33032.3	33259.2	33170.7	33407	33089.8	33252.7	33262.7	33058.5	33252.2	33189.4	33155.7	33203.7	33259.3	33139.7	33385.7	33120.8	33080.9	33025.1	33095.2
2.20096	33099	32701.1	32867.6	32477.1	32914.4	33025.9	33207.6	33047.2	32833.1	32988.2	33046.4	32836.2	33045.9	33053.3	33225.6	32775.9	32965	32974.7	33213.7	32715.6	32690.1	32684.6	33093.4	33133.8	33031.4	33280.5	32828.8	33131.8	32924.4	33147.8	33016.8	33226.9	33136.6	33380.7	33058.3	33241.3	33223.7	33020.9	33219	33152.1	33146.7	33198.1	33236	33128.3	33327.1	33092.8	33052	32981	33075
2.20337	33063	32677	32834.3	32420.5	32894.3	33000.9	33158.6	32995.6	32794	32969.8	33005	32785.9	33018.3	33016	33178.9	32751.4	32947.8	32936.2	33162.1	32676.7	32651.4	32651.2	33087.4	33111.2	33020.9	33261.5	32811.3	33097.4	32890.1	33106.4	33007.8	33196.7	33109.7	33349.8	33019.7	33217	33192	32996.5	33173.9	33109.7	33111.9	33176	33202.8	33099.9	33286.4	33070.3	33023.1	32957.8	33037.6
2.20579	33030.6	32641.3	32805.7	32391.4	32872.7	32957.6	33130.8	32968.3	32783.8	32935.1	32980.1	32757.6	32980.3	32981.9	33143.1	32725.8	32920.6	32880.7	33114.5	32656.3	32630.4	32639.3	33057.3	33073.5	32987.4	33233.6	32799.8	33073.7	32849.5	33070.5	32979.5	33173.5	33089.4	33318.5	32994.2	33182.7	33167.4	32986.4	33135.2	33066.6	33070.8	33149.7	33153	33070.8	33268.2	33039.9	32990.5	32948.9	32999.4
2.2082	32981.8	32607.4	32777.6	32369.5	32843.5	32899.7	33137.9	32939.1	32759.2	32898.1	32942	32756.7	32941.2	32955.9	33138.8	32689.8	32872.4	32843.9	33077.2	32638	32613.8	32611.9	33006.2	33040.5	32950.6	33196.4	32762.6	33031.2	32798.2	33026.4	32938.9	33145.7	33074.2	33293.3	32986.6	33161.7	33141.8	32957.7	33096.3	33030.5	33024	33112.5	33112.6	33030.9	33253.8	33009.9	32957.6	32927.2	32963.5
2.21061	32930.9	32582.8	32742.6	32339.2	32804.8	32857.1	33111.7	32904.9	32715.7	32858.8	32905.8	32727.5	32913.5	32919.3	33117.5	32634.2	32836.2	32807.8	33046.8	32591.6	32583.3	32571.2	32948.7	32987.3	32906.9	33152.7	32712.6	32975.2	32758.1	32986.4	32902	33098.8	33029.3	33256.4	32950.7	33130.8	33105.7	32904.3	33056.8	33004.2	32965.4	33060.8	33088.6	32967.7	33214.9	32984.3	32932.1	32907.8	32940.8
2.21302	32889.1	32558.6	32692.6	32313.1	32766.2	32851.1	33071.7	32885.4	32680.8	32834.6	32887.6	32666.6	32881.7	32889.6	33072.7	32594.7	32819.6	32760.7	33017.3	32531.5	32554.8	32540.1	32890.5	32931.7	32849.2	33113	32677	32924.6	32722.4	32973.2	32858	33042.4	32984	33208.8	32876.8	33082	33065.6	32847.8	33011.3	32982.8	32909.7	33010.4	33066.7	32921.5	33160.7	32950.9	32895.9	32884.6	32909.9
2.21543	32854.3	32540.3	32650.2	32288.3	32740.3	32833.7	33033.7	32864	32654.1	32804.1	32866.1	32640.1	32837.6	32860.8	33040.3	32552.9	32805.4	32731.7	32999.8	32487.3	32519.8	32521.2	32848.3	32895.7	32809.6	33061.4	32626.3	32892.2	32677.4	32952.1	32813.7	33017	32937.9	33172.9	32831.5	33022.8	33037	32825.4	32973.1	32954	32872	32978.1	33025.9	32885.8	33111.7	32940.5	32856.2	32841.2	32879.9
2.21785	32824.1	32525.5	32638	32256.5	32718.3	32795.9	33001.6	32817.4	32624.6	32770.2	32828.9	32639.9	32795.9	32842.1	33012.3	32521.3	32780.7	32720	32977.3	32495.5	32475.2	32500.2	32831.1	32870.9	32784.3	33029.8	32586.2	32864.3	32643	32903.3	32774.3	32996.6	32888.6	33137.1	32804.8	32991.9	32991.1	32803.1	32955.4	32924	32864.1	32960.3	32991.2	32881.1	33080.6	32907.9	32815.1	32788.9	32869.6
2.22026	32799.3	32500.2	32615.3	32222.2	32697.1	32750.3	32966.2	32777.7	32602.5	32741.3	32796.5	32615.6	32766.8	32821.4	32982.8	32507	32752.8	32705	32966.8	32500.7	32430	32483.1	32810.6	32860.1	32754.6	33003.4	32556.7	32854.7	32624	32852.6	32724.3	32979.3	32863.6	33089.6	32778.3	32979.3	32956.3	32784.7	32922.5	32893.8	32850	32920.4	32968.7	32877.3	33055	32863.8	32797.4	32752.4	32844.5
2.22267	32781.3	32479.7	32576.2	32197.5	32671.9	32713	32924.7	32754.4	32601.1	32720.2	32768.4	32571.2	32738.5	32803.7	32954.4	32483.7	32725.7	32685.4	32946.4	32471.7	32423.6	32471.5	32799.8	32837.2	32720.2	32999.5	32528	32843.3	32604.7	32839.4	32680.5	32947.5	32839	33045	32729.5	32961.7	32931.5	32770.1	32871.8	32874	32824.2	32897.2	32931.2	32881	33050.8	32835.8	32801.7	32729	32805
2.22508	32784.4	32455.1	32562.9	32178.9	32648.5	32686.4	32898.7	32734.8	32576.7	32694.2	32755.9	32554.5	32718.3	32767.7	32920.4	32455.4	32689.2	32668	32912	32435	32424.5	32447.3	32785.6	32809.3	32708.7	33001.6	32509.8	32814.5	32588.6	32852.6	32659.6	32928.2	32807.6	33016.5	32704.8	32943.3	32915.1	32757.7	32863.2	32874.5	32789.8	32913.6	32907.5	32879.5	33054.7	32834.8	32800.8	32734	32785.1
2.2275	32776.3	32435.8	32546.9	32145.4	32611.4	32655.5	32879.8	32704.8	32532.3	32669.7	32744.6	32538.5	32706.9	32725.4	32886.4	32428.3	32654.3	32655.5	32875.6	32390.6	32405.7	32406.6	32753.5	32785.3	32686.6	32970.7	32509	32781.7	32565.4	32844.1	32646	32907.6	32778.3	32988.9	32692.5	32912.1	32906.6	32758.1	32880.1	32864.6	32762.3	32901.9	32903.2	32860.3	33026	32816.2	32765.4	32719.6	32770.4
2.22991	32760.1	32416.5	32511.7	32108.1	32588.3	32624.4	32848.9	32681	32511.8	32644.9	32726.7	32505.1	32691.6	32693	32865.2	32404	32645.2	32640.5	32863.7	32385.3	32402.2	32382.9	32728.7	32783.9	32679.9	32967.2	32488.8	32771.2	32561.2	32835.1	32659.6	32884.8	32766.6	32968.7	32689.5	32873.6	32892.4	32737.7	32880.1	32828.4	32747.6	32867.2	32896.9	32844.3	33009.1	32813.8	32744.2	32707.3	32762.8
2.23232	32750.3	32394.4	32484.9	32096.8	32583	32608.2	32822.9	32682.1	32475.7	32617	32707.4	32473.4	32669.4	32648.5	32858.4	32369.8	32631.5	32610.6	32856.6	32387.1	32414.1	32361.1	32710.6	32755.5	32670	32951.1	32449.9	32741.9	32556.1	32815.1	32665.1	32859.7	32761.6	32955.7	32687.1	32851	32871.8	32707.3	32865.2	32790.4	32748.6	32852.3	32862.4	32841.9	32987.7	32791.3	32726.3	32694.6	32760.4
2.23473	32722.5	32370.6	32469.3	32077.6	32564.2	32604.5	32815.2	32671.9	32441.5	32596.8	32663.5	32463.5	32645	32611.3	32827.7	32331.7	32610.6	32581.2	32836.9	32365.6	32394.8	32313.2	32697.2	32712.1	32656.8	32915.9	32419.9	32716.7	32524.6	32801.5	32647.8	32837.2	32743.9	32954.9	32668	32829.9	32845.5	32684.1	32845.5	32767.6	32725.9	32836	32832.8	32813.2	32958.9	32764.3	32700.1	32681.9	32751.1
2.23714	32680	32356.8	32464	32050.2	32524.8	32584.6	32793.9	32641.4	32426.3	32577.8	32628.6	32444.8	32625.6	32596.1	32786.7	32317.3	32584.4	32574.2	32804.1	32325.7	32366.5	32277	32673	32667.2	32632.7	32876.1	32406.3	32690.1	32522.4	32775.4	32615	32811.8	32727.4	32952.8	32625.9	32814.9	32827.9	32655.7	32816.7	32764.3	32698.6	32805.8	32823.7	32766.7	32925.5	32752	32674	32654.6	32699
2.23956	32647.8	32324.3	32457.5	32017.8	32484.8	32555.8	32763.1	32625.3	32431.2	32563.2	32627	32416.4	32595.3	32590.6	32757.5	32310	32544.1	32558.2	32772.5	32308.7	32353.6	32255.2	32633.8	32642	32596.3	32846.3	32395.3	32661.2	32522	32738.5	32584.2	32794.4	32722.5	32934.3	32601.9	32809.9	32815.6	32632.5	32794.4	32749.2	32679	32755.5	32818.1	32725.8	32911.3	32755.7	32679.9	32637.3	32668.8
2.24197	32606.9	32297.6	32423.6	31995.4	32448.9	32523.1	32734.5	32607	32421.5	32544.7	32609.5	32393.9	32542.9	32590.8	32731.2	32278.9	32497.2	32527.7	32739.7	32291.3	32330.2	32229.3	32601.8	32616.1	32562.8	32811	32368.1	32634.6	32476.8	32713.4	32545.7	32764.9	32673.8	32926.9	32586.3	32780.7	32776.8	32603.5	32771.3	32722.2	32644.5	32713.9	32776.4	32701.4	32871.4	32712	32663.9	32593.4	32632.3
2.24438	32571.1	32271.4	32398.8	31976.3	32422.6	32493.6	32701.8	32559.7	32370.8	32510.9	32572.5	32373.5	32508.8	32560.5	32714.4	32233.3	32455.7	32487.4	32720.2	32267.9	32276.1	32201.8	32584.3	32599.8	32529.8	32797.1	32327.3	32627.7	32415.7	32708.2	32503.2	32713.7	32606.6	32903.7	32558.8	32753	32734.5	32584.3	32752	32679.4	32618	32675.5	32731.9	32663.5	32828.6	32671.6	32610.1	32567.4	32592.1
2.24679	32529.5	32260.9	32387.2	31940.5	32410.4	32466.1	32667.7	32520.7	32332.7	32488.9	32543.7	32342.7	32502.8	32539.9	32702.1	32211.6	32424.3	32455.9	32706.2	32235.1	32216	32185.1	32560.8	32586.6	32487.2	32781.9	32309	32619.8	32376.8	32690.7	32462.7	32679.2	32581.2	32864.4	32522.9	32734.7	32717.7	32553.9	32723.9	32641.3	32602	32651.4	32708.1	32624.6	32800	32648.7	32561.5	32543	32572.3
2.2492	32503.3	32233.8	32373.1	31908.8	32398	32442.4	32640.2	32493.3	32308	32487.8	32519.4	32318.3	32476.9	32523.4	32673.2	32208.5	32412.3	32435	32675.3	32211.3	32179.9	32178.2	32552.8	32578.2	32462.8	32768.5	32284.8	32588.6	32350.3	32648.3	32437.3	32662.6	32567.2	32826.7	32494.4	32701	32703	32527.8	32686.6	32631.2	32582.5	32632.3	32675.1	32595.7	32747.3	32604.7	32525.5	32522.6	32560.8
2.25162	32477.8	32194.9	32348	31894.9	32364.5	32419.9	32603.4	32477.4	32273.7	32465.2	32502.3	32303.2	32456.1	32501.1	32640.4	32209.3	32401.8	32408.9	32631.8	32196.4	32158.9	32159.4	32544.5	32543.7	32468.9	32737.9	32249.7	32558.2	32333.7	32617	32419	32629	32559.1	32798.2	32482.6	32672.5	32664.7	32505.3	32664.5	32612.5	32548.8	32621.5	32639.5	32570.9	32716.6	32548.8	32498.7	32494.6	32543.7
2.25403	32466.1	32157.3	32312.2	31878.6	32325	32403	32579.2	32467.5	32249.6	32430.5	32480.1	32269.4	32453.2	32476.3	32606.1	32192.9	32393	32383.3	32601.8	32180.5	32136.4	32129.7	32522.7	32512.8	32469.3	32693.4	32215.5	32525.7	32320	32588.8	32404.2	32585.6	32534.4	32763.7	32469.7	32654.5	32639.2	32464.2	32638.6	32579.9	32528.8	32608.8	32617.5	32549.5	32713.7	32522.3	32461	32468.3	32512.2
2.25644	32454.8	32123.8	32271.8	31865.9	32302.9	32385.7	32587.9	32429.9	32247.8	32390.8	32460.7	32232.5	32446.2	32476.9	32581	32185.9	32378.1	32367.9	32597.7	32146.2	32109.8	32127.6	32487.3	32511.3	32442.8	32656.8	32196.2	32490	32297.1	32577.6	32391.1	32576.1	32501.9	32739.4	32450.8	32629.5	32635.3	32441.2	32613.9	32547.2	32506.4	32592.1	32586.7	32520.3	32695.9	32535.7	32425.4	32437.5	32487.3
2.25885	32440.2	32074	32239	31833.9	32274.7	32353.7	32582.9	32381.9	32231.2	32365.3	32447.3	32204.7	32430.2	32472.6	32569.8	32171	32357.9	32357.7	32584.2	32117.9	32091.6	32121.6	32468.4	32510.1	32422.8	32637.8	32199.5	32479.6	32270.4	32574.2	32386	32580.3	32479.6	32719	32418.8	32597.1	32624.9	32420.1	32572.9	32525.8	32484.5	32561.9	32554.1	32505.4	32675.5	32529.7	32399.9	32410.5	32465.2
2.26127	32433.8	32086.5	32245.1	31818.9	32258.8	32353	32557.8	32363.2	32215.2	32339.3	32432.3	32204	32408.6	32457.6	32577.5	32151.3	32350.2	32341.3	32571.5	32094.1	32082.8	32112.1	32449.1	32493.2	32404.4	32634.6	32203.4	32473	32257.3	32570	32380.9	32575.1	32463.6	32708.5	32389.2	32586.6	32597.3	32402.9	32558	32514.5	32469.5	32549	32532.4	32497.9	32678	32505	32416	32404.5	32468.8
2.26368	32422.7	32092.3	32246.6	31796.9	32259.3	32352.3	32539.4	32373.5	32207.9	32344.2	32421.5	32212.5	32409.7	32436.6	32560.4	32133.5	32330.4	32318.3	32577.8	32091.1	32085.3	32107.9	32450.1	32481.9	32376.6	32614.3	32207.4	32470.2	32250.4	32559.4	32360.8	32565.3	32457.1	32687.5	32381.9	32595.8	32593	32398.2	32546.2	32509.1	32473.3	32551.7	32516.6	32469.3	32695.5	32486.9	32425.6	32414.2	32465
2.26609	32417.1	32070.1	32232	31791	32259	32329.8	32523	32369.1	32206	32344.8	32431.4	32224.8	32405.2	32430.4	32547.5	32115.2	32317.1	32302.7	32569.5	32091	32092.6	32105.8	32447.7	32463	32347.1	32610.1	32200.3	32459.5	32249.4	32545	32348.5	32568.2	32452.2	32680.7	32384.3	32578.8	32588.5	32378.2	32542.1	32507.6	32470.9	32557.9	32517.5	32439.6	32704.7	32481	32431.8	32396.2	32457.3
2.2685	32404.3	32057.2	32204.2	31789.6	32256	32312.4	32511.9	32361	32204.4	32359.8	32426	32233.2	32394.4	32416.5	32559.8	32120.5	32322.5	32293.5	32553.5	32077.7	32074.2	32101.4	32431.1	32439.5	32341.2	32603.8	32207.9	32445.8	32239.2	32521.8	32330	32564.6	32449.2	32691	32381.3	32558.4	32565.5	32367.9	32547.4	32492.6	32474.5	32551.6	32520.2	32435.4	32691.8	32472.9	32422.2	32376.7	32447.2
2.27091	32381.7	32068	32169.2	31806.8	32254.8	32308.1	32516.8	32369	32206.9	32371.2	32417.2	32224.1	32379.4	32398.5	32560.5	32114	32318.6	32280.2	32548.1	32070.7	32060.7	32093.5	32434.5	32451	32346.2	32597	32210.9	32432.9	32235.2	32490.8	32328.2	32555.4	32434.5	32708.3	32380.6	32538.7	32547.4	32375.4	32557.4	32473.7	32473.9	32537.2	32516.6	32434.8	32661.9	32474.2	32425.9	32377.2	32429.5
2.27333	32362.5	32065.7	32156.7	31822.7	32253.3	32308.8	32515.8	32398.5	32217	32365.2	32401.1	32211.1	32367.3	32391.4	32557.1	32115.8	32306.7	32268.4	32550.7	32075.6	32064	32077.6	32417.9	32452.7	32345.5	32589.5	32206.6	32431.8	32236.1	32480	32333.4	32538	32435.5	32700.2	32386.2	32535.4	32555.8	32375	32545.2	32467.3	32460.5	32528.7	32527.3	32431.2	32649.4	32472.3	32431	32396.7	32421
2.27574	32378.3	32064.6	32180	31816.9	32247.4	32319	32520.5	32400.2	32219.1	32351.9	32382.8	32196.6	32376.5	32405.2	32554.5	32110.7	32302.1	32273.2	32547.1	32083.2	32070	32057.1	32393.6	32441.9	32338.7	32596.9	32187.2	32433.3	32238.2	32483.9	32342.1	32549.6	32433.6	32687.7	32393	32543.4	32570.8	32369.7	32551.1	32476.3	32435	32533.2	32538.6	32447.2	32657.7	32468.6	32427	32394.7	32420.5
2.27815	32372	32047.9	32193.6	31796.4	32244.1	32325.3	32513.7	32390.4	32208.3	32336.7	32387.3	32179.9	32382.1	32410.9	32552.3	32102.8	32305.7	32282.6	32551.1	32075.9	32077	32031	32409.2	32450	32335.8	32607.7	32179.7	32439.5	32224	32502.1	32337.5	32565.5	32428.2	32689.4	32392.6	32543	32569.6	32358.8	32556.8	32490.4	32425.1	32537.4	32528.4	32460.4	32670.4	32461	32421.8	32381.7	32410.5
2.28056	32364.2	32041	32188.8	31792.7	32265.3	32320	32509.2	32378.7	32207.3	32321.4	32416.4	32170.7	32377	32413.7	32555	32104.1	32306.7	32292.8	32552.5	32057.5	32083.4	32044.2	32428.9	32464.7	32331.4	32616.3	32193.4	32437.3	32212.2	32517.5	32338	32557.7	32419.5	32670	32389.6	32554.1	32568.3	32360.6	32545.6	32523.2	32438.4	32535.2	32509.5	32450.6	32671.5	32458.1	32416	32375.2	32410.5
2.28298	32372.9	32040	32184.2	31800.4	32287.9	32323.8	32503.4	32363	32207.6	32318.2	32430.1	32170.1	32383.2	32404.5	32557.1	32099.4	32326.1	32294	32533.8	32070.5	32074.1	32064.7	32422	32459.4	32344	32625.2	32187.1	32449.1	32222.3	32533.7	32330.1	32548.6	32432.8	32654.4	32375.7	32565.5	32568.1	32372.5	32536.9	32531.4	32435.1	32528.6	32510.2	32453.9	32655.3	32464.6	32406.3	32359.1	32410.4
2.28539	32393.8	32048.8	32193.9	31788.3	32288.6	32323.3	32509.3	32345.8	32195.2	32324.7	32411.3	32176.3	32380.9	32388.5	32558.3	32088.1	32333	32305.4	32519.6	32089.9	32059	32050.9	32412.5	32461.8	32348.4	32628.8	32173.2	32458.2	32231.2	32532.4	32313.7	32553.6	32443.2	32658.1	32369.1	32556.4	32583.4	32385.4	32554.7	32509.6	32433.4	32534.5	32508	32478.8	32645.8	32465	32406	32353.4	32400.5
2.2878	32376.8	32064.9	32196.7	31778.7	32265.7	32303.6	32526.8	32354.1	32187.6	32316.7	32402.8	32200.5	32372	32408.7	32564.3	32094.3	32345.6	32320.2	32527.4	32087.5	32051.1	32046.4	32413.7	32465.7	32365.1	32613.2	32161.9	32460.2	32235.6	32512.6	32306.4	32570.3	32456.4	32668.4	32379.3	32580.8	32593.6	32392.3	32554.5	32503.5	32442.8	32536.7	32506.3	32493.4	32638.7	32471	32426.5	32360.1	32406.2
2.29021	32350.1	32083.3	32181.9	31780.2	32264.8	32289.9	32540.9	32386.3	32187.3	32318.7	32403.2	32214.5	32367.1	32419	32572.5	32098.2	32349.7	32309.5	32521.3	32073.2	32051.6	32054.6	32415.9	32465.7	32376.7	32600.7	32152.5	32466.8	32238.4	32509.3	32317.2	32560.9	32450.8	32680.2	32375	32619.9	32610.2	32388.2	32539.7	32498	32457.4	32537.4	32506.2	32485.7	32643.7	32465.8	32430	32359.1	32422.9
2.29262	32336.2	32080.5	32162	31796.1	32265.6	32308.4	32542	32390.6	32186.8	32328.6	32401.2	32214.5	32369.2	32417.8	32564	32096.9	32343	32296.5	32526.1	32083.3	32059	32053.6	32406.2	32464	32371.5	32593.6	32157.1	32489.7	32233.5	32513.3	32330.1	32536.7	32448.8	32696.7	32363.4	32603.7	32631.5	32370.9	32529.9	32510.9	32457.3	32528.7	32512.4	32481.8	32638.7	32472.3	32395.4	32366.2	32426.2
2.29504	32341.6	32066.8	32154.4	31822	32261.9	32323.1	32552.5	32380.2	32195.8	32341.1	32399.7	32204.6	32382.3	32416.3	32561.6	32107.2	32335	32298.3	32546.8	32083	32062.5	32071.9	32400.7	32463.2	32353.5	32595.5	32182.8	32487.3	32232.2	32507.6	32336.8	32539.9	32454.8	32708.7	32358.5	32575.4	32624.7	32382.6	32540	32518.8	32448.2	32537.5	32523.8	32486.1	32634.8	32475.2	32393	32368.6	32414.8
2.29745	32358.6	32068.3	32165.2	31829.9	32264.2	32341.5	32559.2	32379.1	32219.5	32348.7	32389.9	32201.3	32409.2	32420.8	32561.6	32108.8	32331.8	32311	32566.5	32088.5	32068.3	32082.9	32406.7	32465.3	32338	32612.6	32193.7	32493.2	32244.7	32516.7	32339.5	32559.1	32457.7	32720.7	32373.1	32569	32602.5	32408.3	32547.1	32536.3	32440.8	32524.7	32533	32490.1	32636.7	32466.7	32421.3	32365.5	32410.2
2.29986	32374.4	32079.5	32169.1	31813.4	32271.3	32340.7	32534.3	32372.1	32228.4	32341.4	32376.8	32188	32423.6	32402.9	32556.5	32097.7	32323.9	32305.8	32546.2	32109.5	32086.2	32080.3	32418	32460.3	32326.2	32626.3	32199.8	32508	32247.2	32524.9	32334.8	32551.5	32439.2	32725.5	32396.5	32553	32600.7	32427	32535.6	32543.2	32450.5	32511.8	32521.4	32474.1	32645.1	32457	32411.7	32363	32418.8
2.30227	32373.5	32074.6	32179	31797.1	32273.7	32315.2	32518.4	32371.7	32225.5	32328.7	32384.7	32181.6	32431	32409.7	32558.6	32097.4	32315	32288.7	32529.2	32108	32083.2	32093.1	32423.9	32470.3	32320.2	32635.5	32200.8	32496.8	32248.4	32499.8	32320.9	32542.3	32438.7	32707.4	32418.6	32545.6	32601.2	32419.4	32525.6	32527.9	32457.5	32515.2	32512.2	32464.7	32669.8	32459.9	32407.5	32366.3	32431.3
2.30469	32368.5	32064.9	32191.5	31791.5	32262.5	32308.2	32524.7	32383.5	32211.6	32330.4	32398	32186.2	32427.1	32407	32560	32100.5	32308.1	32282.5	32519.5	32077.7	32069.6	32092	32435.3	32490	32331.7	32626.4	32196.5	32459.9	32236.7	32487	32323.9	32531.1	32434.8	32685	32418.9	32533.5	32609.9	32404.6	32530.9	32498.8	32464.6	32542.8	32513.9	32464.7	32686.8	32461.7	32406.2	32354.9	32430.6
2.3071	32362.2	32063.5	32193.3	31793.3	32254.1	32310.7	32536.6	32390.1	32212.1	32342.3	32403.2	32189.2	32406.3	32400.1	32544	32079.8	32306.3	32292	32505.4	32070.4	32069.9	32084.7	32435.8	32495.7	32353.3	32608	32195.7	32438.8	32222.6	32487	32319.4	32507	32416.2	32669.6	32398.1	32538.6	32621.1	32402	32548.5	32505.8	32485.3	32557.8	32535.5	32471.1	32673.4	32449	32393.9	32353.6	32427.3
2.30951	32365	32079	32190.2	31802.5	32268	32305.7	32559	32389.3	32202.9	32344	32418.5	32190.9	32385.5	32405.4	32531.4	32065.4	32313.2	32289	32510.7	32067.2	32080	32092.7	32437.6	32493.2	32353.9	32609.1	32193.1	32439.8	32221.2	32485.4	32313.3	32506.4	32421.8	32673.5	32383.6	32549.3	32611.9	32405.6	32571.9	32510.7	32497.2	32552.8	32541.4	32476.9	32679.9	32455	32399.9	32353.1	32428
2.31192	32386	32084.8	32185.8	31816.4	32275.8	32310.8	32553.1	32377.6	32179.3	32334	32421.7	32215.8	32372.5	32422.5	32538.8	32068.3	32317.3	32273.5	32522.1	32059.8	32090.9	32088.3	32435	32483.5	32364	32611.9	32184.3	32433.6	32230	32482.4	32320	32512	32443.3	32682.4	32379.5	32541.9	32600	32402.1	32584.3	32499.8	32483.1	32545.9	32542.2	32473	32679.7	32483.9	32411.9	32363.4	32423.3
2.31433	32407.6	32067.7	32183.5	31823.1	32261.2	32315.1	32530.5	32374.1	32161.2	32331.3	32409.7	32223.4	32366.6	32411.7	32539	32072.7	32315.5	32272.4	32524.2	32070.4	32101.4	32085.1	32423.7	32466.7	32387.5	32593.7	32177.4	32432.1	32234.7	32500.7	32325.1	32526.6	32453	32690.5	32381	32547.5	32587.7	32399.2	32576.3	32490.3	32468	32553.5	32534.9	32464.9	32670	32496.4	32404.9	32375.4	32408.7
2.31675	32413.9	32051.3	32190.4	31814.4	32253	32298.5	32525.5	32384.2	32168.5	32340.3	32414.4	32212.5	32355.9	32391.6	32540.3	32079.2	32322.2	32285.6	32524.2	32086.1	32094.3	32088	32403.4	32449.5	32391.4	32584.9	32180.1	32444.2	32236.5	32523.5	32334.7	32548.9	32459.3	32694.1	32387.5	32554.7	32582.9	32389.2	32564	32489.9	32457	32567.9	32545.3	32470.2	32677.4	32466.8	32403.2	32393.8	32409.1
2.31916	32413.2	32046.6	32186.3	31812.1	32259	32300.8	32521.1	32390.7	32195.6	32351.8	32419.1	32207.2	32349.1	32394.5	32555.2	32105.1	32340.3	32307.9	32524.1	32101	32092.3	32088.4	32406.2	32468.1	32384.1	32600.7	32179.7	32454.3	32255.2	32537.7	32340.5	32559.3	32468.3	32694.2	32405.1	32557.6	32597.8	32388.5	32562.6	32510.9	32451.4	32566.3	32566.5	32478	32687.5	32470.7	32413.8	32413.3	32441.3
2.32157	32405.4	32059.9	32178.4	31814.6	32269.7	32319.9	32522.4	32386.2	32200.2	32365.1	32407.8	32202.8	32369.5	32422.3	32565	32116.8	32351.8	32329	32535.3	32115.4	32104.1	32086.8	32436.2	32486.4	32394.4	32617	32180	32470.7	32256.9	32524.8	32336.4	32556.7	32473.6	32707.2	32401.7	32568.8	32600.5	32400.9	32563.5	32528.2	32473.7	32560.9	32574.2	32482.1	32683.2	32482.2	32411.3	32415.9	32471.5
2.32398	32404.8	32079.7	32169.3	31814.3	32269.9	32318.3	32553.4	32387.1	32217.8	32372	32393.3	32202.7	32388.2	32418.4	32573.2	32118.6	32348.6	32329.4	32546.2	32130.5	32117.2	32098.8	32460.4	32492.1	32395.2	32612.5	32184.7	32487.8	32255.3	32507.1	32318.5	32552.5	32484.4	32714.9	32394.6	32567.8	32595.3	32406.7	32570.5	32524.3	32487.3	32561.5	32562.2	32484.7	32690.5	32478.2	32416.1	32417.8	32487.2
2.32639	32402.2	32083.8	32189.1	31816.1	32267.2	32320	32581.6	32398.2	32243.6	32370.2	32408.1	32214.6	32390.2	32409.9	32595.2	32135.8	32342.8	32319.5	32560.3	32127.2	32117.2	32119.6	32467	32500.1	32379	32608.5	32201.2	32502.3	32269.1	32511.5	32301.4	32567.7	32498.9	32717.9	32410.6	32572.1	32599.5	32406.8	32590	32514.4	32478.3	32551.3	32583.3	32499.5	32710.2	32481	32439.5	32416.7	32503.8
2.32881	32394	32094.2	32217.2	31827.6	32282.8	32344.9	32578.4	32407	32246.5	32380.8	32446.1	32235.4	32415	32414.8	32600.6	32137	32343.9	32322.6	32571	32119.6	32121.6	32121.7	32464	32512	32383.3	32619.2	32217.4	32496.9	32284.6	32532.3	32316.4	32591.6	32516.4	32725.4	32428.9	32573	32621.5	32395.4	32609.9	32508.1	32493.6	32565.1	32611.9	32517.4	32717.9	32497.5	32457.9	32426.9	32512.7
2.33122	32403.6	32106.2	32224.7	31847	32310	32369.9	32575.5	32405.4	32255.3	32394.3	32471.1	32255.4	32447.3	32443.2	32606.5	32135	32331.6	32341.4	32582.4	32113.5	32131.5	32130.6	32463.8	32526.1	32414.2	32641.2	32224.6	32488.2	32291.9	32556.1	32362.8	32612.4	32514.5	32729	32445.4	32571.1	32650.5	32400.3	32607.4	32513.1	32521.5	32598.9	32615.5	32527.5	32716	32497	32466.6	32440.7	32527.2
2.33363	32423.7	32109.2	32222.2	31865.4	32313.4	32387.6	32576.8	32429.4	32249.7	32391.5	32484.3	32281.3	32440.9	32472.6	32633.3	32140.3	32338.2	32337.8	32596.3	32125.2	32143.1	32151.4	32479.8	32526.8	32434.1	32665	32231.7	32496.5	32299.1	32564.8	32389	32620.7	32498.5	32747.2	32450.9	32589	32656.8	32423.4	32600.3	32535.3	32530.6	32624.7	32599.8	32536.3	32720.5	32505	32487.1	32459.1	32550.5
2.33604	32448.9	32100.3	32222.5	31876.3	32321.6	32398.5	32573.8	32449.1	32239.6	32389.6	32473.6	32307.1	32437	32489.8	32653.4	32145.1	32358.2	32352.6	32617.9	32146.5	32137.8	32173.3	32498.5	32520.8	32444.8	32663.5	32239.5	32517.5	32291.2	32579.4	32400.5	32635.5	32489.6	32774.8	32461	32606.1	32644.3	32449.4	32596.7	32569	32534	32629.8	32584.5	32554.9	32721	32531.4	32510	32484	32551.7
2.33846	32450.8	32105.5	32229.4	31881.5	32329.7	32412.3	32587.6	32453.9	32252.2	32402.5	32480.5	32316.9	32457.6	32492.3	32663.2	32152.8	32382.1	32378.2	32616.4	32158.2	32146.4	32170.4	32515.8	32526.9	32450.8	32669.5	32250	32523.5	32298.6	32597.5	32413.3	32645.1	32517.1	32788.5	32466.4	32620.5	32649.2	32459.2	32605.1	32601.2	32528.5	32625	32572.5	32561.8	32734.1	32540.2	32518.1	32486.2	32528.6
2.34087	32451	32123.7	32224.5	31868.9	32324	32420.7	32609.3	32463	32263.7	32413.5	32501.2	32296.3	32466	32486.2	32675.7	32174.4	32396.7	32387.2	32600.2	32164.8	32150.6	32163.1	32525.8	32539.8	32451.8	32689.4	32249.7	32515.3	32317	32607.8	32418.4	32637	32554.6	32787.6	32450.3	32628.6	32653.2	32445.8	32615.1	32611	32536.1	32616.1	32575.5	32551	32745.7	32516.1	32512.6	32470.2	32518.3
2.34328	32457.9	32146.5	32212.3	31855.2	32332.5	32419.2	32615.3	32468.2	32259.4	32428.6	32498.5	32277.3	32442.7	32484.7	32678.1	32181.3	32397	32386	32598.1	32162	32155.2	32161.3	32519.7	32541.6	32449.7	32696	32253.8	32503	32311.4	32608.8	32407.3	32617.4	32556.2	32775.5	32446	32638.7	32652.7	32445.1	32615.2	32587.4	32545.9	32623.5	32585.4	32536.1	32733.7	32492.1	32492.7	32457.6	32503.5
2.34569	32454.4	32171	32221.3	31872.5	32335.3	32425.4	32616.1	32451.6	32251.9	32432.5	32484.5	32268.5	32437.8	32503.2	32672.7	32181	32398.6	32398.8	32630.4	32160.7	32151.5	32160.6	32500.3	32536	32446.7	32685.7	32258.3	32496.9	32304.6	32600.4	32400.1	32616.2	32540.4	32730.1	32460.5	32631.6	32652.1	32461.7	32617.6	32585.2	32557.1	32631	32609.5	32530.1	32730	32485.1	32479.5	32440.2	32501.7
2.3481	32460.8	32181.3	32249.3	31889.8	32321.6	32424.6	32612.2	32440.2	32256.5	32419.9	32484.5	32267.5	32446.9	32501.3	32672	32181.7	32418.6	32404.5	32647.1	32167.2	32160.4	32170	32499	32539.3	32451.6	32691.9	32255.5	32504	32305.7	32591.4	32403.5	32620.8	32518.8	32713.2	32460.8	32614.6	32654.1	32462.7	32632.2	32601.5	32537.5	32626	32615.6	32531.2	32740.7	32492.9	32475.9	32423	32498.1
2.35052	32471.6	32173.8	32246.1	31877.7	32307.3	32402.4	32610.2	32440.2	32276.1	32416.3	32489.2	32266.2	32445.2	32481.6	32666.8	32204.5	32431.1	32398.5	32634.7	32160	32155.5	32162.9	32503.3	32537.4	32436.2	32685.5	32257.4	32511.3	32306.6	32591.9	32394.6	32595.7	32502.8	32714.5	32451.7	32612.5	32653.3	32439.3	32628.5	32603.9	32512.4	32602	32610.8	32538.3	32738.3	32512.8	32461.7	32427.2	32491.7
2.35293	32467.8	32166.2	32242.3	31847.7	32305.5	32398.8	32576.5	32433.7	32274.3	32416.3	32457	32258.6	32435.4	32456.3	32668.9	32187.6	32422.6	32408.3	32642.3	32150.6	32136.2	32152.8	32513.4	32529	32433.2	32662.9	32261.8	32506.7	32323.2	32601.7	32404	32580.4	32497.3	32700.8	32455.8	32605.6	32657.8	32444.5	32624.8	32597.7	32496.3	32583.7	32597.1	32532.4	32721.5	32527.3	32453.1	32425	32484.7
2.35534	32454.6	32147.2	32246.7	31833	32306.3	32400	32548.8	32423.2	32252	32395.8	32420.3	32244.2	32425.3	32435.9	32651.1	32167.5	32415.5	32391.2	32638.8	32143.8	32121.2	32144.3	32514.5	32526.7	32415.3	32647.2	32244.7	32511.3	32338.3	32600.8	32406.9	32589.4	32488	32677.2	32422.3	32591.8	32644.2	32441.1	32610.2	32579	32479.4	32568.1	32597	32523.7	32702	32508.6	32454.3	32413.3	32483.7
2.35775	32420.8	32121.3	32239.5	31829	32303.2	32377.3	32536.7	32399.9	32228.8	32370.9	32412.3	32215.5	32393.8	32421.6	32613.3	32156	32382.6	32335	32604	32139.5	32098.4	32117.8	32491.3	32516.5	32386.2	32632.4	32227.5	32486.2	32307.2	32568.7	32376.1	32582.7	32481.2	32664.2	32375.2	32572.9	32608.6	32400.1	32574.3	32537	32454.1	32547.3	32585.2	32526	32669.4	32476.7	32438.4	32378.1	32471.4
2.36016	32383.5	32093	32221.5	31833	32294.3	32356.3	32535.4	32381.8	32198.1	32361.5	32404.1	32188.7	32364	32405.4	32577.2	32139.1	32356.8	32315.6	32578.1	32132.1	32075.8	32086.1	32454.8	32502.2	32372.9	32605.9	32230.9	32456.9	32277	32536.5	32349.7	32546.9	32468.7	32662	32354.8	32544.2	32563.6	32367.7	32543.5	32503.3	32442	32543.4	32563.7	32512.7	32650.1	32459.6	32419.8	32368.5	32441.4
2.36258	32354	32069.4	32198.8	31827	32280	32340.7	32520.6	32383.5	32173.9	32333.8	32390.7	32177.5	32330.9	32383.2	32560.1	32112.2	32334.7	32319.3	32571.5	32110.3	32074.8	32057.8	32425.6	32475.2	32360.8	32601.5	32205.5	32448.5	32258.1	32506.7	32337.4	32511.4	32446	32663.6	32345.7	32506	32538.3	32377.7	32525.6	32479.7	32429	32548.4	32527.3	32475.4	32646.8	32466.4	32405.7	32358.6	32418.5
2.36499	32336.7	32058.3	32187.2	31816.4	32258.6	32338.4	32515.7	32378.9	32170.9	32288.2	32394.9	32172.8	32320.8	32365.9	32536.8	32090.5	32314	32324	32565.4	32085.6	32085.7	32033.4	32405	32445	32328.8	32603.1	32164.8	32432.2	32226.3	32488.8	32327.3	32494.3	32422.7	32667.9	32340	32480.7	32533.3	32369.5	32496.6	32459	32408.7	32530.5	32507.5	32445.4	32643	32452.9	32387.5	32343.3	32407.8
2.3674	32330.7	32047.5	32184.2	31803.8	32234	32320.8	32509.8	32346	32163.1	32290.7	32394.7	32179.6	32315.6	32356.1	32524.4	32081	32290.1	32309.3	32543.2	32052.8	32073.2	32015.3	32390.1	32420.5	32319	32598.3	32132.4	32419	32213.1	32473.3	32312.7	32488.7	32396.1	32654.7	32337.3	32490.6	32538	32347.8	32488	32444.7	32387.6	32502.3	32491.8	32424.7	32623.4	32432.2	32373	32338.3	32393
2.36981	32335.9	32034.2	32173.4	31779.5	32217.1	32294.7	32504.3	32320.9	32156.2	32315.6	32377.6	32183.1	32305.3	32346.8	32515.3	32062.8	32288.7	32296.1	32516.8	32035.2	32057.6	32024.5	32372.1	32406.5	32322.1	32584.6	32112.6	32413.8	32209	32467.8	32291.9	32473.5	32380.7	32622.4	32332.2	32499.5	32519.8	32321.1	32498	32437.3	32373.6	32483.1	32477.3	32411.2	32611.5	32442	32369.4	32336.8	32372.7
2.37222	32345.9	32033.5	32163.2	31762.9	32218.6	32287.4	32493.2	32317.3	32157.7	32326.1	32365.3	32169	32289.5	32337.3	32505.8	32057.1	32279	32283.1	32508.2	32027.4	32036.5	32032.1	32371.1	32398.8	32322	32573.5	32115.4	32397.5	32193.2	32456.8	32282	32470.9	32387	32600.5	32323.9	32497.9	32499	32315.3	32511.4	32430.9	32367.2	32488.5	32461.7	32415.9	32607.2	32458.7	32366.5	32318	32370.5
2.37464	32320.9	32032.5	32155.8	31753.3	32216.9	32271.9	32481.5	32320.4	32137.3	32310.8	32348.4	32164.4	32289.9	32334.7	32506.5	32055.1	32257.5	32275.1	32503.1	31991.1	32020.8	32033.9	32372	32391.9	32325.2	32563.4	32142.8	32376.6	32178	32432.6	32274.3	32467.8	32372.5	32584.4	32314.5	32474.8	32491.5	32302	32498.1	32403.1	32359.2	32490.4	32467.7	32397.4	32607.3	32448.3	32353.2	32287	32367.6
2.37705	32293.4	32015.2	32142.6	31747.2	32202.6	32258.8	32468.6	32329	32129.4	32289.3	32331.3	32171.6	32301.7	32321.2	32526	32050.6	32254.4	32263.5	32501.1	31964.6	32015.6	32035.2	32360.2	32389	32325.7	32557	32145.9	32388	32186.5	32420.9	32252.1	32463.7	32343.7	32568.8	32284.5	32457.1	32491.5	32291.3	32463.7	32393	32352	32477.8	32479.6	32385	32593.4	32418.8	32336.2	32268.8	32342
2.37946	32299.5	31994.4	32117.5	31736.6	32182.9	32251.4	32462.8	32344.5	32137.6	32275.7	32345.6	32171	32310	32314.8	32523.2	32035.3	32257.1	32231.1	32485.6	31990.7	32012.5	32024.2	32353.9	32389.6	32303	32551.7	32108.9	32410.7	32191.8	32429.1	32230.8	32455.1	32313.8	32565.2	32252.5	32456.8	32492.4	32288.5	32434.5	32390.1	32344.2	32459.2	32467.3	32383.2	32572.3	32392.7	32327.9	32268.1	32329
2.38187	32304.5	31984	32096.1	31719.6	32169.8	32239.8	32463.8	32341.3	32144.8	32260.1	32352.7	32165.4	32310.8	32322.5	32521.3	32003.9	32247.7	32222.3	32462.7	32015.7	32005.5	32003.2	32354.3	32389.4	32285.7	32560.2	32091.6	32398.8	32189.7	32422.1	32221.8	32443.2	32298	32576.3	32229.8	32464.9	32474.9	32279	32426.4	32395.1	32334.2	32441.4	32443.4	32376.3	32572	32367.5	32327.1	32275.1	32330
2.38429	32297.1	31961.7	32086.9	31686.1	32159	32233.4	32458.9	32317.2	32141.9	32238.4	32340.6	32164.1	32302.8	32334.5	32512.7	31984.7	32238.7	32231.6	32437.1	32003.5	31999	31984.7	32342.4	32382.9	32263.3	32538.6	32093.2	32369.3	32178.1	32404.2	32211.2	32434.7	32301.7	32572.2	32218.8	32471.8	32447.5	32258.9	32431.8	32397.5	32319.2	32426.8	32433.9	32375.5	32573.2	32346.2	32315.4	32277.4	32319.8
2.3867	32298.9	31946.8	32086.5	31678.6	32153.4	32225.4	32455.4	32309.6	32116	32243	32331.5	32139.8	32292	32344.1	32516.5	31983.5	32230.3	32245.5	32426.4	31993.1	31998.4	31963.6	32302	32377.8	32271	32516.2	32099.7	32360.6	32173.2	32401	32198.7	32445.4	32306.5	32540.4	32222.4	32456	32441.8	32262.6	32420.7	32405	32315.9	32417.5	32435.5	32387.8	32567.9	32341.5	32307.6	32277.2	32318.6
2.38911	32290.2	31939.3	32083.4	31686.9	32148.7	32203.1	32458.2	32316.1	32120.3	32259.6	32319.1	32120.6	32288.6	32324.4	32507.7	31997	32220.8	32239	32416.8	31990.8	32002.4	31950.2	32288.1	32356.1	32286.2	32509.1	32106.5	32368.5	32163.9	32399.3	32198.8	32438.9	32303.5	32520.4	32237.6	32442.6	32441.1	32265.7	32406.8	32406.7	32323.9	32426.3	32428.6	32393.2	32568.2	32328.8	32309.1	32263.7	32323.1
2.39152	32281.5	31949	32085.4	31686.1	32146.2	32210.5	32488.1	32320.6	32155.3	32269.7	32300.8	32114.8	32304.5	32298.5	32492.5	32013.5	32225.7	32224	32412.1	31983.7	32005.1	31956.7	32305.7	32340.9	32291	32517.3	32087.5	32366.8	32143.6	32394.4	32212.8	32425.9	32311.8	32543.3	32256.7	32456.4	32447.6	32273.6	32431.3	32404.2	32338.3	32443	32416.7	32406.4	32572.8	32323.5	32298.9	32251.2	32300.1
2.39393	32272.5	31963.6	32081.6	31676.8	32145	32228.1	32493.4	32322.2	32161	32261.7	32301.8	32107.6	32315.7	32278.5	32475.3	32013.1	32233.2	32216.6	32410.3	31964.7	31990.9	31968.8	32321.7	32339.5	32278.4	32507.8	32059	32367.8	32131.2	32391.2	32218.7	32407.3	32330.7	32557.3	32259.7	32459.5	32441.8	32280.9	32456.5	32394.8	32328.5	32442.2	32410.7	32394.6	32558.8	32334.8	32275	32234.6	32284.3
2.39635	32250.5	31951	32059.3	31674.7	32142.6	32234.9	32454.5	32297.7	32140.1	32246.5	32315.5	32091.4	32302.3	32270.4	32466.3	32006.8	32231.9	32209	32403.9	31940.6	31990.6	31990.8	32320.4	32350.8	32256.6	32501.4	32062.2	32366.3	32127.3	32393.8	32214.1	32392.8	32334	32541.2	32229.7	32415.3	32438.8	32261.9	32438.2	32374.8	32302.6	32413.4	32400.2	32348.1	32537.5	32326.6	32256.7	32219	32290.4
2.39876	32252.4	31923.7	32049.8	31659.2	32124.5	32220.8	32407.8	32277.9	32122.9	32228.5	32295	32081.8	32282.9	32274.1	32460.7	31988.9	32217.8	32197.6	32394.2	31943.5	32004.1	31991.7	32317.2	32345	32237.8	32505.3	32065.5	32339.4	32125	32384.8	32197.7	32392.7	32310.8	32518.5	32208.8	32387.8	32447.5	32228.1	32399.6	32347.6	32276.4	32387.8	32373	32313	32526.6	32307	32254.9	32220.6	32281.8
2.40117	32252.4	31905.4	32055	31651.9	32109.5	32203.8	32391	32271.8	32103.6	32201.2	32252.8	32058.1	32259	32291.9	32453.5	31975.1	32208.3	32182.6	32408.4	31963.5	31995.2	31970.1	32312.1	32307.6	32226	32520.9	32052.2	32296.2	32120.8	32364.8	32174	32391.2	32282.9	32483.4	32213.5	32378.8	32430.4	32208.8	32372.5	32314.7	32266.3	32382.2	32353	32279.4	32497.3	32295.6	32250.1	32225.1	32282.8
2.40358	32226.2	31892.8	32044.3	31634.5	32097.5	32201.5	32383.9	32243.9	32080.1	32170.7	32237.8	32041	32239.9	32289.7	32441.1	31983.7	32202.1	32195.9	32414.3	31972.2	31978.3	31951	32302.2	32294.5	32199	32505.2	32020.5	32265.2	32116.2	32349.1	32158	32371	32256.6	32452.7	32198.3	32375.3	32406.2	32183	32370.6	32298.7	32271.7	32385	32357	32265.2	32487.4	32283.2	32233.2	32207.9	32270.7
2.406	32203.7	31890.5	32028.3	31615.2	32085.7	32191.6	32369.4	32223.7	32061.5	32167.8	32255.9	32032.2	32227.1	32268.1	32431.4	31993.1	32204.5	32209.7	32423.2	31980.5	31963.4	31961.9	32305.5	32307.8	32159.3	32456.3	31993.5	32255.5	32116.9	32338.1	32154.6	32357.2	32242.9	32443.6	32174.2	32359.4	32412.9	32179.6	32373.9	32296.4	32277.4	32376.1	32346.8	32272.9	32497	32263.7	32207.3	32204.2	32241.2
2.40841	32195.7	31881.5	32014.1	31611.3	32078.6	32172.4	32356.6	32225.4	32043	32172.4	32264	32028	32216.3	32257.5	32432.6	31997.1	32226.2	32216.2	32438	31991	31987.3	31976.6	32314	32298.3	32147.6	32437.6	31979.7	32254	32093.2	32346.1	32145.6	32341.7	32246.7	32441.5	32169.5	32352.6	32449.5	32178	32369.9	32280.8	32272.2	32352.8	32325.5	32290.1	32481.5	32249.8	32181.6	32201.5	32229.5
2.41082	32190.7	31866.3	32008.1	31616.7	32053.6	32152.9	32331	32205.3	32003.9	32170	32252.6	32018.4	32196	32236.3	32441.4	31980	32211.2	32202	32413.6	31987.8	31999.6	31960.4	32324.7	32291.6	32144.1	32435.5	31949.9	32248.4	32060.7	32332.2	32137.3	32328.2	32226.5	32431.1	32171.6	32322.9	32429.9	32165.2	32356.6	32251.8	32258.3	32326.1	32314.2	32284.4	32444.9	32228.5	32159.3	32171.3	32222.8
2.41323	32192.7	31852.1	32001.5	31595.7	32021.6	32126.5	32321.6	32193.8	31976.7	32147.8	32238.1	32001.8	32174.8	32212.7	32432.6	31940.2	32170.8	32165.2	32373.7	31955.9	31958.5	31933.1	32309.2	32287.7	32126.3	32416.2	31923.2	32247.5	32041.8	32313.8	32115.4	32320.5	32200.7	32438.3	32157	32291.3	32370.2	32153.3	32322.5	32238.2	32232	32295.8	32309.1	32267.5	32431.4	32202.1	32165	32141.5	32199.9
2.41564	32195.2	31846.5	32000.8	31567.1	31995.4	32098.4	32311.9	32177.9	31963.2	32130.6	32212.5	31979.2	32134.2	32193.3	32388.4	31899.2	32129.1	32110.9	32341.3	31922.6	31918.9	31899.5	32274.5	32261.4	32104.9	32395.5	31918.5	32235.2	32015.9	32296.2	32092.3	32301.2	32188.9	32444.5	32129.5	32268.5	32322.9	32144.7	32295.8	32228.2	32211.6	32273.5	32282.1	32237.4	32420.6	32182.1	32165.2	32115.2	32195.7
2.41806	32188	31837.4	31980.4	31542	31974	32078.3	32292.8	32135.5	31961.6	32104.9	32198.9	31958	32115.5	32183.4	32347.7	31856.7	32102.2	32067.6	32294.5	31879	31901.4	31882.3	32223	32226.5	32077.9	32375.7	31925.2	32215.5	31983.4	32267.7	32066.2	32270.9	32172.8	32426.3	32096	32254.9	32287.8	32137.2	32283	32209.6	32186.5	32246.3	32262.5	32215.6	32408.2	32179.7	32150.8	32103.5	32210.5
2.42047	32160	31814.9	31951.3	31533.2	31956.6	32071	32272.9	32104.6	31948.1	32069.8	32178	31941.3	32109	32174.8	32330.6	31824	32077.5	32042.2	32236.5	31843.1	31861.9	31854	32176.1	32196.3	32065.3	32357.9	31924.8	32190.2	31955.7	32229.7	32037.4	32231.3	32145.9	32381.7	32064.6	32231.7	32263.2	32121.6	32254.9	32197.7	32164.7	32234.6	32248.5	32178.8	32386.4	32170.7	32114.6	32086.3	32202.5
2.42288	32109.8	31789.9	31911.7	31521.3	31943.2	32049	32252.8	32098.2	31919	32045.3	32155.8	31927.6	32092.8	32155.9	32317.8	31791.7	32059	32028.7	32224	31817.4	31820	31812.5	32160.2	32165.9	32061.4	32338.3	31897.8	32164.1	31945.8	32205.9	32017.1	32205.5	32123.3	32336.9	32030.8	32211.1	32258.5	32083.1	32201.6	32185	32146.1	32226.1	32228.6	32135.9	32354.3	32141.8	32080.7	32055	32173.1
2.42529	32080.5	31778.8	31874.5	31501.8	31924.2	32015.4	32235.9	32080	31895.8	32052.1	32133.4	31917.4	32064.3	32121.6	32285.8	31771.6	32038.3	32012.1	32228.8	31792.3	31796.4	31779.4	32143.5	32140.4	32068.8	32314.5	31868.5	32139.6	31935.8	32198.2	31984.7	32184.5	32106	32323	32011.9	32194.2	32260	32049.9	32173.9	32162.8	32115.7	32208.2	32195.2	32103.8	32333.3	32123.4	32059.3	32030.5	32125.9
2.42771	32060.3	31756.8	31847.8	31491.9	31894.5	31999.7	32215.2	32054.5	31881.7	32050.4	32103.5	31897.2	32040.1	32098.9	32266.4	31760.1	32010.8	31986.7	32232.5	31785.4	31754.7	31770	32118.1	32136.7	32051.8	32297.6	31849.5	32124.8	31942.3	32194	31961.9	32155.2	32096.9	32326.1	32011.4	32180.8	32241.1	32035.1	32165.1	32138.7	32079.5	32178.8	32152.6	32087.5	32315.9	32099.4	32052.2	32029.6	32093.3
2.43012	32050.8	31744.7	31840.5	31489.5	31887.6	31990.5	32185.9	32041.2	31872.2	32030.2	32072.1	31883.6	32031.2	32104.3	32255.5	31751.5	31977.1	31953.4	32222	31773.9	31717.5	31763.3	32112.3	32132.2	32029.6	32285.7	31835.5	32102.5	31937.2	32187.3	31954.2	32152	32090.4	32315.9	32010.1	32170.8	32204	32023.7	32151.9	32128.3	32061	32144	32130.2	32081.7	32302	32087.1	32041.2	32032.6	32086.5
2.43253	32045.1	31733.7	31840.5	31457.2	31892.9	31966.8	32171.1	32034.7	31852.9	32022.9	32050.7	31879.7	32046.8	32118.2	32243.5	31735.9	31960.1	31936.2	32206.5	31761.1	31715.5	31747.5	32105.6	32110.6	32011.8	32268.7	31831.1	32075.4	31914.2	32182.2	31947.3	32162.7	32073.1	32302.7	32002.4	32172	32185.6	32003.9	32151.7	32106.6	32057.7	32117.2	32147.3	32069.5	32295.2	32094.8	32028.9	32016.4	32081
2.43494	32043.6	31732.4	31842.3	31432.7	31878.4	31952.5	32182	32033.4	31825.6	32014.7	32047.3	31868.1	32055	32112.8	32234.8	31731.8	31958.7	31937.2	32210.2	31742.3	31718.2	31722.9	32092.1	32089.3	32011.6	32272.9	31839.5	32089.5	31901.9	32171.3	31946	32143.8	32049.5	32292.1	32014.6	32189.3	32177.8	31994	32160.8	32086.1	32062.8	32111.3	32155.2	32059.2	32279.6	32097.2	32019.5	32003.8	32076.6
2.43735	32044.3	31727.3	31842.6	31435.3	31874.8	31966.9	32187.7	32031.5	31844.3	32005.5	32068.9	31858.5	32054.8	32091.6	32234.4	31733	31954.2	31946.8	32220.3	31737.4	31723.1	31702.6	32078.8	32102.8	32015.2	32269.3	31854.8	32122.4	31901.3	32158	31959.2	32124.7	32034.4	32295.5	32035	32198	32178.5	31993.3	32173.8	32092	32059.2	32105.8	32154.2	32055.5	32260.7	32077.2	32011.6	32007	32077.2
2.43977	32031.5	31715.3	31839	31438.9	31884.8	31972.4	32188.4	32028.7	31856.5	31998.5	32070.7	31861.8	32050.3	32078.1	32235.9	31735.4	31958.5	31949	32198.5	31745.8	31728.3	31687.9	32085.7	32123.3	32010.3	32263.4	31857.6	32126.1	31886.4	32140.9	31960.7	32126.3	32033.2	32305	32035.7	32182	32173.1	31978.8	32160.1	32093.9	32044.3	32114.5	32169.4	32049.2	32255.8	32062	32003.3	32003.4	32074
2.44218	32020	31712.9	31835.9	31435.3	31890.1	31952.7	32185.7	32039.2	31843.6	31985.7	32045.4	31866.3	32036.8	32068.3	32224.4	31735.6	31983.2	31944.1	32172.6	31732.2	31750.8	31705.2	32093.5	32120.9	32002.6	32247.8	31844.8	32118.7	31882.1	32125.6	31954.1	32123.6	32044.2	32302.1	32036.1	32161.7	32169.5	31987.6	32145.4	32082.9	32022.3	32120.2	32176.8	32048.5	32261.4	32051.7	31999.3	31999.1	32076.5
2.44459	32016.3	31710	31835.8	31435.5	31899.8	31948	32182.6	32048	31840.6	31973.5	32045.7	31856.1	32029.9	32066	32207.9	31745	31993.1	31935.3	32167.8	31712.3	31744.1	31729.4	32099	32107.7	32005.2	32230.4	31827.3	32126.1	31882.9	32137.6	31964.3	32134	32049	32287.9	32032.5	32169.6	32159.2	31993.9	32150.8	32084.2	32020.4	32135.2	32161.2	32059.4	32261.6	32042.1	32002.7	31990.4	32071.4
2.447	32017.2	31706.5	31841.9	31446.1	31894.1	31953.4	32186.1	32046.6	31861.6	31971.6	32078.5	31845.3	32044.1	32064	32222.7	31754.4	31979.8	31940.1	32178.7	31708.8	31717.1	31728.6	32099.3	32106.8	31989.4	32233.4	31816.9	32114.5	31889.5	32154.7	31978.5	32157.1	32044.2	32282.4	32015.7	32172.7	32142.6	31994.3	32155.1	32090.8	32036.6	32139.9	32144.6	32078.4	32266	32029.8	31989.6	31986.8	32056.2
2.44942	32024.4	31714.9	31844.3	31463	31899.2	31950	32205.3	32056.4	31885.1	31986.7	32082.7	31853.7	32057.2	32061.2	32231	31742	31976.2	31965.6	32185.1	31703.2	31717	31724.6	32096.4	32119.8	31980.2	32251.8	31829.9	32117.4	31902.5	32161.5	31961.1	32158.6	32042.7	32288.9	31984.2	32160.8	32137.2	31986.2	32138.9	32085	32043.3	32123.5	32130.4	32083.2	32274.3	32020.5	31997	31997.2	32036.4
2.45183	32039.5	31709.4	31842.5	31462.4	31910.2	31963.8	32214.2	32059.6	31878.8	32002.1	32077.3	31867.7	32057	32062.8	32206.1	31744.9	31979.5	31979.2	32184.9	31702.6	31725.5	31716.7	32091.2	32122.9	31983.2	32251.2	31842	32135	31929	32166.4	31934.5	32154.3	32057	32285.3	31984.2	32147	32137.5	31977.7	32129.4	32069.6	32040.7	32113.9	32119.3	32077.3	32280.9	32031.9	32012.1	32010.2	32040.4
2.45424	32049.3	31716	31838.9	31463.4	31921.4	31984.5	32224.6	32054.6	31862.3	32006.3	32068.3	31868.8	32051.2	32060.6	32206.8	31770.1	31980.5	31981.4	32182.5	31704.5	31739	31712.7	32096.3	32123.2	31993.1	32255.7	31855.1	32129.8	31950.1	32163.5	31935.5	32157.4	32066.9	32275.5	31984.9	32162.7	32152.7	31981.5	32123	32071.4	32049.8	32107.9	32108.3	32073.2	32289.2	32055.4	32004.3	32010.6	32043.4
2.45665	32059.3	31731.5	31837.8	31452.4	31923.2	31979.6	32238.2	32055.8	31873.8	32000.2	32061.8	31877.2	32052.4	32056.1	32222.1	31785.6	31992.6	31969	32186.7	31706.9	31742.7	31714.9	32098.8	32106.4	32005.4	32273.5	31856.6	32101.9	31944.3	32152.3	31958.7	32175.3	32063.6	32281.2	31994.5	32181.7	32180.6	31987.2	32119.9	32070.2	32040.3	32102.8	32104.3	32043.1	32286	32049.3	32011.7	31989.3	32040.9
2.45906	32064.6	31721.5	31834.7	31443.4	31917	31977.6	32234.8	32048.7	31886.3	31996.9	32072.5	31875.5	32054	32060.8	32237.6	31788.4	31998.4	31954.8	32211.4	31721.6	31740	31720.2	32093.1	32106.5	32004.7	32278	31849	32098.2	31928	32143.5	31968.1	32180.2	32065.7	32286.3	32001.1	32179.7	32204.5	31988.8	32120	32068.4	32026.5	32095	32114.2	32015.9	32280.6	32041	32021.1	31972.5	32043.1
[truncated: 2,297 more rows]
[truncated: 44 more columns]
