# Supplementary material for: Solvent co-intercalation in layered cathode active materials for sodium-ion batteries
Source: Nat Mater. 2025 Jul 18;24(9):1441–9. doi: 10.1038/s41563-025-02287-7 (PMC12404988; doi:10.1038/s41563-025-02287-7)
Supplement: Supplementary file 3 — Operando XRD data and refinement results plotted in Fig. 2a–d and operando dilatometry data plotted in Fig. 2e–g. [file 41563_2025_2287_MOESM3_ESM.xlsx]

## Sheet: Fig.2a_operando XRD_PC
2 Theta (degrees)	Intensity
0.50044	23484.6	23966.1	24726.2	24170.1	23811.5	24299.6	24143.3	24982.4	24527.5	24209.7	24436.1	24083.3	23809.2	23848	23915.5	24106.1	24036.1	24024.2	24130.5	24224.7	23449.7	22681.5	23711.1	24796.5	23951.4	23861.8	23970.5	23840.8	24505.5	24171.5	23185.1	23278.6	23323.5	24015.1	24385.6	24515.3	24585	24768.4	24099.2	24692	24807.4	24486.1	24130	23888.9	24427.1	24049.8	24142.3	24625.7	24768.5
0.5029	23526.2	23998.3	24779.3	24255.1	23836	24335	24160.2	25016.9	24585.1	24231.6	24493.8	24085.6	23832.1	23864.7	23939.8	24161.7	24040.4	24024.3	24129.3	24281.1	23473.4	22699.2	23736	24833.3	23949.6	23855.8	24008	23858.8	24512.2	24230.5	23203.3	23314.6	23370.8	24026.8	24410.2	24552.8	24600.7	24823.1	24098.2	24715.4	24847.7	24507	24145.6	23937.3	24443.5	24093.9	24176.5	24655.5	24767.7
0.50535	23538.7	23994.2	24824.9	24302.6	23891.4	24355.1	24172.4	25044.9	24589.5	24249.8	24510.7	24095.1	23850.7	23886.6	23981.5	24219.9	24033.6	24021	24164.6	24270.8	23509.6	22717.2	23796.4	24839.2	23957.9	23890.7	24030.9	23887.3	24522.2	24260.5	23233.5	23350.9	23400.1	24036.1	24409.5	24584.1	24613.6	24860.4	24115.4	24754.3	24858.5	24525.4	24169.3	23973.5	24473.4	24138	24207.6	24685.3	24760
0.50781	23567.2	24060.8	24889.3	24331.6	23913.1	24381.6	24185.7	25105.8	24599.3	24310.7	24539.2	24117.1	23891	23915.5	24016.5	24205.8	24073.8	24025.5	24200.3	24244.8	23561.5	22729.2	23839.6	24840.7	23988.1	23920.1	24057.2	23937.4	24551.8	24321	23255.9	23374.4	23456	24055	24381.2	24622.9	24631.1	24873.6	24128.5	24792.6	24892.2	24556.7	24195	24003.6	24510	24170.6	24241.5	24727.2	24774.1
0.51026	23600.2	24101.5	24929.2	24330.5	23922.5	24392.3	24230.8	25131.9	24610.9	24354.1	24555.9	24149.8	23941.3	23948.8	24033.8	24216.2	24082.8	24040	24231.9	24229.4	23581.4	22764.4	23821.5	24864.1	24020.3	23950.8	24083.2	23985.8	24586.1	24336.3	23263.2	23370.2	23475	24085.5	24410	24654.7	24650.2	24880.5	24146.6	24809.1	24899.7	24573.2	24238.6	23993.6	24525.1	24175.3	24240.2	24746.7	24794.2
0.51272	23640.8	24149.2	24995.1	24344.6	23943	24406.3	24279.8	25143.8	24642.5	24379.5	24591.8	24185.2	23981.2	23960.4	24059.7	24268.6	24126	24094.1	24254	24237.8	23606.2	22811.4	23832.1	24867.3	24047.2	23983.3	24130.3	24028	24607.8	24375.6	23287	23396.3	23511.7	24128.2	24435.4	24683.4	24653.4	24905.7	24194.2	24855.6	24931.2	24589.9	24246.8	24025.4	24545.3	24201.5	24246.8	24798.4	24843.5
0.51518	23678.8	24162.8	25018.8	24371.5	23967.2	24390.6	24288.4	25144.5	24676	24400	24627.1	24201.3	23990.6	23939.8	24103.5	24322.5	24147.3	24129.2	24284.4	24268.9	23619.8	22848.6	23834.3	24859.6	24048.9	24016.3	24135.9	24048.4	24628.3	24391.1	23313.7	23404.7	23544.4	24149	24481.7	24696	24639.1	24928.5	24217.7	24873.8	24947	24622.6	24295.5	24059.4	24561.4	24179.4	24265.3	24831.7	24875.3
0.51763	23698.1	24165.5	24998.4	24376.2	23966.9	24418	24307.1	25164.3	24689.9	24391.2	24629.6	24217.2	23969	23957.9	24122.8	24358.6	24187.5	24171.9	24302.6	24297.2	23610.4	22856.4	23866.4	24882.1	24039.1	24044.8	24151.7	24067.1	24641.5	24404.7	23328.5	23416.1	23563	24146.2	24489.4	24714.7	24631.6	24957.4	24222.3	24880.4	24973.9	24630.3	24300.3	24083.5	24575.5	24176.3	24266.4	24857.1	24882
0.52009	23715	24225.3	24999.3	24429.4	24010.6	24444	24328	25245.5	24698.3	24432.1	24646.2	24239.4	23974.7	23992.3	24162.5	24376	24240.8	24177.3	24344.2	24344.6	23618.9	22879.1	23886.4	24939.6	24044.3	24033.3	24204.3	24078.1	24665.9	24449.5	23324.2	23447	23621.1	24161	24513	24736.5	24676.8	24984.6	24215.3	24897.9	25049.7	24665	24345	24139.2	24619.1	24206.1	24291	24844.8	24919.2
0.52255	23770.7	24228.3	24990.5	24440.9	24034.6	24484.4	24332.7	25245.2	24703.8	24455	24683.4	24251.8	23978.4	24010.6	24181.8	24372.2	24261.8	24196.6	24329.8	24364.4	23592.7	22871.1	23904.7	24962	24042.1	24030.7	24236.3	24106.3	24654.6	24441	23303.4	23465.4	23637.6	24190.2	24525.4	24706.6	24720.3	24996	24220.5	24924.6	25096.1	24662.9	24362.5	24161.1	24626.9	24251.7	24348.1	24832.8	24928
0.525	23793.6	24270.4	25061.1	24465.3	24060.4	24505.6	24372.7	25299.2	24724	24488.9	24725.9	24295.5	24021.5	24047.5	24230.4	24381.7	24302.5	24219.4	24355.5	24406.6	23624.1	22891.6	23942.9	25006.8	24101.1	24073.5	24247.3	24144.6	24709.6	24460.8	23322.7	23528.6	23654.6	24233.4	24565.3	24716.8	24803.4	25033	24256.6	24980	25134.6	24670.2	24366	24203.8	24680.1	24325.1	24383	24839.8	24934
0.52746	23828.7	24272.1	25094.8	24459.5	24055.9	24535.7	24391.2	25324.2	24746.1	24495.1	24742.8	24302.1	24036.4	24090.8	24272.3	24421.4	24286.9	24255.3	24391.7	24414.9	23670.7	22941.1	23956.5	25029.5	24110.9	24089.3	24262.1	24137.5	24736.9	24454.1	23373.6	23558.6	23613.6	24227.3	24614.8	24741.2	24832.1	25067.6	24272.1	25019.6	25133.2	24665.3	24351.5	24207	24685.7	24355.1	24404.5	24836.8	24957.2
0.52992	23840.8	24285.1	25142.2	24461.2	24070.4	24571.5	24421.8	25335.6	24766.2	24526.4	24737	24328.1	24042.7	24124.6	24268.1	24459.3	24308.2	24262.9	24445.3	24419.8	23710.1	22987.3	23977	25066.3	24149.6	24117.5	24301.4	24148.3	24778.9	24484.2	23440.6	23559.3	23616.5	24274.5	24627	24759	24864.5	25094.2	24283.7	25044.4	25140.8	24663.5	24358.1	24235.2	24710.9	24386.7	24417.8	24859	24999.1
0.53237	23845.2	24307.3	25142.3	24472.2	24084.8	24590.6	24434.9	25342.2	24771.5	24567.8	24755.8	24372.7	24055.9	24146.7	24233.9	24505.7	24310.5	24282	24494	24440	23718	23015.1	23992.8	25066.2	24158.2	24125.7	24352.7	24179.7	24832.9	24503.7	23511.4	23546.4	23603.4	24306.4	24633.3	24771.7	24876.9	25105.9	24331.4	25095.6	25156.7	24675.3	24392.1	24224.5	24712.5	24409	24469.9	24897.1	25057.9
0.53483	23857	24318.3	25132.7	24492.5	24115	24617.9	24459.2	25350.3	24791.6	24611.6	24779.8	24402.4	24066.1	24167.1	24226.1	24480.3	24325.8	24310.1	24492.8	24451.4	23731.6	23010	24007.5	25056.9	24201.7	24148.8	24371.3	24222.4	24853.1	24531.3	23522.7	23564	23598.6	24356.8	24614.7	24762.6	24871.2	25113.5	24368.2	25138.8	25157.9	24683	24456.5	24223.9	24731.6	24399.2	24494.7	24923.6	25084.7
0.53728	23879.6	24352.2	25129.3	24520.4	24122	24651.1	24471.7	25390.5	24823.3	24617.8	24817.4	24451.4	24099.2	24184.9	24298.9	24492.7	24351.4	24324	24511	24489.1	23757.8	23006.3	24032.8	25062	24241.8	24176.4	24351.5	24287.7	24899	24563.9	23508	23605.4	23646.3	24372.3	24660.3	24777	24903.8	25149.5	24414.3	25155.8	25177.4	24755.9	24495.3	24237.6	24768.5	24438.9	24535.1	24941.9	25099.7
0.53974	23899.6	24365	25133.6	24534	24108.7	24652.9	24475.7	25402.5	24845.4	24624.3	24844.9	24466.6	24105.6	24187.7	24334.8	24500.7	24361.7	24337.5	24542.2	24513.8	23787.2	23018.1	24070.7	25075	24265	24197.8	24339.7	24288.6	24932.6	24587.9	23487.8	23650.4	23691.3	24380.9	24698.1	24808.2	24933.5	25149.8	24436.4	25138.8	25191.5	24802.5	24523.9	24261.3	24782.8	24428.9	24558.2	24980	25109.4
0.5422	23935.7	24389.8	25198.4	24568	24153.2	24660.6	24503.4	25405.7	24852.4	24650	24889.7	24491	24133.8	24190.5	24356.6	24544.9	24399.7	24356.3	24594.2	24554.7	23823.2	23047.8	24093.8	25107	24286.6	24233.4	24347.3	24312.9	24934	24624.6	23528	23658.1	23755.3	24399.4	24752	24855	24995.4	25157	24432.8	25134.5	25219.7	24814.9	24530.5	24289.4	24805.5	24464.9	24568.5	25020.8	25127.9
0.54465	23952.7	24404.4	25237.9	24592	24204.2	24688.9	24549.5	25433	24856.7	24660.1	24948.3	24512.2	24167.9	24180.5	24337.1	24573.3	24430.6	24368.4	24604	24566.9	23858.7	23081	24108.4	25117.2	24305	24276.1	24358.9	24319.6	24926.2	24665.5	23548.6	23684	23773.8	24427.2	24780.4	24900.4	25027	25165.9	24423.2	25127.3	25246.8	24824.4	24558.4	24305.2	24844.2	24468.4	24571.8	25048.3	25135.5
0.54711	23958.6	24452.7	25273.6	24637.6	24230.5	24708.4	24565.6	25461.7	24893.1	24695.9	24973.2	24518.8	24206.7	24197	24355.5	24559.5	24453.2	24408.3	24618.6	24585.5	23881.9	23120.2	24129.9	25136.8	24306.5	24306.9	24395.6	24324.1	24935.8	24682.5	23546.4	23706	23776.7	24439.7	24809.4	24918.5	25044.6	25204.6	24416.5	25140	25248.5	24851.1	24567.4	24351.6	24870.8	24484.4	24599.6	25048.5	25160
0.54957	23965.1	24502.7	25279	24643.1	24239	24735.9	24573.6	25479.1	24931.4	24676.7	25001.2	24557.2	24240.9	24238.3	24390.4	24560.2	24484	24449.5	24604.5	24595.7	23876.8	23157.8	24154.4	25178.8	24350	24325.9	24410.6	24341.2	24941.4	24666.4	23561.7	23728.7	23795.1	24451.6	24867.2	24944.4	25038.8	25230.3	24431.5	25168.4	25258.7	24930.4	24607.1	24392.4	24907.5	24520.2	24618.6	25058.7	25198.5
0.55202	23973.6	24530.5	25304.7	24654.7	24246.5	24742.9	24571.2	25490.3	24959.8	24696.9	24979.3	24566.1	24284.2	24255.5	24428.4	24599	24504.3	24475.9	24594	24644.3	23892.5	23169.2	24179.6	25226.9	24353.6	24347.1	24445.5	24353.4	24951	24688.3	23565	23761.2	23803.6	24469.1	24895.9	24946.5	25041.2	25231.5	24469.6	25190	25245.3	24963.2	24650.7	24440.3	24909.3	24554	24615.7	25084.2	25224.1
0.55448	24012.1	24531.8	25338.6	24664.4	24271.5	24734	24572	25496.9	24986.5	24714.8	24988.4	24588	24294.9	24262.2	24456.6	24628	24501.9	24508.9	24606.2	24679.7	23900	23170.9	24178.5	25279.4	24375.7	24368.4	24466.9	24361.1	24940.8	24720	23587.6	23778.3	23808.4	24497.8	24868.9	24956.6	25030.1	25243.8	24494.5	25223.2	25262.1	24987.6	24669.5	24453.9	24945.2	24561.1	24617.3	25127.7	25238.9
0.55694	24063.8	24508.9	25364.8	24711.5	24275.3	24780.9	24608.8	25506.3	24996.5	24751.4	24986.8	24616.7	24322.2	24299.1	24472.3	24657.3	24511.7	24500.4	24642.7	24702.9	23922.6	23191.6	24207.1	25301.3	24409.5	24392.2	24493.5	24392.5	24960.6	24766.3	23614.6	23800.4	23837.5	24531.9	24880	24980.3	25044.1	25277.9	24565.5	25232.6	25318.5	25003.9	24694.8	24481.8	24997	24560.2	24619.8	25158.9	25236.2
0.55939	24086	24488.2	25383.8	24725.6	24297.2	24806.8	24629.8	25511.8	25023.6	24769.8	25010.6	24669.7	24313.1	24335.2	24485.2	24690.7	24544.7	24509.7	24666.3	24710	23956.8	23210.5	24222.9	25324	24432.2	24399.6	24504.2	24421.7	25000.1	24794.2	23631.7	23811.4	23823	24546.3	24911.1	25000.5	25063.3	25303.1	24594.4	25248.6	25370.3	24997.4	24711.5	24494.4	25021.6	24569.6	24681.2	25168.6	25240.8
0.56185	24124.9	24474.8	25394.4	24753.8	24321.1	24820.4	24645.7	25528.6	25056.3	24807.8	25047.7	24714.4	24318.1	24372.8	24503	24725.8	24585.1	24532.1	24713.7	24725.4	23991.4	23222.7	24269.1	25306.5	24474.4	24397.5	24533.6	24440.4	25036.8	24795.5	23654.1	23861.2	23871.7	24554.1	24965.2	25031.8	25097.4	25345.2	24623.7	25256.7	25390.5	24988.9	24690.1	24516.3	25013.1	24606.8	24727.9	25197.6	25252.9
0.5643	24122.2	24488.2	25413.6	24748.8	24344.3	24841.7	24651.4	25537.2	25113.9	24820.1	25081.1	24760.1	24362.6	24404.7	24540.3	24755.6	24601.9	24539.6	24752.8	24753.1	24016.2	23223.9	24289.8	25324.4	24507.8	24416.8	24560.6	24450.2	25082	24838.2	23677	23871.3	23907.3	24554.6	24994.8	25063.6	25150.8	25381.2	24652	25298.4	25409	24973.9	24724.1	24522.5	25020.2	24648.2	24763.4	25202.2	25259.4
0.56676	24120.6	24531.3	25440.6	24755	24375.9	24834.6	24669	25546.7	25128.4	24826.6	25089.1	24738.8	24409	24396.1	24560.7	24751.9	24574.4	24543.2	24763.4	24767.5	24024.9	23210.7	24299.6	25323.9	24534.6	24447.3	24560	24440.4	25107.3	24870	23702	23858.7	23937.3	24571.3	24994.4	25073.6	25184.4	25432.2	24660.2	25319.7	25439.4	24968.6	24731.3	24504.2	25041.2	24668.7	24768.4	25204.3	25289.2
0.56922	24156.4	24585.5	25433.6	24787.3	24407.5	24905.9	24734.5	25601.2	25154.8	24836.6	25082.7	24758.4	24450.3	24428.1	24612.9	24762.4	24615.7	24546.7	24775.9	24776.9	24045.2	23235.8	24323.2	25336.9	24570.6	24451.7	24578.8	24455.7	25138.8	24907	23721.9	23851.3	23970.5	24627.3	25020.5	25091.7	25230.9	25476.3	24704.4	25345.1	25443.6	25001.8	24750.6	24523.3	25105.6	24701.4	24795.9	25217.3	25326.8
0.57167	24162.1	24613.6	25412.2	24816.7	24435.8	24912.6	24773.2	25648.9	25154	24834.1	25078.1	24725	24449.6	24405.6	24649.8	24758.1	24614.5	24546.2	24785	24764.2	24051.5	23270.6	24336.1	25334.3	24554.9	24441.2	24593.9	24482.3	25147.1	24881	23718.4	23838.8	23963.5	24651.6	25036.3	25106.9	25233.5	25486.3	24705.1	25319.6	25447.7	25002.4	24754	24545.8	25115.8	24714.6	24798.1	25219.5	25377.3
0.57413	24193.8	24625	25442.9	24866.6	24450.7	24924.6	24801.6	25685.7	25167	24869.8	25104.9	24756	24479.7	24429.5	24706.1	24782.5	24661	24549.6	24805.9	24770.7	24081	23328.6	24363.5	25378	24574.4	24479.1	24624.2	24550.5	25164.4	24883.4	23771.9	23886.4	23999.8	24690.7	25043.9	25150.8	25238	25501.5	24724.1	25323.5	25497.3	25048.5	24779	24581.2	25148.4	24747.6	24835.7	25294.6	25444.2
0.57659	24200.7	24628.6	25436.6	24867.1	24474.8	24897.3	24797.2	25712.2	25180.6	24894	25138.6	24754	24494.4	24406.6	24709.3	24799.8	24661.5	24584.6	24807.3	24773.2	24079.2	23336	24378.5	25414.5	24571.2	24515.2	24615.6	24581	25166.2	24876.7	23795.1	23916.3	24013.6	24692.4	25061.5	25166.8	25251.3	25493.3	24741.8	25341.2	25531.6	25053	24784.8	24610.2	25149.9	24731.7	24844.6	25309.5	25455.2
0.57904	24221.6	24633.7	25468.2	24864.6	24498.2	24902.6	24800.7	25733.7	25193.3	24929.4	25166.5	24778.5	24541.8	24415.7	24680.1	24805.2	24699.1	24610	24835.2	24814.1	24080.9	23360.9	24398.7	25430.4	24599.7	24536.2	24631.5	24577.8	25182.8	24908.6	23826.4	23972.6	24050.4	24717.7	25053.9	25173.1	25271.8	25483.5	24730.9	25377.3	25555.5	25080.3	24803.3	24608	25150.9	24739	24875.7	25347.4	25470.1
0.5815	24232	24677.4	25523.4	24878.1	24524	24917.1	24821.9	25774.6	25210.1	24963.3	25200.3	24809.1	24558.4	24418.6	24658.3	24815.9	24727.1	24657.2	24858.2	24854.7	24082.3	23367.4	24434.8	25448.8	24626.6	24582.9	24671.7	24551.2	25213.8	24950.4	23855.5	24023.2	24073.9	24745.2	25066.5	25195.7	25288.3	25493.8	24746.8	25427.6	25551.2	25121.5	24833.6	24658.8	25164.8	24742.3	24919	25352.1	25510.9
0.58396	24254.2	24687.4	25562.1	24856	24533.4	24952	24822	25775.1	25213.7	24966.3	25210.3	24821.9	24552.4	24434.1	24652.4	24841.7	24748.3	24660.6	24854.1	24894	24097.2	23365.2	24434.6	25440.2	24647.1	24579.3	24712.3	24519.2	25201.2	24967.3	23856.9	24006.8	24081.1	24735.3	25082.7	25222.7	25270.6	25506.4	24763.1	25460.5	25570.2	25143.8	24888.4	24660.6	25147	24753.1	24923.3	25338	25513
0.58641	24278.6	24706.4	25625.4	24877	24563.4	24998.6	24844.8	25789.2	25254.4	24977.7	25231.1	24865.2	24566.6	24481.9	24702.7	24873.2	24795.5	24691.8	24857	24941.7	24134.6	23407.8	24482.2	25473.3	24693.2	24641.5	24765.1	24545.5	25221.2	24998	23889.9	24043.3	24099.5	24767.1	25098.1	25262.3	25315.9	25561	24814.9	25505.2	25604.9	25178.4	24936.2	24710.6	25196.7	24792	24954.2	25382.6	25544.2
0.58887	24280.4	24685.6	25625.5	24888.8	24553.2	25019.4	24833	25786.6	25272.9	24958.8	25214.5	24850.9	24606.2	24485.3	24712.8	24914.7	24779.1	24666.3	24853.3	24966.7	24149.5	23434.5	24509.4	25493.8	24717.5	24650	24767	24558	25231.4	24998.7	23896	24043.6	24102.6	24765.8	25077.2	25257.5	25306.9	25586.2	24850.9	25522.4	25606	25176.5	24946.9	24708.4	25207.2	24818.1	24944.6	25398.1	25544.5
0.59132	24303.8	24731.9	25648.2	24902.2	24586.2	25038.6	24845.3	25826.9	25308.6	24985.5	25234.3	24888	24648.6	24532.1	24762.4	24928.6	24804.6	24665.1	24881.8	24993.4	24184.6	23456.7	24544.3	25527.9	24731.2	24661.9	24809	24601	25267	25023.7	23929.8	24071.7	24127.8	24793.2	25087.1	25278.6	25337	25639.7	24874.3	25555.6	25624.3	25228.4	24972.7	24740.6	25251.7	24854.4	24945.9	25441.6	25575.2
0.59378	24308.2	24772.2	25650.3	24918.7	24572	25044.6	24874.3	25848.1	25318	25015.2	25244.5	24926.4	24651.4	24561.2	24772	24948.4	24803.8	24692.3	24895.9	24943.8	24193.6	23491.5	24555.9	25552.6	24703.4	24647.9	24830.3	24660.2	25269.7	25029.4	23933.1	24069.7	24128.8	24796.7	25102.8	25297.9	25332.6	25665.6	24887	25584.7	25664.6	25270.6	24985.8	24776.3	25261.9	24858.4	24941.4	25463.6	25592.7
0.59624	24323.9	24809.1	25663.4	24947.5	24568.1	25047.7	24898	25843.5	25338.4	25012.8	25273.8	24949.7	24629.3	24556.4	24795.2	24963.7	24830.7	24728.3	24905.2	24951.8	24227.1	23507.5	24548.1	25562.8	24698.5	24667.4	24840	24665.4	25274.7	25041.7	23944.7	24063.5	24138.1	24781.5	25137.7	25318.3	25358.9	25686.6	24852.6	25595.6	25677.3	25290.5	25006.8	24807.7	25284.8	24870.1	24976	25511.6	25614.1
0.59869	24347.5	24823.5	25687	24999.4	24609.8	25085.6	24936.7	25833.1	25390.6	25017.3	25325.3	24972.9	24614.3	24596.9	24815.4	24985.5	24852.3	24783.3	24957.3	24957.5	24272.2	23538.8	24529.1	25591.6	24733.1	24703.2	24861.6	24701	25317.8	25039.7	23949.3	24104.1	24154	24805.5	25183.4	25331.8	25430.3	25670.2	24895	25620	25687.6	25319.8	25025.5	24837	25305.7	24880.4	25035.2	25557.6	25655.2
0.60115	24375.6	24796.2	25672.4	25008.9	24622.6	25092.8	24959.9	25815.5	25390.2	25015.7	25320.4	24958.1	24588.8	24589.9	24838.7	24976.7	24837.1	24816.8	24981.4	24979.4	24269	23531.9	24524.3	25608	24742.1	24707.9	24841.1	24715.1	25312.6	25029.8	23954.3	24129.7	24144.8	24834.2	25209.1	25324.2	25464.7	25651.4	24889.7	25613.6	25691.2	25319	25024.6	24832	25299.1	24893.6	25039	25547.7	25664.8
0.60361	24426.5	24813.2	25691	25012.8	24667.5	25137.1	25009.1	25864.4	25390.3	25072.5	25324.8	24983	24600.9	24629.2	24853	25012.7	24890.2	24846.5	25010.5	25009.6	24261.2	23571.3	24545.8	25636.3	24769.2	24723.9	24848.5	24750.2	25350.5	25057.9	23984.5	24162.7	24160.4	24902.5	25240.2	25356.2	25506.7	25665.9	24915.1	25627.2	25739.1	25350.6	25061.8	24841.3	25317.3	24924.5	25062.4	25577.2	25709.1
0.60606	24455.5	24833.4	25723.7	25012.6	24702.8	25139.3	25032.7	25912.2	25366.4	25085.7	25325.9	25000.2	24614.5	24619.8	24852.5	25043.1	24924.7	24853.4	25009.7	25040.3	24240.6	23584.9	24569.8	25642.4	24777.3	24696.5	24850.6	24773.9	25372.9	25080.7	24005.7	24174.1	24158.5	24930.4	25240.3	25371.1	25501.1	25670.1	24908.3	25614.6	25767.6	25343	25087.6	24832.9	25319.8	24943.3	25058.7	25595.3	25726.4
0.60852	24465.4	24889	25764	25008	24732.2	25147.9	25050.1	25962.6	25358.4	25103.2	25369.5	25008.8	24631.7	24662.3	24854.5	25081	24970.6	24870.8	25014.4	25072.8	24260	23596.6	24606	25675.9	24777	24694	24879.7	24783.8	25422.5	25122.7	24032.8	24199.5	24187.8	24966.4	25258.5	25388	25491.9	25698.9	24929.8	25638.2	25804.1	25369.9	25128.2	24837.1	25362.9	24980.9	25063.3	25632	25749.2
0.61098	24452.5	24912.5	25790.9	25032.7	24744.7	25146.8	25036.4	25990.9	25383.3	25142.7	25413.7	25011.6	24668	24691.9	24847.8	25094.7	24993.6	24874.7	25042.1	25104.4	24323.7	23588.6	24627.4	25677.3	24827.3	24707.3	24917.1	24792.9	25454	25135.8	24040.8	24214.7	24214.1	24962.2	25278.9	25392.9	25495.2	25713.1	24964.2	25670.9	25839	25399.3	25152.8	24860.4	25399.2	25014.8	25092.2	25680.7	25762.9
0.61343	24435.5	24923.1	25786.5	25046.6	24754.5	25164.7	25039.9	25974.3	25418.6	25162.1	25428	25019.2	24710	24728.5	24868	25115.5	25008.4	24927.3	25041.4	25122.3	24362.9	23604.4	24631.8	25697.4	24861.4	24751.2	24929.6	24799.1	25470.8	25141.7	24053.5	24238.1	24256.4	24972	25306.1	25406.3	25523.7	25726.6	24954.1	25722.3	25867.5	25421	25165.2	24879.9	25444.8	25054.3	25149.7	25744.9	25782.7
0.61589	24464.6	24936.7	25810.9	25101.4	24781.9	25196.2	25054.4	25982	25471.8	25207.1	25437.3	25059	24732.2	24758.8	24887.8	25130.4	25003.2	24971.4	25056.6	25132.9	24380	23629.9	24641.8	25715.3	24873.3	24789	24929.7	24802.3	25487.2	25167.5	24086.5	24261	24278.7	24971.1	25333.9	25413.7	25563	25745.7	24950.9	25768.4	25904.7	25435.2	25183.5	24931.9	25493	25089.2	25226	25827.1	25861.2
0.61834	24470.4	24929.1	25812.8	25134.5	24787.8	25230.8	25067	25979.5	25511.4	25214.2	25465.1	25091.8	24761.8	24785.8	24918.3	25121.1	24986.9	24990.9	25044.1	25148.4	24383	23638.7	24657.9	25745	24884.5	24817.2	24901.2	24788.9	25466.1	25191.8	24137.1	24288.3	24310	24972.2	25347.8	25416.7	25573.5	25787.1	24962.4	25799	25920.2	25448.8	25185.2	24974.6	25530.6	25130.9	25301.6	25911.7	25949.9
0.6208	24512.6	24941.4	25854.2	25168.5	24828.5	25283.2	25085.5	26017.9	25541.1	25246.6	25474.7	25139.2	24771.7	24795.9	24936.9	25126.8	24999.2	25005.7	25079.6	25161.4	24395.3	23661.4	24682.2	25774.2	24917.2	24862.3	24894.3	24817.6	25494.4	25207.1	24160.4	24301.6	24319.5	24984.6	25362.4	25437.3	25591.2	25816.4	25020.7	25829.9	25953.1	25508.1	25226.9	25017.9	25566.1	25206.4	25373.3	25990.4	26080.1
0.62326	24525	24953.3	25870.9	25197.8	24817.9	25288.5	25116.8	26030.1	25532.6	25256.9	25469.7	25152.3	24778.8	24825.8	24933.5	25135.2	24995.4	24983	25099.9	25153.3	24423.7	23644	24666.5	25786.9	24947.8	24902.3	24927.1	24828.6	25488.5	25242	24139	24295.9	24321.1	25009.2	25370.6	25470.3	25628.3	25854	25066.5	25848.3	25972	25557.9	25252.9	25061.3	25604.7	25293.9	25452.1	26077.3	26217.2
0.62571	24554.8	24996.4	25886.9	25221.7	24816.3	25304.1	25166.8	26064.4	25539	25298.9	25484.6	25171.1	24802.3	24854.5	24957.2	25152.6	25021.3	24987.7	25151.8	25170.8	24439.5	23641.8	24675.9	25820.8	24982	24918.1	24938.1	24850.4	25536	25272.1	24155.1	24289.9	24329.1	25032.7	25422.8	25520.7	25667	25886.7	25128.2	25890.3	25994.8	25606.6	25324.8	25116	25674.7	25401.3	25530.6	26216.8	26401
0.62817	24563.6	25001.1	25876.1	25229.7	24849.5	25312.9	25203.3	26052.8	25569.4	25320.5	25485.4	25152.8	24798.4	24848.6	24976.2	25151.7	25044	24987.9	25167.4	25198.4	24454.5	23633.9	24668.9	25844.6	24977.1	24916.2	24937.2	24846.3	25550.1	25269.3	24147	24275.2	24366.3	25039.4	25458.9	25552.6	25678.3	25922.3	25157.1	25914.8	26007.5	25619.2	25367.9	25182.5	25767.2	25493.3	25643.9	26380.3	26609
0.63063	24601.9	25006.7	25899.7	25206.6	24876.1	25336.4	25211	26062.8	25595.3	25311.4	25504.6	25147.7	24833	24846	25018.6	25156.9	25076.2	25017.2	25208.2	25232.9	24460.7	23649.9	24696.2	25870.2	24991.2	24903.7	24939.5	24881.4	25586.7	25288.3	24174.9	24313.9	24402.5	25055.1	25489.9	25577.3	25697.9	25931.4	25178.8	25950	26041	25639.2	25435.7	25260.3	25882.8	25601.6	25767.8	26581	26843.6
0.63308	24623.4	25028.4	25936	25199	24880.4	25334.1	25213.7	26077.6	25596.5	25308.5	25516.6	25154.9	24865.6	24818.7	25047.9	25181.8	25086	25037.7	25212.1	25259.5	24492.6	23681.9	24699.2	25896.4	25002.7	24903.5	24983	24920.3	25608.7	25297.8	24188.5	24349.3	24403.8	25104.9	25497.4	25590	25706.9	25932.9	25209	25989	26052.3	25671	25470.9	25302.8	25966.9	25688.7	25856.1	26731.6	27038.5
0.63554	24648.4	25054.1	25973.8	25206.9	24852.2	25339.3	25225.6	26082	25607.8	25291.4	25514.3	25180.2	24916.6	24836.9	25057.3	25233.2	25115.7	25067.2	25232.8	25263.9	24492.8	23688.6	24717.1	25875.2	25024.5	24936.3	25037.9	24965.4	25593	25322.5	24202.6	24380.5	24384.6	25144	25508.1	25601.4	25716.1	25935.7	25206.4	26000.6	26095.5	25717.3	25514.1	25371	26041.1	25771.2	25969.1	26886	27218.8
0.638	24635.8	25083.8	25980	25219.2	24853.5	25354	25227.5	26114.5	25628.2	25290.2	25534.8	25194.8	24941.9	24862.9	25080.7	25264.5	25120.4	25090.5	25233.1	25264.8	24504.7	23695.6	24744.9	25887.2	25046.3	24986.9	25067	24981.4	25598.7	25351.9	24236.5	24369.6	24402.8	25161.2	25507	25640.3	25769.3	25956.1	25215.9	26047.3	26155.8	25777.7	25532.6	25423.3	26125.1	25852.6	26084.9	27021.8	27372.2
0.64045	24645.4	25075.7	25983.1	25231.7	24849.2	25363.4	25236.1	26123.9	25668.8	25294.1	25524.9	25206.4	24933.1	24881	25087.8	25253.8	25120	25091.2	25229.7	25262	24481.6	23707.6	24761.4	25863.4	25054.4	25028.6	25044.8	24969.6	25584.1	25366.8	24225.4	24367.8	24421.7	25139.6	25496	25638.9	25777.7	25958.1	25221.9	26055.5	26171.7	25819.8	25554.3	25476	26168.4	25898	26213	27120.3	27509.7
0.64291	24641.4	25085.8	26007.3	25254.6	24878.8	25393.7	25273.4	26139.4	25697.6	25334	25557.2	25223.9	24943.1	24903.5	25096.5	25274.7	25143	25095.3	25206.6	25293.1	24480	23763.1	24790.1	25886.2	25059.6	25019.3	25082.1	24984.8	25602.7	25413.5	24254.9	24402.7	24467.8	25158.1	25532.9	25648.2	25824.2	25984.6	25269.2	26078.5	26188.5	25862.6	25616.1	25535.5	26212.8	25952.5	26296.1	27219.1	27642.6
0.64536	24648	25102.2	26027.8	25274.6	24878.7	25374.6	25291.2	26127	25703.4	25342.4	25568.4	25224.3	24942.1	24903.8	25089	25279.2	25144.6	25106.6	25209.4	25300.6	24502.7	23778.7	24813.2	25889.7	25077	24996.6	25096.6	24976.6	25633	25405	24259.3	24417.9	24463.5	25152.4	25541.4	25625.7	25818	25982	25297.3	26066.6	26193.3	25893.7	25660.8	25563.6	26221.9	25981.3	26336.4	27253.5	27725.3
0.64782	24696.5	25156	26019.5	25303.3	24897.6	25386.3	25306.5	26146.7	25721.8	25341.3	25623.3	25236.1	24966.5	24927.5	25084.3	25296.9	25151.2	25143.8	25225.9	25317.2	24541.5	23810.3	24814.4	25917.5	25103.6	25000.5	25135.4	24991.2	25652.5	25415	24306.8	24438.7	24471.8	25162.8	25553.7	25649.5	25809.6	26038.7	25331.4	26077	26209.2	25900.3	25691.5	25579.5	26269.7	26027	26349	27288.5	27794.9
0.65028	24710.4	25184.6	26017.6	25323.8	24893.2	25413.4	25291.9	26160.5	25751.9	25340.8	25627.3	25216.9	24958.8	24934.9	25085.6	25292.1	25158.7	25168.3	25231.1	25333.6	24571.5	23793.5	24813	25923.3	25112.3	25011.4	25149.5	24996	25679	25427.4	24322.6	24446.1	24475.2	25153.4	25561.2	25683.1	25803.4	26062	25315.4	26080.1	26216.7	25883.1	25708.5	25579.5	26287.1	26064.3	26349.7	27327.6	27816.9
0.65273	24743.9	25203.6	26017	25325.6	24890.6	25476.7	25286.9	26185.5	25739.6	25372.1	25632.4	25222	24973.7	24924.2	25114.5	25258.3	25194.5	25172.9	25254.9	25356.9	24585.3	23794.8	24810.9	25924.3	25113.1	25020.1	25164.8	25010.2	25673.9	25440.7	24329	24448	24476.7	25164.7	25578.3	25699.7	25781.5	26082.6	25332.7	26091.5	26221.6	25870.3	25730.4	25578.1	26280.4	26067.4	26353.5	27321.9	27785.4
0.65519	24729.4	25194.2	26043.3	25341.8	24955.4	25529.1	25320.9	26210.4	25748.3	25413.1	25667.8	25257.5	24991.4	24915.6	25149	25297.9	25217.1	25171.9	25310.5	25373.7	24613.4	23798.8	24856.3	25941.8	25121.7	25051.3	25186.8	25052.3	25706.5	25463.9	24329	24477.4	24507.5	25177.3	25610.9	25722.3	25817	26083.7	25338.8	26125	26257.4	25892.2	25753.6	25609	26258	26048.2	26341.6	27286.9	27735
0.65765	24719.6	25183	26067	25335.1	24978.6	25523	25309.9	26219.6	25729.8	25438.9	25675.1	25276.5	24996.4	24923.4	25159.1	25282.5	25198.6	25148.1	25348.4	25360.2	24604.4	23806.5	24863.4	25947.7	25109.5	25051.6	25188.4	25047.2	25716.3	25444.6	24319.5	24469.1	24511.6	25195.9	25607.6	25707.8	25822.7	26064.8	25339.2	26114.2	26244.1	25881.3	25726.3	25578.4	26221.7	25996	26273.3	27200.8	27614.5
0.6601	24752.9	25193	26113	25360.5	25021	25524.6	25333.1	26252.8	25768	25476.3	25728	25301.8	24998.6	24972	25196.9	25320.1	25187.3	25176.7	25372.2	25386.2	24639.6	23837.4	24871.1	26003.9	25133.5	25074.3	25227.3	25086.8	25771.4	25501.1	24329.3	24497.3	24542.4	25234	25621.3	25732.9	25863.8	26102.1	25365.9	26136.2	26241.2	25884	25712.9	25570.5	26189.1	25963.1	26193.9	27122.9	27484.3
0.66256	24756.3	25211	26110.5	25369.9	25012.8	25508.5	25332	26250.8	25759.1	25466.4	25715	25297.7	24982.4	24988.9	25180.6	25320.3	25170.2	25147.1	25344.4	25401	24665.3	23854.4	24851.6	26019.9	25134.6	25090	25237.9	25045	25769.4	25501.6	24333.8	24509.2	24545.3	25240.4	25628.1	25729.9	25854.9	26133.3	25354.5	26121.2	26211.2	25855.1	25683.8	25524.3	26151.3	25909.3	26097.9	27003.6	27320.8
0.66502	24759.7	25238.7	26096.8	25390.3	25014.7	25501.5	25369.5	26259.5	25761.1	25491.4	25737.1	25318	24989.3	25005.9	25203.9	25337.8	25199.5	25160.1	25364.4	25415.5	24681	23866.7	24868.9	26011.6	25128.4	25109.8	25240.5	25044.7	25779.3	25501.9	24339.8	24523.3	24554.9	25245.1	25642.1	25751.7	25873.9	26167.2	25398.4	26113.2	26234.3	25865.7	25673.7	25481.7	26117	25838	26029.9	26860.2	27183.9
0.66747	24759	25257.4	26075.5	25411.6	25023.7	25512.1	25400	26251.7	25757.1	25508.6	25747.2	25348.9	25016.3	25012.5	25203.8	25356.2	25204.3	25179.1	25379	25408.8	24681.1	23885.6	24884.7	26005.4	25140.9	25126.6	25223.6	25069.8	25743.8	25467.2	24364.3	24538.3	24560.6	25230.2	25656.9	25731.1	25885	26192.2	25430.3	26100.7	26276.5	25881	25646.9	25446.4	26059.9	25767.5	25942.4	26697.4	27015.7
0.66993	24752	25241.4	26071.7	25402.1	25045	25539.4	25389.8	26255.9	25754.4	25528.5	25779.1	25373.6	25018.6	25037.2	25208.4	25371.8	25222.3	25205.7	25409.1	25417.6	24643.6	23861.8	24918.6	25992.6	25138.9	25139.6	25213.7	25090.8	25735	25453.1	24363.7	24519.9	24579.1	25245.2	25651.9	25744.4	25895.6	26168.4	25422.5	26074.8	26252.5	25860.6	25587.8	25381.6	25987.1	25677.5	25852.7	26544.2	26829.7
0.67238	24778.4	25276	26085.1	25422.3	25085.6	25572.7	25379.7	26317.7	25775.7	25543.6	25779	25390.4	25038.7	25055.6	25207.3	25402.5	25249.2	25233.6	25428.6	25468.6	24641.6	23858.8	24959.7	26050.6	25164.4	25146.4	25227.6	25139.4	25777.2	25509.7	24396.8	24537.2	24609.6	25304.4	25661.7	25775.8	25894.4	26177.2	25429	26091.1	26263.2	25837.6	25541.3	25363	25928	25633.4	25768.4	26415.3	26679.9
0.67484	24757.4	25272.5	26085.4	25415	25098.7	25571.3	25368.5	26320.8	25784.7	25490.4	25772	25391.1	25027.5	25052.3	25203.3	25388.4	25283.6	25190.1	25434.6	25476.7	24626.2	23838.2	24994.2	26020.8	25178.1	25112.6	25229	25133.9	25812	25503.3	24402.1	24526.2	24587.9	25305.9	25631.7	25784.4	25895.4	26131.1	25391.9	26077.7	26209.6	25780.5	25505.7	25305.6	25876.3	25578.6	25673.9	26284.7	26523.6
0.6773	24794.9	25289.9	26113.8	25441.9	25115.1	25592.4	25401.2	26344.3	25839.4	25497.2	25794.1	25417.6	25049.8	25090.6	25244	25401.7	25309.1	25212.5	25456.9	25502.1	24659.5	23893.3	25021	26053.8	25204.4	25129.8	25250.2	25159.4	25848.4	25540	24437.2	24580.9	24577.3	25319.1	25651.5	25799.5	25891.1	26132.2	25424.4	26074.4	26214.1	25786.5	25523.4	25325.8	25873.2	25540.1	25628.6	26215.1	26441
0.67975	24799.7	25301	26098.7	25488	25093.9	25585.5	25418.1	26357.6	25847.9	25507.8	25792.8	25442.7	25086.4	25080	25257.8	25412.9	25297.8	25246.4	25465.6	25462	24686.8	23904.5	25008.1	26051.5	25218.1	25130.9	25263.4	25172.8	25832.5	25518.2	24452.7	24601	24571.8	25299.8	25655.9	25803.2	25882.3	26130.1	25395	26055.4	26197	25790.9	25510.5	25345.2	25853.4	25488.3	25591.9	26140.2	26359.3
0.68221	24784.6	25296.5	26099.3	25516	25105.8	25577.5	25446.1	26342.4	25855.2	25555.3	25794.8	25444.1	25101.4	25083.8	25278.2	25416.2	25295.3	25302.9	25454.6	25455.2	24722	23927.8	25006.2	26091.2	25230.3	25160.6	25290.9	25211.7	25816.2	25526.7	24472	24626.9	24591.5	25293.3	25676.9	25842.9	25888.1	26136.1	25400.3	26060.8	26182.5	25775.1	25495.7	25356	25833.6	25453.1	25561.4	26104.3	26307.7
0.68467	24792.1	25317.9	26147.6	25516.2	25121.3	25600.6	25457	26362.5	25876.5	25599.5	25795.8	25463.9	25103.2	25087.3	25284.1	25421.4	25320	25318.8	25463.1	25469.8	24756.1	23894.6	24985.7	26114.3	25255	25192.8	25329.5	25234.1	25818	25510.1	24488	24658.8	24625.7	25309.1	25714.1	25864.7	25900.7	26143.7	25399.7	26130.4	26174.3	25760	25484.8	25345.6	25839.3	25462.8	25544.9	26101.3	26269.8
0.68712	24786.9	25317.5	26171.7	25490.4	25124.7	25588.4	25476.9	26338.3	25854.6	25617.4	25792.2	25451.5	25072	25102.6	25263.5	25413.2	25327.2	25292.6	25438.2	25470.6	24761.6	23907.3	24973.6	26109.1	25214.1	25205.3	25346.3	25242.3	25830.9	25502.7	24483.2	24643.7	24614	25289.5	25725.7	25887.6	25905.3	26135.6	25407.9	26156.7	26185	25750.8	25489.5	25330.7	25819	25475.6	25516.8	26070.6	26228.3
0.68958	24824.8	25371.4	26193.4	25509.3	25152.1	25605.2	25494.1	26362.6	25889.1	25629.8	25811.2	25458.7	25101.7	25147.7	25290.4	25467.4	25363.3	25306.5	25463	25503.2	24750.1	23953.4	24969.2	26136.3	25217.7	25226.4	25363.7	25238.1	25858	25535.3	24526.3	24640.6	24609.3	25317.1	25748.5	25895.3	25901.2	26170.1	25440.3	26189.9	26227	25808.2	25521.6	25377.4	25843.9	25500.6	25553.3	26087.1	26212.7
0.69204	24818.4	25372.5	26170	25524	25147.3	25593.3	25468.1	26363.4	25859.2	25637.3	25831.1	25448.8	25102	25129.4	25278.7	25495.2	25362.6	25322.7	25474.3	25511.9	24735.1	23950	24972.9	26128.9	25206.2	25239.9	25336.3	25227.4	25866.3	25550.9	24511.4	24621.2	24586.8	25305.2	25739.3	25877.7	25889.2	26164.3	25419.3	26180.2	26230.4	25813	25487.4	25344.6	25813.2	25454.6	25553.5	26051.7	26169.8
0.69449	24858.2	25379.2	26193	25562.8	25174.8	25607.9	25480.3	26362.8	25903.2	25632.8	25852.2	25469	25146	25156.8	25312.5	25540.8	25385.7	25367.2	25520.8	25543.5	24755.9	23942.4	24999.3	26149.6	25207.1	25253.2	25338.4	25230.6	25893	25571.5	24513.8	24621.2	24619.3	25340.3	25733.7	25889.9	25928.2	26178.2	25445.6	26197.2	26245	25844.1	25501.3	25329.8	25829.9	25444	25587.1	26057.9	26184.5
0.69695	24868.5	25369.5	26223.1	25593	25205.6	25634.2	25471.6	26386.9	25913.2	25627	25865	25496.9	25165.3	25144	25332.2	25568.3	25403.3	25361	25535	25528.8	24785.8	23924.7	25030.1	26145.8	25227	25227.8	25335.9	25232.3	25938.8	25582	24519	24608.1	24670.2	25341.7	25753.3	25894.6	25958.7	26168	25463.6	26206.8	26250.1	25823.1	25514.8	25296.5	25829	25433.1	25566.2	26047.6	26187.8
0.6994	24883.3	25372.9	26225.2	25589.6	25208.5	25644	25493	26380.6	25941.3	25625.4	25827.9	25534.7	25191.5	25141.8	25328.9	25587.6	25398.5	25369.6	25513	25513.4	24811.7	23932.9	25015.1	26145.8	25244.5	25200.1	25358.5	25236	25931.3	25580.4	24505.4	24605.4	24700.6	25344	25760.6	25892.9	25978.2	26175	25496.5	26207.4	26272.9	25853.6	25539.9	25300.7	25840.3	25432.2	25539.8	26057.7	26198
0.70186	24900.8	25383.2	26256	25593.3	25235.1	25660.9	25493.8	26407.8	25965.8	25656.7	25834.8	25523.3	25209.1	25180.3	25337	25582.4	25414.9	25378.9	25526.8	25528.5	24828.9	23994.4	25028.9	26153.7	25274.9	25205.6	25394.5	25263.2	25923.7	25625.4	24521.3	24604.3	24712.2	25366.9	25791.2	25909.2	25967.4	26215.9	25508.4	26211.8	26285.5	25882.8	25580	25318.1	25844.6	25434.2	25525.3	26106.3	26206.4
0.70432	24900.2	25384.5	26237.7	25566.8	25200.2	25629.5	25473.8	26392	25955.6	25693.6	25812.2	25518.4	25179.8	25188.2	25319.5	25551	25402.3	25355.6	25516.2	25520.1	24791.5	24013.3	25023.3	26138	25287.1	25195.8	25352.9	25251.9	25903.4	25630.9	24500.9	24607.2	24686.5	25366.9	25762.8	25899	25957.1	26207.8	25468.4	26185.3	26285.1	25882.8	25572	25289.8	25847.5	25408.1	25509.4	26106.7	26205.3
0.70677	24915.8	25394.1	26241	25578.1	25201.6	25643.9	25474.2	26411.9	25961.7	25705.6	25856.2	25525	25176.1	25218.7	25363.1	25558.9	25398.2	25366.2	25541.1	25562.4	24791.5	24046.7	25056.9	26177.5	25314.2	25221.6	25352	25257.5	25921.8	25671.2	24533.5	24638.7	24696.7	25406.1	25754.9	25932.3	25983.9	26245.1	25460.2	26183	26296.9	25893.4	25592.4	25291.3	25869.6	25436.3	25531.5	26113.8	26231.7
0.70923	24930.7	25388.8	26228.4	25567.6	25186.9	25635.9	25456	26411.7	25930.9	25723.1	25863.4	25533	25158.3	25196.5	25404.7	25550.7	25392.9	25345.7	25530.1	25555.6	24788.8	24042.6	25094.8	26196.6	25303.6	25230.7	25364.3	25244	25925.6	25657.9	24550.6	24664.2	24703.2	25433.1	25748.6	25934.8	26002.5	26240.3	25425.5	26186.4	26293	25881.3	25588.9	25277.3	25879.4	25466.5	25557.5	26100.5	26234
0.71169	24932	25400.4	26230.6	25590.8	25221.1	25662.8	25497.3	26422.5	25930.4	25737	25905.9	25541.1	25180.5	25203.8	25452.4	25564.3	25362.9	25375	25558.3	25565.6	24820.4	24034.5	25115.7	26210.9	25292.7	25246.1	25398.2	25273.4	25928.8	25663.5	24584.8	24680.7	24725.2	25451.3	25772.7	25951.9	26030.8	26269.5	25426.6	26217.4	26306.6	25879.2	25621.2	25294.8	25885.2	25493.3	25597.2	26119.6	26224.8
0.71414	24939.4	25400.3	26258.3	25629.4	25276	25679.7	25529.7	26427.6	25946.9	25743.5	25925.4	25544.2	25195.8	25201.4	25428.1	25562.3	25366.7	25375.8	25580.8	25582.2	24862.4	24026.3	25124.6	26228.9	25299.3	25260.7	25416.9	25303.3	25922.1	25671.3	24594.3	24657.4	24757.2	25466.1	25806.1	25959.1	26053.2	26285	25463	26255.7	26294.7	25883.1	25640.3	25346.3	25907.5	25513.2	25628.8	26164.8	26207.9
0.7166	24933.3	25389.1	26260.7	25641.6	25281.9	25687.9	25542.5	26417.7	25965.1	25726.9	25932.1	25548.7	25200.5	25191.1	25424	25564.6	25370.9	25411.7	25615.2	25610.8	24908.7	24013.2	25130.2	26209.5	25320.7	25237.4	25423.7	25303	25893.1	25668.3	24595.1	24652	24762	25464	25802.3	25958.8	26048.4	26298.5	25474.5	26260	26312.7	25897.3	25643.3	25389	25920.5	25507.8	25646	26158.2	26204.6
0.71905	24975.8	25421.1	26297.8	25649.3	25292.6	25694.3	25536.4	26424.6	25983.3	25727.8	25934.3	25562.9	25219	25193.3	25422.4	25562.3	25394.7	25438.7	25623.7	25635.2	24944	24012.4	25145.2	26257.1	25351.6	25264.2	25454.4	25305	25943.5	25676.2	24602	24673.8	24780.1	25467.5	25814.8	25963.3	26066.7	26323.7	25507.5	26288.7	26337.5	25940.6	25639.5	25442.8	25946.6	25521.9	25653.2	26180.8	26220.2
0.72151	24968.5	25435.7	26294.9	25631.8	25274.8	25670	25524.2	26432.8	26018.7	25687.9	25915.6	25567	25243	25210.3	25422.3	25533.3	25413.2	25418.7	25604.2	25648.8	24920.9	24006.6	25159.2	26252.7	25355.8	25264.3	25459.1	25283.5	25951.2	25675.1	24558	24689.8	24761.1	25452.4	25804.1	25957.3	26048.2	26316.1	25505.3	26277.8	26346.2	25959.6	25635.3	25436.1	25927.8	25516.3	25650.5	26168.9	26215.8
0.72397	24961.1	25473.8	26343.9	25632.9	25285.3	25676.3	25540.9	26447.8	26059.4	25703.8	25955.8	25573.4	25284	25228.7	25413.8	25505.5	25448.1	25405.2	25597	25668.1	24910.2	24024.7	25176.4	26276	25380.4	25304.2	25461.6	25296	25992.6	25695.9	24556.2	24730.9	24779.4	25479.2	25804.6	25990.2	26053.7	26314.5	25525.5	26310.6	26353.9	25993.2	25634.3	25453	25938.6	25549.1	25674	26169.1	26233.5
0.72642	24978.2	25472.3	26332.4	25614.4	25265.2	25671.3	25566.9	26454.7	26063.8	25697.2	25965.7	25571.5	25291.7	25224.6	25394.9	25545.6	25465.4	25375.3	25606.8	25680.8	24879.8	24037	25188.1	26246	25398.6	25302.5	25457.9	25319	25997.5	25695.7	24569	24732.4	24785	25485	25800.6	25989.4	26052.1	26315	25528.5	26322.9	26361.7	25978.4	25622.9	25444.3	25931.3	25547.6	25672.5	26168.9	26259.6
0.72888	25001.9	25475.8	26345.3	25611.8	25264.5	25684	25599.6	26449.9	26052.5	25712.4	25985.1	25575.5	25283.3	25218.5	25391.5	25577	25472.3	25360.3	25610.6	25674.2	24885.5	24034.4	25184.1	26232.6	25405.9	25280.3	25449.6	25376.2	25983.5	25680.2	24617.3	24749.9	24798	25488.5	25815.1	25989.1	26084.1	26315.2	25534.8	26322.3	26369.8	25964.2	25625.1	25459.9	25966.6	25565.6	25671.8	26177.9	26284.8
0.73134	25017.4	25462.5	26340	25623.2	25265.9	25703.2	25605.3	26479.9	26033.3	25724.4	25997.1	25592.6	25275.6	25212.3	25419.8	25639.3	25464.6	25382.9	25613.8	25672.9	24891.6	24025.5	25208.6	26243	25405.9	25289.4	25449.4	25399.9	25991	25706.7	24631.4	24727.6	24785.3	25482	25818.9	25989.3	26115.8	26324.1	25535.8	26322.3	26376	25947.7	25646.7	25470	25970.1	25589.7	25652.6	26202.2	26293.3
0.73379	25000	25465.3	26318.7	25633.2	25275.1	25726.8	25608.7	26502	26022.7	25718.7	25997	25600.5	25273.3	25217.6	25435.4	25642.4	25494	25415	25611	25663	24900.5	24020.2	25208.4	26266	25381.5	25303.1	25462.8	25379.3	25986.3	25727.9	24613.5	24722.3	24766.1	25486.1	25825.9	25974.5	26108.8	26317.8	25532.6	26290.3	26365.3	25941.3	25694.8	25486	25983.1	25589	25649.4	26205.7	26306.6
0.73625	24972	25470.6	26306.4	25659.4	25281	25770.6	25620.3	26531.6	26041.7	25740.8	26031.2	25614.8	25303.6	25233.9	25459.6	25661.8	25509.2	25426.6	25616.2	25666.1	24914.2	24059.5	25240.1	26277.5	25393.7	25320.8	25469.9	25375	26015.5	25758.6	24617.6	24743.7	24796.5	25511.9	25848.3	26007.8	26108.2	26326.2	25537	26283.4	26376.9	25952.3	25715.8	25493.7	26009	25614.3	25658.8	26212.8	26341
0.73871	24954.7	25474.9	26290.1	25669	25288.9	25790.3	25613.9	26541.7	26050.8	25728.6	26043.5	25610.6	25302.5	25246	25466.8	25628.3	25499.6	25409.9	25600	25659.5	24887	24066	25214.6	26282.9	25399.5	25318.4	25477.5	25367.7	26015.5	25744	24616.3	24735.1	24799.5	25546.7	25856.5	26017.4	26081.6	26323	25531.5	26269.8	26373.6	25951.6	25699.1	25465.1	26000.1	25605.6	25680.8	26206.4	26318.9
0.74116	24956.9	25487	26318.5	25679.6	25292.6	25798.1	25624	26540.3	26056.1	25761.3	26066	25621.3	25336.4	25252.7	25492.5	25639.8	25521	25405.6	25610.3	25646.8	24920.6	24091.9	25219.5	26293.8	25419.5	25321.3	25490.1	25379.3	26033.9	25737.2	24624.8	24763.6	24814.9	25558.6	25884.7	26036.9	26088.9	26365.3	25549.4	26281.2	26408.9	25973.2	25675.9	25467.6	26030.1	25621.3	25700.2	26229.7	26298
0.74362	24993.6	25502.5	26349.9	25680.8	25281.4	25787.7	25654.3	26544.3	26066.1	25771.1	26043.2	25616.3	25349.1	25257.2	25480.4	25646.4	25521.3	25431.9	25617.9	25649.9	24928.2	24099.6	25203.5	26312.8	25394.7	25319.7	25502	25390.9	26056.5	25740.1	24611.2	24760.1	24809.5	25540.2	25880.1	26019.3	26102.9	26395.5	25555.7	26281.9	26408.7	25978.4	25654.9	25460.3	26018.1	25614.6	25707.8	26237.1	26302.3
0.74607	25025.9	25507.4	26389.1	25704.8	25275	25775.2	25660.8	26553.6	26083.5	25751	26032.6	25630.4	25365.6	25261.3	25489.9	25664.2	25546.8	25472.3	25645.8	25663.2	24954.7	24111	25201.4	26326.2	25410.6	25338.1	25528.1	25392.1	26068.7	25733.9	24606.8	24779.4	24788.4	25527.3	25901.8	26017.5	26118.1	26399.2	25549.2	26291.9	26395.1	25995.1	25637.1	25506.7	26026.5	25628.8	25679.4	26257.7	26335.4
0.74853	25021.9	25532.9	26411.2	25694.3	25288.2	25780.3	25673.4	26554.2	26100	25735	26021.1	25609.8	25368.2	25288.6	25489.9	25675	25565	25519.6	25642.2	25707.4	24952.6	24132.7	25203.7	26334.6	25414.3	25343.8	25550.2	25396.1	26075.8	25735.1	24611.3	24791.7	24797.5	25541.3	25916.2	26031.2	26152.9	26374.8	25565.7	26330.3	26399.3	25998	25657.5	25522.6	26027	25627.9	25675.1	26247	26367.9
0.75099	25013.9	25517.2	26422.3	25685.7	25295.8	25764.4	25653.1	26554.6	26093.6	25748.1	26011	25616.6	25379.2	25317.9	25494	25663.3	25558.8	25532.9	25655.9	25724.9	24938.2	24145.4	25220.8	26313.9	25459.6	25361.4	25544.4	25410.8	26064.9	25739.5	24607.9	24808.7	24801.8	25549.6	25907.2	26020	26162.9	26337.7	25573.7	26364.2	26401.2	25993.6	25661.9	25538	26024.3	25620.1	25683.8	26218.7	26352.2
0.75344	25029.8	25522.2	26453.9	25705.8	25301.5	25772.2	25650.4	26548.9	26111.2	25775.8	26016.7	25633.4	25382.6	25368.5	25495.4	25694	25594.6	25547.3	25670.6	25723.5	24951.5	24175.7	25230.2	26340	25499.8	25385	25537.5	25419.7	26064.6	25756.6	24620.6	24830	24818.5	25550.1	25900.2	26034.5	26171.4	26371	25600.5	26405.3	26432.9	25998.3	25698.5	25539	26023.2	25625.3	25721.7	26220.3	26367.9
0.7559	25040.9	25505.9	26453.9	25709.7	25309.6	25772.6	25636.7	26549.8	26097.1	25778.9	26006.5	25636.2	25380.1	25374.3	25487.7	25714.5	25602.5	25546.2	25670.1	25718.2	24959	24165	25213.5	26335.2	25511.4	25367.5	25516.3	25422.7	26062	25766.4	24616.5	24810.8	24822.7	25535.8	25879.1	26018.2	26152	26382	25592.1	26405.7	26448.1	25984.2	25709.3	25513.6	25999.2	25624.6	25721.2	26218.8	26359
0.75836	25088.8	25502.7	26442.2	25747.9	25314.4	25813	25669.3	26551.9	26082.6	25772.7	26014.6	25656.2	25390.9	25378.4	25508.7	25754.1	25633.8	25554.4	25675.1	25719.7	24963.2	24164.6	25216	26352.5	25500	25383.7	25523.8	25430.3	26046.6	25752.4	24644.8	24779.3	24833.7	25571.7	25894.7	26039.7	26141.2	26399.8	25620.1	26410.5	26471.2	26004.7	25735.2	25533.5	25985.7	25629.7	25707.6	26245.5	26379
0.76081	25099.7	25493.1	26429.1	25744.8	25299	25835.3	25680	26552.1	26055.1	25812.2	26020.5	25666.3	25371.3	25348.9	25497.9	25744	25611.6	25526.8	25692.3	25720.7	24959.2	24150.5	25216.8	26344.6	25493.6	25382.6	25521.5	25442	26042.4	25759.2	24661	24774.1	24828.1	25593.7	25901.6	26055.1	26122.1	26366.7	25637.3	26407.1	26462.2	26018.3	25728.7	25524	25985.7	25629.6	25681.5	26255	26375.3
0.76327	25093.6	25481	26454.5	25738	25299.7	25838.3	25688.7	26553.4	26062.6	25851.3	26031.9	25673.9	25357.9	25330.9	25494.8	25732.8	25604.6	25500.6	25707.4	25735	24946.7	24138.3	25233	26339.7	25493.5	25392.9	25525.5	25457.6	26055.5	25790.6	24686	24770.2	24853.5	25609.6	25910.7	26092.8	26121.3	26383.3	25671.2	26407.8	26455.6	26019.3	25730.8	25540.1	26002.7	25649.4	25698.6	26263.2	26401.3
0.76573	25105.9	25517	26456.9	25757.1	25297.7	25825.6	25686.5	26556.8	26101.8	25866.7	26042	25671.6	25362.2	25337.6	25508	25712.2	25595.1	25486.9	25715.4	25754.3	24966.6	24136.2	25262.6	26357.3	25502.1	25401.1	25550.9	25455.9	26081	25824.5	24705	24811.8	24860.3	25600.2	25911.9	26129.3	26137.7	26378	25684.4	26415.5	26460.3	26018.7	25742.7	25538.9	25993.1	25671	25716.9	26280.4	26438.7
0.76818	25090.5	25522.1	26438.9	25733.5	25318.2	25793.9	25687.1	26562.3	26130.9	25844.4	26023.4	25662.3	25342.5	25321.4	25510.9	25704.3	25591.8	25474.9	25692.5	25731.4	24962	24123.2	25258.5	26338.2	25467.4	25398.7	25546.6	25452.5	26071.1	25808.6	24696.5	24830.3	24868.2	25583.2	25906.6	26123.4	26127.6	26364.3	25664.3	26400.2	26458.4	25975.3	25721.5	25534.9	25993	25677.9	25723.1	26277	26437.7
0.77064	25117	25552.4	26436.6	25742.1	25363.1	25808.3	25719.5	26612.3	26163.5	25867.8	26054.9	25662	25379.3	25363.5	25544.2	25702.2	25601.7	25492.7	25696	25730.9	24979.9	24118.5	25286.4	26368.2	25460.6	25430.2	25549.3	25456.5	26093.6	25824.2	24708.1	24856.6	24869.8	25615	25928.1	26135.5	26151.7	26379.5	25659.5	26404	26481.7	26006.5	25736.9	25557.1	26015.2	25690.9	25747.3	26301.9	26440.8
0.77309	25101.7	25553.9	26434.1	25723.6	25372.9	25797.6	25738.8	26632.6	26144.2	25860.9	26062.4	25662.9	25375.2	25373.5	25529.3	25695.2	25630.3	25500.5	25694.7	25744.5	24970.3	24114.9	25279	26357.4	25457.2	25413.4	25518.3	25446.7	26105.5	25808	24717.6	24853.4	24878.1	25599.3	25934.8	26121.5	26163.9	26384.3	25649.7	26371.6	26494.3	26025.3	25727.2	25520.2	26012.3	25654.8	25755.7	26294.4	26398.9
0.77555	25103.1	25594.8	26457.1	25715.4	25410.2	25819.9	25746.2	26652.6	26140.2	25877.4	26097.9	25679.1	25386.8	25380.3	25551.4	25729.1	25641	25557.5	25702.6	25750.8	24985.9	24135	25294.3	26382.1	25487.5	25422.3	25525.1	25478.9	26132.5	25837	24737.7	24853.5	24914.6	25596.3	25964.9	26119.4	26169.2	26386.4	25643.7	26377.9	26505.9	26064	25749.2	25513	26048.1	25650.6	25789.6	26300.9	26407.4
0.77801	25094.1	25618	26480.6	25718.2	25428.3	25828.6	25734.1	26627.2	26127.4	25873.2	26100.9	25689.5	25372.6	25374.4	25544	25772.8	25643.1	25618.5	25685.3	25762.3	24977.2	24162.9	25281.8	26388.4	25506.8	25446.4	25544	25488.6	26117.2	25857.1	24746	24859	24925.1	25599.3	25965	26111.1	26179.4	26399.6	25636.9	26392.8	26493.8	26065.7	25756.9	25514.3	26042.3	25640	25791	26309.9	26404.1
0.78046	25072.3	25632.7	26483.2	25746.7	25427	25840.2	25717.2	26615.7	26119.3	25858.9	26088.1	25701.5	25344.3	25368.2	25531	25788.9	25619.5	25625.1	25675.5	25757	24980.7	24182.7	25281.5	26407.6	25494.8	25463.5	25570.8	25492.5	26126.9	25858.3	24736.1	24859.2	24917	25613.9	25972.8	26112.7	26172.1	26397.2	25640.4	26384.3	26471.4	26070.1	25757.8	25522.1	26061.7	25645.3	25774.2	26298.9	26388.9
0.78292	25084.4	25652	26499.1	25756.7	25444.3	25876.9	25708.5	26605.6	26138	25883.4	26090.4	25726.9	25332	25401.1	25546.6	25807.7	25617	25614.1	25695.4	25803.6	24970.3	24232.3	25283.7	26422.3	25530	25500.6	25609.8	25503.1	26166.5	25874.7	24748.7	24870.4	24938	25627.7	25990.4	26132.2	26177	26414.5	25641.9	26388.1	26481.3	26099.1	25754.1	25541.3	26084.8	25695.3	25773.1	26303.9	26403.9
0.78538	25092.1	25648.6	26506	25738.9	25404.7	25858.8	25690	26596.5	26128.8	25874.2	26088.7	25717.1	25328.1	25390.6	25521.3	25796.5	25612.5	25576.9	25716.6	25829.9	24974.6	24208.5	25265.7	26418.2	25522.5	25497.5	25608.1	25472.7	26160.8	25843.1	24745.3	24872.3	24921.5	25616.6	25972.1	26124.3	26150.9	26404.2	25658.9	26371.2	26481.1	26077.1	25729.7	25538.2	26073.5	25696.7	25748.5	26276.3	26377.9
0.78783	25106.7	25666.7	26533.9	25770.2	25409.7	25868.9	25702.5	26591	26169.5	25878.9	26107.1	25723.2	25384	25398.5	25553.5	25819.8	25634	25593.5	25764.6	25846.7	24987.6	24203.4	25267.1	26444.3	25519.3	25526.8	25636.4	25478	26182.1	25853.3	24758	24895.7	24965.5	25608.1	25992.7	26137.7	26167.4	26425.4	25689.3	26394.7	26510	26099.3	25743.9	25565	26109.1	25707.1	25785.9	26271.5	26399.3
0.79029	25113.6	25668.4	26554	25758.6	25413	25873.4	25696.1	26586.7	26181.5	25864.2	26109.9	25699.3	25389.4	25371.2	25564.1	25808.2	25654.2	25576.1	25778.9	25827.8	24996	24210.9	25247.8	26453.6	25524.9	25512.4	25628.2	25469	26167.8	25852	24749.1	24886.7	24949.1	25622.5	25973.9	26128.3	26183.1	26448.4	25708.4	26389.6	26522	26049.2	25746.8	25595.4	26106	25695.9	25776.6	26286	26405.6
0.79275	25115.7	25653	26545.2	25766.5	25449.1	25900.4	25715.8	26592.4	26220.5	25866.1	26132.3	25701.2	25413.6	25378.8	25561.4	25813.5	25657.9	25569.9	25796.2	25807.9	25003.1	24221.1	25269.4	26474.5	25548.7	25514.3	25619.3	25473.9	26171.9	25883.4	24755.5	24885.7	24954	25639.2	25994.5	26142.1	26192.1	26469.7	25720	26393.9	26545.9	26067.7	25742.9	25592.4	26097.5	25705.7	25770.8	26298.9	26405.9
0.7952	25122.6	25633.6	26534.5	25760.7	25474	25934.5	25749.5	26634.8	26241.5	25890.3	26137.6	25711.1	25427.7	25398.3	25563.9	25821.4	25649	25564.6	25778.9	25793.8	25020.3	24228.5	25323.4	26478	25591.9	25502.8	25610	25473.8	26163.5	25914.7	24770.6	24890.8	24950.3	25656.6	26004.5	26145.1	26207	26510.9	25727.1	26378.6	26566	26067.8	25730.8	25600.8	26093.2	25728.8	25761.3	26324	26431.3
0.79766	25096.4	25615.2	26518.7	25753.1	25451.8	25902.7	25753.3	26634.9	26253.8	25881.4	26129.6	25722.3	25423.4	25397	25558.6	25833	25631.1	25556.6	25771.9	25792.7	25027.7	24200.9	25334.2	26474	25589.6	25492.2	25591	25461.3	26145.5	25923.3	24753.2	24865.2	24926.8	25631.2	26013.8	26134.6	26194.5	26499.6	25697.3	26371.8	26580.3	26066.5	25718.2	25566.7	26078	25719.8	25762.7	26288.3	26430.5
0.80011	25116.4	25616	26539.3	25781.9	25435.5	25914.9	25776.6	26681.9	26239.1	25935.9	26130.6	25735.4	25419.8	25433.5	25596.3	25845.9	25641.7	25578.9	25787.6	25817.9	25048.5	24205.1	25360.1	26496.7	25590.2	25510.1	25583	25491.5	26160.9	25956.2	24776	24917.7	24933.6	25640.5	26044.6	26153.7	26242.3	26479.2	25707.7	26403.9	26601.2	26096.3	25735.3	25576.1	26099.8	25727.6	25803.4	26312.4	26466.7
0.80257	25105	25614.5	26536.2	25803.8	25417.7	25892.8	25780.7	26675.2	26215.9	25925.9	26113.4	25733.2	25388	25435.3	25609.4	25861.1	25663.3	25588.9	25769.5	25809.4	25039.6	24229.9	25325.7	26476.3	25583.2	25502.5	25565.2	25510.4	26166.9	25931.2	24758.3	24905.3	24929.8	25628.3	26027.9	26164.9	26258.1	26465.4	25704.9	26411.7	26573.9	26087.5	25744.8	25562.8	26078	25716.7	25799.7	26291.8	26460.3
0.80503	25120.9	25625.3	26543.6	25854.8	25416.1	25908.9	25810.5	26691.1	26210.3	25946.6	26133.5	25754.8	25394.3	25451.2	25629.9	25873.9	25684.3	25599.1	25777.6	25831.7	25045.7	24233.4	25328	26495	25596.1	25507.9	25594.1	25546	26200.5	25940.4	24763.4	24919.8	24931.5	25630.3	26031.9	26188.2	26278.2	26473	25727.8	26434.5	26572.5	26106.7	25798.8	25580.7	26092.6	25721.4	25803.5	26310.6	26443.4
0.80748	25122.3	25619.4	26522.2	25880.5	25418.5	25927	25822.7	26707	26207.7	25936.7	26126.9	25754.4	25404.1	25450.4	25656.1	25886.3	25680.7	25617.4	25780.9	25836.4	25046.1	24231.7	25319.9	26484.4	25591.5	25522.9	25608.1	25556.8	26226.2	25911.8	24774.8	24921.3	24943.3	25628.8	26009.5	26194.7	26286.3	26482.1	25740.4	26428.3	26526	26108.4	25807.6	25612	26091.9	25714.2	25791.1	26284.7	26394.7
0.80994	25124	25608.8	26516.7	25867.7	25430	25936	25816.8	26718.1	26209.7	25926.9	26132.7	25767.6	25396.6	25458.3	25662.7	25864.5	25678.2	25620.7	25784.1	25819	25041.2	24240.6	25308.2	26500.4	25572.9	25517.9	25618.7	25558.2	26236.6	25888	24767.4	24926.4	24930.3	25634.3	26037.2	26183.5	26262	26475.2	25718.7	26402.5	26495	26141	25818.5	25612	26089.9	25699	25795.9	26256.4	26379.6
0.8124	25145.7	25640.5	26540.1	25854.8	25477.8	25966	25817.4	26731.6	26216.3	25923.6	26158.5	25786.7	25407.4	25491.7	25667.4	25865.6	25686.7	25649.9	25802.4	25811.6	25073.9	24273	25335.6	26538.1	25595.2	25553.9	25635.9	25591.5	26264.9	25876.6	24780.9	24957	24961.9	25654.1	26044.8	26170.8	26255.1	26495.1	25723.8	26425.2	26504.2	26158.4	25816.6	25623.1	26128.8	25714	25793.8	26259.9	26415.1
0.81485	25144	25631.6	26559.2	25823.1	25477	25965.9	25800.2	26733.7	26213.8	25901.3	26149.3	25762.5	25402.9	25484.7	25662.6	25867	25682.6	25627.6	25781.3	25794.2	25072.5	24268.5	25322.6	26538.3	25576.1	25533.1	25649.2	25574.5	26267.2	25881.5	24767.5	24936.6	24956	25657.4	26057.4	26155.4	26229.7	26487.4	25718.7	26420.1	26510.2	26143.9	25813.6	25600.4	26101.4	25704.4	25784	26267.7	26426.6
0.81731	25179.8	25642.6	26597.4	25844.4	25506.6	25970.4	25792	26754.1	26250.7	25915.9	26172.6	25756.8	25438.7	25506.1	25667.5	25860.6	25690.4	25654.1	25792.3	25811.2	25112.5	24260.9	25345.5	26566.1	25576.5	25530.4	25669.4	25562.5	26274.6	25897.8	24776.1	24949.5	24953.8	25687.1	26071.2	26146.7	26226.6	26485.7	25705.3	26431.9	26547.1	26162	25821.2	25589.6	26130.5	25694.3	25775.1	26303.7	26456.1
0.81977	25192.3	25625.2	26593.7	25832.8	25492.9	25949.6	25794.6	26765.5	26262.5	25916.9	26179.7	25732.6	25467.9	25493.9	25667.6	25870.2	25698.2	25652.7	25802.6	25812.9	25096.2	24240.4	25354	26553.4	25554.9	25519.7	25661.3	25537.7	26263.7	25900.6	24767.3	24928.3	24946.5	25695.1	26053.3	26139.4	26215.1	26461.9	25683.7	26418.4	26566.1	26160	25818.9	25576.5	26114.6	25668	25789.2	26320.9	26454
0.82222	25202.1	25615.7	26598	25836.2	25495.4	25941	25788.2	26775.5	26249	25922.8	26175.4	25766.4	25502.7	25480.6	25664.1	25872.2	25697.1	25681.6	25805.3	25823.7	25086.5	24259.1	25380.7	26535.7	25555.4	25516.3	25649.8	25535.1	26268.9	25897.3	24771.2	24927.6	24963.3	25701.1	26041.2	26162.8	26214.4	26459.5	25689	26435.5	26563.2	26168.4	25773.8	25586	26124.9	25665	25776.9	26318.9	26457.8
0.82468	25201.7	25631.1	26591.2	25844.4	25526.4	25959.1	25832.3	26766.6	26233.4	25920.8	26188.1	25817.3	25528.5	25464	25671.5	25893.9	25710.4	25691.4	25809.3	25847.3	25099.5	24277.9	25412.2	26500.3	25568	25539.9	25660.8	25534.8	26256.2	25909.7	24766.5	24946.5	24976.2	25695.3	26024.4	26177.7	26233.4	26481.9	25713.9	26465.4	26557.4	26157.7	25790.1	25588.7	26142.6	25694.5	25768.6	26330.6	26455.2
0.82713	25195.4	25644.2	26577.7	25844.2	25530.6	25959.9	25830.4	26719.8	26241.3	25923.6	26173.8	25829	25512.1	25445.3	25659.6	25872.9	25705.4	25681.9	25810.3	25840.5	25077.3	24285	25404.5	26468.8	25557.2	25525.9	25657.6	25525.7	26235.2	25908.8	24768.9	24958.1	24997	25689.9	26011.8	26186.2	26231.1	26499.2	25742.4	26473.2	26542.1	26132.4	25789.2	25579.2	26121	25700	25758.9	26294.8	26457.6
0.82959	25198.3	25686	26561.1	25857	25544.2	26010	25859.8	26697.4	26263.3	25938.1	26202	25854.3	25506.6	25449.2	25687.2	25874.3	25726.1	25693	25831.5	25857	25084.4	24306.8	25404.3	26485.4	25568	25557.8	25663.2	25554.2	26255.1	25928.3	24791.3	24983.7	25000.3	25683	26036.3	26187.3	26251	26524.2	25766.7	26502	26569.2	26124.1	25827.4	25589.4	26135.8	25725.8	25770.4	26304.7	26464.8
0.83205	25198.5	25705	26545.2	25844.9	25536.9	26010.8	25853.9	26706.9	26223.4	25933.6	26185.8	25835.1	25484.8	25451.1	25685.1	25860.2	25725.8	25693.4	25830.7	25852.3	25039.4	24327.3	25383.5	26493.4	25564.2	25566.9	25636.7	25544.5	26253.2	25919.2	24803.6	24973.4	25000.7	25667.8	26028.6	26168.6	26233.6	26515.5	25782.4	26470.1	26565.8	26102.7	25812.9	25613.8	26118.9	25727.4	25802	26309.3	26461
0.8345	25211.8	25728.7	26573.3	25846.5	25548.7	26009.5	25832.4	26709.3	26200.8	25943.9	26197.8	25828.9	25491.1	25452.5	25700.7	25881.2	25723.7	25700.1	25838	25870.4	25040.3	24357.8	25392.6	26517.8	25578.1	25589.2	25675.9	25566.6	26272.1	25925.3	24807.8	24974.2	24993.9	25665.5	26033.3	26180	26228.5	26530.8	25783.2	26462.5	26573.5	26094.1	25816.5	25623.2	26132.7	25724.3	25823.9	26324.1	26458
0.83696	25220.7	25729.5	26577.1	25860.1	25556.4	26000.5	25801.4	26728.4	26218.3	25951.9	26208.4	25826	25484.1	25472.6	25681.9	25895.1	25742	25701.9	25840.1	25880.7	25067	24344.3	25380.4	26512.1	25598.3	25609.4	25692.2	25559.6	26272.2	25942.6	24793.4	24973.5	24993.2	25675.9	26052	26186.7	26247.9	26518.8	25797.8	26444.7	26562.8	26106.8	25821.4	25623.1	26149.6	25727.1	25849.6	26343.1	26460.1
0.83942	25222.2	25721.5	26592.4	25847.7	25546.3	25994.7	25788.6	26722.1	26229.6	25980.4	26211.4	25834.1	25481.2	25507.6	25682	25908.4	25727.7	25703.9	25845.5	25897.5	25081.7	24341.4	25350.8	26515.8	25600.5	25610	25705.7	25546.7	26279.6	25935.2	24796.8	24970.9	24997.2	25687	26075.7	26189.4	26253.3	26519.2	25784.7	26469.6	26573.6	26106.5	25820.8	25619.3	26139.4	25728.2	25857.7	26342.5	26458.1
0.84187	25220	25712.2	26595.5	25866.5	25529.1	26009.6	25836.7	26745.9	26284.6	25987.6	26223.2	25844.5	25481.9	25533.2	25700.4	25896.2	25743.2	25709.5	25864.1	25897.3	25113.9	24324.6	25367.6	26511.8	25629.1	25622.8	25719.4	25552.5	26301.1	25958	24805.5	24983.1	25025.2	25705.6	26131.1	26225.6	26260.7	26538	25799.7	26509	26597.9	26152.4	25830.8	25603	26124.7	25753.5	25887.9	26362.8	26494.3
0.84433	25211.3	25700.3	26584.3	25864.8	25512	25983	25855.9	26750.2	26294	25991.4	26183.5	25815.8	25464.4	25542.2	25691.9	25863.1	25727.3	25694.8	25845	25890.5	25122.2	24315.4	25395.3	26495.6	25611.9	25589.9	25711.2	25562.7	26281.2	25955	24804.9	24954.4	25022.4	25728.2	26109.1	26247.4	26246.8	26538.9	25792.5	26534.3	26620.4	26168.4	25831	25592.9	26100.7	25766.5	25880.7	26361.2	26474.4
0.84679	25212.7	25722.8	26583.5	25879.5	25520.2	26003.3	25881.1	26766.2	26295.3	25998.8	26194.8	25802.7	25487.6	25545.7	25684.6	25855.8	25720.6	25694	25843.7	25892.2	25141.7	24322.3	25431.2	26501.3	25623.8	25602.5	25722.5	25593.8	26280.3	25991.8	24811.4	24943.7	25044.6	25770	26109.9	26278.5	26273.1	26542.7	25823.2	26534.7	26643.8	26205.1	25857.1	25606.4	26123.4	25799.5	25875.2	26367.8	26496.2
0.84924	25218.3	25738.6	26571	25888.2	25529.4	26004.6	25868.8	26763.9	26269.6	26018	26196.6	25799.1	25497.1	25534.2	25686.9	25873.3	25740.6	25692.2	25833	25897.3	25136.4	24346.9	25448.8	26502.4	25646.9	25605.1	25696.3	25598.5	26256.4	25988.5	24824.7	24943	25045.3	25774.7	26075.9	26278.7	26271.4	26528.4	25838.2	26547	26646.8	26193	25869.3	25611.6	26144.6	25791.8	25871.3	26351.6	26489.3
0.8517	25218.8	25736	26566.6	25900.5	25560.7	26008.4	25869.6	26764.4	26239.4	26019.5	26236.7	25798.2	25507.9	25530.8	25682.8	25893.2	25735	25712.1	25838.1	25892.2	25138.3	24370	25437.8	26515.7	25665.1	25597.2	25688.4	25619.3	26262.1	26014.9	24840.3	24952	25059.8	25760.1	26090	26274.4	26291.2	26535.4	25827.4	26553.2	26674	26192.7	25867.6	25632.6	26170.8	25793.8	25873.3	26345.1	26502
0.85415	25227.1	25717	26583.7	25913.5	25588.6	26010.1	25877	26775.1	26252	26029.7	26280.6	25800.1	25517.2	25557.6	25697.6	25907.9	25749.9	25724.3	25871.2	25912.4	25144.7	24386	25431.3	26514.4	25676.9	25593.3	25699.6	25617.4	26267.3	26033.1	24846	24968.6	25073.9	25726.8	26113.4	26312.8	26300.1	26551.7	25789.4	26584.4	26688.3	26198.3	25873.3	25633.7	26198.7	25785.4	25893.8	26347.6	26492.2
0.85661	25218.1	25686.5	26582.6	25918.3	25576.1	25976	25857.6	26769.9	26276.9	26004.7	26288.1	25798.6	25524.2	25545.3	25681	25891.2	25754.3	25701.5	25878.2	25888.9	25137.5	24370.2	25408.9	26491.4	25664.2	25554.3	25690.3	25627.2	26273.8	26026.3	24839.7	24950.9	25050.6	25698.7	26123.7	26308.4	26306.5	26569.6	25759.6	26567.3	26676.8	26202.5	25872	25623	26192.5	25781.1	25874.5	26340.9	26451.5
0.85907	25234.7	25715.5	26587.1	25927.9	25568.6	25983.6	25876.7	26791.7	26288	26029.2	26295.7	25829.5	25526.2	25547.5	25689.4	25921.7	25786.4	25697.6	25900.3	25901.7	25156.5	24363.6	25415	26499.6	25661.3	25553	25710.8	25638.3	26308.5	26023.2	24844.4	24966.7	25043.2	25730.9	26150.8	26334.9	26317	26573	25782.5	26548.3	26667.3	26202.2	25890.9	25629.8	26207.8	25772.2	25869.1	26371.8	26464.2
0.86152	25232.6	25723.9	26573.9	25923.9	25523.6	25992.1	25847.3	26786.1	26274.5	26022.1	26266.9	25842.7	25503.2	25504.3	25685.7	25918.5	25793.3	25667.7	25904.5	25887.2	25143.8	24357.3	25406.6	26480.3	25651.8	25549.1	25759.3	25604.3	26324.6	25977.9	24841.8	24972.8	25021.9	25756	26148.9	26328.2	26339.9	26583.6	25790.5	26521	26641.3	26188.9	25885.4	25634.4	26205.5	25765.3	25848.9	26377.9	26502.8
0.86398	25249.3	25752.9	26591.2	25917.1	25515.6	25997.7	25841.4	26797.6	26263	26030.9	26270.7	25850.2	25491.8	25487.6	25712.7	25912.8	25817.8	25668.8	25925.2	25904.3	25134.8	24356.9	25412.9	26490.5	25682	25576	25793.6	25603.4	26325.7	25967.4	24841.8	24989.5	25029.2	25769.7	26173.5	26331.1	26351.2	26592.7	25813.6	26498.9	26629.5	26185.6	25888.1	25651.8	26221.9	25759.9	25849.9	26363.7	26544.4
0.86644	25251.1	25752.6	26597.4	25936.9	25511.3	26026.4	25845	26789.4	26265.8	26018.9	26257.4	25860.4	25506.5	25482	25747	25887.4	25794.7	25671.2	25930.7	25936.7	25137.5	24347.7	25440	26493.2	25679.6	25598.8	25794.1	25598.5	26338.2	26003.4	24847.2	24985.5	25064.3	25786.5	26155.3	26302.9	26348.4	26600	25815.7	26501.5	26609.3	26201.6	25878.7	25650.1	26217.7	25779.7	25864.3	26344.9	26537.4
0.86889	25260.4	25743.4	26600.6	25960.3	25510	26025.4	25853.2	26793.1	26275.7	26014.5	26246.5	25850.7	25525.5	25481.4	25766.4	25901.8	25789.3	25675.2	25922.7	25963.5	25110.4	24335	25446	26510.2	25675.1	25606.6	25781.8	25614.3	26330	26034.3	24858.7	24986.9	25090.5	25787.1	26155.3	26269.6	26353.1	26582.6	25834.8	26520	26587.5	26196.8	25874.5	25647.8	26206	25766	25877	26357.6	26497.7
0.87135	25270.9	25746.6	26607.1	25976.8	25504.5	26051.6	25849.2	26791.1	26295.3	26037.8	26238.9	25846.7	25525.4	25514.2	25795	25909.7	25776.5	25684.3	25922.4	25953.6	25113.2	24335.1	25455.3	26519.7	25672.2	25607	25770.8	25624.4	26335.3	26049.6	24860.4	24999.1	25103.3	25811.5	26178.6	26269.1	26355.8	26575.9	25847.5	26534.7	26597.9	26212.6	25870.9	25663.9	26187.7	25767.9	25894.5	26385.1	26496.6
0.87381	25268.6	25737.8	26586.9	25933.6	25503.8	26041.6	25859.7	26775.8	26293	26041.4	26234.3	25831.9	25523.3	25527.5	25774.7	25926.4	25760.8	25671.4	25906.5	25930.6	25115	24342.9	25429.4	26508.7	25670	25596.7	25766.9	25613.6	26329.3	26036.2	24859.7	25006.3	25097.2	25774.1	26194.2	26286.2	26365.9	26561	25825.5	26513.6	26607.6	26205.1	25870.7	25676.1	26169	25753.5	25897.1	26400.9	26509.9
0.87626	25272.2	25735.7	26603.4	25903.2	25489.8	26058	25885.1	26781	26296.8	26052.9	26244.7	25842.6	25529.3	25557	25762.2	25939.8	25768.5	25684	25922.6	25928.6	25153.1	24347.3	25422.4	26515.3	25652.6	25584.3	25750.1	25628.1	26331.3	26037.1	24868.9	25016.5	25085.3	25755.9	26192.7	26303.5	26375	26568.3	25818.7	26499.6	26630.9	26203.8	25884.6	25697.8	26197.1	25766.1	25926.7	26402.8	26507.5
0.87872	25249.1	25713.2	26587.1	25864.5	25509.1	26044.4	25888	26782.1	26292.1	26033	26241.8	25839.8	25534.5	25551.8	25742.6	25956.8	25782.2	25695.1	25914.6	25928.7	25165.7	24325.2	25412.3	26528.4	25658	25576.1	25730	25616.9	26310.1	26011.9	24876.1	25014.7	25091.5	25748.8	26169.1	26307.6	26365	26577	25796.6	26478	26614.9	26197.6	25896.9	25690.6	26205.6	25790.1	25926.3	26392	26504
0.88117	25260.4	25719.6	26605.4	25894.1	25503.2	26032.2	25886.8	26801.2	26287.4	26004.9	26247.3	25834.8	25512.6	25537	25749.8	25957.8	25790.2	25728.9	25928.4	25927.4	25187.9	24320.4	25426.1	26566.4	25657.7	25588.9	25723.2	25622.3	26282.9	25994.1	24881.5	25029.5	25080.6	25750.4	26168	26291.1	26367.7	26603.5	25794.5	26501.9	26613.7	26195.3	25894.8	25695.4	26206.8	25805.9	25917.8	26395.8	26504.8
0.88363	25247.2	25740.4	26603.9	25931.7	25524.7	26028.7	25865.7	26806.2	26289.9	26011.7	26255	25843.3	25504.9	25516.3	25754	25955.6	25775.9	25748.3	25936.1	25915.5	25181.4	24314	25424.2	26596.6	25659.2	25599.9	25753.6	25616.7	26270.1	25989.9	24885.8	25044.4	25073.1	25777.8	26162.9	26286.8	26356.1	26605.7	25802.2	26525.8	26601.2	26203	25899.7	25697.2	26211.5	25793.1	25919.4	26392.3	26512
0.88609	25242.8	25735.6	26590.7	25933.3	25542.9	26024.1	25863.9	26792.5	26278.6	26004.3	26256.2	25847.3	25498.4	25505.3	25747.4	25923.5	25744.5	25715.3	25924.2	25909.9	25164.7	24321.8	25434.9	26586.7	25636.7	25623.4	25766.5	25616.7	26255.1	25977.5	24866.9	25029.1	25045.8	25791.8	26142.6	26286.3	26352.5	26607.8	25795.7	26541.4	26594.5	26220.7	25883.8	25696.9	26199.5	25783.1	25905.2	26355.8	26502.9
0.88854	25255.6	25723.3	26605	25945.1	25564	26026.4	25869.8	26791.2	26269	26032.7	26265.4	25874.9	25523.1	25517.6	25746	25903.5	25750.8	25720.4	25922.9	25931.2	25156.1	24335.7	25447.3	26575.2	25634.4	25634.5	25764	25633.7	26271.5	25983.2	24873.4	25022.4	25058.9	25805.4	26154.7	26304.6	26352.1	26599.6	25810.5	26545.4	26612.1	26232.9	25901.4	25713.1	26193	25784.2	25926.2	26347.1	26519.9
0.891	25263.2	25707.1	26603.8	25922.8	25564.8	26031	25858.1	26782.8	26268.3	26040.4	26246.1	25854.7	25541.5	25544.6	25734	25869.6	25758.7	25700.8	25895.7	25935.8	25155.2	24330.3	25427.2	26551.2	25658.3	25627.3	25739.7	25621.2	26264.4	25968.2	24872	25005.4	25050.5	25790.4	26151.7	26296.8	26369.1	26593.7	25805.2	26504.4	26619.8	26233.6	25913.2	25689.4	26172	25785.5	25926.3	26361.2	26539.6
0.89346	25279.5	25702.8	26606.9	25938.7	25563.9	26056.1	25856	26791.6	26273.8	26049.6	26246	25861	25550.6	25545	25729.1	25877.4	25768.9	25715.2	25883.9	25929.6	25174.8	24339.5	25423.8	26566.1	25674.7	25611.2	25713	25632	26278.5	25970.7	24868.3	25011.2	25057.8	25783.7	26170.4	26286	26357.8	26587.6	25802.2	26515.3	26631.3	26218.3	25914.7	25686.5	26160.9	25797.3	25926.1	26394.4	26566.2
0.89591	25263.7	25707.1	26607	25944.6	25565.5	26040.6	25839.8	26804.4	26276	26034	26226.6	25851.2	25559.3	25545.4	25719.3	25874	25751	25704.3	25880	25916.5	25169.2	24345.5	25410.1	26572	25693.5	25590.9	25725.3	25632.8	26271	25979	24878.1	24997.8	25050.1	25769.8	26164.7	26264.1	26359	26570.5	25772.7	26515.5	26639.8	26218.9	25875.2	25686.1	26165.5	25806.4	25901.6	26406.6	26565.1
0.89837	25256.2	25717.3	26620.3	25927.7	25554.5	26020.6	25837.2	26804.1	26298.2	26018.6	26219.5	25849.6	25562.6	25537.2	25695.5	25847.2	25725	25663.5	25863.7	25911.3	25163.6	24332.7	25404.9	26593.7	25673.8	25594.8	25724	25620.8	26265.5	25977.3	24875	24979.7	25050.1	25769.8	26136.6	26255.1	26343.6	26565.6	25772.8	26519.3	26649.9	26227.8	25863.2	25672.3	26139.8	25801.5	25888.6	26397.4	26542.1
0.90083	25262.2	25730.8	26629.1	25907.3	25534.9	26012	25821	26828.3	26308.9	25982	26218.2	25858.2	25571.5	25542.4	25678.5	25837.1	25704	25660.2	25865.2	25894.9	25165.8	24310.9	25403.5	26573.9	25669.2	25587.7	25713.2	25621.5	26274.5	25973.9	24881.1	24972.6	25066.7	25763.1	26132.7	26263.3	26351.7	26563.2	25775.7	26519.5	26651.2	26229.8	25832.4	25675.8	26141.2	25811.1	25901.8	26402.4	26545.8
0.90328	25264	25733.2	26617.4	25876.8	25528.1	25988	25818.7	26810.8	26288.8	25991.6	26225.5	25855.2	25574.2	25522	25639.8	25837.9	25710.7	25651.3	25860.4	25874.4	25146.5	24280.8	25390.1	26547	25650.4	25579.2	25691.3	25594.8	26272	25964.7	24857.7	24964	25067.8	25746.6	26125.8	26262.9	26347.1	26556.3	25781.9	26520.1	26628.9	26222	25825.6	25648.8	26147.6	25791.9	25882.1	26396.2	26529.2
0.90574	25253	25734.8	26600.7	25867.1	25534.1	25994.6	25824.7	26802.4	26282	25999.1	26237.7	25888.5	25556.9	25514	25630.2	25853.5	25735.1	25673.2	25881.3	25865.6	25135.5	24285.4	25401.4	26514.5	25640.9	25573.5	25694.4	25593.5	26272.2	25960.4	24850.1	24978	25074.8	25746.1	26117.2	26263	26345.9	26535.6	25798.2	26529.4	26620.1	26205	25835.9	25628.1	26147.5	25778.7	25881.2	26404.5	26544.4
0.90819	25226.2	25711.7	26599.8	25872.7	25526.4	25969.5	25819.5	26770.6	26288	25997.3	26242.9	25887.5	25535	25509.7	25623.1	25854.8	25741.5	25672.4	25881.3	25858.7	25099.2	24284.3	25396.2	26488.4	25630.8	25552.7	25707.1	25593.9	26253.6	25946.9	24845.7	24993.8	25072.1	25745	26088.1	26259.9	26340	26532.2	25790.3	26526.9	26606.2	26197.7	25830.7	25627.7	26145.2	25770.2	25851.4	26387.2	26536.9
0.91065	25183.4	25690.8	26603.3	25907.3	25510.7	25975.5	25833.7	26760	26275.2	25982.5	26231	25863.3	25513.2	25499.2	25633.5	25847.7	25737.6	25686.9	25846.1	25870.3	25102.9	24298.6	25397.6	26474.8	25621.4	25548	25727.8	25593.2	26240.3	25962.8	24858.2	24998.5	25063.8	25742.7	26073.2	26260.5	26340.5	26539.8	25790.7	26514.5	26617.5	26197.9	25831.7	25635.7	26131.2	25747.6	25829.1	26379.9	26528
0.91311	25175.9	25682.2	26604.4	25908.4	25502.3	25973.3	25834.1	26763.1	26257	25974.2	26206.1	25840.8	25504.3	25498.1	25646.9	25836.2	25729.9	25680.7	25824.3	25878.4	25083.3	24294.3	25396.7	26465.5	25621	25543.3	25741.1	25573.5	26248.7	25964.8	24865.8	24988.2	25036.8	25748.6	26065.8	26247.7	26350.2	26554.9	25789.3	26508.6	26614.8	26186.5	25825.9	25647.2	26132.2	25740.7	25821.3	26358.6	26507.5
0.91556	25172.6	25684.3	26573.1	25885.3	25483	25981.5	25830.7	26765	26244.1	25976.8	26170.1	25832.6	25492.7	25478.1	25646.9	25833.2	25728.4	25663.1	25800.7	25894.3	25087.4	24289.7	25382.3	26467.8	25612.3	25522.1	25731.4	25546.2	26219.5	25962.8	24856.3	24978.1	25004.6	25734.8	26062.8	26226.4	26318.3	26528.4	25773.6	26492.1	26614.2	26172.1	25841.7	25631.5	26126.2	25732.9	25824.7	26329.5	26460.9
0.91802	25192.4	25675.7	26550.2	25871	25495.8	25997.1	25809.8	26762.3	26234.1	25978.4	26135.5	25820.4	25492.4	25472.6	25657.4	25844.4	25733	25634.4	25795.2	25894.1	25085	24300.1	25384.4	26468.5	25610.4	25523.5	25717	25559.8	26211.4	25963.7	24826.5	24969.8	24999.1	25725.3	26058.1	26214.7	26299.1	26518.4	25769.2	26494.7	26603.3	26166	25864	25630.4	26126.8	25736.9	25841	26335.3	26461.6
0.92048	25181.2	25669.2	26518.2	25855.6	25509.9	25972	25786.2	26734.1	26228.5	25962.8	26121.7	25796.1	25464.5	25458.9	25642.3	25854	25707.2	25611.4	25777.8	25882	25072	24284.2	25350.1	26460.9	25596.5	25513	25701.8	25554.8	26195.1	25949.2	24789.5	24946.4	24999.6	25696.6	26048.7	26182.9	26285.1	26497.1	25735.3	26507	26594.8	26141.8	25855.5	25627.1	26123	25738.9	25835.6	26322.6	26442
0.92293	25155.6	25646.9	26498.9	25833.9	25516.5	25963.1	25769.4	26729.7	26220.5	25956	26123	25783.2	25454	25456.4	25648.5	25872	25715.7	25601.4	25785.8	25884.7	25052	24276	25326.4	26421.5	25569.6	25525.4	25697.8	25572.1	26209.1	25952.9	24783.3	24931.3	25006.3	25676.4	26049.8	26164.3	26303.8	26508.4	25729	26525.3	26577.7	26135.1	25865.9	25625.8	26131.2	25715.4	25834.9	26317.2	26449.9
0.92539	25128.5	25636.2	26499.1	25819.1	25508.6	25951.5	25766.2	26734.7	26218.2	25938.2	26136.7	25765.6	25428.2	25464.3	25637.5	25859.2	25697.7	25594.1	25764.1	25859.3	25045.1	24253.4	25302.8	26401.8	25573.5	25527.5	25691.3	25573.6	26221.2	25942.9	24779.3	24936.1	24979.2	25660	26059.7	26141.9	26279.1	26504.4	25718.9	26510.7	26575.1	26109.8	25850.7	25594.1	26111.5	25705.8	25841.2	26311.6	26460.9
0.92785	25120.3	25620.2	26507.5	25815.7	25459.4	25936.5	25763.1	26713.9	26204.7	25927.8	26123.3	25732.8	25393.4	25454.2	25624.7	25829	25696.9	25607.2	25754.6	25849.8	25018.8	24229.8	25293.6	26404.2	25562.5	25537.6	25651.1	25555.8	26204.6	25931.2	24758.8	24922.8	24972.7	25656.5	26066.1	26153.1	26253.8	26503.7	25727.5	26475.9	26568.6	26123.7	25844.7	25583.2	26099	25665.7	25834.6	26315.1	26438
0.9303	25105.4	25627.1	26517	25804.2	25452.5	25943.6	25772	26686.9	26205	25925.4	26123.8	25713	25402.2	25433.1	25619.7	25794.4	25699.4	25622.1	25738.2	25819.8	25034.5	24218.4	25303.8	26422	25574.6	25542.4	25615.6	25539	26208.8	25918.3	24753	24906	24949.3	25679	26059.1	26158.3	26252.2	26499.7	25735.6	26436.2	26584	26115.3	25810.5	25593.7	26088.9	25652.3	25827.8	26300.2	26419.5
0.93276	25088.1	25611.5	26516.8	25801.6	25432.9	25949.4	25775.9	26638.2	26164.7	25900.4	26100.6	25688.2	25389.5	25408.8	25581.9	25772.4	25691.8	25617.4	25731.5	25804.2	25052.2	24206	25279.6	26433.7	25560.1	25521.4	25584.4	25516.8	26194	25906.1	24738.4	24881.3	24947.8	25701.5	26037.3	26154.3	26250.4	26492.7	25716.6	26405.9	26583.9	26112.3	25783.9	25590.2	26075.7	25653.8	25809.7	26274.7	26394.2
0.93521	25073.7	25609.7	26508.8	25818.5	25433.3	25941.2	25775.6	26639	26184.3	25886.2	26122.3	25686.8	25429.3	25423.2	25581.7	25772.7	25701.3	25588.7	25750.6	25794.4	25083	24228.2	25281.1	26447.7	25559.9	25507.5	25584.1	25504.8	26181.3	25886.7	24734.1	24887.5	24919.8	25702.4	26028.9	26141.1	26261.2	26484.3	25719.3	26395	26575.7	26107.6	25773.9	25602.4	26078.3	25680	25815.9	26255.6	26399.8
0.93767	25073.1	25594	26491.9	25814.2	25389.9	25921.1	25749.7	26623.3	26189	25860.5	26097.5	25693.8	25428.1	25415.1	25556.2	25732	25670.4	25567.7	25738.9	25798.9	25063.9	24229.5	25279.1	26425.7	25519.6	25483.3	25579.3	25488.5	26170.6	25858.5	24721.8	24883.9	24901.2	25686.4	26029.7	26124.7	26231.4	26470	25676.4	26407.4	26563.3	26073.1	25768.3	25550.6	26047.2	25681.9	25818.8	26240.5	26410.9
0.94013	25085.7	25606.1	26484.9	25787.2	25355	25891.9	25725.1	26622	26170.1	25858	26079.2	25707.1	25420.6	25410.9	25550.9	25708.4	25645.5	25556.8	25751.9	25784.5	25044.8	24232.4	25293.7	26425.8	25495.1	25468	25564.5	25499.6	26183.2	25848.9	24702.8	24886.6	24872.3	25641.9	26015.3	26126.2	26208.2	26456.3	25663.1	26400.3	26549.4	26047.3	25783.2	25534.9	26052.3	25683.9	25802.7	26232.5	26412.6
0.94258	25086.1	25591	26459.3	25764.4	25347.3	25887.4	25702.5	26631	26152.6	25864.9	26056.1	25695.8	25383.5	25395	25528	25703.8	25641.7	25559.3	25756.8	25784.6	25006.4	24226.4	25304.7	26412.5	25470.3	25438.1	25562.9	25494.5	26183.5	25842.5	24707.9	24877	24894.9	25630	25997.1	26098.5	26187.8	26432.8	25644.9	26396.6	26530.5	26047.6	25759.3	25528.2	26050.6	25660.4	25777.9	26245.5	26407.7
0.94504	25071.8	25571.4	26463.1	25750.5	25345.8	25872.7	25699	26617.3	26133.4	25852	26041.8	25672.3	25329.6	25370.4	25507.1	25713	25637.9	25568	25748.1	25755.4	24974.7	24208.2	25288.4	26399.9	25466.4	25417	25573.6	25468.5	26148.7	25834.2	24704.2	24870.2	24898.6	25630.4	25983.4	26094.3	26166.5	26419.7	25651.7	26383	26497.5	26042.3	25746.8	25538.8	26058	25616.7	25751.4	26235.2	26381.9
0.9475	25071.8	25569.2	26477.5	25761.9	25374.5	25882.3	25694.1	26629.8	26149.9	25842.9	26065.6	25652.8	25331.9	25377.8	25528.3	25720.4	25634.8	25557.6	25737.9	25770.3	24961.5	24206.2	25296.3	26407.4	25478.9	25437.2	25587.9	25452.3	26128.6	25839.3	24726.9	24874.2	24901.4	25631.9	25994	26102.3	26189.4	26436.8	25650.1	26392.6	26485.8	26066.1	25740.6	25543.5	26044.4	25592.4	25756.6	26256.3	26386.7
0.94995	25050.9	25554.5	26470.4	25744.7	25388.9	25858.6	25677.2	26594.2	26122.1	25807	26061.5	25625.9	25307.3	25368.6	25525.5	25694.4	25603.9	25551.7	25730.7	25753.6	24960.5	24185.2	25259.8	26376.5	25480.1	25419.1	25569.9	25415.2	26113.6	25840.8	24720.4	24855	24868.6	25622.6	25989.5	26094.7	26183.8	26441	25634.4	26370.5	26460.4	26079.2	25712.7	25526	26033.8	25573	25727.7	26220	26346.1
0.95241	25070.3	25565.2	26457.8	25735.7	25395.9	25853.8	25671.6	26605.5	26111.4	25800.5	26065.3	25620.7	25332.6	25373	25564.1	25697.4	25577.3	25527.3	25723.3	25747.2	24997.8	24200.4	25254.8	26373.4	25486.8	25417.9	25564.3	25416.4	26108	25820.2	24731.1	24856.2	24866.1	25620.5	25990.3	26109.8	26196.5	26442.1	25619.7	26377.3	26446.8	26073.4	25712.9	25517.4	26053.7	25602.1	25730.1	26208.2	26330.9
0.95486	25058.7	25550.1	26438.4	25726	25386.7	25842	25640.5	26590.9	26097.4	25795.4	26058.7	25623.9	25340.3	25368.5	25549.9	25681.5	25584.2	25511.9	25718.9	25733	24996.8	24178.2	25234.9	26352.7	25483	25421.8	25558.9	25415.6	26106.6	25779.5	24707.7	24845.1	24863.3	25615.5	25967.5	26106.8	26179.9	26422.6	25609.9	26366.3	26451.5	26074.2	25712.4	25529	26053.7	25621.1	25712	26185.8	26311.3
0.95732	25047.7	25530.8	26412.3	25708.5	25369.1	25826.3	25612.9	26581.2	26083.8	25800.7	26046.3	25643.7	25335.4	25355.2	25522.5	25686.3	25572.5	25484	25702.8	25725.9	24977	24171.3	25232.4	26324.9	25477.7	25438.5	25549.1	25424	26107.7	25748.7	24678.4	24828.2	24866.5	25607.6	25931.4	26101.1	26167.1	26396	25601.2	26356	26441.9	26032.7	25726.7	25515.9	26030.9	25626.5	25708.4	26163.8	26306.3
0.95978	25023.5	25509.4	26414.3	25700.7	25357.6	25812.3	25629.7	26568.9	26086.2	25803.1	26041.6	25677.5	25332.8	25337.6	25511.2	25707	25559.3	25471.7	25683.2	25747.7	24972.2	24167.2	25236.6	26307.4	25455.1	25444.3	25549.2	25411.6	26127.2	25764.2	24674.1	24826.4	24882.6	25604.6	25930.1	26089.7	26188.7	26392.3	25591.9	26364.6	26445.5	26013	25726.7	25483.4	26018.7	25621.3	25697.2	26153.3	26321.1
0.96223	25015.5	25477.2	26419.9	25680.4	25323.8	25804.1	25638.7	26553.7	26070.6	25791.6	26036.6	25678.3	25317.1	25293.6	25487.7	25686.2	25535	25478	25649.3	25719.2	24940.4	24145.9	25219.7	26282.5	25432.9	25418.5	25522.4	25381.2	26105.2	25763.6	24674.6	24813.7	24892	25572.8	25895.2	26045.7	26168	26381.6	25573.7	26353.8	26429.5	25971.1	25704.2	25452.1	25985.2	25609.2	25686.9	26146.8	26308
0.96469	25019.4	25460.4	26417	25681.5	25320.9	25786.8	25644	26552.6	26079	25789.3	26024.1	25675.9	25304.4	25263.7	25479.2	25669.4	25527.9	25501.1	25635	25705.7	24935.8	24147.9	25219.8	26302.6	25411.2	25385.5	25527.7	25355.4	26086.9	25762.6	24677.2	24814.4	24898.8	25567.2	25891.7	26044.6	26167.9	26383.1	25565.1	26366.1	26411	25968.9	25698.4	25446.1	25989.4	25602.3	25707.9	26130.9	26336.2
0.96715	25014.6	25443.4	26402.7	25685.8	25312.9	25756.6	25631.8	26558.4	26057.6	25758.2	26024	25647.9	25306.1	25250.7	25466.7	25644.4	25521.7	25504.4	25611.3	25682.7	24903.8	24154.6	25203.1	26303.7	25401.8	25378.3	25543.2	25345	26080.4	25734.2	24660.5	24774.9	24871.5	25552.3	25877.5	26029	26134.1	26365.7	25569	26342.7	26398.2	25981.7	25674.6	25455.3	25969	25594.2	25724.7	26136.2	26356.7
0.9696	24993.4	25432.3	26366.4	25672.1	25308	25753.5	25616.2	26543.4	26045.1	25747.9	26031.6	25622.5	25289	25236.9	25454.1	25643.5	25501.5	25486.6	25601.3	25683.6	24864.8	24141.3	25183.3	26290.9	25419.5	25362.8	25540.9	25355.8	26077.4	25721.5	24655.3	24763.9	24858.7	25547.9	25883.7	26032	26107.6	26333.5	25565.2	26309.5	26393.4	25977.2	25651.3	25446.1	25963.9	25580.9	25718.1	26141.5	26349.1
0.97206	24987	25444.5	26352.1	25656.8	25309.8	25761.2	25614.3	26522.3	26038.4	25744.8	26041.9	25620.6	25286.5	25244.8	25466.3	25654	25498	25485.8	25589.7	25692.5	24851.1	24132	25192	26262.7	25425.1	25363.9	25540.8	25365.7	26061.2	25741.9	24647	24770.4	24829.5	25550	25869.9	26025	26093.4	26339.4	25564.4	26292.2	26386.6	25985.1	25657.3	25414	25977.4	25571.4	25695.6	26171.3	26326.4
0.97452	24974.3	25440	26329.6	25647.9	25288.7	25737.8	25601.1	26488.4	26028.8	25754.5	26023.3	25619.4	25255.9	25236.3	25463	25641.1	25526.4	25452.3	25557.6	25693.2	24841.7	24099.1	25171.5	26255.8	25401.7	25338.2	25504.3	25368.4	26058.4	25719.7	24631	24781.6	24801.3	25546.1	25864.5	26009.4	26068.1	26317.5	25533.6	26283.1	26372	25974.5	25644.7	25386.2	25971.7	25548.5	25654.6	26162.4	26301.1
0.97697	24987.9	25460.7	26327.8	25661.1	25290.9	25707.9	25602.7	26472.2	26029	25760.5	26011.5	25627.4	25262.8	25256.9	25459.6	25622.4	25536	25431	25566.8	25689	24867.3	24095.6	25173	26259.7	25378	25353.5	25506.4	25374.9	26059.8	25704.6	24621.5	24788.8	24790.1	25524.8	25867.8	26004.3	26055.4	26336.4	25532.3	26304.8	26364.4	25962.3	25644.8	25401.5	25962.6	25545.4	25644.7	26157.7	26289.2
0.97943	24961	25451.3	26320.7	25685.9	25258.1	25688.9	25580.2	26460.1	26018.7	25758.1	25987.5	25602.6	25251.7	25246.4	25427.3	25588.2	25524.2	25389.2	25578.4	25668.1	24855.3	24075.5	25146.1	26251.7	25375.3	25330.2	25487.1	25361.3	26044.2	25676.8	24595.5	24766.6	24791.9	25527.3	25864	26006.4	26037.7	26322.7	25511.1	26307	26357.5	25941.4	25623.7	25401	25955.8	25509.9	25629.9	26119.5	26265.4
0.98188	24950.7	25451.7	26326	25705.2	25243.4	25706.6	25580	26458.5	26044.8	25732.2	25962.4	25575.1	25261.8	25233.7	25396	25573.3	25500.8	25382.8	25604.4	25656.7	24868.2	24068.9	25146.5	26253.4	25386.7	25329.9	25482.5	25363.1	26011.3	25666.6	24605.8	24747.9	24786.6	25524.5	25858.6	26012.6	26045.9	26333.8	25503.7	26309	26366.6	25935.1	25608.8	25413.8	25957.5	25503.8	25636	26107.7	26266.8
0.98434	24940.4	25446.5	26336.1	25701.9	25237	25716.4	25558.5	26461	26042.1	25709.5	25943.8	25552.2	25264.5	25213	25366.9	25597.6	25490.5	25379.9	25621.7	25655.8	24877.6	24086.7	25135.2	26269	25395.7	25288.9	25464.9	25350.4	26000.1	25669.8	24595	24724	24781.1	25542.1	25841.9	26010.7	26039.6	26340.6	25511.2	26283.9	26363.2	25926.9	25622	25397.2	25927.8	25510.5	25635.8	26099.1	26247
0.9868	24950	25423	26333.1	25657.7	25240.1	25697.8	25544.8	26453	26021.3	25672.2	25913.3	25550.6	25258	25209.9	25367.6	25595.1	25482.1	25378.7	25625	25654.2	24871.6	24082.9	25115.2	26255.7	25384.9	25257.9	25428.3	25325.6	26002.6	25669.5	24588.1	24714.7	24759.6	25522.4	25833.3	25992.1	26033	26342.5	25502.7	26243.3	26330.1	25917.3	25605.7	25387	25897.6	25502	25617.6	26092.7	26210.5
0.98925	24952.5	25421.2	26324.8	25624.5	25230.7	25677	25539.9	26456.4	25990.1	25653.3	25925.5	25565.8	25238.9	25217	25388.2	25593.4	25487.1	25410.3	25607	25645.4	24874.7	24079.4	25113.9	26270	25380.9	25252.9	25429	25316.4	26011.6	25689.7	24561.7	24712.8	24750.4	25515.1	25854.2	25993.8	26034	26339.2	25512.6	26244.8	26310.7	25904.6	25608.5	25389.8	25868.9	25494.4	25620.6	26112.5	26210.7
0.99171	24931.4	25406.1	26295.7	25604.1	25219.6	25649.9	25536.8	26455.5	25967.8	25633.7	25924.7	25544.8	25217.6	25215.8	25383.2	25578.6	25463.7	25404	25580.7	25635.8	24843.5	24061.4	25103.1	26263.8	25361.4	25266	25409.9	25304.5	25991.2	25686.3	24542.3	24701.4	24730.3	25491	25848	25984	26004.8	26308.8	25506.4	26227.1	26270.1	25887.5	25593	25380.7	25865.4	25470.2	25608.7	26094.9	26196.4
0.99417	24905.5	25413.9	26284.5	25596	25227.8	25638.4	25525	26461.9	25972.3	25637.8	25911	25527.4	25202.3	25207.1	25395.8	25584.2	25463.3	25404.6	25564.2	25610.4	24838.4	24047.4	25122.9	26264.7	25363.7	25292.5	25421.7	25318.4	26003.3	25684.3	24531.6	24718.5	24727.3	25486.3	25826.6	25999.1	26002	26300.6	25522.2	26234	26269.5	25874.3	25587.4	25375.5	25867.8	25453.2	25608.1	26093.3	26190.2
0.99662	24911.7	25409.9	26275	25583.6	25221	25634.5	25520.4	26448.9	25975.2	25644.3	25904.8	25510.4	25197.3	25195.5	25392.8	25616.2	25461.4	25373.6	25550.9	25585.1	24821.3	24033.2	25136.8	26261.1	25348.6	25270.5	25406.9	25319.9	25997.1	25668.1	24533.1	24719.1	24723.1	25483.5	25797.4	25978.4	25997.6	26285.1	25509.5	26205.2	26272.5	25860	25543.9	25357	25878	25456.8	25576.4	26061.1	26166.5
0.99908	24917.1	25386.5	26273.4	25587.3	25202.9	25649.4	25505.9	26433.1	25969.2	25613.8	25879	25508.6	25195.4	25168.4	25361.1	25605.9	25447.5	25345.8	25538.2	25555.7	24825.2	24040.9	25131	26250.4	25329.1	25248.7	25388.7	25307	25975.6	25651.1	24537.8	24701.8	24711.7	25473.2	25774.5	25978.8	25980.3	26264.7	25478.9	26206.4	26285.1	25859.5	25526.6	25336.1	25865.2	25445.7	25558.6	26043.3	26139.8
1.00154	24903.6	25390.8	26283.8	25595.5	25190.1	25674.3	25502	26433	25959.4	25612.9	25878.4	25518.4	25186.5	25177.9	25352.1	25598.4	25449.8	25331.7	25534.6	25565.3	24795.7	24067.6	25089.3	26253.4	25314.2	25242	25379.4	25295	25966.9	25658.8	24542.8	24693	24721.6	25460	25769.9	25957.7	25979.4	26252	25485.3	26201.6	26302.8	25885.9	25521.2	25320.3	25861.7	25442.4	25535.9	26035.5	26146.4
1.00399	24863.5	25385.9	26253.9	25597	25174	25678	25479.9	26425.3	25948.4	25574.7	25846.6	25497.9	25163.9	25168.4	25321.6	25567.5	25429.5	25309.8	25533.4	25547.9	24762.3	24081.7	25060.5	26233.2	25294.7	25232.3	25368.9	25254.5	25947.4	25659.8	24534.2	24672.1	24688.7	25443.9	25754.5	25922.4	25948.8	26237.4	25460.6	26181.4	26280.4	25887.8	25522	25308.6	25856.5	25417.2	25518.5	26046.5	26145.5
1.00645	24834.8	25384.8	26247.2	25587.7	25170.9	25656.7	25477.3	26430.2	25953	25572.4	25833.5	25473.3	25152.7	25174.6	25319.8	25559.5	25426.6	25315.7	25556.1	25542.8	24754	24065.1	25038.2	26217.3	25308.7	25212.2	25386.8	25249.5	25937.4	25637.6	24526.6	24687.2	24690.3	25434.1	25749.2	25921.1	25974.8	26248.2	25464.7	26162.1	26251.6	25883.5	25546.4	25288.9	25847.7	25427.6	25511.4	26034.1	26144.1
1.0089	24829.6	25370.1	26215.6	25577.2	25154.3	25632.7	25471	26408.2	25942.8	25575.1	25832	25454.1	25145.1	25169.3	25321.1	25535.3	25409.1	25300.7	25561.2	25524.3	24760.5	24052.8	25048.8	26176.6	25299.8	25197.2	25387.3	25251.8	25937.9	25592.3	24498.7	24665.1	24662.7	25418.8	25731.5	25899.3	25988.3	26231.8	25446.2	26155.7	26237.7	25856.9	25550.5	25283.6	25847.1	25417.4	25507.8	26022.2	26152.3
1.01136	24826.2	25353.5	26208.9	25549.6	25132.6	25628	25465.4	26380.7	25913.3	25583	25835.6	25453.7	25141.1	25163.1	25330.8	25509.1	25393.6	25292.6	25538.4	25513.4	24758.2	24022	25034.5	26154.5	25295.5	25201.7	25384.1	25256.6	25929.1	25561.2	24480.1	24656.6	24688.2	25405.7	25732.5	25882.6	25984.9	26197.9	25441.8	26152.2	26245	25831.9	25530	25283.2	25839	25403.5	25512.9	26007.4	26138.1
1.01382	24850.7	25358.9	26201.7	25541.1	25126	25646	25452.5	26356.4	25910.8	25585.8	25828.6	25438.5	25126.1	25173.1	25344.2	25515.1	25383.8	25274.9	25519.8	25535.8	24766.1	24028.3	25042.6	26171	25295.1	25217.3	25372.9	25249.8	25919.1	25583.8	24475.5	24628.9	24689.9	25400.8	25741.7	25857.4	25980.9	26181.7	25442.9	26142.8	26272.5	25832	25509.9	25291.3	25837.2	25391.6	25515.1	25993.7	26153.8
1.01627	24837.3	25346.1	26185.9	25518.8	25118	25640.1	25440.8	26349.5	25887.4	25577	25820.1	25422.6	25110.4	25166.8	25327.2	25508.8	25347.5	25263.5	25521.1	25538.1	24768	24013.1	25028.1	26176.9	25272.6	25205.2	25327.9	25201.4	25883.3	25585	24462.7	24609.7	24689.7	25393.2	25743.6	25857.2	25953.9	26173.3	25417.8	26121.6	26271.4	25799.1	25483.6	25255.8	25813.3	25359.2	25507.3	25982.4	26142
1.01873	24838.8	25331.8	26188	25503.2	25115.4	25642.6	25448.8	26349.1	25897.2	25582.6	25833.4	25426.2	25105.3	25165.8	25304.2	25503.6	25341.2	25264	25515.9	25545	24767.6	23995.2	25029.8	26192.2	25272.5	25211.1	25343	25202	25851.1	25584.8	24461.9	24594.2	24675.7	25398	25739.1	25877.5	25957.5	26194.9	25405.5	26120.2	26280	25792.8	25492	25259.4	25789.3	25355.8	25502.9	25968.6	26123.2
1.02119	24823.5	25323.4	26189.7	25476.9	25093.2	25615.9	25444.1	26360.7	25875.6	25582.2	25823.9	25424.9	25087.7	25138.8	25287.1	25490.7	25336.8	25279.8	25502.6	25523.7	24751.5	23956.8	25029.1	26181.3	25264.2	25205	25342.1	25201.5	25861.9	25570.1	24454.6	24559.7	24653	25393.5	25724.5	25871.5	25943.7	26187.7	25394.7	26108.9	26256.5	25768.8	25493.5	25242.1	25762.9	25349.8	25490.7	25963.5	26102.4
1.02364	24826.6	25296.6	26193	25471.5	25085.5	25603.4	25445.5	26352	25871.7	25563.3	25808.5	25429	25080.8	25109	25266.8	25482.1	25360.6	25276.4	25479.5	25515	24755.8	23939.8	25022.6	26168.6	25272.2	25187.8	25348.1	25199.4	25864.1	25567.5	24447.4	24547.1	24661	25375.7	25714.8	25862.8	25928.4	26172.4	25404.1	26113.9	26244.1	25778	25486.8	25246.4	25760.8	25361.2	25477.1	25951.3	26110.1
1.0261	24819.1	25309	26197.5	25466.5	25095.3	25595.7	25427.6	26343	25843.5	25544.3	25788.7	25442.3	25068	25079	25244.8	25475.3	25371.9	25300.3	25469.3	25500.9	24733.9	23943.9	25046	26145.5	25249.9	25176.9	25332.1	25198.4	25881.6	25556.1	24472.8	24549.5	24661.3	25362.1	25717.7	25862.9	25923.4	26156.3	25400.2	26118.8	26231.2	25780.8	25465.8	25246.4	25766.6	25377.4	25476.7	25964.1	26131
1.02856	24804	25292.7	26155.3	25443.6	25095	25560.3	25413.2	26306.1	25832.1	25512.6	25771.1	25452.6	25065.8	25070.8	25215.1	25457.3	25381.4	25280.9	25444.7	25475.9	24739.7	23944.2	25045.5	26102.7	25224.2	25169.5	25301.2	25174	25837.3	25541.5	24452.6	24559.7	24660.3	25330.4	25708.4	25836.3	25902	26138.7	25362.4	26118.7	26198.6	25773.1	25424.6	25229.9	25770.3	25355.3	25453.1	25953.7	26108.2
1.03101	24796.5	25301.8	26145.2	25437.2	25101.1	25558.7	25413.8	26296.2	25822.4	25510.6	25772.4	25450.2	25054.4	25081	25221.4	25442.9	25365.9	25286.9	25437.5	25470.3	24706.9	23934.4	25035.2	26085.2	25231.3	25188	25282.3	25166.5	25815.6	25556.7	24452.7	24560.8	24649.6	25316	25697.1	25826.2	25918.1	26120.6	25349.7	26101.1	26208.5	25771.6	25412	25230.3	25782.6	25346.8	25454.3	25946.7	26076.7
1.03347	24793	25295.8	26136.4	25431.3	25082.5	25542.1	25400.2	26299.6	25812.8	25501	25767.3	25420.7	25027.7	25060	25225.5	25418.6	25331.2	25273.9	25422.5	25459.6	24689.7	23914.4	25005.9	26081.8	25229.7	25179.3	25257.8	25158.8	25797.8	25571.6	24432.5	24546.6	24621	25284.5	25704.3	25815.5	25895.4	26123.5	25336.2	26095.9	26198.9	25733.9	25412	25204.9	25775.8	25319.4	25450.2	25915.6	26036.2
1.03592	24781.9	25276	26157.2	25444.9	25095.8	25555.2	25393.6	26290	25810.6	25511.8	25764.7	25402.4	25034.7	25047.9	25225.8	25417.9	25319.8	25265.1	25432.2	25441.5	24669.4	23908.3	24981.6	26087.3	25246.1	25169.1	25256.2	25155.2	25809.6	25572.2	24432.3	24534.8	24588.7	25271.5	25692.6	25815.9	25877.9	26113	25362.4	26073.7	26199.2	25724.1	25413.2	25209.2	25769.9	25334	25445	25891.7	26020.8
1.03838	24756.8	25255.7	26149.2	25439.1	25090.7	25552	25387.5	26287.2	25815.5	25514.2	25746	25372.4	25045.1	25030.7	25209.6	25412.1	25295.4	25258.3	25436.2	25419.7	24652.2	23919.7	24971.6	26090.7	25229.8	25177.6	25255	25170.9	25824.6	25541.7	24428.5	24523.1	24580.4	25274.6	25708.1	25827.2	25854.3	26112.4	25359.1	26056.9	26171.5	25722.8	25412.6	25207.9	25745.5	25339.5	25437.1	25879.5	26018.3
1.04084	24735.7	25232.4	26118.8	25419.3	25044.9	25530.6	25366.1	26276.3	25815.4	25518.9	25721.5	25347.6	25028.4	25015.2	25197.9	25405.1	25283.4	25251.3	25424.6	25392.4	24628.9	23910.3	24972.6	26090.5	25194.2	25173.1	25237.1	25155.1	25830.6	25501.2	24423.9	24507.4	24577.3	25277.3	25703	25805.5	25842.1	26095.2	25357.5	26036.2	26138.4	25720.2	25406.9	25206.2	25729.6	25334.2	25425.1	25866.5	26028
1.04329	24734.2	25218.5	26107.4	25401.2	25023.2	25504.9	25365.9	26275.2	25810.1	25510.6	25728.2	25348.4	25034.1	25027.8	25196.8	25411.2	25275.1	25261.4	25422.4	25399	24627.3	23906.8	24971.9	26079	25183.4	25180.7	25244.9	25145.6	25812.2	25482.9	24416.1	24495.7	24583.7	25280.5	25730	25794.9	25834.3	26114.2	25367	26025.5	26128.6	25725.9	25414.3	25201.6	25725.6	25326.6	25417.4	25867.2	26036.6
1.04575	24720.2	25195.1	26091.4	25393.4	25010.3	25471.5	25345.7	26287.9	25791.7	25489.1	25715.7	25355.3	25007.9	25035.7	25192.4	25400.6	25283.9	25259.2	25386.6	25384.4	24631.3	23879.1	24964.1	26062.2	25167.9	25167.4	25223.9	25107.9	25804	25478.3	24409	24487.8	24550.3	25280.3	25678.9	25784.1	25809.3	26114.8	25366.3	26023.9	26118.3	25710.1	25413.9	25182.4	25700.7	25312.6	25411.6	25858.8	26031.9
1.04821	24726.7	25184.3	26094.6	25385.2	25028.9	25452.9	25346.8	26286.9	25780.5	25476.8	25703.8	25350.6	25012.9	25036.7	25189.5	25390.4	25296.4	25239.9	25383	25374.8	24640.5	23845.4	24948.3	26058	25167.2	25161	25208.9	25094.2	25780.5	25475.3	24384.3	24502	24539.9	25281.8	25644.9	25777.6	25786.9	26128.1	25378.6	26038.9	26123.2	25711.4	25402.3	25191.6	25696.8	25317.7	25426.4	25862.5	25998.1
1.05066	24720.6	25197	26085.4	25383.9	25039.4	25452.1	25311	26287	25762.7	25460.4	25684.7	25352.1	24998	25032.7	25177	25374.1	25281.6	25218.7	25363	25383.2	24627.1	23818.2	24935.1	26043.2	25168	25135.7	25198.8	25090.1	25770.4	25472.8	24363	24506.2	24535.1	25260.7	25631.2	25765.1	25798.4	26126.9	25356.4	26028.4	26112.7	25705.9	25397.5	25170.3	25665	25321.7	25435.5	25857.9	25996
1.05312	24716.3	25182.3	26076.8	25365.2	25024.4	25454.8	25293.7	26263.3	25751.2	25449.8	25678.8	25340	24965.3	25016.5	25158.6	25355.1	25249.2	25210.4	25340.2	25372.8	24605.7	23811	24924.1	26034.2	25156.2	25113.2	25200.7	25073.5	25758.4	25458.5	24346.8	24498.2	24534.8	25255.1	25621.1	25756.8	25811.9	26115.8	25344.7	26017.4	26095.9	25699.6	25369.4	25172.2	25661.8	25304.4	25440.1	25852.2	25985.6
1.05558	24709.9	25182.3	26076.6	25371.3	25035.6	25467.8	25276.9	26262.1	25748.8	25462.3	25692.3	25344.7	24973.6	25008.4	25163.6	25352.7	25231.5	25210.7	25314.9	25358.6	24610.5	23823.2	24936.2	26025.6	25157.6	25110.4	25195.9	25075.1	25743	25458.9	24314.7	24477.7	24555.5	25251.1	25618	25750.1	25807.8	26064.7	25311.4	26003.4	26107.7	25684.4	25365.4	25159.2	25660.4	25279.7	25417.1	25865.4	25992.4
1.05803	24697.5	25175.3	26071.6	25357.7	25020.9	25463.2	25289.9	26241.6	25752	25467.7	25683.6	25334.6	24967.2	24986.7	25169	25340.8	25216.7	25221.7	25283.4	25331.3	24615.6	23811.2	24917.6	26016.3	25139.1	25097.1	25198.3	25071.5	25725.6	25467.7	24284.3	24441.9	24560	25234.9	25569.3	25736.7	25781.8	26031.1	25293.4	25990.6	26119.9	25649	25330.3	25144.9	25650.9	25270.2	25379.5	25846.4	25999.8
1.06049	24691.8	25163.7	26060.4	25380.4	25023.2	25459.9	25303.5	26242.2	25742.8	25475.8	25680.9	25304.8	24964	24986.8	25176.4	25319.4	25221.3	25213.8	25291.1	25330.5	24626.2	23831.2	24915.2	26005.6	25144.5	25092.5	25204.8	25079.3	25721.5	25476.6	24272.3	24419.5	24567.9	25221.6	25553	25741.4	25783.8	26015.8	25280.4	26007.2	26120.7	25632.5	25334.4	25141.8	25654.5	25263.8	25361.9	25827.9	26002.7
1.06294	24676	25157.5	26036.1	25343.6	25013.6	25443.6	25294	26220.9	25721.3	25453.1	25670.5	25277.4	24954.7	24995.2	25159.9	25296.6	25217.2	25176.5	25313.1	25330	24616.1	23826.7	24896.3	25980.9	25151.9	25069.6	25209.8	25060.7	25734.1	25452.3	24288.4	24415.5	24556.9	25213.2	25535.9	25732.5	25788.8	26012.3	25272.4	25989.3	26092.1	25601.3	25336.1	25124.4	25643.9	25242.9	25357.6	25807.7	25988.2
1.0654	24676	25135.3	26036.5	25328.1	24999.6	25436.8	25275.6	26205.7	25707.2	25441.5	25659	25262.8	24942.9	24995.2	25139.4	25311.9	25204.2	25151.2	25324.9	25337.3	24585.8	23807.1	24890.1	25987.4	25138.5	25063.5	25203.3	25044.2	25742.4	25442.1	24306.9	24423.7	24534.2	25232.8	25519.9	25733.9	25784.9	26005.7	25275.1	25974.5	26070.4	25607.3	25345.7	25127	25629	25234.9	25360.8	25806.3	25990.1
1.06786	24675.7	25137.6	26034.2	25315.4	24981.8	25422.3	25254.7	26175.1	25683.8	25431.6	25673.3	25245.2	24933.7	24979.2	25139.8	25336	25189.5	25138.4	25315.5	25339.4	24568.6	23775.2	24884	25999	25136.7	25055	25185.5	25014.6	25754.6	25433.5	24294.6	24441.5	24524.7	25236.4	25533.5	25705.7	25782.3	26003.5	25271.1	25961.6	26042.4	25601.4	25337.4	25127.3	25631.4	25226.3	25356.6	25817.4	25968.1
1.07031	24676	25131.9	26051.5	25302.8	24974.4	25415.2	25259.1	26164.8	25663.1	25408.6	25682.5	25262.1	24909.8	24956.8	25139	25335.5	25177.8	25132.2	25296	25354.7	24553.7	23761.8	24863.9	26011.3	25117.5	25067.6	25178.9	25014.5	25754.2	25452.1	24274.7	24450.1	24505.1	25240.2	25535.2	25731.2	25781.2	25991.2	25257.2	25945.3	26035.6	25626.1	25313.4	25136.3	25626.9	25218.1	25338	25826.3	25963.8
1.07277	24668.9	25145.5	26038.6	25285.7	24954.4	25421.9	25288.8	26171.2	25632.7	25404.3	25698.8	25268.3	24907.1	24954.1	25136.6	25326.1	25180.7	25126.9	25300.8	25365.9	24560.5	23772.6	24849.8	26002.9	25103	25075.9	25179.8	25020.6	25750.5	25463.6	24284.2	24445.1	24491.8	25224.1	25556.7	25724.7	25778.6	25985.4	25240.1	25929.1	26030.2	25646.5	25306.8	25138	25617.8	25223.3	25332.6	25819.8	25952.4
1.07523	24659.3	25139.5	26030	25279.6	24943.4	25419.1	25298.5	26157.9	25635.3	25393.8	25700.4	25292.3	24916.5	24950.5	25098.3	25312.2	25180.6	25124.9	25285	25343.4	24550.3	23758.9	24822.4	25984.4	25082.1	25070.1	25170	25017.8	25743.8	25459.1	24312.1	24451.6	24476.2	25214.4	25542.7	25721.3	25748.7	25959.4	25240.2	25901.8	26019	25637.7	25295.2	25125	25601.6	25219.9	25326.9	25799.9	25954.5
1.07768	24638.5	25135.3	26021.7	25289.6	24934.5	25407.8	25295.4	26138.1	25630.4	25389.7	25685.3	25280.7	24924.9	24941.6	25069.2	25336.5	25158.5	25110	25303.4	25327.9	24533.3	23757.1	24810.2	25974.9	25065	25065.8	25160	25037.6	25726.5	25431.8	24320	24462.4	24473.6	25199.6	25520.5	25701.6	25718.8	25968.5	25231.3	25903.5	26016.9	25627.3	25301.8	25110.2	25591.8	25224.9	25323.8	25784.2	25952.5
1.08014	24620.8	25108.1	26030.6	25287.6	24929	25402.5	25254.7	26137.5	25625.9	25380.1	25681.3	25263.9	24936.6	24927.7	25026.3	25324.4	25160.7	25094	25318.4	25288.9	24527.5	23750.2	24796.4	25956.5	25057.8	25054.2	25152.5	25014.6	25701	25399.2	24286	24453.5	24488.9	25190.1	25493.5	25686.5	25711.4	25975.5	25232.2	25916.2	26028.7	25608.9	25296.4	25084.6	25590.6	25226.6	25332	25768.8	25956
1.0826	24606.6	25084.3	26016.9	25276.7	24935	25394.7	25239.5	26128.8	25634.4	25368.1	25677.4	25243.6	24921.7	24918.3	25005.9	25322.9	25167.2	25077.3	25321.3	25283.5	24539.7	23768.4	24808.3	25945.2	25052.5	25029.8	25135.1	25007.9	25678.3	25370.4	24266.9	24462	24483.8	25177.7	25485.4	25676.7	25710.5	26000.4	25219.7	25928.2	26037	25592.8	25300.4	25077.4	25609.6	25209.7	25332.1	25781.3	25942.8
1.08505	24605.3	25063.5	25994.5	25265	24947.2	25406.9	25237.7	26139.6	25631.2	25352.7	25655.3	25228.8	24891.9	24904.2	25008.2	25287.9	25175	25064.8	25306.2	25294.5	24537.6	23766	24820.5	25924.2	25046.2	25009.4	25113.1	24992.9	25662.7	25352.6	24250	24448.8	24492.4	25169.1	25487.6	25669.5	25687.6	25998.5	25199.4	25918.1	26035.9	25565.9	25298.5	25073.4	25623	25185.4	25327.7	25765.2	25920.8
1.08751	24616.8	25065.2	25984.8	25277.5	24927.2	25415.3	25248.9	26133	25650.8	25346.1	25635	25233.6	24864.5	24906.3	25037.2	25270	25172.3	25054.9	25284.3	25306.9	24528.2	23760	24825	25951.4	25041	25021.4	25112.5	24994.7	25660.6	25345	24246.5	24456.5	24471.5	25163.7	25510.6	25668.5	25685.3	25994.5	25178.7	25920.6	26033.2	25540.4	25309.7	25059.1	25610.5	25178.2	25314.5	25753.7	25904.1
1.08996	24603.7	25075.5	25963.5	25282.2	24917.2	25414.3	25238	26127.9	25640.9	25340.3	25612	25245.1	24856.6	24898.7	25046.8	25246.3	25172.7	25042.5	25261	25301.2	24502.5	23735.1	24796.2	25938.7	25039	25013.4	25116.2	24989.2	25648.2	25337.6	24239.4	24437.7	24464.7	25155.9	25509.1	25667	25682.8	25991.8	25147.1	25934.7	26045.6	25533.8	25296.1	25052.2	25589.3	25179.1	25288.5	25715.2	25876.1
1.09242	24614.2	25075.1	25954.8	25257.9	24906	25393.2	25210.7	26118	25622.1	25340.6	25610.4	25250.1	24873	24875.9	25047.5	25236.5	25179.9	25044.3	25245.7	25287.3	24500.4	23750.9	24773.5	25931.3	25028	24999.6	25116.9	24975.1	25657.9	25333.4	24234.4	24412.3	24459.5	25145.8	25497.5	25633.4	25689.7	26006.1	25134.6	25945.3	26049.4	25528.6	25284.4	25056.1	25563.4	25167.8	25272.5	25712.8	25863.7
1.09488	24609.2	25078.8	25922.2	25267	24915.1	25365.7	25182.9	26099.3	25619.8	25337.6	25587.4	25257.2	24878.6	24869.7	25028.5	25234.9	25173	25043.8	25239.9	25264.9	24511.1	23738.3	24744.2	25894.5	25026.7	24970.1	25126.7	24978.2	25647.9	25321.5	24258.9	24382.5	24447.1	25134.8	25473.9	25620.4	25685.8	26009.7	25139.4	25937.5	26019	25540.7	25276.1	25073.2	25542.5	25152.4	25248.8	25720.1	25873.4
1.09733	24591.1	25085	25915.2	25250.5	24895.9	25354.4	25166.4	26082.1	25635.1	25332.9	25562.9	25234.6	24865	24860.7	25024.9	25234.6	25144.9	25044.8	25227.7	25253.7	24511.2	23723.9	24742.1	25878.9	25020.5	24954.1	25095.8	24982.7	25637.3	25315.5	24267.5	24367.6	24442.5	25136.8	25461.6	25636.7	25676.4	25997.3	25143.7	25918.8	25973.7	25550.6	25264.3	25072.4	25524.1	25137.2	25234.9	25711.3	25873.3
1.09979	24574.5	25084	25887.7	25248.3	24872.7	25356.3	25184.7	26086.3	25624.4	25340.5	25551.3	25226.4	24849.9	24868.5	25042.9	25211.5	25124.6	25036.5	25213.7	25227.5	24506.6	23711.6	24742.8	25869.3	25017.4	24930.6	25083.8	24979.5	25621.2	25307.4	24269.8	24369.5	24434.8	25120.1	25481.8	25649.3	25678.9	25972	25143.6	25904.8	25939.1	25549.9	25248	25065.1	25521.5	25148.5	25229.3	25707.3	25873.8
1.10225	24548.8	25075.4	25867.1	25244.9	24843.5	25362.1	25180.1	26070.2	25603.9	25331.9	25547.7	25199.9	24841.4	24870.8	25037.8	25200.9	25098.6	25047.9	25200.9	25229.1	24494.3	23718.1	24766.1	25867.7	24992.2	24928.5	25060.9	24964.9	25612.8	25314.9	24267.5	24378.6	24420	25119.4	25498.9	25649.6	25653.1	25955.7	25120.4	25888.8	25923.7	25550.3	25208.5	25034.8	25512	25160.6	25238.6	25679.7	25854.8
1.1047	24544.8	25059.8	25867	25222.7	24845.6	25366.9	25175.4	26065.2	25586.8	25312.3	25544.1	25196	24832.3	24849.2	25013.5	25178.9	25088.5	25041.1	25202.3	25229.4	24479	23736.9	24774	25895.4	24979.6	24915.8	25053.7	24947.2	25621.5	25318.4	24241.3	24393	24417	25097.7	25502.4	25643.2	25652.6	25952.7	25108.5	25851.4	25921.8	25533	25193.4	25030.9	25523	25151.4	25245.3	25672.8	25864.9
1.10716	24549.1	25056.7	25882.5	25213.8	24853.4	25346.3	25158.9	26071.9	25588.6	25295.5	25519.7	25194	24826.1	24841.7	24991.8	25187.6	25069.9	25029.9	25193.3	25231.8	24463.1	23709.9	24760.4	25901.5	24965.6	24926.6	25043.3	24914.7	25626.6	25326	24221.7	24375	24409.4	25102.2	25473.6	25631.3	25639.5	25955.5	25095.4	25810.2	25933.5	25543.6	25185.2	25031.4	25530.3	25123.1	25243.2	25668.9	25883.9
1.10962	24555	25057.2	25882.6	25201.4	24855.1	25318.6	25141.2	26062.1	25585.4	25287.1	25526.3	25185.6	24827.6	24822.2	24993.1	25179.9	25054.1	25006.3	25180.3	25219.3	24447.8	23673.8	24753.3	25898.2	24962.5	24937.9	25050.1	24919.7	25615.3	25311.5	24196.3	24335.1	24407	25092.2	25446.3	25614.5	25638.7	25930.2	25093.1	25800.8	25947.3	25551.3	25194.8	25027.4	25518.2	25110.1	25234.5	25689.1	25867.3
1.11207	24543.4	25056.7	25894.1	25208.1	24840.9	25292.3	25152	26044.9	25584.5	25274.5	25519.2	25172.9	24826.2	24828.6	24989.4	25184.1	25048.9	25009.9	25173.3	25201.7	24438.8	23658.5	24738.6	25882.9	24967.5	24945.1	25059.5	24909.9	25600.5	25310.9	24177.8	24306.6	24402.6	25077.8	25444.6	25605.4	25638.9	25899.8	25086.7	25783.5	25945.9	25561.7	25192.6	25024.6	25515.1	25102.3	25222	25693.4	25868.7
1.11453	24527.3	25028.2	25884.5	25196.2	24821.3	25294.3	25140.2	26033.1	25575.4	25268	25532.4	25156.7	24806.2	24806.1	24986.7	25168.9	25059.2	25011.5	25164.1	25185.1	24433.1	23659.3	24742.4	25843.5	24955.6	24938.7	25055.3	24919.4	25589.6	25307.8	24147	24283.9	24396.4	25066.6	25451.9	25596.1	25629.3	25859.3	25077.2	25758.1	25927.3	25537.1	25199.4	24996.3	25488.4	25098.2	25202.1	25691	25850.1
1.11698	24528.9	24991.4	25876.2	25174.8	24801.8	25280.4	25137.1	26031.3	25571	25273	25512.9	25133.5	24781.8	24793.8	24972.9	25162.8	25050.1	24994.6	25166.4	25183.6	24424.9	23658.1	24750.1	25837.8	24954.8	24931.1	25046.5	24915.9	25582.9	25308.8	24138.1	24280.3	24393	25071.3	25452.4	25603.6	25625.1	25849.2	25079.2	25721.5	25923.1	25509.6	25221.8	24978.2	25470.2	25095.2	25197.6	25677.6	25832.6
1.11944	24518.3	24966.9	25853	25151.9	24796.1	25264.3	25132.1	26016.1	25562.2	25308.4	25493.2	25117.4	24754.6	24767.7	24957.7	25156.6	25039.2	24959.7	25166.7	25188.8	24415.7	23655.3	24744.8	25813.4	24951.2	24912.1	25022.8	24905.6	25589.4	25303.6	24128.8	24281.7	24394.1	25073	25424.8	25580	25596.8	25846.4	25080.9	25716.6	25904.3	25492.1	25233.6	24959.3	25445.4	25066.3	25186.1	25685.7	25817.9
1.1219	24520.9	24966.9	25851.4	25133.1	24795.6	25254.1	25106.7	25984.1	25557.4	25311.5	25462.1	25093	24755.3	24766.6	24953.7	25153.1	25029.3	24945.6	25177	25177.7	24414.6	23658.2	24729.1	25813.7	24936.3	24899.6	25015.4	24890.1	25560.1	25282.1	24148.9	24302.9	24396.2	25051.8	25410	25587.6	25578.6	25831.7	25097.6	25742	25898.1	25483.5	25222.8	24938	25453.1	25052.8	25173.3	25689.3	25799.5
1.12435	24509.1	24973.9	25853.5	25145.3	24800.6	25240.1	25107.4	25957.6	25557.7	25295.7	25460	25093	24777.6	24766.7	24982	25155.7	25032.6	24952.5	25167.8	25188.7	24414.1	23663.8	24721.2	25804.4	24928.7	24896.1	25004.7	24874.5	25539.1	25253.5	24179.3	24320.9	24392.7	25057.4	25394.2	25569.9	25571.4	25838.3	25109.8	25774	25901.3	25491.6	25195.3	24926	25471.4	25044.7	25170.6	25667.3	25805.3
1.12681	24523.8	24977.1	25846.8	25147.4	24813.9	25227	25088.2	25961.1	25558.7	25280	25467.9	25089.8	24781.1	24762.9	24993.6	25163.2	25017.5	24955.1	25156.2	25178.1	24395.3	23641	24710.5	25780	24906.7	24889.1	25014.2	24858.2	25526.7	25231.6	24174.8	24315.3	24360.1	25046.7	25391.6	25551	25566	25821.8	25097.9	25785.7	25911	25484.1	25176.6	24929.5	25453.7	25058.9	25166.7	25634.9	25793.7
1.12927	24520.5	24986.5	25849.7	25143.3	24816.6	25233.1	25109	25958.5	25544.2	25295.3	25463.2	25097.5	24790.5	24759	25002.8	25158.6	25008.8	24944.4	25161.3	25174.4	24390.2	23636.7	24701.5	25768.6	24898.5	24902	25009.5	24842.6	25543.5	25225.8	24142	24293.3	24358	25072.3	25380.2	25554	25567.3	25834	25092.3	25780.9	25901.1	25469.3	25161	24940	25451.7	25079.7	25170.9	25614.8	25791.5
1.13172	24517.3	24982.6	25839.6	25139.1	24807.8	25221.1	25118.9	25959.6	25531.5	25282.4	25446.4	25093	24771.1	24766.3	24959.8	25155.3	25000.3	24939.8	25170.7	25168.9	24390.8	23623.4	24690.6	25772	24885.6	24900.2	25005.2	24850.7	25540.3	25228.6	24119.2	24276.3	24336.6	25056.7	25364.7	25538.9	25569.6	25823.7	25065.8	25773	25901.1	25456.6	25143	24945.8	25439.9	25074.4	25149	25619.3	25796.8
1.13418	24498.4	24983.2	25825.9	25117.8	24794.9	25212.7	25123.4	25967.1	25498.5	25269.7	25432	25082.9	24740.4	24764.1	24927.5	25138.9	24993.2	24923.4	25161.8	25149	24393.1	23616.1	24677	25775.8	24874.3	24877.7	24993.3	24844.6	25525	25239.4	24112.2	24266	24327.5	25029.1	25358.6	25520.2	25561.8	25817.5	25047.1	25770.4	25891.6	25444.1	25134.1	24930.7	25431.3	25070.6	25130.4	25625	25787.2
1.13664	24487.8	24954	25802.1	25125.2	24781.6	25201.3	25100.6	25977.8	25488.3	25263.5	25422.8	25067.5	24745.1	24759.9	24915.5	25130.7	24989.3	24911.3	25158.4	25121.3	24396.8	23627.8	24673.2	25773.4	24877.5	24854.4	24986.5	24857.3	25508.8	25252.1	24130.1	24257.4	24344.2	24999.2	25351.2	25497.6	25550.6	25817.7	25045.6	25766.2	25880.7	25426.1	25123.8	24907.1	25426.7	25044.3	25127.9	25628.7	25775.2
1.13909	24485.2	24921.3	25777.8	25122.3	24772.6	25204.8	25079.2	25977.9	25472	25256.3	25416.6	25073.4	24724.8	24768	24917.3	25106.9	24996.2	24882.4	25123.9	25098.8	24381.8	23622.6	24676.3	25748.3	24853	24837.4	24999.2	24857.6	25499.3	25216	24134.7	24249	24340	24988	25340.4	25486.8	25536.4	25813.3	25029.8	25736.1	25852.4	25414	25116	24893.4	25409.5	25021.3	25136.9	25636.1	25752
1.14155	24484	24890.4	25783.8	25116.6	24762.9	25209.7	25072.5	25958.5	25455.2	25246.3	25421.6	25086.8	24722.3	24753.9	24905.3	25106.2	25010.1	24871	25126.4	25118.7	24388	23630.8	24675.6	25731.6	24870.6	24838	24983.1	24854.1	25504.7	25195.3	24127.2	24260	24342.4	25008.1	25348.4	25483.9	25534.5	25806.1	25032.9	25709.4	25858.1	25419.4	25106	24874.7	25401.5	25028.1	25145.4	25643.9	25763.9
1.144	24462.8	24868.7	25785.8	25094	24744.9	25209.5	25076.1	25944	25419.7	25218.8	25410.2	25086.1	24694.2	24738.5	24877.4	25084.1	25023.5	24864.8	25118	25122.6	24380.7	23625.7	24646.4	25715.1	24858.3	24821.4	24969.6	24840.6	25508.1	25156.4	24124.8	24239.7	24325	25001.8	25348.3	25476.3	25532.3	25797.8	25019.4	25680.3	25847	25429.6	25105.4	24870	25395.2	25031.4	25145.4	25642.4	25780.3
1.14646	24445.2	24861	25794	25102.9	24736	25195.1	25057.5	25932.1	25402.3	25193.8	25396.8	25070	24702.4	24728.3	24869.6	25065	25000.8	24841.7	25113.7	25122.6	24390.2	23607.8	24620.5	25697.6	24854.3	24820.1	24931.5	24825.2	25491	25161.7	24120.1	24223.8	24302.4	25010.9	25355.3	25472.2	25522.9	25777.7	25015.6	25670.3	25854.4	25412.2	25090.1	24870.8	25392.6	25033.9	25122.5	25610.8	25784.9
1.14892	24444.8	24864	25778.2	25114.7	24731.7	25184	25053	25914.3	25419.5	25197.4	25389.9	25046	24713.1	24718.1	24863.9	25038.8	24981.4	24849.9	25118.1	25094.1	24370.7	23591.1	24616.1	25700.9	24836.7	24811.8	24901.3	24805.3	25474.3	25166.7	24114.9	24209.7	24258.8	24990.8	25359.3	25440.4	25522.4	25754.7	25011.5	25684.4	25844.6	25414.7	25098.2	24873.7	25369.3	25018.2	25102.3	25566.2	25769.7
1.15137	24445	24876.2	25761.2	25123.9	24722.7	25169.3	25024.8	25917.9	25426	25190.2	25380.3	25023.7	24715.7	24707.1	24860.2	25039.7	24956.3	24852.8	25090.7	25081	24342.1	23578.9	24624.9	25689.1	24825.7	24783.2	24871.8	24809.6	25464.2	25158.6	24114.6	24189.8	24224	24969.4	25350	25423.3	25497.6	25749.2	24997.2	25691.4	25833.7	25387.7	25090.9	24874.2	25362.3	25015.5	25094.3	25540.3	25753.5
1.15383	24443.4	24888.2	25752.3	25100.9	24718.6	25162.9	25016.6	25928.7	25431.4	25190.8	25388.7	25011.4	24697.8	24711.5	24863.9	25041.7	24958.3	24867.5	25091.2	25099.1	24322.8	23553.1	24633.6	25706.7	24838.7	24774.4	24878.5	24823.2	25468.5	25142.9	24106.2	24179.3	24226.6	24942.3	25335.1	25421.7	25506.9	25742.7	24988.8	25688.3	25824	25378.3	25084	24873.3	25353.8	25019	25096.7	25544.3	25742.2
1.15629	24411.3	24887.4	25758	25056	24700.6	25163.5	25011.1	25925.7	25405.1	25169.6	25379.6	25015.3	24687.9	24698.7	24889.1	25031.9	24948.8	24857.8	25064	25111.3	24323.2	23538.9	24628.6	25696	24846.1	24769.8	24872.8	24803.8	25467	25126	24074.9	24163.3	24242.2	24923.3	25303.4	25417.4	25493.9	25712.6	24983.8	25676.9	25808.8	25352.5	25056.2	24876.5	25355.2	25017.7	25094.5	25538.2	25711
1.15874	24393.8	24885.2	25763.8	25019.3	24687.8	25166.9	25008.1	25918.8	25380.7	25161.6	25375.4	25004.8	24675.7	24694.3	24903.6	25036.4	24925.1	24846	25028.2	25115.9	24316.2	23533.9	24612.1	25702.9	24857.6	24806.5	24880.7	24790.1	25464.9	25129	24073.8	24171.4	24253.2	24936.5	25279.2	25422.4	25491	25700.1	24968.8	25662.4	25811.8	25345.7	25031.2	24864.3	25350.7	25020.3	25089.7	25517.4	25689.4
1.1612	24379.1	24870.4	25757.8	25004.2	24670.1	25161.6	25009.6	25902.5	25389	25161.6	25369.5	25010.5	24664.9	24701.8	24877.3	25026.5	24901.2	24841.8	24995	25080.2	24319.7	23545.3	24619.1	25689.2	24844	24819.2	24890.5	24769.9	25450	25142.6	24079	24185.9	24245.8	24952.9	25267.3	25424.7	25481.1	25694	24966.8	25664.2	25800.1	25324.2	25015.7	24862.5	25354	25014.7	25090.4	25497.8	25676.5
1.16366	24373.7	24863.3	25740.2	25010	24654.3	25147.2	24984.4	25894.2	25393.4	25137.5	25352.6	24983	24671.3	24691	24833.6	25017.9	24875.6	24821.9	24973.7	25045.3	24311.5	23534.2	24586.1	25678.3	24830.5	24811.8	24888.2	24756	25447.7	25144.9	24089.4	24178.5	24231.3	24949.9	25270.5	25413	25493.2	25712.5	24970.1	25660.9	25792.5	25316	25007.5	24861.6	25349	24985.1	25098	25498.6	25663.8
1.16611	24371.7	24865.9	25732.8	25016.7	24653.5	25117.9	24975.8	25888.7	25407.4	25129.6	25349.1	24970	24676.4	24680.9	24808.2	25001.1	24882	24829.3	24975.7	25032.1	24286.9	23517	24557.2	25661.5	24799.3	24772.4	24895.9	24756.9	25466.4	25139.8	24100.5	24175.5	24231.5	24934	25281.1	25410.6	25489.2	25731	24961.7	25662.9	25779.7	25329.9	25018.9	24848.3	25339.4	24966.4	25104	25509.9	25680.1
1.16857	24383.8	24853.1	25705.2	25011.4	24652.2	25110.1	24979.2	25863	25408.6	25118.2	25322.2	24949.3	24681.5	24668.9	24791.2	24992.2	24875.8	24801.2	24976.4	25031.2	24253.4	23484.9	24521.3	25639.6	24758	24752.8	24890.2	24753.4	25466.3	25126.1	24083.2	24164.4	24209.1	24897.3	25281	25407	25470.3	25734.5	24947.6	25654	25765.4	25323.5	25014.9	24835.3	25303.9	24961.1	25093.8	25506.7	25666.2
1.17102	24386.3	24869.4	25678.3	25009.5	24651.7	25098	24987.6	25834.9	25412.3	25098.7	25321.8	24940	24674.3	24646.8	24791.6	24994.2	24874.5	24790.8	24966.8	25016.8	24228.7	23481.9	24508.4	25644	24738.3	24748.9	24894	24744.9	25441.7	25111.8	24060.2	24153.2	24189.1	24890.3	25262.7	25401.9	25468.1	25731.7	24923.2	25666.5	25743.1	25323.5	25013.4	24822.1	25293.2	24962.4	25081.7	25493.6	25657.2
1.17348	24359.4	24868.1	25664.7	25023.1	24652.3	25103.9	24991.8	25810.6	25387.3	25077.8	25307.7	24946.4	24660.5	24634.1	24796.7	25006.6	24873.2	24783.6	24953.4	25010.1	24218.6	23477.2	24513.3	25653.4	24752.5	24738.7	24880.2	24756	25401.5	25106.7	24038.1	24145.4	24164.4	24866.4	25250.2	25390.7	25475.6	25732.9	24930.9	25659.8	25732.4	25306.8	24992.4	24831	25293.3	24949.5	25070.7	25495.3	25656.5
1.17594	24335.2	24863.1	25644.4	25010.3	24649.3	25114.4	24968.8	25808.9	25355.7	25060.1	25311.8	24940	24651.5	24627.7	24811.1	24979.9	24838.5	24759.9	24948.3	24992	24222.2	23485.1	24509.4	25648.8	24768.1	24724.3	24866.4	24742.9	25379.2	25089.4	24027.1	24135	24170.7	24856.5	25237.4	25381.2	25461.7	25716.3	24922.8	25655.5	25713.6	25288.5	24982.3	24830.2	25295.7	24912.3	25063.1	25481.8	25659.6
1.17839	24321.8	24833.3	25664.4	25006.1	24661.4	25104.7	24959.6	25834.5	25347.8	25038	25324.7	24948.5	24652.7	24631.5	24815.8	24983.3	24807.6	24765.4	24969.8	24985.3	24231.9	23486.5	24529.1	25650.3	24776.4	24712.9	24855.5	24754.9	25374.4	25093.6	24009	24120.6	24179.6	24841.6	25235.5	25375.2	25455.3	25723.3	24924.3	25637	25719.9	25303.7	24979.5	24829.1	25299.3	24912.4	25046.1	25477.9	25658.2
1.18085	24322.7	24816.1	25667.9	25000.9	24664.5	25084.3	24943.1	25832.2	25341.2	25024.6	25314.5	24929.1	24650.1	24602.5	24812.4	24971	24791.8	24743.4	24967.6	24964.9	24235.5	23491.3	24520.5	25648.3	24772.4	24713.6	24839.6	24741.3	25357.8	25095.2	23990.8	24120.1	24174.5	24838.2	25219.2	25371.5	25419.1	25717.9	24899.2	25633.9	25722.8	25303.1	24983.6	24815.3	25276.1	24898.8	25030.4	25472.5	25653.2
1.18331	24320	24808.7	25684.3	25018.3	24639.1	25058.5	24934.6	25827.3	25334.8	25033	25292	24931.8	24630.8	24602.5	24792.9	24973.7	24807.4	24720	24966.6	24953.8	24224.6	23479.2	24528.5	25634.5	24771.9	24708.9	24833.5	24729.8	25342	25103	23994.1	24124.2	24154.6	24839	25198.7	25375.3	25425.8	25709.2	24893.1	25614.3	25719.7	25291.2	24980.7	24795.7	25265	24911.6	25024.6	25473.8	25653.6
1.18576	24308.7	24813.1	25682.4	25008.5	24625.4	25049.6	24926.7	25813.8	25319.2	25023.7	25267.1	24903.7	24612.4	24587.8	24788.7	24961.3	24826	24703.1	24961	24955.4	24219.1	23468.9	24509.3	25623.7	24761.7	24710.9	24824.6	24719	25335.9	25098.6	24000.3	24114.8	24152	24831	25195.5	25382.7	25416	25700	24879.3	25590.9	25725.3	25269.1	24980.9	24780.8	25245.5	24916.1	25022.8	25473.2	25650.6
1.18822	24285	24801.2	25670	24979.5	24595.7	25039.5	24926.4	25797.4	25310.5	25000.9	25248.7	24896.6	24593.9	24579.6	24774.8	24966.3	24831.7	24698.2	24954.7	24950.8	24192.8	23457.4	24487.4	25600.6	24732.3	24706.9	24804.4	24690.3	25343.7	25076	23993.8	24097.4	24146	24836.3	25183.2	25369.3	25419.1	25681	24883.1	25580.1	25714.2	25279.1	24972.8	24768.8	25252.9	24914.6	25024.1	25494.5	25657.8
1.19067	24293.2	24794.7	25647.9	24968.5	24603.7	25058.7	24912.2	25795.6	25318.8	25008.1	25241.7	24890.6	24590.1	24570.7	24771.3	24961.8	24839.4	24720.5	24963.2	24943.8	24197.6	23490.2	24493	25592.2	24718.4	24723.2	24813.5	24682.4	25362	25065.9	23982.6	24093.9	24149	24851.5	25187.8	25360.7	25427.7	25671.6	24875.5	25591.2	25702.8	25299.2	24989.5	24772.4	25280.7	24920	25045.4	25509.3	25674.8
1.19313	24286.6	24772.8	25613.8	24969.2	24597.9	25051.6	24888.1	25776.4	25323.7	25020.3	25221.4	24884.2	24574.3	24557.2	24748.2	24950.6	24834.5	24722.5	24938.4	24934.9	24201.1	23499.5	24490.5	25569.1	24702.7	24698.6	24824.9	24687.5	25353.8	25070	23960.5	24087.2	24140.1	24850.8	25200.6	25351.9	25410.1	25653.6	24860.3	25591.8	25683.5	25302	25001.1	24776.6	25277.1	24907.3	25055.3	25510.2	25688.8
1.19559	24275.2	24767	25603.1	24959.6	24584.5	25056.7	24896.5	25768.6	25313.4	25035	25223	24882.5	24564.1	24549.8	24740.8	24947.9	24838.6	24725.1	24944.5	24926.4	24212.9	23503.5	24500.4	25568.2	24700.7	24691.7	24852.3	24695.2	25347.2	25081.1	23965.9	24066.8	24124.5	24845.8	25227.6	25340.5	25400.2	25647.3	24835.8	25577.3	25682.1	25288.3	25015.4	24802.8	25299	24912.6	25070.6	25505	25720.7
1.19804	24260.8	24745.5	25594.5	24933.9	24569.4	25027.3	24891.8	25763.5	25302.3	25023.2	25234.3	24873	24539.3	24530.4	24742.1	24932	24819.5	24721.1	24921	24919.2	24229.6	23469.7	24491.5	25559.3	24692.9	24656.6	24838.4	24712.3	25325.9	25085.4	23965.3	24052.4	24111.5	24830.9	25230.1	25329.4	25380.2	25635.7	24838.6	25587.5	25677.1	25272.1	25001.3	24814.8	25303.8	24912.4	25079.1	25510.3	25743.9
1.2005	24258.1	24740.9	25576.3	24916.3	24557	25002.9	24900.4	25753.7	25274.6	25016.4	25228.7	24855.3	24512.3	24534.4	24731.9	24927.3	24789.3	24737.1	24913.5	24909.9	24218.3	23441.3	24479.5	25554.8	24694.9	24642.1	24809.9	24713	25291.3	25060.2	23969.5	24029.5	24092.7	24838.4	25202.4	25318.8	25371.5	25621.8	24833.8	25594.5	25685.8	25279.1	24999.2	24809	25302.1	24925.3	25078.9	25519.8	25765.7
1.20296	24266.4	24731.6	25580.7	24897.8	24548.2	24995.2	24902.8	25761.1	25276.5	25014.2	25224	24838.1	24515.8	24549.6	24723.7	24892.3	24788.3	24734.2	24908.6	24919	24202.3	23433.9	24470.2	25556.7	24706.3	24629.5	24794.1	24703.5	25277	25033.7	23941.5	24043.1	24099	24854.5	25158.4	25330.7	25358.9	25611.9	24837.2	25624	25684	25266.7	25007.9	24796.9	25312.7	24924.4	25064	25555.2	25782
1.20541	24251.3	24732.7	25567.7	24894	24533	24986.5	24884.7	25750.9	25274.6	25008.4	25213.4	24820.8	24532.5	24544.3	24719.4	24880.8	24797.3	24723.1	24902.9	24913.2	24166.2	23428.5	24459.5	25530.8	24696.9	24618.7	24781.1	24682.3	25271.3	24991.5	23948.2	24039.8	24090.9	24859.2	25156.8	25321.7	25332.2	25587.5	24824.2	25596.1	25667.3	25265.1	24971.9	24784.6	25309.1	24928.2	25049.8	25561.2	25785.8
1.20787	24258.2	24731.2	25565.6	24889.5	24525.6	24991.5	24869.1	25751.4	25274.9	25004.2	25226.1	24821.1	24543.3	24573.6	24711.2	24871	24824.7	24715.2	24909.3	24917.9	24160	23435.4	24460.9	25527.2	24688.2	24626.6	24771.3	24672.7	25291.7	24984.7	23938.5	24055.1	24099.1	24851.8	25152.2	25301.9	25319.8	25576.5	24822.9	25586.2	25673.1	25272.4	24961	24776.3	25332.1	24930.2	25060	25588.4	25799.2
1.21033	24244.9	24736.3	25563.7	24886.8	24511.1	24999.5	24841	25744.7	25259	24981.2	25224.6	24806.4	24534.5	24546.5	24693.2	24857.5	24821.2	24708.5	24900.6	24909.7	24169.1	23425.1	24473.4	25533.8	24682.9	24629.1	24744.8	24652.6	25312.9	24966.1	23924	24049.1	24080	24830.4	25154.4	25275.1	25321.3	25542.7	24819.4	25576	25660.1	25261.3	24948.1	24778.6	25326	24920.5	25078.9	25579.2	25805.2
1.21278	24241.8	24717.1	25568.2	24872.1	24508.6	24997.4	24817.1	25749.7	25244.6	24968.2	25212.3	24806.5	24532.1	24525	24675.3	24844.7	24806.6	24695.9	24895.8	24892.6	24181.9	23423.7	24469.5	25556.7	24691.7	24631.7	24737.9	24641.5	25301.9	24968.8	23903.6	24051.3	24074.5	24804.4	25152.6	25253.1	25316.8	25535.1	24814.5	25573.4	25652.1	25243	24948.6	24786	25328.7	24929.6	25084.3	25592.4	25815.5
1.21524	24230.1	24691.6	25566.5	24862.9	24502.5	24994.6	24812.8	25763.6	25242.2	24959.1	25183.4	24800	24520.9	24479.8	24676.7	24820.5	24789.9	24702	24874	24885.2	24185	23426	24453.4	25567.9	24688.1	24635.3	24753.1	24633.6	25295.5	24984.5	23884.4	24019.1	24103.7	24784.8	25147.2	25255.9	25303.9	25548.6	24829.1	25566.6	25639	25236.2	24961.8	24794	25312.9	24927.1	25088.2	25587.9	25838.6
1.21769	24229.5	24681.3	25568.7	24850.7	24503.6	24984.9	24808.5	25753.8	25230.2	24948.6	25161.1	24811.3	24516.3	24458.1	24683.3	24828.1	24759	24681.4	24857.4	24873.8	24154.1	23415.6	24437.6	25565.2	24664	24625.5	24760.6	24612.3	25281.6	24996.1	23874.2	24007.4	24096	24778.8	25146.4	25266.6	25302	25555.3	24829.8	25568.8	25645.6	25241.2	24964.5	24801.5	25302	24917.5	25062.8	25578.4	25828.4
1.22015	24233.9	24690.8	25566	24862.3	24488.2	24979.1	24811.6	25750.3	25227.5	24951	25168.5	24805.7	24509.2	24469	24675.6	24842.1	24736.5	24682.4	24846.8	24877.5	24147.6	23391	24452.7	25557.3	24645.2	24599.3	24758.7	24614.4	25283.4	25007.2	23884.7	23993.9	24070.7	24782.7	25130.9	25277.6	25333	25561.3	24828.2	25567.3	25654	25256.2	24968.3	24802.4	25310.6	24931.1	25054.2	25578.8	25835.7
1.22261	24224.3	24709.5	25556.9	24856	24482.5	24960.3	24801.5	25720.6	25214.2	24940.2	25184.2	24797.9	24498.6	24479.8	24657.1	24852.6	24729.2	24664.6	24853.4	24874.3	24121.2	23365.1	24455.2	25541.1	24619.3	24565.6	24748.6	24593	25284.3	24987	23882.1	23987.3	24032.1	24776.4	25108.4	25262.9	25336.2	25547.4	24805.7	25552	25638.8	25254.9	24975.9	24794.1	25311.7	24941.3	25041.5	25565.9	25815.2
1.22506	24215.5	24701.2	25544.8	24857.1	24467.2	24949.1	24813.3	25708.8	25219.2	24944.7	25194.8	24794.2	24508.2	24485.7	24644.6	24846.4	24721.8	24666.5	24846.9	24870.2	24132.1	23340	24450.1	25512.5	24606.9	24561.1	24727	24591.6	25263.8	24968.5	23885.8	23984.8	24024.6	24764.6	25096.2	25245.1	25342.7	25530.7	24801.8	25532.7	25609.7	25229.2	24970.7	24775.6	25301.8	24950.5	25028.7	25561.3	25799.3
1.22752	24202.3	24671.9	25537.3	24861.6	24462.6	24924.7	24821	25698.9	25211.6	24958.7	25195.5	24810.8	24516.2	24474.6	24652.3	24843.6	24717.2	24679.2	24842.5	24861.5	24148.7	23335.1	24442.1	25500	24608.9	24561.2	24720.4	24575.7	25237.9	24957.1	23870.5	23992.3	24045.7	24759.4	25086.3	25235.3	25325.4	25553.3	24782.6	25538.3	25595.2	25224.4	24956.9	24736.7	25276.4	24951.3	25017.1	25544.4	25757.8
1.22998	24203.8	24639.6	25521.2	24850.5	24460	24920.9	24816.1	25689.3	25220.9	24975.5	25189.5	24820.2	24504.9	24463.9	24642.1	24837.4	24697.4	24666.6	24832.2	24835.6	24152.4	23322.9	24432.4	25486.1	24608.1	24550.8	24715.2	24553.7	25221.3	24979.6	23862.8	23995.9	24041.7	24759.3	25073.9	25218.5	25302.9	25555.9	24788.8	25532.1	25605.3	25201.7	24926.8	24717.8	25247.6	24924.3	25009.5	25526.8	25718.2
1.23243	24223.5	24626.3	25511.4	24855.6	24456.1	24911.7	24818.9	25693.4	25224.8	24955.2	25174.1	24826.2	24507	24453.2	24652.2	24852.4	24699.1	24665.2	24834.1	24824.3	24138.2	23319.9	24415.9	25484.7	24613.3	24554	24726.4	24522.5	25237	24978.2	23866.8	23986.5	24056	24753.2	25074.5	25218.2	25311.1	25589	24790.3	25535.5	25620	25190.7	24909.8	24719.6	25225.4	24923.5	25018.9	25531.3	25699.5
1.23489	24224.1	24613.2	25501.5	24858.6	24452.7	24921.5	24809	25685.3	25192.8	24918.4	25161.4	24793.9	24491	24438.3	24658.9	24843.1	24696.9	24641.2	24826.2	24800.8	24120.2	23305	24387.5	25486.2	24615.9	24560.1	24726	24515.3	25232.5	24955	23874.9	23962.5	24035.6	24728.5	25072.9	25217.4	25291.4	25579.3	24772.9	25531	25620.9	25166.9	24897.1	24705.3	25212	24890.7	25024.5	25521.7	25667.8
1.23735	24222.7	24618	25508.8	24860	24440.7	24911.3	24807.6	25696.5	25180	24903	25151.1	24784.5	24489.6	24438	24650.4	24846.6	24701.8	24634.5	24817.9	24807.8	24111.4	23291.7	24366.6	25473.6	24606.1	24547.1	24698.8	24532.2	25243.8	24936.8	23861.9	23939.5	24042.2	24714.9	25078.3	25217.1	25291.4	25568.1	24764.8	25513.6	25605.7	25161.4	24873.9	24706.8	25198.5	24868.7	25011.1	25504	25655.4
1.2398	24196.7	24633	25525.3	24852.9	24456.6	24917.7	24792.5	25686.2	25165.8	24915.1	25139.4	24753	24469.2	24436.2	24641.8	24843.9	24682.6	24622.4	24799.3	24824	24107.5	23276.7	24335.8	25454.5	24609.3	24533.2	24695	24557.3	25214.4	24920.3	23850.1	23922.5	24045	24706.8	25077.6	25204.4	25277.6	25544.1	24757.1	25507.9	25599.1	25136.4	24850.9	24679.9	25187.9	24826.4	24984.4	25470.4	25650.1
1.24226	24180.8	24638.9	25525.7	24830.5	24453.4	24913.6	24769.5	25658.8	25164.9	24914.6	25139.2	24745.2	24446.8	24436.8	24637.1	24804.6	24673.4	24613.5	24782.1	24818.7	24098.5	23272.4	24319.4	25425.7	24590.1	24515.9	24689.5	24562.1	25205.5	24925.5	23832.2	23926.4	24029.1	24692.7	25081.8	25187.9	25257.7	25527.8	24766.7	25488.6	25581.2	25131.2	24839.4	24669.3	25195.4	24785.3	24959.5	25448.7	25628.1
1.24471	24160.2	24660.4	25537.2	24812.5	24460.2	24905.7	24767	25633.9	25167.7	24893.4	25132.8	24750.1	24446.5	24430.7	24638.5	24792	24659.3	24605.5	24775.7	24837.5	24103.7	23283.4	24330	25407.1	24583.8	24507	24689.2	24569.2	25210.2	24912.1	23844.2	23926.1	24004.2	24688.1	25072.9	25183.1	25255.4	25518.9	24753.3	25485.9	25574.8	25136.8	24862.9	24676.7	25205.7	24765.9	24945.7	25460.8	25614.9
1.24717	24149.2	24655.4	25513.5	24785.3	24455.3	24893.7	24766.9	25609.5	25157.6	24877.6	25103.5	24744.3	24442.6	24413.1	24623.1	24781.7	24657.8	24582	24747.5	24822.5	24084.7	23289.2	24355.1	25380.4	24566.8	24512.9	24671.1	24556	25196.5	24905.9	23838.1	23912.6	23971.8	24688.7	25047.9	25173.3	25237.2	25502.8	24740	25460.9	25540.4	25138	24871.9	24665.9	25216.4	24766.5	24927	25460.7	25592.7
1.24963	24146.6	24657.4	25494.1	24771.3	24461.7	24888.9	24753.5	25617.9	25145.2	24853.4	25098	24722	24440.5	24417.3	24626.1	24800.5	24663.1	24556.8	24735.2	24818.3	24086.1	23306	24361.8	25374	24547	24505.9	24652.4	24542	25188.5	24880.3	23830.9	23905.3	23962.4	24697.2	25040.2	25174.2	25233	25494.1	24739.2	25458.3	25542.3	25139.3	24873.7	24678.4	25213.8	24787.1	24940.6	25459.5	25607.5
1.25208	24123.4	24637.5	25464.7	24755.8	24452.5	24877.4	24744.2	25625.4	25135.3	24831.8	25095.7	24695.4	24420.3	24407.2	24604	24796.6	24653.7	24547.4	24734.8	24789.3	24073.8	23292.7	24345.5	25377	24524.9	24496.8	24645.2	24519.1	25175.3	24866.2	23806.2	23923.2	23973.7	24700.7	25019.3	25174.8	25233.9	25475.9	24727.7	25438.3	25548.9	25131.9	24851.1	24667.5	25210.6	24804.4	24958.2	25445.3	25615.6
1.25454	24111.9	24612.5	25438.2	24750.9	24430.4	24852.8	24710.5	25618.5	25131.2	24801.3	25109.9	24686.1	24396.6	24410.5	24592.9	24791.7	24656.1	24544.5	24723.9	24780.9	24076.7	23279.4	24329.8	25376.6	24516	24486.3	24638.1	24519.8	25176.9	24863.2	23800.1	23927.5	23958.1	24685.1	24996.8	25154.4	25225.6	25461.2	24721.9	25432.8	25533.3	25124.1	24807.9	24672.4	25192.2	24804.7	24944.4	25450.2	25629.8
1.257	24103.2	24598	25441.2	24776.2	24406.8	24847.4	24706.7	25616.1	25135	24795.9	25105.4	24709.2	24381.1	24401.9	24580	24768.6	24637.6	24558.5	24724.8	24783.5	24064.6	23280.8	24319	25390.8	24525.9	24484.8	24649.9	24517.7	25194.3	24880.4	23819	23939.6	23949.7	24668.5	24983.5	25145.6	25234.8	25451.9	24722.7	25436.4	25512.7	25147.5	24795.4	24667.2	25179.5	24822.4	24920.9	25456.6	25623.6
1.25945	24097.5	24576.4	25415.6	24799.7	24380.5	24842	24690	25602.2	25133.3	24798.6	25081.7	24690.4	24376.3	24380.2	24567.6	24740.6	24626.8	24562.4	24689.7	24773.6	24024.4	23280.6	24319.7	25381.6	24526.5	24475.3	24617.9	24495.3	25187.3	24886.1	23802.1	23934.1	23937.2	24636.4	24969.2	25114.3	25222.1	25419.5	24709.7	25436.5	25479.7	25146.7	24788.4	24645.5	25170.3	24814	24895.1	25456.4	25612.6
1.26191	24112	24590.8	25424.7	24798.7	24367.2	24838.4	24685.9	25589	25117.9	24811.6	25076.7	24689	24377.9	24378.6	24564.1	24731	24617.4	24559.8	24689.4	24769.5	24006.9	23270.3	24309.1	25370.8	24531.1	24471.5	24608.5	24465.5	25185.4	24882.3	23781.7	23924	23942.6	24618.3	24982.9	25127.1	25219.9	25412.5	24708.3	25448.8	25478.2	25152	24822.6	24656.2	25169.9	24811.7	24888.2	25441.5	25606.5
1.26437	24113.6	24585.5	25415.9	24765.1	24386.7	24811.7	24699	25579.1	25093.9	24804.3	25057.5	24674.6	24363.5	24353.9	24561.4	24711.1	24604.2	24541.2	24688.9	24761.2	23992.5	23256.5	24303.9	25318.7	24515.9	24472.7	24610.5	24453.8	25158.1	24863.1	23759	23906.3	23949.9	24600.9	24976.1	25137.3	25199.4	25397.1	24714.5	25439.6	25483.2	25134.3	24834.7	24630.2	25175.4	24799.2	24879.1	25433.2	25604.5
1.26682	24106.2	24571.4	25407.3	24722.4	24398.1	24809.1	24696.2	25558.8	25072.9	24809.3	25035.7	24670.3	24367.8	24358.7	24555.6	24721.6	24604	24535.9	24696.4	24747.2	23998	23239	24295.3	25295.2	24511.9	24479.2	24627.1	24452.4	25131.7	24853	23762.6	23884	23931.1	24598.1	24958.3	25148	25185	25411.9	24710.7	25425.5	25504.3	25118.4	24823	24599.6	25162.9	24789.9	24892.3	25433.4	25624.8
1.26928	24096.4	24556.2	25415.9	24690.3	24416	24808.6	24687.4	25551	25057.5	24809.8	25022.6	24664.8	24371.9	24358.8	24528.5	24716.6	24612.2	24532.3	24698.1	24744	24008.2	23245.1	24307.7	25300.1	24521.4	24467.4	24616.1	24466.1	25132.6	24856.2	23770.3	23868.8	23935.4	24615.6	24946.6	25139.4	25183.2	25406	24714.8	25417.9	25533.2	25120.5	24810	24593	25163.8	24775.4	24922.2	25469.5	25654.5
1.27173	24083	24548.8	25398	24683.4	24400.9	24789.6	24670.1	25539.9	25045.7	24805.9	24996.2	24650.1	24362.5	24359	24509.7	24702	24614.3	24520.9	24693.6	24754.7	24023.2	23236.8	24295	25298.2	24532.4	24450.9	24591.7	24465.9	25114	24851.8	23750.2	23864.8	23920.8	24628.5	24942.1	25126.5	25165.6	25405	24704	25409.7	25540.4	25129.8	24814.2	24616.3	25155.3	24785.5	24951.1	25506.9	25667.7
1.27419	24066.4	24554.1	25410.6	24690.4	24399.7	24801.3	24644.6	25551.3	25043.9	24805.6	24975.6	24639.4	24353.4	24338	24499.3	24698.1	24623.7	24532.2	24686.2	24754.5	24016.8	23238	24289.1	25305.6	24520.6	24447.4	24558.4	24459.3	25112.7	24838.8	23738.5	23867.9	23935.7	24634.3	24945.7	25119.6	25156.3	25408.5	24705	25400.3	25551.3	25126.8	24829	24664.4	25179.3	24819.7	24979.5	25549	25710.1
1.27665	24056.5	24546.2	25402.2	24691.1	24378.9	24811.8	24633.4	25559.4	25066.6	24818.9	24968.1	24630.7	24356.3	24329.9	24493	24694.8	24607.9	24542.7	24677	24749	23972.1	23240.2	24263.6	25281.7	24508.3	24472.7	24530.8	24460.2	25092.4	24819.6	23727.1	23867	23936.6	24633.4	24936.6	25105.5	25155.7	25404.4	24710.6	25398.2	25537.9	25113.7	24831.8	24670.8	25193.7	24851	24995	25588.6	25753.4
1.2791	24045.1	24531.7	25392.7	24678.7	24346.1	24827.9	24632.3	25566.5	25060.8	24820.6	24956.2	24641.2	24366.7	24326.1	24492	24706.4	24587.1	24557.3	24648	24734.5	23947	23248.8	24247.7	25286.7	24490.9	24484.9	24534.3	24454.5	25096	24818.9	23729.2	23868.7	23931.2	24609.1	24936.5	25099.4	25143.8	25389.6	24694.8	25382.5	25512.7	25099.9	24837.1	24668.2	25199.8	24862.3	25016	25623.6	25829.3
1.28156	24042.3	24516.5	25393.1	24671.3	24329.9	24827.9	24633.2	25556.5	25054.5	24814.7	24950.7	24651.3	24355.2	24331.4	24492.9	24726.5	24575.1	24566.3	24637	24737.4	23942.5	23247.3	24237	25298.5	24470.6	24487.8	24541.4	24452.5	25081.1	24818	23738.5	23858.5	23923.6	24614.6	24937.1	25109.4	25121.9	25369.3	24683.6	25376	25491	25094.7	24827.8	24677.7	25206.4	24892.2	25058.4	25662.9	25908.4
1.28402	24035.6	24506.3	25385.6	24676.1	24333.6	24801.5	24621.2	25544.7	25049.5	24805.8	24931.8	24631.5	24331.7	24330.5	24479.3	24719	24569.2	24555.2	24636.4	24715.2	23960.3	23232.2	24211.9	25312.7	24460.7	24465.1	24557.6	24444.7	25083.1	24806.8	23731.3	23850.2	23904.2	24612.8	24927.4	25108.7	25106.3	25356.8	24649.3	25357.5	25476.2	25098.7	24814.1	24689.8	25221.5	24912.9	25093.1	25712.5	25970.4
1.28647	24027.2	24493.8	25367	24685.4	24330.9	24803.5	24625.4	25521.5	25052.9	24804.7	24934.9	24623.6	24316.6	24344.7	24460.5	24712.6	24569.2	24518.8	24646.4	24710.7	23954.1	23216.3	24217.2	25310.4	24458.4	24459.4	24571.2	24423.8	25088.9	24781.7	23715.6	23831.6	23893.8	24634.2	24934.5	25113.4	25116.7	25361.7	24649.3	25359.9	25489.1	25110.2	24820.8	24724	25262	24944	25129.3	25754.1	26034.5
1.28893	24020	24503.1	25355	24692.2	24320.7	24803.5	24630.5	25502	25079.6	24804.2	24945.9	24610.5	24298	24331.1	24439.9	24686.2	24557.8	24487.6	24646.2	24703.1	23946.9	23183.6	24225.9	25286.6	24463.2	24434.6	24568	24399.5	25083.4	24761.3	23690.7	23841.1	23892.2	24627.6	24942.8	25094.9	25133.8	25378.1	24658.6	25362.8	25489.9	25118.1	24822.1	24742.8	25282.1	24964.3	25141.6	25808.2	26097.5
1.29139	24005.9	24506.8	25343.2	24670.6	24304.4	24789.6	24632.9	25492.6	25077	24786.6	24966.1	24627.6	24283.1	24317.9	24424.7	24678.2	24549.9	24457.4	24655.2	24679.5	23918.8	23180.7	24229.6	25281.9	24438.5	24427.6	24556.3	24397	25075.6	24761.8	23682.4	23837.9	23883.8	24611.8	24944	25085.3	25137.8	25370.5	24664.1	25366.2	25505.4	25109.4	24851.9	24736.1	25318.1	24979	25159.8	25844.7	26150.3
1.29384	24016.9	24509.2	25347.4	24660.1	24303.8	24767	24632.8	25500.6	25051	24771.5	24967.4	24631.2	24279.5	24305.4	24428.6	24661.1	24546.7	24443.7	24652.3	24657.8	23897.5	23188.8	24219.4	25302	24429	24431	24551.7	24405.3	25062.8	24764	23683.9	23835.2	23862.1	24602.8	24926.5	25073.4	25130.3	25382.8	24649	25373	25500	25104.7	24875.6	24713.8	25321.6	24985.7	25182.2	25886.3	26198.5
1.2963	24013.6	24483.3	25330.7	24649.6	24303.1	24718.3	24607.8	25506.2	25005	24745.6	24964.4	24620.5	24285.7	24278.5	24425.9	24636.8	24523.2	24441.3	24615.8	24647.5	23886.4	23188.3	24200.8	25303.7	24418.4	24415.9	24539.6	24410.5	25053.3	24765.9	23677.9	23817.1	23854.2	24600.3	24905.9	25071.7	25118.7	25360.9	24618.1	25375.6	25504.1	25104.6	24895.3	24692.7	25316.3	24972.8	25190.2	25894.4	26221.9
1.29875	24021	24474.4	25321	24649.3	24317.6	24720.1	24605.4	25502.3	24979.7	24722.9	24946.9	24619.6	24287.1	24261.5	24447.6	24605.9	24515.4	24452.1	24600.8	24651.2	23885.3	23165.7	24186.3	25313.9	24425.7	24414.6	24519.6	24399.8	25034.1	24766.3	23660.6	23811	23837.6	24618.4	24892.6	25069	25126.6	25359.2	24622.4	25380.6	25502.4	25106.2	24914.3	24684	25300.4	24977.8	25201	25922.9	26233.4
1.30121	24029.7	24456.7	25311	24655.7	24316.2	24725	24596.9	25495.3	24958.2	24733.9	24920.7	24612	24282.7	24245	24437.6	24594.4	24487.6	24454.1	24603	24654.8	23892.7	23144	24170.4	25299.3	24412	24386	24480.9	24382.9	25032	24739.6	23660.1	23807.2	23837.6	24596.2	24894.5	25046.4	25116.9	25347	24625.5	25369.2	25488.2	25085.8	24915.5	24677.2	25253.9	24951	25200	25917.9	26233.7
1.30367	24054.9	24438.7	25292.2	24631.9	24314.1	24732	24605	25486.5	24950.8	24738	24938.2	24605.6	24265.2	24248.3	24432.5	24595.2	24481.2	24441.9	24622.2	24648.4	23927.2	23129.7	24128.7	25279.6	24401.5	24381.5	24461.6	24392.7	25034.8	24709.9	23659.4	23791.2	23823.9	24577.1	24872.1	25031.5	25105.4	25334	24626.6	25339.9	25472	25081.2	24888.8	24656.1	25226.3	24936.9	25193	25898.3	26208.1
1.30612	24053.5	24424.8	25273.3	24643	24307.4	24724.2	24603.2	25472.1	24946.3	24752.8	24944.8	24599.5	24226.2	24240.2	24428.3	24606	24474.9	24432.7	24610.6	24644	23930.5	23135.6	24128.6	25244.4	24381.9	24376.5	24461.9	24404	25039.3	24701.8	23674.1	23783.9	23833.2	24541	24862	24985	25082.6	25337.7	24628.2	25324.3	25467.5	25068.4	24862.5	24623.3	25204.5	24924.1	25162.4	25845.5	26155.3
1.30858	24040.7	24411.2	25243.7	24641	24290.5	24714	24583.6	25440.2	24941.4	24737.7	24966.8	24564.2	24215.9	24241.6	24440.2	24613.7	24475	24412.6	24592.8	24626.5	23935.8	23119.4	24129.4	25230.7	24382.3	24375.7	24476.6	24405.7	25062	24700.5	23672.9	23766.4	23824.2	24529.7	24838	24975.4	25078.1	25332.3	24624	25307.3	25459.3	25064.8	24816.1	24605.3	25198.4	24893.9	25103.1	25808.7	26069.9
1.31104	24012.5	24418.1	25243.6	24653.8	24259.8	24719	24579.9	25420	24948.8	24738.5	24967.5	24572.4	24215	24234.4	24440.3	24609.1	24477	24415.8	24599.9	24620.5	23913.2	23115.8	24158.4	25237.7	24374.2	24364.4	24488.2	24384.4	25045.7	24718.1	23667.1	23750.3	23807.2	24516.9	24833.2	24982.7	25078.7	25343.1	24616.4	25307.5	25455.7	25053	24801.2	24605.3	25191.5	24876.8	25055.7	25748.1	26004.7
1.31349	23986.1	24411.3	25247	24630.6	24246.5	24718.6	24565.4	25406.2	24942.5	24715.5	24962.6	24572.9	24228.5	24235.2	24436.3	24594.2	24481.3	24421.6	24603.7	24600.2	23884.1	23109.1	24143.4	25236	24371.8	24355.3	24475.7	24366.8	25031.8	24696	23661.7	23735.8	23785.2	24509.7	24830.8	24986.4	25058.3	25320.3	24597.4	25313.5	25428.3	25047.6	24771.3	24608.9	25163.5	24834.6	25010.8	25682.7	25925.9
1.31595	23965.6	24408	25239.6	24622.3	24238.3	24698.9	24554.6	25412.5	24936.2	24709.2	24948.8	24584.3	24235.9	24213.5	24420.3	24591.5	24466.2	24430.9	24604.1	24602.1	23863.5	23123	24137.9	25234.2	24353.7	24358.2	24473	24362.3	25018.6	24693.5	23645.6	23731.5	23782.2	24502.9	24843.8	24980	25051.4	25320.1	24575.3	25321.8	25395.8	25029.3	24753.4	24597.6	25124.2	24794.9	24961.1	25591.2	25850.5
1.31841	23948.1	24394.4	25225.3	24611	24230.3	24683.5	24549.4	25431.5	24917.7	24713.4	24926.6	24576.7	24232.9	24210.8	24398.5	24571.8	24456.8	24438.8	24576.9	24583	23840.1	23133.5	24119.9	25230.9	24352.3	24360	24452.6	24356.7	25005	24688	23626.2	23746.9	23783.6	24504	24843.4	24973.1	25048.1	25303.3	24546.4	25309.1	25371.2	24996	24714.9	24572.6	25084.1	24746.7	24915.7	25515.1	25756.1
1.32086	23951.9	24395.3	25216.7	24605	24224.4	24661.3	24543.2	25418.2	24915	24708.7	24918	24574.4	24231.3	24201.8	24391.4	24566.4	24450.1	24427.5	24565.6	24574.9	23823.7	23135.3	24127.2	25223.2	24339.4	24386.1	24446.3	24346.6	24995.8	24710.9	23612.8	23758.4	23793.7	24510.8	24842.6	24970	25050.9	25280	24528.4	25278	25361.6	24966.5	24686.4	24543.2	25031	24691.1	24856.5	25428.6	25658.6
1.32332	23966.5	24380.7	25236.1	24597.2	24211.8	24663.7	24539.9	25414.8	24917.3	24696.6	24908.8	24564.9	24217.9	24209.7	24391	24569	24464.5	24405.3	24549.5	24566.3	23815.6	23120.1	24128	25224.3	24328	24389.1	24429.7	24326	24980.3	24710.5	23612.4	23758.9	23798.1	24502.6	24850.3	24965.4	25044.3	25268.1	24534.1	25260	25351.4	24942.2	24663.3	24528	25011.7	24637.4	24792.5	25374.3	25579.3
1.32577	23977.7	24366.9	25231.7	24594.6	24200.9	24668.8	24520.5	25391.6	24913.6	24659.5	24909.1	24546	24209.2	24218	24401.7	24553.6	24452.6	24382.6	24531.4	24549.9	23806.6	23125.5	24095.8	25209.3	24318.5	24374.5	24429.4	24307.8	24944.7	24696	23608.3	23747.5	23799.5	24485.1	24839.3	24934.6	25039.8	25253.3	24522.8	25239.9	25329.9	24911.2	24622.2	24505.5	24981.8	24594.1	24738.9	25298.1	25495.3
1.32823	23980.3	24368.9	25228.4	24592.1	24178.5	24668	24527.8	25407.9	24905	24651.7	24903.6	24524.6	24208.5	24222.1	24389.1	24545.1	24443.3	24380.5	24537.3	24546.4	23811.3	23113	24090	25201.3	24327.3	24330.6	24417.6	24316.7	24934.9	24671.7	23616.9	23738.2	23791.3	24476.2	24825	24934.2	25038.6	25253.8	24522.3	25244.5	25325.2	24902.1	24592	24489.9	24974.8	24570	24693.8	25254.8	25448.6
1.33069	23972	24375	25216.9	24583.4	24172.6	24652.5	24513.8	25397.3	24899.8	24635.9	24903.9	24512.3	24189.6	24223	24366.9	24519.3	24411.8	24385.8	24546.1	24539	23808.9	23087.3	24077.4	25190.5	24343.1	24305	24421.6	24317	24919.8	24648.2	23602.8	23723.7	23772	24478.2	24815.3	24924.5	25032.4	25232.7	24512.5	25235.9	25300.6	24892	24579.9	24449.6	24947.5	24551.2	24654.3	25207.7	25401.4
1.33314	23958.8	24378.7	25206.2	24569.2	24182.1	24652.7	24507.8	25382.9	24900.6	24620.3	24890.1	24512.6	24180.8	24213.4	24349.1	24505.4	24397	24379.2	24550.8	24537.5	23797.5	23063.4	24071.2	25182	24349.5	24282.8	24421.3	24327.3	24929.9	24648.7	23591.4	23735.9	23755.3	24490.9	24815.8	24917.6	25027.1	25224.7	24506.5	25224.2	25307.4	24895	24572.3	24429.2	24928	24558.9	24628.1	25158.7	25370.1
1.3356	23947.5	24385.5	25207.6	24546.5	24190.4	24636.5	24501.6	25361.8	24912	24600.3	24889.6	24507.8	24166.6	24187.8	24358.6	24491.2	24394.9	24358.1	24543.3	24558.7	23793.7	23059.2	24073	25182	24344.3	24271.6	24424.1	24318.9	24933.9	24647.8	23582.5	23745.2	23755.6	24487.7	24814.7	24917.6	25007.8	25221.8	24498.5	25212.9	25327.8	24889.1	24578.9	24411.6	24916.9	24560.6	24617.5	25126.9	25347.4
1.33806	23918.2	24382.1	25201.4	24520.3	24191.9	24631.4	24485.4	25338.2	24910.7	24601.9	24876.2	24472.7	24162.3	24165.3	24362	24496.5	24381.8	24341.8	24525.7	24561.8	23800.2	23059.8	24075.9	25167.5	24339.4	24287.2	24423.5	24313.2	24926.1	24658.4	23571.4	23752.5	23752.3	24478.6	24804.9	24919.1	24982.1	25207.1	24486	25197.4	25328.8	24858.3	24575.3	24380.7	24904.2	24556	24595.8	25081.2	25305.7
1.34051	23905.1	24368.7	25212.7	24526	24204.6	24613.1	24476.2	25330.2	24887.9	24621.5	24866.6	24472.1	24145.3	24163.7	24343.6	24494.9	24379.6	24332.4	24528.9	24575.2	23801.6	23054.7	24084.9	25163.4	24340.4	24308.6	24421	24310.9	24927	24646.2	23561.1	23755.6	23763.3	24472.9	24789.9	24918	24967.1	25197.3	24476.1	25175.6	25325.3	24850.5	24581.8	24382.5	24895.4	24541.4	24578.5	25076	25274
1.34297	23876.5	24348.9	25202.7	24543.1	24199.6	24620.3	24459.7	25309	24858	24613.8	24843.2	24474.4	24128.8	24167.6	24318.9	24482.1	24369.7	24320.7	24506.6	24541.4	23786.1	23042.4	24085.5	25171.4	24324.2	24312.3	24427.6	24294.1	24905.5	24643.1	23539.8	23738.8	23760.8	24445.6	24776.1	24912.7	24956.7	25188.7	24480.7	25160.1	25290.4	24850.5	24541	24345.4	24870.3	24507.7	24561.1	25070.9	25239.6
1.34543	23874.7	24332.8	25210.6	24554.2	24204.9	24637.5	24455.1	25310.5	24840.1	24598	24835.8	24489.6	24116.5	24173.9	24329.4	24476.3	24376.2	24311.5	24496.5	24524.4	23774.4	23042	24099	25174.3	24295.1	24315.9	24430.9	24280.9	24891.9	24648.9	23546.5	23737.6	23749.2	24436.6	24762.7	24894.3	24946.6	25212.8	24461.3	25151.8	25273.2	24837.9	24525.7	24340.8	24858.3	24493.8	24560.3	25056.8	25220.8
1.34788	23870	24324.7	25203.5	24546.4	24188.7	24643.7	24464.4	25307.3	24848.2	24570.4	24833.9	24477.1	24107.3	24173.1	24327.6	24477.8	24370.2	24309.5	24481.7	24512.2	23759.8	23057.6	24091.7	25168.9	24293.1	24301.3	24416.5	24269.3	24880.1	24638.6	23561	23710.1	23735.4	24415	24755.5	24884.5	24931	25211.5	24451.9	25149.7	25245.9	24842.6	24523.7	24328.3	24851.2	24470.7	24565.7	25052	25218.2
1.35034	23858.1	24315.4	25191.4	24512.6	24177.3	24636.5	24461.1	25293.5	24855.5	24570.7	24828.5	24467.3	24123.4	24158.7	24321.5	24473.8	24359.1	24317.8	24457.8	24494.8	23761.6	23070.1	24085.6	25155.1	24284.4	24279.5	24415	24260.2	24880.3	24641.6	23566	23679.9	23737	24410.1	24748.7	24877.5	24923.9	25205.8	24453.3	25161	25241	24826.2	24508.5	24327.7	24845.6	24456.6	24545.6	25037.5	25204.1
1.35279	23847.9	24306.5	25187.3	24513.7	24159.8	24620.8	24450.9	25294.4	24852.1	24586.4	24818	24457	24133.5	24161	24306.1	24483.7	24355.7	24332.6	24450.8	24501.1	23763.9	23064.8	24071.5	25140.1	24280.6	24261.2	24398.2	24246.8	24881.8	24629.2	23559.6	23660.1	23745	24405.5	24745.7	24862.9	24923.9	25200.5	24460.3	25171.6	25236.3	24826.2	24525.6	24324	24848.5	24451.7	24546.7	25031.1	25182.4
1.35525	23829	24307.5	25191.5	24513.9	24145.3	24592.3	24425.1	25305.4	24841.8	24600.2	24804.9	24443.3	24126.5	24134.7	24305.1	24473.4	24343	24330.4	24469.4	24490.3	23761	23047.3	24052.2	25136.4	24264.9	24253	24389.4	24234.9	24875.2	24618.9	23545.1	23653.2	23746.4	24390.1	24742.7	24862.3	24929.9	25207.8	24448.8	25147.6	25232.4	24809.1	24518.2	24305.6	24836.6	24441.3	24548.1	25005.7	25174.7
1.35771	23828.1	24313.4	25203.1	24526.1	24133.2	24572.9	24411.3	25326.4	24817.1	24596.9	24795.2	24431.9	24099.8	24130.2	24324.1	24496.9	24348.5	24319.1	24475	24498.2	23743.2	23025.2	24060.3	25140.6	24257.8	24237.7	24392.1	24235.3	24870.8	24628.4	23536	23640.2	23723.3	24388.5	24732.2	24862.1	24930.3	25218.7	24433	25126.5	25226.3	24805.7	24536.6	24303.3	24828.6	24441.8	24566.4	24987.1	25174.2
1.36016	23830.2	24326.6	25195.5	24507.8	24139.3	24571.9	24396.1	25347.9	24811.4	24591.2	24800.9	24419.9	24096.3	24103.6	24326.5	24497.1	24342.7	24275.9	24482	24498.4	23718	23016.9	24043.9	25142.2	24237.3	24231.4	24390.3	24223.7	24872.9	24625.2	23523.8	23637.8	23700.2	24390	24730.4	24880	24917	25212.4	24396.9	25098.5	25218.6	24803.8	24518.9	24295.9	24808.8	24419.7	24557.4	24963.1	25174
1.36262	23851.1	24339.7	25187.7	24489.2	24135.8	24573.9	24406.4	25331.9	24800.1	24574.3	24788.1	24424.7	24112.3	24095.9	24317.5	24508	24331.6	24249.8	24461	24500	23719.5	22998.1	24048.1	25126.8	24217.1	24222.5	24383.2	24225.8	24869.6	24620.9	23511.6	23628.3	23670.2	24386.8	24711.4	24887.1	24896.8	25188	24407.9	25080.5	25205	24772.8	24500.7	24309.3	24786	24407.6	24534.3	24952.4	25155.4
1.36508	23856	24339.4	25174.2	24469.4	24135.7	24579.4	24412.3	25316.2	24819.4	24565.6	24780.2	24412.6	24137	24102.4	24302	24495.8	24325.3	24242.3	24465	24496.6	23717.2	22997.9	24041.7	25091.5	24211	24232.4	24366.6	24222.2	24874.4	24610.1	23496.9	23611.8	23669.4	24388.2	24708.4	24872.5	24894.8	25177.7	24423.4	25090.9	25204.4	24777.2	24502.1	24298.4	24772.2	24399.3	24516.9	24949.8	25130.9
1.36753	23836.8	24317.2	25167.3	24464.4	24127.9	24591.5	24428	25305.8	24821.1	24560.6	24765.2	24392.8	24117.4	24110.8	24274.8	24483	24299.9	24242.7	24447.6	24468.5	23737.5	23004	24046.3	25061	24240.7	24207.1	24340.2	24212.7	24874.4	24605.2	23491.7	23589.5	23661.7	24373.2	24699.4	24848.4	24891.9	25161	24415.8	25079.9	25174.7	24766.6	24505.5	24279.6	24762.5	24399.5	24512.7	24951.4	25120.4
1.36999	23813.5	24294.5	25164	24477	24128	24608.9	24435.9	25297.4	24817.3	24547.1	24771.3	24376.5	24104.2	24105.2	24272.4	24457	24307.7	24242.2	24443.2	24459.6	23734.7	23004.4	24046.7	25077.3	24263.6	24201.2	24338.6	24206	24874.3	24589.9	23489	23573.8	23665.2	24377.1	24696.9	24827.6	24903.2	25154.5	24408.2	25076.5	25162.6	24781.8	24509.8	24279.2	24758.4	24386.4	24521.7	24952.4	25118
1.37244	23802.9	24263.8	25141.4	24477.4	24105.1	24609.9	24431.6	25294.6	24795.6	24546	24774.1	24373	24090.9	24082.4	24246.9	24447.3	24313.5	24236.3	24422.5	24442.9	23727.3	23007	24052.1	25076.6	24287.3	24187.3	24340.9	24192	24862.2	24564.9	23498.6	23583.5	23667.8	24362.6	24688.9	24820	24901.2	25142.8	24393.7	25064.3	25144.4	24770.6	24501.8	24277.6	24761.5	24365.7	24512.7	24945.8	25128.3
1.3749	23806.5	24250.7	25119.4	24471.8	24117.7	24586.3	24410	25284	24785.5	24544.4	24767.7	24361.6	24078.8	24075.9	24249.7	24443.2	24303.3	24234.6	24403.2	24440	23716.6	22980.2	24043.5	25070.3	24291.8	24173.9	24340.8	24184.6	24846.5	24550.9	23498	23584.7	23679.3	24358.6	24684.2	24821.6	24893	25138.2	24385.4	25077.3	25152.4	24778.5	24487.3	24278	24755.8	24337.3	24498.7	24940.1	25117.1
1.37736	23814.1	24253.1	25111.1	24454.1	24117.8	24558.5	24393.2	25274.4	24771.2	24555	24751.1	24376.2	24068	24065.8	24250.1	24431.4	24299.4	24251.2	24391.2	24440.5	23728.7	22961.5	24027.8	25053.2	24273	24152.6	24319.4	24174.4	24832.6	24533.8	23495	23600.3	23669.4	24360.8	24672	24813.4	24894.1	25136.8	24376.7	25104.5	25149.1	24768.6	24482.9	24257.1	24751.1	24332.8	24476.2	24929.6	25108.1
1.37981	23812.4	24268.1	25109.7	24446.1	24100.1	24539.2	24380.3	25262.9	24768.6	24550	24744.4	24378.7	24042.5	24053	24250.3	24413.2	24284	24252.3	24378.3	24431.1	23735.1	22941.4	23989.1	25040.2	24236.8	24136.5	24306.3	24162.3	24811.4	24531.9	23472.4	23585.4	23651.6	24358.9	24657.1	24819.7	24886.1	25119.5	24362.5	25101	25127.3	24742	24471.2	24236	24726.9	24323.1	24462	24931.1	25090.6
1.38227	23804.1	24269.6	25111	24422.2	24093.9	24537.6	24372.7	25236.8	24778.5	24544.5	24738.3	24398	24039.8	24049.8	24257.7	24404.6	24315.8	24257.5	24379.1	24431.2	23730.7	22948.8	23959	25046.9	24216.7	24133.7	24301.5	24177.2	24817.8	24540	23449.9	23590.5	23619.9	24354.3	24650.8	24823	24893.2	25120.9	24357.7	25082.3	25128.9	24726.6	24480.8	24245.2	24733.5	24337.5	24454	24935.1	25091.8
1.38473	23797.7	24256.5	25094.6	24426.9	24060.5	24536.7	24372.3	25232.4	24776.2	24530.1	24738.6	24405.5	24042.7	24053.8	24246.4	24389.9	24312.4	24252.6	24383.1	24425.1	23718	22952.9	23950	25043.5	24206.7	24142.2	24301	24170.2	24799.4	24519.6	23440.7	23589.9	23620	24343.8	24657	24819.7	24878.3	25106.6	24349.8	25062.2	25124.2	24715.9	24459.7	24242.7	24729.6	24330.1	24444.1	24930	25080.5
1.38718	23792.3	24261.4	25097.5	24423.3	24040.1	24521.8	24366	25224.1	24783	24503.3	24721.9	24399.5	24044.1	24057.6	24231.5	24367.3	24307.7	24245.4	24380.7	24446.9	23698.8	22945.6	23958.9	25025.8	24200.3	24141.8	24296.7	24173.8	24796.6	24501.5	23434.9	23604.6	23623.7	24317.6	24671	24800.7	24870.1	25103	24342.8	25034.2	25135.4	24698.1	24439.2	24244.5	24727.2	24326.2	24421.1	24937.6	25067.7
1.38964	23788.8	24248.7	25090.2	24437.9	24019.1	24507.2	24369.6	25225.2	24784.8	24502.9	24698.6	24380.1	24037.8	24064.8	24224.6	24375	24296.4	24233	24385.6	24447.5	23691.6	22931.8	23966.5	25017.7	24185.4	24119.9	24287.6	24175.2	24783.2	24504	23448.4	23600.2	23613.9	24303.8	24682	24803.2	24850.5	25079.6	24343.4	25029.3	25141.9	24673	24407.3	24243	24718.2	24314.5	24418.8	24934.2	25035.8
1.3921	23773.5	24233.6	25096.8	24432.8	23991.9	24493.7	24362.5	25209.4	24767.5	24503.2	24678.6	24358.4	24024.6	24037	24216	24387.5	24286.4	24201	24374.4	24437.6	23673.8	22912.3	23962.7	25012.4	24175.7	24120.1	24285.8	24183.3	24773.7	24523.2	23453.8	23579	23596.2	24299.3	24674.6	24791.3	24832.5	25053.3	24354.5	25013	25125.8	24659.3	24384.7	24240.7	24710.8	24314.8	24410.7	24923.4	25020.4
1.39455	23779.4	24219	25097.1	24437.6	23996	24501	24362.6	25221	24762.4	24490.6	24687.8	24351	24017.5	24019.8	24223.6	24392.6	24274	24189.8	24372.3	24409.7	23659.9	22906.3	23957.1	25005	24168	24121.7	24289.8	24183.5	24766.6	24531	23452.8	23552.6	23577.3	24310.1	24645.2	24798.2	24838.2	25028.8	24350.9	25018.1	25129.6	24670.3	24375.9	24232.6	24710.2	24315.5	24426.4	24916.5	24996.5
1.39701	23768.2	24212.3	25097.7	24425.5	24007.7	24504	24351.4	25213.9	24764.4	24481.4	24698.4	24333.8	24007.4	24008.8	24209.7	24395.5	24240.2	24182.6	24356.8	24367.6	23677.9	22897.1	23933.6	24985.8	24167.9	24118.7	24283	24154.8	24755.7	24529	23460.9	23544.7	23574.4	24304.9	24628.7	24776	24827.5	25021.5	24346	25025.9	25135.2	24684.7	24362.2	24224.3	24709.1	24303.6	24426	24898.2	24989.6
1.39946	23756.3	24207.9	25083	24414.2	24023.1	24507.3	24343.6	25197	24764.1	24471	24690.4	24334.5	24002.6	24004.8	24190.2	24388.8	24227.5	24195.1	24348.3	24342.9	23692.5	22905.1	23923.5	24966.2	24180.9	24108.2	24260.2	24132.2	24750.1	24525.2	23441.2	23542.2	23586	24294.8	24621.5	24775.6	24831.5	25020.5	24335.8	25019.5	25137.9	24682.1	24353.1	24204.7	24697.6	24310.3	24424.2	24881.5	24999.6
1.40192	23753.6	24208.2	25066.9	24404	24010.5	24491.5	24330.6	25174.1	24749.2	24457.2	24695	24335.3	24002	24002.8	24172.7	24378.5	24229.1	24188.3	24341.3	24354.5	23683.3	22906.8	23918.5	24958.2	24178.3	24099.2	24250.3	24126.3	24742.9	24512.4	23429.5	23550.6	23583.2	24299.3	24629.4	24762.4	24821.3	25026.8	24329.4	25033.1	25131.8	24672.9	24357.5	24195.7	24686.6	24301	24418.8	24869.9	25001.1
1.40438	23742.3	24202.7	25052.1	24387.1	23982.1	24476	24315.2	25166.1	24737.8	24455.8	24689	24334.1	23996	23988.8	24182.4	24352.2	24233.4	24171.4	24344.6	24376.7	23654.8	22919.3	23923.4	24961.4	24177	24095.1	24246.8	24131.2	24745.9	24493.6	23409.3	23548.8	23573.9	24277.4	24619.9	24724.5	24809.6	25011.6	24325.1	25014.9	25112.8	24651.7	24371.8	24169.9	24683.4	24284.1	24403.1	24859.1	25000.9
1.40683	23752.8	24197	25054.6	24382.4	23967.1	24466.4	24318.4	25179.9	24741.3	24454.2	24683.4	24333.7	23988.2	24007.6	24180.8	24330.3	24227.4	24163.8	24333.4	24371.3	23631.8	22910.4	23930.9	24969.1	24155.4	24096.9	24245.4	24148.8	24744.5	24484.7	23399.9	23557.5	23570.5	24267.4	24608	24708.6	24795.3	25023.6	24325.7	25015.6	25092	24634.4	24391.1	24176.3	24669.3	24269.7	24399.4	24860.5	24988.2
1.40929	23730.8	24170.7	25060.5	24383.5	23968	24466.6	24311.3	25192	24760.4	24460.7	24668	24316.4	23975.3	23990.2	24169.1	24316	24223	24181.4	24341.8	24352.9	23623.7	22907.3	23930.9	24983.6	24134.7	24115.2	24240.9	24130.4	24728.9	24483	23401.4	23561.7	23560.1	24268	24596.9	24711.2	24797.3	25015.1	24302.9	24986.2	25077.3	24629.4	24389.9	24160.1	24664.9	24270.8	24392.1	24859.9	24985.7
1.41175	23727.4	24168.7	25062.4	24375.4	23975.7	24476.3	24316.4	25202.6	24769.8	24435.8	24665.3	24324.4	23968.3	23991.8	24158.6	24311.8	24205.3	24197.3	24339	24347.4	23621.4	22897.5	23931.7	25008.1	24130.6	24112.2	24233.7	24121.4	24727.4	24484.8	23393.8	23569.7	23575.3	24294.8	24593.4	24721	24804.4	25020.4	24291	24977.7	25078.5	24654.7	24381.5	24169.1	24652.8	24266.5	24398.4	24873.8	24996.7
1.4142	23720.9	24150.3	25063.1	24377.3	23977.1	24464.4	24310.9	25200	24758.7	24435.2	24645.3	24323.1	23969.7	23979.5	24150.7	24295.6	24210.7	24204.4	24334.5	24350.5	23621.4	22889.4	23922.4	25008.6	24100.9	24119.1	24233.1	24119.9	24740.9	24471.7	23407.6	23559.9	23592.8	24302	24603	24726.8	24799.2	25004.1	24270.2	24968.1	25086.6	24644.2	24359.7	24162	24647.8	24248.8	24402.8	24861.5	25009.6
1.41666	23717.4	24147.2	25049.5	24377.1	23968.1	24462.6	24311.3	25196.3	24741.7	24417.2	24647.5	24341.9	23971.6	23958.8	24160.2	24295.1	24222.9	24195.4	24331.7	24346.2	23631.3	22864	23924.8	24987.7	24094.5	24108.7	24224.8	24118.6	24746.8	24448.4	23406.8	23529	23583.4	24291.6	24626	24715.7	24783.9	25019	24266.8	24969.8	25090.7	24649.2	24323.9	24169	24653	24237.2	24384.5	24858.1	25025.3
1.41912	23727.9	24138.5	25033.9	24371.6	23966.4	24454.3	24314.5	25186	24728.6	24436.3	24644.2	24336.9	23970.2	23949.8	24153.6	24292.6	24228.8	24179.1	24332.2	24340.8	23633.3	22833.6	23913	24964.5	24086.9	24108.1	24229.5	24114.7	24760.2	24452.6	23413.5	23522.2	23571.3	24287.3	24629.7	24708.4	24779.6	25037.6	24267.4	24956.7	25066.5	24632.1	24316.5	24170	24669.8	24231.2	24369.7	24860.2	25020.5
1.42157	23727.4	24134.3	25014.3	24357	23972.2	24435.6	24300.5	25170.8	24702.7	24432	24651.9	24312.6	23966	23935.8	24155.3	24306.3	24235.7	24163	24317.7	24343	23600.6	22813.8	23891.3	24949.2	24088	24088.3	24230.1	24112.2	24746.9	24456.4	23410.1	23512.9	23548.8	24276.8	24605.5	24702.6	24774.1	25054.4	24267.3	24943.8	25061.2	24615	24317.4	24148.8	24664.6	24231.4	24350.7	24863.5	25003.9
1.42403	23738	24136.3	25006.6	24355.8	23971.4	24416.2	24295.3	25159.8	24677.5	24435.2	24653.7	24293.8	23977.3	23941.7	24158.5	24295.7	24242.1	24151.9	24315.2	24361.3	23595	22818.1	23878.4	24955.3	24097.2	24065.5	24223.3	24119	24740.3	24469	23407.9	23516.3	23554	24289.4	24595.2	24696.9	24772.2	25057.9	24265.7	24945.8	25043.2	24614.9	24320.3	24148.5	24648	24215.4	24349.6	24871.4	24989.7
1.42648	23733.2	24145.5	25000.2	24364.3	23972.4	24410.4	24286.5	25168.7	24659.2	24430.7	24633	24283.4	23985.2	23945	24155.4	24290.8	24235.2	24151.7	24296.3	24357.9	23586.7	22852.3	23872.1	24958.6	24103.4	24057.7	24206.9	24115.2	24733.5	24461.6	23405.1	23497.9	23551.3	24277.7	24593.4	24690.8	24753.7	25027.3	24257.7	24933.6	25044	24610.5	24322.6	24148.9	24628.2	24198.9	24337.4	24857.9	24984.7
1.42894	23724.7	24170.1	25011.4	24370.1	23981.6	24414.5	24292.1	25165.9	24658.3	24406.6	24622.2	24281.6	23981.5	23950.5	24156.6	24284.5	24232.8	24141.6	24293.7	24354	23594.8	22859.3	23884.5	24958.5	24104.8	24067.6	24203.5	24105.9	24725.3	24451.3	23394.6	23495.9	23553.7	24259.6	24601.1	24689.2	24720.1	25003.9	24256	24942.3	25026.4	24617.6	24327	24143.9	24610.7	24201.3	24349.5	24837.3	24977.7
1.4314	23726	24183.2	25009.9	24356.9	23987.2	24407.1	24280.9	25175.5	24669.5	24379.4	24605.3	24292	23976.7	23958.4	24135.7	24281.3	24208.6	24129.8	24281.6	24329.3	23609.8	22851.6	23887.3	24940.8	24108.9	24073.8	24206.9	24097.9	24719.4	24437.7	23378.9	23490.1	23541.6	24225.2	24589.7	24701.1	24709.6	24997	24253.8	24940.5	25008.8	24613	24329.2	24122.2	24614.9	24207.4	24344.3	24829.7	24969.9
1.43385	23711.7	24175	25021.6	24340.6	23986.7	24402.3	24268.7	25168.7	24677.5	24361.9	24610.5	24277	23964.2	23946.7	24140	24271.3	24192.4	24127.6	24275.8	24319.2	23606.1	22829.6	23878.4	24928	24121.1	24082.3	24213.1	24081.3	24707.2	24442.4	23377	23481.2	23539	24205.7	24568.7	24696.1	24700.1	24994.3	24260.6	24928.5	25001.7	24610.3	24315.6	24092.3	24617.3	24209.5	24348.5	24811.2	24948.9
1.43631	23705.7	24176.8	25015.6	24335.3	23974.2	24411.6	24267	25159.4	24675	24373.5	24640.1	24281.8	23973.8	23943	24136.6	24258.5	24179.5	24126.5	24266.9	24310.6	23587.4	22827.8	23875.4	24917.9	24121.9	24087.1	24211.6	24083	24693.7	24448.4	23367.9	23475.3	23511.8	24195.7	24560.4	24687.6	24684.7	25000.2	24258.3	24930.8	24997.3	24619	24306	24081.4	24615.1	24222.5	24337.9	24808.1	24930.3
1.43877	23701.8	24154.4	24997.2	24328	23981.7	24416	24254.4	25144.7	24665.8	24382.8	24638.8	24269.9	23974.3	23922.6	24126.4	24261	24174.6	24124.2	24262.9	24306.1	23563.7	22828.9	23863.4	24905.7	24114.5	24079.3	24185.4	24080.3	24694.4	24443.4	23358.3	23468.5	23499.2	24184.2	24551.7	24662.1	24685.8	24986.3	24266.7	24924	25003	24603.9	24299.2	24070.4	24607.7	24216.8	24337.9	24796.7	24918.4
1.44122	23676.7	24122.9	24968.8	24318	23966.7	24407.2	24235.4	25122.2	24657.1	24384.5	24638	24276.5	23961.4	23908.3	24102.9	24257.2	24166.6	24111.1	24264.7	24307.3	23536	22831.5	23855.5	24912.1	24107.7	24067.1	24173.6	24072.3	24701.6	24437.5	23345.2	23472.3	23504	24181.8	24557.4	24632.1	24683.7	24988.6	24260.3	24928.5	25025	24602.7	24300.2	24080.2	24581.6	24217.4	24327.7	24800.5	24915
1.44368	23668.4	24098.6	24939.8	24311.3	23947.4	24396.8	24211.1	25121.1	24654.3	24372.8	24608.7	24270	23948.6	23915.3	24080.8	24265.2	24147.8	24090.7	24252.3	24301.9	23523.5	22835.6	23859	24910.8	24096	24051.5	24167.8	24050.4	24703.7	24432.9	23336.3	23468.3	23527.4	24199.5	24547.4	24629.8	24700.8	24990.3	24253.5	24923.6	25027.9	24580.1	24308.1	24085.7	24571.3	24199.6	24320.6	24789.2	24912.6
1.44614	23638.9	24097.8	24930	24288.5	23934.9	24386.5	24219.2	25098.5	24643	24375.2	24582.1	24248.9	23924.3	23903	24060.8	24234.2	24128	24093.1	24239.1	24300.3	23507.3	22823.7	23853.7	24914.1	24085	24013.2	24149.9	24036	24692.6	24405.2	23316.1	23457.9	23522.5	24193.7	24539.7	24640	24714.6	24991.9	24248.1	24913.1	25006.5	24548.5	24299.9	24082.7	24579.4	24200.7	24312.1	24783.3	24916.4
1.44859	23642.6	24114.2	24932.5	24277.4	23922.9	24384.4	24233.1	25105	24631.4	24376	24570.8	24233	23920.6	23913.5	24059.9	24214.7	24123.4	24097.2	24244.1	24296.4	23495.5	22820.1	23826.5	24905.5	24077.7	23998.2	24129.2	24028.3	24674	24392.5	23302.5	23455.9	23516.7	24194.9	24518.6	24664.6	24719.8	24981.5	24232.2	24914.1	24978.3	24531.5	24294.6	24075.9	24563.4	24222.8	24318.6	24780	24907.4
1.45105	23637.1	24100.4	24941.7	24247.8	23914.7	24368.3	24232.8	25096.1	24631.4	24363.1	24581.6	24222.1	23908.6	23892.1	24071.3	24211.6	24128.7	24078.2	24244.8	24290	23480.4	22811.8	23801.6	24880.4	24068.4	24006.9	24111.1	24024.6	24668.7	24381.2	23290.9	23444.5	23502.3	24171	24514.4	24671.9	24717.3	24956	24217.7	24909.9	24954.2	24518.2	24266.7	24055.4	24544.1	24218.7	24324.4	24758.2	24890.1
1.4535	23652.3	24087.2	24951.3	24257.2	23906	24364.8	24215.3	25080.1	24628.1	24371.5	24577.8	24215.6	23898.4	23892.4	24071.3	24236.8	24113.1	24062.9	24244.2	24287.4	23483.2	22822.2	23815.7	24863.6	24054.4	24032.1	24119.4	24034.9	24667.4	24383.5	23296.4	23426.5	23497.9	24173.8	24499	24661.9	24718.8	24935.8	24191.3	24898.3	24942.4	24547.6	24241.8	24058.5	24543.8	24206.1	24320	24752.9	24873.6
1.45596	23647.3	24069.5	24948.3	24250.7	23909	24356.2	24211.6	25067.1	24623.3	24358.4	24575.6	24224.8	23884.8	23869.4	24062.6	24225.5	24110.6	24066.5	24236.3	24284.3	23489.5	22817.3	23824.3	24865.2	24037.3	24030.9	24117.7	24030.9	24674.1	24382.8	23289.1	23426.5	23495	24175.8	24502.9	24663.1	24686.1	24908.4	24189.8	24862.4	24944.2	24561	24224.9	24046.9	24545.7	24192.5	24306.4	24737.7	24858.3
1.45842	23636.8	24053.1	24934.2	24251.2	23896.3	24364.7	24197.4	25069.8	24603.5	24341.9	24573.5	24230.1	23877.5	23860.1	24052.3	24228	24122.8	24085.8	24227.5	24301	23487.7	22830.5	23819.6	24881.7	24021.2	24032	24108.7	24027.2	24656.3	24371.4	23293	23427	23498.6	24161.8	24503.2	24652.7	24645.7	24898.8	24188.5	24837.1	24942.7	24566.3	24240.3	24075.6	24540.2	24191	24287	24724.4	24859.5
1.46087	23639.2	24056.4	24916.8	24235.7	23888.6	24375.1	24195.9	25071	24603.5	24342.9	24581.3	24229.9	23884.7	23854.9	24030	24229.4	24140.2	24074.5	24232.6	24315.4	23487	22847.9	23813.6	24885.6	24024.1	24025.8	24106.3	24016.4	24637.9	24374.8	23304.1	23437	23492.2	24187.4	24534.5	24651.2	24617.5	24890	24189.9	24840	24959.5	24563.9	24251.4	24080.7	24533.8	24189.9	24269.2	24729	24858.7
1.46333	23626.1	24056.6	24907.2	24226.8	23872.2	24366.9	24201.5	25064.6	24594	24340.9	24576.8	24213.4	23878.8	23849.3	24025.8	24229.9	24147.4	24054.9	24233.4	24303.9	23483.5	22847.7	23815.8	24876.2	24017.4	24018.4	24110.7	24019.1	24637.7	24374.4	23299.9	23429.5	23464.7	24185.3	24532.1	24626.7	24615.4	24892.5	24178.9	24832.3	24936.7	24569.2	24242.9	24083	24531.2	24184.4	24248.2	24737.6	24873.4
1.46579	23642.6	24079.4	24901.9	24238.9	23877.7	24369.1	24226.7	25068	24602.7	24332.2	24570.6	24222.6	23874.4	23849	24024.8	24228	24133.4	24046.6	24226.6	24277.1	23487.3	22829.4	23821.6	24869.8	24014.7	24014.9	24119.3	24022.5	24636.7	24354.9	23303.1	23415.8	23457.2	24176.3	24530	24615.1	24646.4	24909.1	24178.7	24850.7	24927.7	24565.6	24235.3	24071.6	24551.9	24175.3	24245.8	24755.9	24893.9
1.46824	23648.6	24074.6	24904.6	24249.2	23883.7	24360.3	24245.8	25067.9	24596	24316.3	24559.2	24228.8	23868.6	23865.9	24022.9	24224.5	24124	24039.2	24211.9	24253.6	23484.8	22810.8	23813.7	24879.7	24013	24001.4	24114.3	24017.1	24644.2	24342	23283	23408.1	23442.9	24165.3	24492.2	24610	24656.2	24920.9	24170.9	24863.3	24929.3	24554.9	24224.4	24055.1	24546.6	24171	24239.9	24739.9	24898
1.4707	23653.3	24060.5	24904.7	24256.3	23876.6	24364.2	24241.8	25060.6	24600.6	24310.5	24551.1	24233.6	23848.4	23873.8	24011.4	24231.5	24103.4	24033.7	24199	24240.7	23482.7	22799.2	23803.1	24875.8	24010.1	23994.4	24102.8	24016.3	24647.5	24331.2	23287.5	23412.9	23442.4	24145.8	24489.7	24605.9	24649.7	24948.3	24172.7	24875	24925.6	24542.1	24241.1	24064.5	24548.2	24156.5	24251.2	24723.6	24906.6
1.47316	23638.9	24056.5	24894.4	24249.9	23875.8	24344.3	24233.4	25055.3	24616.4	24319.8	24542.8	24224	23834.9	23865.3	24008	24235.6	24099.8	24021.5	24213.7	24247.3	23497.2	22793.4	23794.7	24879.4	24014.9	23994.3	24094.8	24007.9	24649.4	24345.7	23284.8	23414.7	23433.9	24150.1	24487.1	24603.7	24657.1	24951.9	24168.7	24881.4	24922.8	24544.4	24239.8	24051.8	24542.4	24144.3	24265.6	24725.1	24888.2
1.47561	23622.6	24069.6	24891.1	24247.8	23887.5	24315.4	24220.5	25043.8	24622.4	24320.4	24524.3	24206.3	23840.6	23863.3	24016.5	24237.1	24104	24004.4	24215.2	24255.3	23505.6	22782.2	23795.6	24851.6	24020.9	23985.9	24086	24000	24653.7	24354	23282	23413.5	23423.1	24153.4	24483.9	24605.1	24659.6	24967.5	24170	24873.9	24918.9	24541.7	24234.4	24050.9	24539.1	24123.2	24265.7	24730.1	24868.7
1.47807	23629.6	24072.1	24898.2	24228.2	23903.7	24309.1	24234	25072.2	24604	24328.8	24535.8	24198.6	23876.9	23865.8	24046.8	24236.9	24119.4	24008.1	24223.1	24278.6	23513.1	22776.2	23797.1	24841.7	24020	23981	24081.9	24002.9	24676	24369.4	23298.9	23409.4	23433.8	24165.1	24481.6	24624.1	24662.7	24956	24175.4	24873.1	24939.1	24536	24228.6	24051.1	24539.7	24133.3	24254.9	24738.2	24870.7
1.48052	23630	24076.7	24900.7	24227.7	23906.9	24305.3	24220.6	25071.4	24590.8	24328.6	24528.2	24202.9	23891.5	23861.3	24066.5	24222.9	24124.5	24013.7	24203	24284.4	23505.2	22773.1	23782.3	24845.1	24004.3	23972	24096.1	24001.4	24668.1	24372.3	23297.2	23396	23445.1	24173.1	24464.2	24627.8	24657.5	24944.7	24177.1	24868.9	24951.1	24530.3	24214.9	24054.2	24538.1	24120.5	24245.7	24728.5	24857.3
1.48298	23641.1	24079	24900.4	24224.5	23894.3	24336.9	24215.9	25078.1	24580.4	24324.6	24541.6	24217.4	23896.8	23850.1	24075.6	24223.3	24127.8	24024.6	24202.5	24278	23513.7	22770.1	23799.5	24862.4	24004.1	23978.7	24099.2	24002.4	24675.9	24375.3	23287.3	23389.1	23474.7	24192.2	24467.6	24637	24658	24919.7	24179.3	24875.5	24949.2	24528.8	24229.6	24047.5	24545.5	24123.3	24228	24720.4	24865.2
1.48544	23628.7	24079.1	24893.8	24245.3	23884.8	24342	24198.1	25065	24585.1	24317.5	24549.4	24214.5	23883.7	23852.6	24074.8	24206.2	24134.1	24019.8	24189	24275.5	23513.7	22758.8	23801.4	24876.3	24004.4	23983.5	24100	23983	24650.4	24357.3	23287.2	23392.2	23484.3	24190.1	24473.7	24627.8	24655.7	24911.3	24176	24871.7	24947.5	24511.9	24237.8	24037.3	24562.2	24104.7	24223.7	24701.1	24852.6
1.48789	23615.1	24060.7	24889.7	24251.5	23870.6	24347.3	24192.5	25048.7	24581.9	24300.1	24538.3	24214.8	23874.8	23862	24068.1	24208.4	24115.9	24002.7	24180.3	24259.9	23508.4	22762	23787.8	24855	24032.9	23990.6	24090.6	23979	24622.3	24342.3	23275.3	23397.4	23478.9	24169.2	24475.8	24612.2	24643.8	24898.9	24169.5	24863.4	24948.2	24490.4	24230.5	24024	24567.9	24105.4	24202	24691.2	24862.1
1.49035	23608.9	24047.6	24886.2	24261.7	23870.7	24344.6	24190.8	25053.4	24584.9	24308.1	24545.9	24222.5	23872.4	23856	24056.3	24195.9	24101	23995	24168.4	24254.5	23502.5	22775.5	23782.2	24830.5	24042.4	23997.9	24090.8	23973.1	24601.5	24340.8	23292.7	23404.3	23468.3	24140.6	24470.8	24599.2	24637.7	24913.5	24165.9	24840.9	24937.1	24493	24230	24007.8	24546.7	24123.6	24195.5	24694.5	24856.3
1.49281	23591.5	24039.2	24878.2	24249.3	23860.4	24336.5	24187.9	25054.1	24574.3	24306.8	24546.5	24221.6	23866.5	23852.8	24058.4	24194.7	24073	24005.3	24173.1	24236.8	23505.6	22765.9	23779.4	24834.5	24061.7	24005.4	24089.7	23978.4	24581.3	24332.3	23284.6	23382.5	23442.8	24118.7	24442.2	24585.7	24636.2	24914.7	24164.6	24818	24911.9	24496.5	24225.6	24003	24525.1	24121.6	24200.5	24692.5	24821.7
1.49526	23583.7	24041.4	24862	24228.6	23838.7	24338.1	24200.2	25062.2	24583.5	24295.8	24536.1	24193.3	23868.7	23851.7	24040.4	24168.8	24070.3	24014.5	24186	24219.2	23496.9	22744.3	23788.2	24833.3	24060.3	24008.5	24082	23973.6	24589.1	24328.3	23286.7	23385.6	23429.9	24112.8	24437.6	24580.1	24646.7	24893.1	24149.4	24785.2	24896.2	24491.9	24224.8	24012	24510.7	24101	24197	24687.5	24830.6
1.49772	23573.9	24023	24856	24221.6	23839.5	24348.4	24197	25058.3	24581.9	24299.6	24521.4	24166.2	23868.3	23864.9	24038.6	24163.2	24079.5	24019.8	24198.9	24218.5	23487.8	22719	23787.8	24838.2	24052.4	24009.5	24075.6	23968.6	24588.8	24323	23292.8	23372.3	23427.6	24116.6	24438	24576.1	24649.7	24876	24125.7	24779.1	24894.4	24487.7	24210	24014.1	24504.4	24089.8	24200.1	24680	24836.7
1.50018	23568.7	24016.1	24849.5	24219.4	23837.8	24332.7	24185.5	25035	24577.1	24277.1	24512.2	24153.7	23867.7	23855.7	24006.1	24152.7	24082.9	24008.6	24198.4	24216.1	23467.2	22715.2	23776.2	24819	24035.1	23986.8	24071.5	23973	24592.5	24313.6	23290.6	23378.4	23421.3	24109.8	24436.2	24568.9	24627.1	24845	24118	24774.6	24886.8	24480.9	24188.1	24014.9	24501.4	24091.8	24176.7	24677.9	24839.4
1.50263	23578.1	24010.9	24845.9	24214.4	23833.7	24322.1	24167.9	25029.5	24563.8	24275.9	24501.9	24156.3	23854.6	23859.7	23981.6	24169.8	24071.9	23999.5	24196.8	24212.5	23460.2	22714.3	23747.4	24813.2	24013.6	23968.6	24095.9	23963.9	24575.4	24323.1	23272.3	23361.1	23429.6	24116	24432.4	24563.6	24602.4	24826.1	24128.1	24805	24878.4	24486.3	24187.3	24017	24486.2	24094.8	24168.1	24662.6	24824.1
1.50509	23560.7	24014.1	24839.4	24206.5	23815.3	24298.2	24151.9	25014.1	24552.5	24249.8	24475.9	24153.2	23835.6	23841.2	23966.5	24152.7	24047.9	24002.9	24187.7	24202.9	23439.6	22702.9	23727.9	24798.4	23989.1	23943	24099.3	23958.9	24555	24300.7	23247.7	23368.4	23414	24094.1	24417.7	24548.6	24583.2	24812.6	24144.4	24808.9	24858.3	24474.4	24169.2	24024.3	24471.7	24083.3	24160.1	24647.3	24802.3
1.50754	23540.5	24030.1	24836.7	24204.4	23798.2	24282	24143.2	25001.9	24526.6	24254.8	24459.1	24151.9	23823.3	23831.3	23973.3	24152.4	24041.8	24006.4	24166.3	24188.4	23434.9	22692.6	23707.1	24801.2	23976.7	23936	24087.3	23967.5	24537.1	24293	23232.2	23368.7	23416.7	24085.1	24422.2	24551	24578.5	24823.7	24148	24810.6	24848.8	24471.5	24154.3	24015.9	24459.4	24065.3	24168.3	24644.5	24766.5
1.51	23535.6	24019.9	24830.3	24204.6	23780.1	24266.7	24136.9	24997.6	24512.9	24241.7	24455.4	24135.8	23813.1	23817.3	23982.3	24141	24039.2	23994	24165.5	24179.8	23431.4	22681.9	23704.7	24793.6	23981.9	23948.8	24058.9	23956.2	24536.7	24291	23220.7	23377	23394.7	24072.6	24421.3	24530.4	24584.3	24833.8	24129.3	24794.3	24851.8	24466.9	24148.1	23991.4	24444.7	24066.7	24168.4	24641	24759.9
1.51246	23542.4	24021.2	24812.3	24201.9	23782.9	24257.4	24124.7	24962.9	24501.1	24226.4	24456.8	24097.7	23802.7	23800.1	23970	24125.8	24048.3	23966.3	24147.4	24152.9	23414.2	22691.3	23685	24787.7	23973.2	23942.8	24037.1	23940.5	24521.8	24299.6	23205.8	23366.6	23381.6	24077.1	24425.5	24509	24569.8	24833.9	24092.3	24772.6	24843.3	24456.8	24138.6	23968.5	24440.4	24059.6	24167.4	24626.9	24761.2
1.51491	23554.1	24012.4	24808.3	24201.3	23786.8	24265.4	24121.9	24956.7	24521	24230.7	24462.3	24099.4	23786.1	23809.3	23970	24137.9	24049.9	23949.7	24148.4	24142.8	23399.5	22676.1	23683.6	24785.2	23964.5	23935.9	24037.4	23923.8	24518	24292.3	23213.8	23353.5	23376.2	24071.3	24430.1	24488.6	24574	24829.3	24072.7	24759.8	24835.1	24466.4	24151	23961.5	24426.1	24069.8	24147.7	24638.8	24782.7
1.51737	23540.9	24008.2	24798.2	24175.1	23788.1	24252.1	24102.7	24934.8	24514	24216.8	24458.9	24085.6	23778.5	23807.3	23956.7	24119.2	24039.6	23936.3	24135.9	24120.5	23384	22670.3	23686.1	24783.2	23956.3	23915.4	24054.6	23909.2	24517.6	24261	23209.6	23336	23361.7	24064.7	24415.6	24471.8	24559.6	24823.7	24066.8	24739.2	24841.5	24473.5	24136.2	23959.8	24409.1	24072.5	24131	24625.4	24773.7
1.51983	23520.1	24004.7	24800.5	24148	23789.1	24248.3	24109.2	24943.8	24498.8	24230.2	24448.4	24075	23778.2	23809.2	23964	24112	24021.3	23937.8	24126.4	24111.3	23390.4	22670.6	23686.5	24785.9	23963.4	23914.6	24056.8	23910.4	24526	24242.1	23204.7	23336.9	23369.9	24048.3	24405.5	24488.7	24553.5	24821	24058.1	24739.7	24845.6	24476.5	24134.2	23956.7	24403	24076.1	24126.5	24636.5	24758
1.52228	23506.9	23990.7	24813	24151	23796.2	24240.1	24098.7	24944.9	24495.1	24223.1	24429.5	24062	23780.5	23794.1	23957.9	24096.3	24008.9	23938.9	24111.9	24119.8	23390.4	22685.9	23679.2	24781.9	23953.7	23920.9	24048.1	23903.7	24542.7	24237.1	23193.2	23328.6	23373	24048.8	24399.9	24504	24545.5	24816.6	24059.8	24737	24851.6	24459.4	24140.3	23952.1	24418.8	24065.5	24128.1	24622.8	24752.4
1.52474	23499.6	23974.7	24814.1	24169.2	23785.3	24232.3	24104.3	24956.2	24496.2	24216.5	24403.8	24067	23786.2	23772.7	23953.3	24094.9	23985.4	23940.3	24095	24119.8	23397.8	22679.7	23679.4	24759.4	23935.5	23927.4	24018.3	23908.3	24537.4	24227.3	23165.1	23315.1	23376.1	24029.3	24386	24515.3	24541.2	24808.9	24048	24723.8	24838.1	24436.7	24119.2	23932.4	24423.9	24042.2	24132.1	24605.8	24754.2
1.5272	23506.5	23975.2	24817.8	24178.6	23776.6	24217.5	24092.9	24967.4	24501.1	24220.3	24412	24071.4	23782.2	23761	23955.8	24116.9	23986.7	23959	24108.8	24136.7	23415.8	22662.7	23680.7	24738.1	23928.8	23919.8	24019.7	23897	24540.9	24234.6	23164.5	23304.3	23362.8	24043.4	24399.4	24511.8	24520.9	24809.5	24046.5	24724	24835.9	24413.3	24123	23948.4	24433.5	24042.7	24132.3	24596.7	24770.4
1.52965	23519.4	23969.1	24794.6	24169.4	23763.7	24203.2	24077.9	24977.9	24482.8	24223.8	24426	24066.4	23789.3	23750.2	23935.4	24133.5	23994.8	23963.3	24114.5	24135.1	23424.6	22650	23681.6	24733.3	23916.1	23901.1	24015	23896.2	24527.4	24233.1	23152.7	23299.7	23353.9	24038.1	24396	24500.8	24495.7	24795.1	24039	24735.8	24825	24391.5	24109.4	23937	24420	24040.2	24121.1	24587.4	24765.3
1.53211	23519.9	23975.8	24785.1	24158.1	23767.6	24210.8	24065.3	24973.9	24470.6	24228.6	24439.7	24039.9	23776.3	23729	23929.5	24133.1	23994.3	23959.4	24134.3	24135	23426.2	22634.3	23683.8	24732	23930.9	23896	24010.4	23896.5	24503.8	24251.9	23164.3	23308.3	23352.7	24059.4	24388.1	24484.8	24493.1	24785.9	24048.5	24745.3	24829.1	24372.2	24109.3	23936.5	24416	24051	24120.1	24586.3	24759.9
1.53456	23525.3	23968.9	24785.5	24144.5	23761.9	24206.3	24054.5	24971.1	24470.4	24214	24425.6	24028.7	23769.2	23714.4	23911.7	24113.4	23973.1	23939.1	24127.3	24124.2	23419.9	22631.8	23684.2	24733	23927.2	23904.3	23986.2	23898.5	24498.9	24246.6	23176.4	23321.4	23358.5	24063.8	24392.8	24485	24488.4	24768.7	24038.1	24731.2	24812.5	24367.8	24117	23925	24398.5	24035.5	24107.2	24580.9	24742.7
1.53702	23527.4	23953	24788.9	24121.4	23756.3	24206.9	24054.4	24955.1	24466.1	24205.8	24411.9	24018.1	23752.3	23709.5	23914.4	24106	23958.8	23923.5	24104.7	24118.8	23400.3	22628.7	23691	24737.5	23909.6	23902.4	23968.9	23903.2	24500.3	24245.2	23186.1	23316	23366.2	24049.1	24382.2	24489.4	24498.7	24768.2	24035.8	24715.2	24804.7	24380	24104.9	23934.2	24390.8	24009.9	24108	24573.5	24730.3
1.53948	23514.8	23945	24806.9	24124.1	23752.1	24226.2	24065.7	24947.7	24473.7	24204.1	24396	24041.2	23754.6	23721.8	23926.1	24117.4	23965.3	23935.5	24101.7	24111	23389.8	22640.5	23710.4	24729.7	23901.8	23911.6	23984.4	23911	24509.1	24221.9	23177.7	23310.2	23356.7	24038.4	24386.6	24510.8	24516.3	24770.6	24033.6	24726.3	24796	24379.5	24101.3	23934.7	24368.5	23977.1	24115.7	24577.1	24733.1
1.54193	23504.7	23926.5	24800.7	24129.3	23746.7	24231.9	24057.2	24944.4	24455.4	24183.2	24396.5	24048.8	23752.7	23722.1	23940.4	24118.6	23982.5	23930.6	24103.2	24099.5	23386.2	22624.2	23705.6	24722.4	23875.6	23894.8	23977	23895.7	24488.6	24215.6	23188.9	23297.4	23334.6	24013.9	24359.3	24491.9	24511.5	24759.1	24037	24717.3	24795.7	24379.6	24091.4	23924.2	24349.8	23968.7	24114.6	24564.2	24729.8
1.54439	23475.9	23923.2	24795.2	24132.1	23752.8	24245.4	24059.4	24929.3	24459.6	24171.9	24393.8	24058.2	23748.9	23718.4	23942.3	24111.4	23992.2	23936.3	24100.1	24088.8	23386.7	22633.4	23680.1	24729.1	23879.4	23885.7	23996.5	23889.3	24482.4	24221.4	23169.4	23298.7	23319.8	24027.4	24337.9	24474.7	24509.2	24759.2	24033.3	24733.3	24802.2	24386.9	24098.2	23919.2	24349.2	23987.1	24116.9	24573.6	24726.2
1.54685	23463.5	23906	24775.9	24131.2	23762.9	24229.7	24043.2	24932.6	24443.2	24149.5	24394.5	24054.4	23744	23725.1	23936.2	24098.7	23987.8	23919.3	24078.7	24078.3	23394	22624.1	23661.6	24717.3	23863.5	23879.3	23983.5	23876.2	24462	24218.5	23164	23290.3	23298.1	24034.4	24311.2	24442	24493.5	24761.7	24034.9	24713	24797.6	24367.6	24093.3	23915.1	24342.8	24010.1	24108.9	24571.3	24718.4
1.5493	23457.2	23899.5	24760.3	24123.9	23768.5	24209.4	24040.5	24928.5	24439	24138.5	24392.8	24032.9	23755.4	23739.5	23921	24099	23975.9	23917.3	24063.4	24083.5	23405	22647.5	23658.2	24724.5	23861.4	23881.6	23991.2	23880.2	24461.4	24221.9	23142.7	23275	23300.5	24038.7	24328	24440.5	24505.2	24777.2	24043.3	24701.6	24775.4	24360.9	24090.4	23911	24348.5	23990.2	24099.2	24587.7	24711.8
1.55176	23466.2	23888.5	24746.8	24123	23769.4	24199	24044.9	24918.3	24426.6	24148.2	24393.8	24035.7	23765.8	23762.5	23909	24099.5	23965.9	23916.4	24053	24090.4	23418.3	22642.7	23671.9	24709.7	23866.8	23900.3	23965.4	23874.9	24467.5	24207.9	23146	23260.3	23317.5	24025.4	24340.9	24455	24509.4	24773.7	24044	24692.6	24762.5	24376.6	24101.5	23902.6	24357.3	23980.4	24090.6	24594.3	24723.4
1.55422	23460.1	23878.7	24733.4	24113.1	23750.7	24188.5	24041.8	24901.4	24409	24151.4	24384.7	24019.7	23759.6	23755.1	23892.9	24086.7	23959.3	23905	24053.8	24093.5	23406	22629.2	23666.1	24695.8	23867.5	23894.2	23952.5	23865.8	24466.4	24199.3	23145.9	23251.6	23328.3	23991.9	24345.1	24434.6	24493.4	24746.7	24024	24686.9	24743.7	24377.1	24104.8	23893	24353.8	23974.4	24089.3	24578.2	24713
1.55667	23455.7	23888.1	24739.6	24100.7	23754.7	24189.8	24040.6	24889.2	24413.5	24164.8	24390.1	24026.6	23761.4	23758.3	23904.6	24083.7	23946.5	23915	24068.1	24089	23386.1	22633.1	23680.7	24679.9	23880	23900.8	23967.7	23863.7	24480.6	24181.3	23165.8	23283.5	23333.3	23985.4	24336.6	24421.7	24482	24739.3	24028.2	24708.6	24750.7	24396.6	24101.8	23894.5	24368.8	23989	24108.5	24565.8	24732.4
1.55913	23442.3	23901.3	24727.4	24078.8	23747.2	24182.7	24023.4	24882.2	24404.9	24155.7	24385.9	24022.1	23758.8	23727.1	23912.9	24078.9	23944.8	23897.8	24065.3	24078.9	23353.6	22622.6	23674.5	24654	23880.9	23893.5	23986.8	23857.4	24466.8	24163.4	23150.6	23296.7	23318.8	23983	24337.6	24397.8	24480.6	24738.2	24032.2	24698.7	24759.1	24390.5	24073.8	23886.2	24373.5	23996.3	24111	24559.5	24736.6
1.56158	23437.4	23923	24731.4	24070.9	23748.8	24185.7	24015.2	24871.5	24414.8	24164.4	24386.5	24030.2	23760.5	23718.9	23907.7	24082.9	23952	23882.7	24046.4	24069.5	23340.7	22636.2	23671.6	24647.5	23873.8	23907.5	23997.1	23852.2	24470.2	24151	23160.5	23314	23301.8	23989.9	24338.2	24401.8	24487.8	24741.5	24034.6	24681	24765.3	24395.7	24062	23894.3	24379.7	24003.1	24114.1	24570.9	24747.3
1.56404	23448.4	23914.9	24740.8	24066	23736.4	24168.2	24028.6	24884.5	24428	24167.2	24381.5	24048.1	23747.1	23708.3	23880	24065	23950.5	23876	24047	24067.1	23333.6	22624.6	23680.3	24665.3	23892.9	23909.7	23983.9	23837.2	24466.4	24171	23152	23295.3	23308.1	23990.3	24321.2	24404.9	24506.5	24731.1	24042.4	24666.7	24780.8	24391.7	24069.2	23898	24376.6	23986.8	24102.9	24558.4	24747.9
1.5665	23471.9	23910.4	24723.6	24059.7	23723.5	24154.5	24051	24872.8	24430.1	24175.6	24364.2	24040.2	23740.5	23720	23871	24047.7	23952.7	23863.3	24049.9	24060.1	23344.2	22621	23675.3	24681.8	23881.8	23900.6	23970.5	23816.5	24467.7	24181.2	23158.5	23291.4	23310	23981.3	24299.8	24416.7	24505.9	24713.4	24029.3	24682.2	24775.2	24390.3	24077	23900.3	24348.1	23980.2	24081.4	24545.9	24732.9
1.56895	23484.1	23906.7	24723.3	24075.8	23713.2	24150.3	24067	24884.1	24442.4	24178.7	24360.2	24052.2	23733.3	23736.2	23878.4	24032.8	23949.6	23868.2	24056.9	24066	23353.2	22618.1	23667.2	24702.9	23883.1	23904.6	23959.4	23818.4	24466.6	24193.8	23164.4	23284.3	23319.3	23978.9	24311.9	24432.9	24513	24719.7	24033.4	24692.7	24780.1	24386.9	24071.2	23900.4	24346.5	23967.5	24057.6	24525.2	24723.5
1.57141	23486.2	23908.2	24708.2	24082.9	23718.7	24147.5	24049.6	24869.4	24427.9	24171.8	24339.2	24049.3	23714.3	23740.2	23894.9	24027.8	23940	23871.8	24047.2	24059.3	23344.8	22614.6	23653.3	24699.2	23855.6	23879.2	23948.8	23835.2	24444	24179	23157.1	23278.7	23319.2	23984.5	24319.2	24431	24493.1	24720.6	24012.4	24696.4	24770.6	24373.9	24059.4	23894.8	24344.1	23964.1	24030.8	24523.7	24687.3
1.57387	23479.9	23898.6	24714.3	24104.1	23731.4	24154.7	24036	24846.4	24427	24183.8	24333.7	24055.7	23691	23732.9	23897.2	24038.5	23941.2	23878.8	24036	24059.2	23339.4	22627.9	23653.3	24694.8	23852.6	23872	23934.5	23856.5	24432.9	24178.7	23154	23278	23322.4	23988.6	24327.3	24429.8	24480	24721.6	24005.6	24699.6	24770.3	24367.3	24051	23890.5	24351.6	23967.6	24027.8	24521.3	24686.7
1.57632	23470.7	23895.4	24709.6	24111	23731.4	24152	24025.5	24852.6	24417.4	24175.7	24343.5	24059.2	23678	23720.8	23890.4	24042.7	23924.3	23883.4	24031.6	24051.7	23323.4	22633.2	23662.5	24700	23857.1	23859.6	23924.7	23868	24444.6	24171.2	23138.9	23271.6	23313	23979.1	24315.4	24445.7	24465.3	24720.9	23995	24704.6	24770.2	24358.1	24044.3	23889	24354.9	23960.6	24041.3	24528.7	24688.2
1.57878	23453.2	23887.3	24700.9	24107.9	23721.5	24144.1	24013	24866.9	24432.5	24159	24348.9	24048.7	23675.3	23711.3	23883.1	24032.5	23924.1	23875.7	24027.4	24045.3	23326.1	22636.9	23648.5	24683.6	23867.1	23837.4	23920.7	23856.9	24439.7	24182.5	23117.6	23282.2	23299.5	23958.2	24304.1	24440.3	24467.1	24727.4	23992.4	24697.1	24765.1	24352.1	24053.2	23874.7	24345.2	23950.1	24060.5	24519.2	24685
1.58124	23459.9	23894	24688.7	24111.8	23724.3	24153.1	24005.2	24892.9	24423.6	24156.2	24346.6	24054.3	23674.5	23714.5	23882.5	24028.2	23928.2	23860.2	24009.2	24040.9	23328.5	22616.2	23634.6	24692.7	23865.6	23830.8	23925.2	23852.6	24448.4	24183.3	23107	23278.4	23292.8	23966.2	24304.3	24440.5	24475.6	24747.3	23993.7	24686.1	24758.9	24367.6	24069	23857.5	24349.4	23944.8	24064.4	24524.9	24701.5
1.58369	23454.4	23888.9	24690.3	24094.6	23721.9	24153.9	23997.3	24891	24420.6	24153.2	24329.9	24052.7	23674.5	23698.3	23885.7	24027.7	23924.5	23844.6	24012.5	24047.5	23331.9	22610.5	23612.8	24690.5	23851.4	23826.6	23929.5	23844.1	24446.4	24191.5	23116.2	23277	23293.6	23967.6	24304.8	24423.4	24490.1	24755.2	23991.5	24664.5	24748	24363.1	24079.9	23857.6	24336.5	23935.8	24050.5	24521.9	24671.9
1.58615	23451.3	23902.2	24702.1	24081.4	23723.1	24174.5	24003.2	24884.1	24425.4	24164.1	24337.5	24051.8	23680.8	23707.7	23895.2	24036.1	23917.5	23853.6	24028.6	24080.7	23345.2	22591.7	23609.4	24703.7	23851.9	23827.6	23953.5	23839.9	24448.9	24206.4	23121.2	23267.3	23301.1	23973.6	24311.7	24418.4	24516.2	24766.7	23988.3	24646.5	24738.4	24368.7	24079.9	23865.2	24351.1	23937.4	24047.4	24544.7	24673.6
1.5886	23451.2	23903.2	24720.4	24080.3	23715.5	24179.3	24028.5	24882.6	24435.6	24173.1	24353.8	24036.6	23688.7	23714.8	23889.1	24048.4	23913.9	23859	24043.7	24106.1	23361.5	22596	23612.3	24706.1	23864.8	23839.5	23965.8	23825.8	24453.7	24197.6	23118.1	23265.6	23313.6	23976	24309.1	24411.8	24511.3	24773	23989.8	24644.8	24762.1	24356.3	24079.2	23871.8	24355.7	23944.9	24070.3	24540.7	24672.2
1.59106	23438.8	23916.3	24728.5	24088.3	23699	24167.9	24030.1	24875.9	24443	24170.8	24352.6	24022.8	23693.6	23715	23865.5	24054.6	23906.5	23871.7	24039.3	24097.4	23359.3	22597.1	23638.1	24700.1	23854.7	23835.9	23966.3	23806.6	24446.1	24195.8	23112.6	23259.6	23302.7	23977.1	24307.2	24410.1	24489.4	24770.5	23996.6	24649.7	24755.2	24347.7	24056.9	23851.2	24354.6	23949.7	24092.4	24527.3	24668.9
1.59352	23437.2	23927.7	24724.8	24095.6	23709.1	24180.9	24031.6	24863.3	24448.4	24174.6	24358.7	24016.3	23694.8	23715.2	23867.9	24052.8	23913.4	23877.3	24047.2	24079.2	23367.9	22620.6	23646.6	24695.1	23854	23848.5	23954.5	23806.1	24472.8	24185.9	23120.8	23276.4	23313.8	23979.8	24304.7	24389.4	24479.5	24756.6	24009.3	24668.6	24752.2	24350.7	24051.4	23847.1	24347.8	23959.4	24104.8	24531.5	24677.8
1.59597	23433.6	23911.1	24702.4	24094.4	23700.9	24176.3	24017.7	24847.1	24449.3	24171.2	24346.3	24020.8	23692.6	23686.6	23866.5	24031.3	23918.5	23888	24036.9	24060.3	23363.8	22612.6	23658.7	24678.3	23848	23851.5	23944.9	23811.3	24474.3	24178.9	23130.8	23294.6	23315.7	23973.1	24291	24391.2	24463.9	24743.8	24009.2	24661.9	24728.6	24340.8	24039.5	23849.2	24333.1	23936.2	24085.1	24533.4	24663.8
1.59843	23423.9	23894.1	24700.7	24093.8	23701.6	24180.7	24010.6	24854.1	24428.1	24152.6	24340.7	24025.7	23698.3	23691	23871.2	24021.5	23941.2	23892.8	24044.5	24069	23375.2	22624	23649.6	24673.2	23862.8	23851.4	23953.1	23824.7	24470.7	24178.7	23125.8	23309.6	23323.8	23967.9	24281.2	24399.6	24477.1	24745.6	24015.1	24669.7	24725.7	24367.4	24050.7	23868.3	24333.2	23932.8	24068.4	24528.2	24677.2
1.60089	23426.6	23887.6	24695.3	24098	23683.6	24161.4	24012.7	24855	24408	24140.5	24345.5	24014.1	23696.2	23689.2	23886.6	24033.3	23941.5	23903.7	24031.7	24080.9	23375.2	22618.4	23632.4	24675.3	23869.7	23843.8	23953	23816.6	24464.3	24162.8	23116.1	23307.2	23332.6	23956.7	24280	24417	24490.3	24748	24011.5	24659.6	24717.6	24377.4	24079.4	23863.1	24332.9	23928.4	24063.7	24528.4	24675.6
1.60334	23418.2	23891.3	24707.2	24106.5	23684.3	24148.8	24014.8	24846.7	24398.1	24133.3	24344.9	24004	23693.3	23696.7	23895.9	24052.5	23948	23905.2	24025.3	24063.4	23368.6	22630.4	23623.9	24668.8	23865.7	23844	23937.3	23824	24460.3	24166.1	23088.6	23288.6	23334.4	23971.1	24272.5	24425.9	24487.5	24755.8	24019.4	24675	24719.7	24375.3	24084.4	23852.2	24332.7	23931.8	24052	24508	24677.1
1.6058	23424	23897	24718.3	24116.1	23697.9	24148.6	24021.9	24878	24407.3	24127.4	24354.5	24017.6	23700.7	23695	23898.2	24060.2	23934.6	23896	24022.3	24058.9	23366.4	22618.9	23640.8	24671.8	23868.7	23851.5	23949.4	23827.9	24485.5	24155.2	23101.6	23280	23341.9	23977.6	24287.7	24431.8	24511.4	24765	24023.7	24681.2	24729.2	24378.7	24107.6	23858	24346.9	23940.5	24064.1	24496.7	24683
1.60825	23433.8	23896.4	24716.7	24097.3	23707.7	24139.3	24016	24874.9	24420.8	24125.8	24350	24026.6	23700.4	23694.9	23889.7	24064.2	23936.4	23880.4	24018.6	24042.9	23352	22602.5	23649.6	24662.9	23857.7	23857.2	23957.4	23830.2	24466.7	24157.7	23109	23276.9	23322.4	23980.6	24285.7	24437.4	24498.6	24766.7	24021.4	24695.8	24730.8	24347	24103.4	23860.5	24346.2	23958.1	24069.2	24498.9	24680.6
1.61071	23430.9	23892.1	24721.8	24095.9	23714.9	24149.5	24015.8	24881	24426.2	24126.9	24345.3	24035.2	23699.6	23707	23892.6	24063.4	23935.6	23879.3	24045.7	24052.7	23353.4	22603.1	23655.5	24672.2	23869.1	23863.1	23977.4	23830.2	24464.5	24168.2	23129.1	23284.8	23313.2	23983.5	24285.7	24446.9	24488.1	24759.1	24022.4	24694.7	24743.4	24341.3	24092.2	23886.1	24360.4	23977.4	24089	24510.8	24670.1
1.61317	23423.6	23900.3	24724.2	24090.9	23705.2	24158.2	23993.4	24880.7	24415.6	24124.8	24350	24034.3	23693.8	23725.4	23895.8	24063.5	23936	23879.2	24046.5	24048.2	23348.7	22602.7	23658.8	24672.2	23863.6	23841.9	23970.9	23834.6	24438.7	24181.4	23127.4	23283.4	23327.7	23981.4	24287	24450.5	24478.1	24757.7	24032.5	24688	24746.4	24334.3	24084.2	23891.7	24367.6	23973	24089.3	24517.6	24661.9
1.61562	23426.3	23911.3	24730.2	24087.4	23718.5	24184.5	24000.7	24887	24414.6	24128.6	24363.3	24041.7	23692.4	23725.3	23892.7	24064.4	23931	23867.5	24040.7	24055.4	23358.5	22616.6	23655.9	24670.8	23870	23842.9	23961.7	23848.2	24455.1	24187.6	23129.1	23273.5	23337.3	23982.7	24305.8	24450.4	24477.1	24746.4	24029.4	24679	24759.4	24333	24061.7	23901.9	24369.7	23966.7	24087.1	24515.6	24657.1
1.61808	23469.2	23915	24734.3	24089.5	23735.3	24200.5	24006.4	24900.4	24416.7	24144.9	24392.8	24047.8	23706.1	23742.6	23902.1	24075.2	23943.5	23874.2	24040.3	24077.4	23363.2	22618.3	23669.1	24665.4	23869.4	23846.1	23955.6	23862	24459.2	24211.4	23124.1	23282.2	23335.6	23990.1	24329.6	24465.7	24495.9	24753.5	24026.1	24683.8	24771	24342.4	24076.1	23902.4	24385.2	23972	24074.4	24513	24669.5
1.62054	23488.6	23897.3	24733.3	24075.5	23736.3	24199.5	24012.3	24885.6	24430.1	24147.3	24399	24047.8	23697.7	23742.8	23901.1	24068.6	23935.9	23885.2	24043.5	24079.8	23371.9	22615	23662.5	24656.1	23861.1	23849.6	23958.5	23862.1	24465.1	24215.5	23145	23280.2	23312	24002.2	24324.7	24468.3	24494.5	24754.4	24009.7	24688	24775	24345	24059.2	23903.6	24387.7	23974.1	24054.1	24517.3	24672
1.62299	23501.4	23892.9	24738.1	24081.2	23742.3	24196.6	24013.4	24899.1	24454	24164.1	24407.5	24044.6	23691.6	23746.5	23908.2	24068.1	23944.3	23903.5	24072.4	24091.1	23389.9	22617.1	23660.9	24675.2	23855.4	23852.4	23981.5	23877.4	24453.5	24232.8	23161.7	23299	23302.2	24017.2	24340.5	24474.7	24508.3	24762.3	24034.2	24709.2	24801.6	24357.9	24069.5	23911.2	24413.6	23984.2	24063.5	24532.6	24684.7
1.62545	23492.3	23900.9	24752.7	24084.6	23735.5	24188.3	24015.4	24900.4	24451.9	24162.4	24395.9	24035.5	23690.6	23756.5	23893.5	24071.4	23941.5	23903.4	24076.5	24102.4	23403.9	22629.3	23661	24695.1	23859.8	23846.7	23995.4	23893.8	24457.7	24228.4	23166.2	23289.1	23306.1	24023.4	24353.2	24477	24512.3	24776	24039.1	24707.6	24801.5	24375	24062.1	23915.6	24412.3	23977.6	24061.7	24532.4	24695.7
1.62791	23475.4	23916.7	24756.8	24096.9	23727.2	24188.2	24042.6	24900.4	24455	24166.1	24398.9	24036.1	23694.4	23759.7	23893.6	24068	23958.3	23893.9	24090.7	24125.4	23413.2	22643.5	23669.3	24708.8	23878.6	23871.7	24003.2	23905.1	24470.3	24221.8	23177.6	23301.7	23310.2	24023.2	24360.1	24483.2	24528.8	24777.7	24064.7	24714.6	24819	24398.3	24082.2	23933.2	24421	23990.7	24075.7	24549.7	24692.3
1.63036	23483.3	23945.2	24760.5	24098.6	23728.1	24196.4	24071.7	24893.2	24443.4	24168.3	24414.8	24045.6	23716	23757.1	23892.9	24090.8	23958.7	23900.2	24092	24133.3	23417.5	22664.2	23657.7	24707.7	23890.6	23887.9	23997	23899.1	24498.9	24224.5	23186.5	23312.1	23309.9	24029.2	24370.2	24492.8	24554.5	24785	24061.8	24728.4	24811.8	24406.5	24102.6	23943.2	24421.7	24010.8	24093.7	24546.1	24692.3
1.63282	23493	23944.1	24741	24103	23734	24198.6	24080.1	24876.4	24462.4	24158.1	24427.8	24042.9	23723.5	23732.6	23889.4	24101.9	23977.4	23904.6	24091.1	24127.4	23411.4	22680.2	23643.4	24714.8	23903.7	23899.1	23990.6	23897.4	24517.6	24237.1	23200.9	23322.9	23324.9	24024.4	24363.1	24485	24567	24787.7	24055.1	24733.8	24827.9	24403.3	24109.6	23955.5	24419	24020.3	24114.6	24549.2	24686
1.63527	23511.9	23950.8	24740.4	24109.3	23751.8	24223.1	24087.8	24891.8	24469.1	24187.7	24429.8	24050.8	23737	23719.7	23893.7	24120.2	23992.3	23924.6	24113.3	24147.1	23425.1	22701.7	23643	24738.9	23923.8	23922.5	24002.2	23902.1	24541.6	24279.8	23200	23349.7	23343.7	24045.8	24388	24499	24592.2	24803.2	24052.1	24749.1	24841.3	24435.6	24132.7	23959.5	24434.8	24053.4	24150.3	24558.9	24693.9
1.63773	23524.3	23950.2	24751	24113.8	23771.6	24226.4	24086.1	24897.5	24481.2	24189.9	24418.9	24074.1	23739.9	23718.5	23909.8	24120.7	24014	23931.5	24128.6	24164.3	23417.7	22674.3	23661.6	24747.4	23958.8	23941.6	24016.8	23916	24548.8	24305.5	23196.5	23369.9	23368.8	24064.9	24400.7	24513.7	24602.8	24817.4	24070.9	24761.3	24869.6	24455.4	24129.9	23968.2	24439.3	24070.9	24158.6	24554.3	24699.6
1.64019	23530.6	23961.6	24768.2	24149.8	23787.8	24237.8	24083.9	24930.1	24478.6	24223.5	24429.1	24095.5	23762	23743.4	23942	24106.9	24029.3	23948.8	24150.2	24178.6	23417.2	22678.3	23687.9	24761	23980.1	23961.7	24049.9	23924.8	24557.9	24322.1	23214.2	23396.5	23400.6	24096.7	24415.7	24543.5	24630.9	24843.1	24111	24779.8	24884.8	24480.5	24153.7	23975.3	24454.5	24099.4	24173.1	24575.3	24714.2
1.64264	23546.5	23985	24807.2	24183.4	23808.4	24240.2	24106.2	24961.1	24487.5	24252.2	24438.4	24113.3	23780.5	23766.2	23967.1	24115.7	24051	23968.8	24176.2	24189.5	23441.8	22701.6	23691.6	24803.5	23976.1	23981.4	24079.6	23953.6	24568.2	24308.7	23241.9	23413.9	23439.8	24125.3	24435.3	24576.4	24657.9	24864.5	24144.5	24792.6	24905.9	24504.2	24184.5	23998.2	24475.8	24115.8	24178.6	24614.7	24746
1.6451	23543.6	24009.6	24813.7	24208.2	23814.4	24256.8	24107.5	24975.7	24500.2	24262.2	24457.5	24115.8	23793.5	23791.8	23978	24126.9	24058.9	23978.3	24171.7	24194.2	23466.7	22733.4	23706.2	24832.7	23970.6	24002.6	24115	23978.2	24573.8	24306.9	23269.7	23420.8	23457.5	24142.8	24438.1	24596.9	24673.1	24884.1	24169	24819.9	24929.6	24526.1	24205.2	24021.8	24497.6	24119	24192.6	24619.9	24767.7
1.64756	23577	24042.2	24833.9	24224.9	23844	24271.5	24135	25001	24523.5	24282.1	24491.5	24129	23828.1	23826.6	23995.4	24166.1	24073.3	24000.2	24199.2	24217.4	23520	22771.9	23763.2	24870.8	23984.2	24022.1	24139.3	24018.8	24612.7	24345.1	23314.5	23438.5	23485.6	24172.7	24471.2	24632.7	24692.1	24903.7	24194.7	24873	24964.4	24569.2	24234.3	24053.1	24523.7	24153.9	24226.5	24648.8	24801.6
1.65001	23602.5	24071.2	24860.2	24237.6	23852.3	24290.3	24151.5	25016	24547.5	24287.3	24522.3	24133.4	23859.5	23853.5	24012.8	24188.2	24076.4	24029.4	24225	24257	23539.1	22787.4	23810.6	24898.4	24013.6	24046.3	24162.5	24043.1	24636.3	24379.7	23345.6	23469.6	23504.8	24206.5	24522.3	24669.5	24719.3	24941.6	24209.7	24896.7	25002.8	24599.2	24255.9	24096	24549.6	24187.9	24251	24678.2	24838.5
1.65247	23651.6	24099.5	24909.1	24251.2	23879	24330.3	24180.4	25071.1	24579.2	24328.8	24565.2	24168.5	23908.1	23876.1	24044.4	24221.1	24116	24060.2	24273.3	24304.9	23573.7	22819	23863.1	24937.1	24071.5	24056.9	24203.8	24083.1	24697.8	24426	23392.1	23521.3	23540.6	24253.5	24571.4	24719.6	24766.7	25001.6	24253.2	24934.6	25045.3	24651.6	24316.2	24148	24581.1	24234.5	24291.9	24727	24874.1
1.65493	23694.9	24133.8	24950.3	24287.3	23913.1	24380.9	24227.1	25123.8	24617.3	24362.7	24601.4	24200.1	23934.7	23912.5	24076.4	24263	24163.8	24120.8	24338.7	24357	23616.6	22856.6	23901.7	24980.3	24143.5	24101.2	24260.2	24141.6	24753.6	24490.7	23437	23582.2	23593.5	24305.3	24639.5	24791.7	24820.5	25078.2	24310.6	24982.8	25084.1	24717.5	24382.7	24214.6	24649.7	24287.7	24340.3	24789.3	24912.1
1.65738	23738.8	24154.9	24994.1	24334.3	23960.2	24427.4	24276.7	25169.6	24683.2	24411.1	24646.9	24252.1	23972.9	23969.3	24134.5	24309.3	24219.6	24185.7	24387.5	24400.2	23670.9	22924	23958	25027.3	24213.3	24153.6	24331.2	24221	24815.2	24558.6	23512.2	23635.2	23670.3	24389	24718	24859.8	24913.6	25156.4	24378.2	25064.1	25141.6	24796	24462.1	24279.8	24716.4	24329.2	24401.3	24831.2	24951.3
1.65984	23801.8	24208	25074.2	24393.2	24015.1	24482.8	24347.1	25226.6	24760.3	24478.1	24699.4	24325.7	24038.9	24039.6	24218.9	24400.6	24311.2	24267.6	24459.9	24478.2	23755.7	23016.3	24047.5	25110.7	24312.3	24255.3	24415.1	24316.8	24904.3	24670.7	23627.1	23733.1	23780.5	24490.5	24828.6	24982.6	25036.7	25263.2	24478.8	25187.4	25273.7	24912.8	24576.2	24391.7	24818.6	24424.5	24494.9	24929.1	25013.7
1.66229	23862.1	24263.7	25148.5	24457.9	24086.8	24528.5	24418.5	25294.7	24846.6	24539.2	24756.7	24419.2	24122.2	24108.6	24321.8	24492.4	24411.4	24376.5	24545.4	24566.7	23857.8	23121.3	24160.3	25219.1	24410.8	24382.1	24534.2	24429.6	25030.7	24796.8	23746.9	23849.6	23905.6	24645	24961.1	25107.4	25183.8	25409.1	24611.5	25339.6	25432.6	25051.8	24716.8	24504.1	24945.3	24536.3	24600.8	25013.6	25092.4
1.66475	23952.9	24356.2	25247.9	24566.2	24176.3	24629.9	24520.9	25403.3	24934.6	24639	24848.6	24542.8	24221.4	24224.4	24459	24627.5	24552.1	24508.7	24679.7	24708.7	23997.3	23246.8	24284.1	25374.1	24541.1	24529	24682.2	24586.6	25216	24968.6	23923.1	24009.2	24073.8	24831	25160.5	25304.9	25384.2	25596	24798.2	25519.2	25629.2	25220.9	24910.1	24681.2	25120.7	24688.6	24746.2	25149	25197.5
1.66721	24069.7	24473.6	25366.6	24719.8	24315.5	24769.1	24654.7	25535.1	25071.5	24786.6	25008.6	24709.5	24375.9	24373.4	24624.1	24791	24717	24688.1	24874.4	24900.2	24165.5	23423.5	24473.4	25566.3	24725.2	24718.6	24885.1	24797	25448	25179.3	24135.5	24237.9	24311.4	25074.7	25418.8	25544	25631.7	25842.9	25031.8	25741.8	25852.3	25443	25147.5	24899.9	25338	24894.8	24938.9	25310.2	25323.9
1.66966	24220.7	24652.7	25526.6	24909.1	24471	24951.3	24826.7	25698.4	25241.2	24973.5	25199.2	24898.1	24555	24569.9	24821.1	25014.3	24920.9	24894.6	25099.6	25129.5	24370.3	23616.3	24686.8	25787.6	24940.6	24943.3	25113.9	25043.3	25702.1	25434.2	24375.6	24468.4	24584.8	25326.5	25690.5	25827.8	25887.6	26112.1	25289.7	25989.3	26107.4	25701.9	25398.8	25159.4	25595.2	25122	25142.8	25482.3	25475.3
1.67212	24442.7	24888.3	25757.6	25129	24700.5	25176.2	25049.2	25938.2	25490.4	25224.1	25443.3	25138.5	24806.2	24805.3	25070.4	25317.2	25188.6	25175.7	25384.7	25424.1	24661.9	23878.8	24966.8	26068.7	25228.4	25220.2	25401.7	25338.8	25986.9	25739.5	24653.3	24766.6	24892.9	25604.4	25991.3	26147.9	26196.2	26431.8	25576.2	26284.2	26418.5	26004.4	25697.6	25454.2	25904.8	25402.8	25392.2	25695.4	25652.6
1.67458	24699.8	25160	26018.8	25386.2	24964.6	25442.8	25315.9	26226.5	25754.9	25494.9	25715.8	25389.1	25079.1	25084	25337.5	25607.5	25495.4	25465.8	25668.3	25723.5	24965.6	24135.4	25261.9	26371.9	25514.9	25511.2	25690.2	25624.6	26293.7	26044.8	24931.6	25075.1	25178.1	25910.7	26289.1	26487.4	26507.5	26740.4	25873.8	26598.1	26733.2	26307.4	25994.8	25763.8	26213.2	25679.3	25643	25923.1	25843.6
1.67703	24974.8	25441.7	26304.6	25654.4	25252	25714.4	25601.2	26516.7	26034.6	25773.3	25993	25674.7	25362.6	25377.3	25619.4	25902.9	25804.9	25755.2	25964.8	26006.5	25239.4	24404.5	25540.6	26680.6	25820.8	25798.9	25967.6	25892	26579.4	26326.1	25193.1	25364.1	25437.8	26190.7	26565.9	26776	26790.6	27030.2	26172.3	26894.2	27059.2	26581.7	26253.2	26052.5	26484.9	25941.8	25917.5	26158.1	26044.4
1.67949	25265	25725.8	26617.9	25949.4	25546.2	26000.6	25899.7	26815.9	26313.1	26072.3	26291.3	25976	25652.5	25681.6	25899.9	26169.3	26098.3	26039.7	26260.4	26268.6	25494.9	24671.5	25825.1	26984.5	26099	26072.3	26237.9	26166.1	26851.6	26591.1	25440.4	25629.7	25686.7	26456.9	26834.5	27035.3	27045.5	27281.6	26429	27150.2	27329.6	26831.9	26487	26323.3	26724.2	26191.7	26176.4	26391.7	26235.4
1.68195	25505.4	25978.7	26879.1	26196	25792.2	26240.4	26143.5	27055.6	26566.4	26327.5	26540.1	26231.4	25885.5	25930.2	26121.5	26390.7	26325.9	26264.2	26490.7	26476.2	25720.9	24905.9	26052.7	27237	26324.7	26308.1	26450.7	26398.6	27061.1	26795.4	25616.8	25811.5	25870.8	26632.7	27012.1	27193.5	27212.6	27465.5	26614.5	27325.6	27521.4	27005.2	26636.1	26510.1	26872.6	26353.9	26374.1	26574.7	26365.1
1.6844	25706.2	26205.6	27105.9	26407.2	26012.6	26462.7	26345.7	27295.2	26797.3	26539.2	26766.3	26445.6	26082.8	26131.4	26330.9	26577.7	26491.9	26447.9	26670.9	26659.5	25910.8	25094.9	26235.8	27432.7	26499.9	26478.3	26631.9	26571.2	27212.9	26930.4	25753.2	25938.9	25989.8	26772.1	27133.9	27310.7	27348.7	27584.1	26736.3	27447.9	27620.2	27129.5	26747.7	26637.1	26988.2	26464.9	26516.4	26710.8	26468.7
1.68686	25870.2	26365.3	27263	26572.1	26164.9	26615.8	26484.6	27469.3	26961	26687.7	26909.5	26592.4	26210.5	26267.2	26459.4	26696.4	26609.9	26548.9	26754.4	26751.6	26001	25207.5	26326.8	27516.9	26589.9	26551.5	26703.2	26621.6	27266.4	26983.1	25798	25997.8	26036.8	26839.5	27172.7	27361.9	27408.3	27625.3	26779.4	27512.7	27643	27164.4	26783	26645.4	27012.6	26485.4	26567.1	26775.8	26514.2
1.68931	25957.4	26466.6	27364.3	26662.2	26271.1	26725	26590.5	27577.2	27046.5	26777.1	26996.7	26651.9	26280.1	26332.5	26537.1	26762.1	26653	26588.7	26794.8	26818.6	26039.7	25257.7	26352.3	27534.8	26609.4	26569.3	26718.2	26616.4	27269.7	26999	25815.2	26002.9	26046.5	26858.2	27174.5	27365.5	27409.1	27632	26796.9	27531.9	27610	27148	26767.9	26598	27013.5	26504.2	26579.9	26787.8	26550.4
1.69177	25991	26488.4	27404.5	26697.7	26310.4	26762.8	26637.9	27614.2	27066.2	26798.3	27025.2	26646.7	26305.6	26349	26547.1	26771.9	26646.6	26571.3	26774	26811.9	26020.5	25240.5	26326.8	27510.5	26573.7	26561	26694.1	26587.8	27239.8	26996	25804.8	25976.4	26023.9	26841.7	27166.5	27343.5	27388.7	27618.9	26786.5	27513.2	27580.2	27115	26749.9	26510.4	26971.6	26487.8	26558.8	26776	26564
1.69423	25944.4	26465.9	27374.9	26680.5	26305.6	26747.2	26626.3	27597.4	27041.7	26769.7	27015.5	26604.1	26295.3	26313.1	26521.7	26728.3	26600.7	26527.5	26726.7	26776.5	25978.4	25185.7	26282.3	27478.1	26538.3	26531.6	26675.3	26557.1	27199.4	26955.8	25770.1	25927.8	25974.2	26777.2	27125.5	27284.9	27320.8	27569.8	26738.7	27460	27526.6	27059	26684.3	26433.4	26909.9	26456.5	26527.8	26717.7	26538.8
1.69668	25887.6	26425.2	27342.4	26630	26266.4	26722.6	26592.7	27567.8	27002.7	26727.1	26992	26577.9	26273.8	26281.4	26478.3	26667.3	26537	26460.8	26654.7	26711.3	25921.4	25110.8	26230.1	27423.7	26488.5	26502	26624.3	26485.1	27134.1	26862.6	25697.5	25825	25898.5	26652.3	27008.3	27170.3	27192	27438	26621.2	27356.8	27439.2	26940	26579.3	26312.5	26801.4	26351.9	26460.8	26612	26471.6
1.69914	25797.1	26342.2	27248.8	26564.2	26178.9	26635.2	26512.4	27495.4	26938	26652.8	26910.8	26508.7	26193.8	26198.1	26387.7	26565.1	26432.2	26337.6	26526.9	26577.6	25778.2	24996.1	26107.3	27284	26359.7	26375.1	26492.3	26329.5	27004.1	26699.2	25538.5	25655.7	25748.3	26460.4	26807.1	26980.5	26994.4	27245.7	26432.4	27159	27261.3	26740.7	26388	26139.4	26639	26179.4	26318.8	26450	26331
1.7016	25699.4	26234.3	27134.5	26454	26064.8	26543.5	26410.8	27372.5	26823.8	26537.8	26785.4	26394.5	26061.7	26035.1	26254.5	26407	26268	26172.4	26356.8	26409.1	25594.2	24813.4	25917.9	27090.4	26187.3	26195.3	26285.3	26112.8	26801.1	26475.4	25321.8	25429	25514	26224.8	26565	26724.7	26742.7	26976.1	26185.6	26897.4	26982	26481.1	26141.9	25901.4	26401	25946.2	26107.2	26244.2	26159.4
1.70405	25535	26059.9	26938.3	26283.6	25885.2	26365.1	26209.3	27174.1	26643.8	26345.9	26551	26198.8	25843.6	25797.9	26039.6	26153.1	26027.7	25923.4	26086.2	26143.8	25308.5	24550.5	25646.8	26822	25895.6	25900.9	25991.7	25824.2	26519.3	26187.2	25027	25133.2	25202.7	25918.2	26262.6	26404.1	26432.5	26659.9	25882.9	26570.7	26661.2	26189.7	25856.8	25615.9	26095.7	25663.1	25810.8	25986	25968.6
1.70651	25332.4	25834	26729.5	26066	25679.9	26155.9	25997.5	26942.2	26428.7	26109.7	26310.9	25989.7	25601.7	25543.6	25775.6	25866.6	25746.8	25659.3	25817	25870.6	25037.1	24280.5	25385.2	26546.6	25634.5	25620.4	25713.9	25563.1	26230.4	25891.3	24751.6	24859.3	24892.5	25625.1	25965.6	26097.7	26113	26343.1	25592.3	26281.8	26328.4	25899.9	25571.4	25345	25802.1	25402.2	25518	25751.7	25779.8
1.70897	25057.9	25556.8	26457.4	25786	25414.6	25874.4	25709	26642.1	26131.2	25811.4	26020.6	25698.1	25314	25253.5	25456.4	25565.6	25429.6	25346.7	25512.5	25561.8	24740.9	24005.3	25088.8	26223.7	25327	25321.4	25399.6	25251.5	25912.9	25548.5	24426.7	24525.6	24570.2	25289.9	25653.1	25758.8	25778.1	26019.3	25279.5	25968.6	26008.2	25604.3	25274.5	25051.7	25511.2	25112.5	25227.1	25541.1	25602
1.71142	24798.1	25265.8	26174.5	25500.7	25155	25610.2	25444.1	26362.1	25839.6	25542.1	25760	25412.8	25057.1	24979.1	25171.2	25291	25146.9	25078.9	25252.7	25271.9	24472.8	23759.7	24805.3	25938	25059.7	25058.8	25119.7	24982.7	25606.9	25257.4	24157.3	24253.6	24283.3	24991.4	25361.3	25456	25466.5	25727.9	25000.6	25673.2	25739.5	25330.8	25022.4	24795.2	25277.3	24864.1	24987.5	25361	25436.8
1.71388	24529.1	25003	25894.5	25226	24882.3	25322.1	25182	26079.9	25566.1	25263.4	25502	25119.4	24781	24709.6	24914.9	25025.4	24875	24814.1	24993	24986.1	24219.3	23518.8	24518.3	25643.2	24789.2	24793.8	24838.9	24708.4	25328.7	24966.2	23890.2	24001	24042.7	24719.6	25098.2	25188.3	25208.4	25484.6	24763.9	25422.2	25498.5	25086.2	24798.6	24560	25048.2	24655.4	24775.1	25202.7	25306.7
1.71633	24287.4	24748.9	25628.4	24955.7	24604.8	25029.4	24923.6	25810.6	25305.7	24992.7	25240.7	24848.3	24516.4	24466.9	24670.5	24774.9	24623.6	24574.8	24733.4	24733.3	23983.2	23288.1	24264.9	25385.9	24514.7	24547.2	24593.7	24478.1	25087	24741.5	23686.5	23804.1	23838.4	24507	24856.9	24974.5	24997.7	25275.6	24541.7	25212.9	25310.5	24885.5	24602.1	24373.4	24863.7	24485.8	24621.5	25048.9	25188.9
1.71879	24073	24534.5	25398.8	24740.1	24377.7	24789.5	24701.9	25571.2	25084.9	24759.8	25012.4	24629.8	24303.7	24249	24459.9	24577.8	24435.3	24361.2	24499.8	24537.3	23793.9	23097.8	24083.6	25185.8	24314.6	24336.1	24407.2	24291.5	24902.2	24566	23534.3	23663.2	23688.2	24359.5	24695.2	24809.8	24862.3	25141.2	24394.8	25059.9	25172.4	24751.2	24453.2	24232.6	24728.6	24360.4	24498.4	24937.7	25079
1.72125	23884.4	24324.5	25190.8	24542.8	24176.9	24588.6	24486.1	25358	24860.9	24573.4	24815.7	24435.7	24118.3	24077.4	24269.3	24409.4	24284.3	24184.9	24331.9	24377	23638	22936.2	23938.5	25033	24158.2	24167.5	24257.3	24146.2	24751	24433.2	23405.5	23516.8	23559.3	24235.8	24569.1	24674.1	24755.9	25015.5	24266.3	24942.6	25059.7	24644.2	24335.4	24122.1	24613.9	24262.4	24395.5	24845.4	24986.7
1.7237	23741.9	24171.3	25017.4	24390	24051.7	24451	24331	25186.8	24718.9	24435.5	24679.8	24314.8	23998.8	23935.8	24130.1	24293.5	24171.7	24062.9	24208.2	24278.8	23539.7	22806.9	23835.8	24917.7	24066.9	24049.2	24141.4	24036.3	24641.3	24338	23299.9	23423.9	23464.2	24148.6	24484.1	24576.6	24658.6	24917.1	24192.5	24846.4	24963.4	24561.3	24227.8	24037.8	24523.9	24172.5	24305.4	24754.9	24918.8
1.72616	23630.3	24067.3	24900.8	24284	23932.2	24357.6	24214.1	25077.3	24621.4	24335.7	24572.1	24209.3	23888.6	23834.6	24045.1	24193.4	24075.4	23980	24144.8	24195.1	23462.1	22728.7	23769.3	24820.3	23992	23976	24064.3	23959.5	24564	24276.1	23218.6	23343.5	23392.4	24088.2	24424.8	24509	24596.2	24841.8	24145.1	24781.1	24893.8	24499.9	24165.2	23985.1	24466.9	24114.7	24238.9	24695.5	24873
1.72862	23539.5	23990.9	24811.6	24192.3	23837.1	24284.7	24139.6	24995.1	24547.6	24255.4	24477	24119.7	23799.8	23761.4	23971.9	24121.2	24003.5	23910.9	24087.2	24121.4	23400.5	22653.5	23689.2	24730.9	23920.4	23916.2	24000.2	23893.6	24505.9	24221.9	23143	23270.5	23340.2	24038.5	24367.8	24439.7	24529	24798.1	24095.3	24715.7	24834	24447.5	24100.2	23945.7	24407.3	24060.7	24197.9	24643.2	24835.2
1.73107	23473.4	23946.8	24760.2	24147.1	23764.5	24233.7	24079.6	24942.7	24483	24196.1	24409.1	24054.4	23750.3	23721.3	23908.2	24072	23960.9	23878.2	24035.4	24071.9	23341.1	22613.2	23643.4	24675.7	23873.5	23865.6	23970.2	23840.1	24453	24172.4	23113.2	23229.6	23301.3	23988.4	24322	24394	24503.1	24761.7	24032.3	24671.4	24787.6	24398.6	24061.6	23900.9	24371.2	24013.2	24154.4	24601.4	24792
1.73353	23432.3	23906.1	24715.6	24093.3	23726.9	24182.9	24040.6	24900.3	24432.9	24156.4	24361.4	24013.9	23721.1	23699.9	23870.7	24028.2	23919.7	23837.3	23998.3	24040.8	23303.6	22584.2	23599.8	24642.5	23841.7	23813	23923.9	23803.2	24414.6	24121.1	23075.9	23191.6	23261.4	23943	24292.4	24356.5	24467.4	24723.9	23987	24633.2	24743.6	24346	24030.4	23858.5	24333.8	23972.8	24118.2	24573.2	24760.7
1.73599	23392.6	23863.3	24685.5	24042	23691.2	24146.9	24004.3	24842.8	24373.9	24115.3	24329.3	23984.6	23689.2	23646.4	23827.8	23993	23901.6	23806.8	23955.7	24008.3	23262.4	22551.1	23579.5	24631.3	23811.1	23773.7	23894.3	23766.7	24380.1	24093.1	23058.8	23168.5	23209.7	23913.4	24255.3	24335.2	24430.3	24679.5	23951.1	24596	24708.6	24309.9	23990.8	23814.8	24311	23929.2	24074.2	24531.2	24718.2
1.73844	23367.5	23826	24668.1	23996.7	23660.9	24111.9	23979.3	24817.2	24331.3	24101.5	24306.3	23964.4	23660.2	23614.4	23808	23975.1	23871.2	23766.4	23940.9	23987.8	23249.4	22530.1	23568.1	24591.6	23788.2	23758.4	23876.1	23743.1	24359.2	24079.1	23033.9	23151.4	23175.3	23896.5	24232.9	24323.4	24402.1	24646.8	23931.7	24578.3	24680.3	24279.3	23979.1	23805.2	24289.4	23890.5	24042.8	24501.3	24691
1.7409	23331.8	23778.7	24633.1	23954.8	23621.7	24081.4	23927.5	24777.6	24285.5	24075.9	24274.2	23939.7	23626.8	23581.2	23779.3	23960.7	23841.5	23736.3	23931.8	23943.8	23228.5	22499.9	23527.3	24551.9	23752.1	23748.2	23837.8	23722.8	24342.7	24071.4	23014.4	23142.9	23154.1	23865.6	24207.2	24305.2	24371.1	24616	23901.1	24541.2	24656.2	24252.1	23950.3	23795.2	24244.1	23854.5	24001.4	24454.4	24665.9
1.74335	23309.3	23753.9	24601.5	23935.5	23606.8	24063.4	23902.7	24767.2	24278	24059.9	24249.6	23920.6	23590.6	23575.3	23766.3	23940.7	23812.5	23715.4	23941.3	23932.1	23210.3	22484.1	23498.7	24529.7	23737.1	23731.8	23825.3	23699.7	24316.8	24060	22996.2	23138.2	23150	23838.9	24193.2	24298	24360.5	24603.5	23885.1	24528.8	24640.3	24247.2	23932	23790	24235.4	23832.9	23982.6	24429.3	24648.2
1.74581	23295.4	23746.9	24562.7	23926.1	23589.8	24056.6	23859.9	24748.6	24266.7	24024.9	24220	23894.9	23553.7	23564.2	23739.9	23915.2	23783.6	23694.8	23939.8	23904.4	23202.4	22461.1	23469.3	24508.6	23726.9	23718.3	23800.3	23678.9	24294.1	24040.3	22995.8	23128.2	23138.6	23823	24166.1	24282.7	24344.3	24587.9	23864.8	24520.8	24626.7	24243.1	23899.8	23768.5	24231.7	23816.4	23963.7	24418.6	24628.1
1.74827	23278.9	23743.1	24537.6	23905.7	23563.7	24051	23838.1	24725.5	24247.7	24000.5	24199.5	23868	23545.8	23536.1	23729.1	23904.1	23751	23681.3	23914.4	23878.5	23180.3	22437.9	23449.2	24501.5	23704.4	23700.8	23795.8	23654.2	24271	24006.5	22973.8	23108.9	23119.1	23806.7	24138.7	24256.6	24328.9	24580.6	23847.3	24514.8	24599.2	24228	23871	23735.5	24216.4	23789.6	23947.9	24399.3	24616.3
1.75072	23283.2	23743.2	24518.2	23897.4	23544.1	24045	23821.7	24721.2	24223.9	23995.8	24190.7	23862.5	23538.2	23539.2	23722.7	23884.5	23735.7	23666.3	23866.2	23863.4	23172.5	22426.4	23439.6	24498.6	23687.1	23701.4	23802.1	23665.5	24263.5	23994.2	22977.9	23089.6	23107.7	23793.6	24121.6	24235.2	24311.1	24569.7	23827.5	24500.6	24573.1	24205.1	23868.7	23710	24198.9	23786.8	23935.8	24393.8	24613.5
1.75318	23261.9	23733.9	24504.9	23894.8	23531.3	24027.6	23804.5	24703	24210	23974.8	24175.3	23849.2	23535	23516.4	23718.2	23867.5	23734.1	23657.3	23823.7	23841.3	23134.5	22419.9	23418.4	24490.3	23679.7	23685.9	23784.3	23664	24243.1	23981.4	22953.7	23070.3	23087.2	23764.3	24107.6	24208.9	24287.7	24546.5	23809	24479	24529.3	24161	23836.8	23685.5	24172.6	23766.9	23909.9	24381	24597.7
1.75564	23263.8	23724.2	24507	23891.9	23537	24009.1	23807.4	24683.6	24207	23968.8	24172	23841.9	23518.4	23514.9	23695.6	23846.1	23729.2	23639.9	23815.6	23851.9	23118.5	22408.8	23408.1	24481.6	23679	23678.3	23767.3	23653	24241.1	23991.6	22946.5	23063.6	23076.8	23744.3	24119	24211.7	24292.5	24519.7	23802.3	24459.7	24513.2	24131.8	23843.6	23682.5	24157.4	23768.3	23908.8	24374	24586.8
1.75809	23243.6	23718.4	24504	23883.6	23521	23990.3	23798.6	24656.8	24222.1	23940.5	24165.8	23822	23507.6	23513.6	23671.8	23822	23725.6	23627.7	23812.4	23849.6	23108.5	22387.6	23402.6	24458.6	23679.2	23659.8	23726.5	23631	24238.8	23982.2	22923.8	23046	23063.8	23722.8	24108.4	24210.2	24269.9	24488.3	23801.7	24457.7	24498.1	24126	23835.9	23682.3	24150.5	23755.3	23912.5	24365.4	24570.4
1.76055	23227.2	23715	24490.7	23876.6	23512.9	23985.8	23793	24651.2	24217.3	23933.6	24152.8	23799.5	23495	23498.7	23663.5	23803.4	23705.8	23609.2	23810.1	23847.3	23099.3	22366.8	23386.1	24441.5	23657.1	23656.8	23721.8	23616.3	24235	23962.5	22905.3	23023	23048.3	23713.4	24104	24209.8	24261.8	24478	23799.2	24450.7	24488.4	24116.5	23846.3	23671.5	24131.4	23755	23922.1	24351.9	24560.8
1.76301	23211.9	23710.5	24495.7	23865.4	23490.5	23977	23800.3	24664.5	24210.5	23932.3	24146.9	23806.7	23497.6	23480.4	23658.2	23804.6	23694.9	23617.8	23804.3	23830.6	23104.4	22355.9	23386.8	24439	23637.9	23647	23719.8	23607.6	24238.1	23948.2	22900	23008.3	23047.6	23713.5	24085.3	24217	24251	24469.6	23795.7	24435.2	24501.8	24114.1	23851.3	23664	24126.5	23765.3	23929.6	24336.5	24557.6
1.76546	23203.4	23684.8	24489.8	23855	23462.9	23970.6	23793.5	24660.9	24192.9	23922.5	24126.7	23796.7	23487.9	23458.7	23654.8	23796.4	23689.8	23621.2	23791.9	23812.4	23100.7	22355.9	23378.2	24435.1	23615.3	23643.2	23723.3	23603.9	24210.8	23936	22891.3	22997.1	23036.4	23704.8	24064	24208.2	24255.5	24475.4	23771.9	24426.5	24490.8	24108.4	23841.7	23656.4	24105.4	23752.8	23907	24331.3	24552
1.76792	23213.9	23665.9	24498.6	23850.7	23456.2	23963.1	23784.3	24657.5	24190.5	23914.5	24128.8	23789.2	23483.1	23455.5	23633.3	23798	23683.7	23624.2	23778.7	23812	23089.8	22358.1	23391.9	24427.6	23596.6	23612.6	23721.9	23599.9	24199.1	23935.8	22881.2	23001.3	23050.2	23699.2	24057.7	24204.9	24238.8	24495.1	23766.6	24414.7	24503.2	24102.8	23835.3	23660.9	24101.2	23746.4	23880.9	24316.5	24557.5
1.77037	23228.2	23643.3	24487.8	23849.1	23452.1	23954.8	23780.5	24643.3	24194.3	23886.8	24127.7	23774.5	23473.2	23455.7	23637.4	23796.4	23673.6	23608.6	23771.4	23801.9	23080.2	22358	23386.5	24418.8	23600.3	23604.6	23704.8	23605.8	24180.9	23921.6	22878.2	22991.6	23058	23679.5	24064.7	24193.4	24216.3	24503.6	23753.4	24412.8	24513.9	24095.5	23817.4	23667.3	24110.8	23726.8	23864.2	24331.4	24539.8
1.77283	23219	23634.4	24472.2	23833.2	23458.1	23936	23765.9	24644.1	24190.8	23873.3	24106.4	23766.9	23477.8	23448.9	23637.6	23778.1	23667.8	23610.3	23770.5	23791.8	23067.4	22347.8	23381.3	24418.4	23608.7	23586.1	23698.1	23600.2	24183.1	23914	22875.8	22980.6	23058.1	23684.5	24042.7	24173.8	24196.5	24491.6	23744.3	24403.6	24521	24083.5	23814.7	23630.6	24122.7	23720.3	23863.2	24349.6	24533.3
1.77529	23197.9	23623.6	24469.7	23833.5	23465.5	23923	23763.7	24628.4	24203.4	23887.4	24096.3	23751.4	23472.4	23449	23646.7	23762.8	23655.2	23608.9	23766.3	23790.1	23073.1	22353.9	23377.9	24407.8	23616.5	23589.6	23707.1	23606.1	24184.4	23913.6	22892.3	22982.3	23046.6	23685.9	24046.8	24173.5	24192.9	24495.8	23721.2	24407.2	24514.9	24084.9	23812	23616.6	24132.4	23737.5	23860.8	24364.3	24529.3
1.77774	23187.4	23614.7	24454	23824.9	23460.3	23905.6	23766.8	24620.5	24193.2	23875.1	24076.1	23720.7	23457.9	23440	23637.9	23749	23660.8	23597.2	23759.5	23784.3	23063.2	22353.8	23375.4	24393	23598.1	23593.6	23714.1	23599.4	24156.6	23920.4	22869.5	22972.6	23019.5	23678.1	24026.4	24155.1	24194.5	24483.4	23723.2	24409.5	24501.5	24069.9	23784.6	23590.2	24113.2	23726.5	23843.5	24344.3	24516.1
1.7802	23192.4	23624.8	24470.4	23828.9	23451.1	23902.5	23777.4	24608.8	24187.8	23877.1	24082.1	23709.4	23463.3	23433.4	23637.1	23745	23658.2	23581.9	23764.4	23791.7	23068.8	22369.2	23382.2	24394.8	23595.9	23592.9	23717.8	23594.4	24150.9	23911.8	22850.5	22987.5	23017.2	23687.3	24027.5	24150.4	24215.1	24466.4	23734.9	24414.9	24490.2	24058.1	23761.8	23588.1	24098.8	23720.5	23831.7	24315.2	24506.8
1.78266	23191.8	23617.7	24461.8	23812.6	23432.4	23891.3	23770.4	24610.5	24186.3	23860.2	24075.1	23703.4	23451	23440.1	23639.5	23750.2	23660	23581.5	23776	23779.7	23066.7	22360.7	23362.9	24402.9	23592.2	23601.2	23707.7	23589.9	24130.5	23913.3	22846.4	22995.5	23009.7	23684.2	24011.6	24143.5	24195.4	24441.8	23749.5	24396.1	24492.4	24056.4	23753.7	23583.7	24091.4	23692.4	23821.1	24287.5	24482.5
1.78511	23175.4	23621.3	24450.2	23803.6	23421.1	23887.1	23759.4	24601.6	24160.9	23860.6	24065.4	23708.8	23438.4	23434.5	23609.5	23740.5	23656	23573.6	23773.7	23767.3	23053.2	22346.1	23345.9	24391.4	23588.2	23589.8	23696.4	23579	24128.1	23912	22842.5	23006.8	23022	23667.4	23988.9	24140.1	24189.4	24437.6	23741.8	24378	24480.7	24059.8	23755.7	23593.2	24084.1	23678.2	23816.9	24275.4	24477.9
1.78757	23158	23632.5	24441.7	23796	23400.1	23883.2	23739.9	24582.6	24145.4	23861.5	24052.7	23718.8	23423	23455.1	23586.5	23749.7	23643.7	23586.6	23762.5	23777.8	23048.4	22335.2	23329.7	24377.3	23580.9	23559.4	23685.5	23577.4	24122.1	23915.5	22837.7	23003.3	23030	23675.5	23975.4	24127.5	24176.5	24437.9	23739.7	24373.5	24462.6	24073.1	23756.3	23596.5	24085.2	23683.5	23816.9	24279.6	24473.7
1.79003	23133.1	23636.6	24433.5	23802.2	23387.5	23883	23719.6	24567.1	24124.1	23861.1	24043.2	23708.8	23415.6	23443.4	23546.8	23744.1	23637.8	23575.5	23751.5	23762.6	23047.1	22327.1	23321.1	24365.6	23561.5	23540.4	23670.5	23570.9	24101.2	23887	22808.4	22978.3	23030.5	23653.1	23982.8	24102.7	24159.6	24440.6	23698.3	24381.1	24440.3	24065.2	23740.7	23589.5	24080.4	23680.9	23797	24281.5	24464.4
1.79248	23139.7	23633.7	24432.2	23810.7	23395.8	23883.8	23721.1	24558	24123.6	23885.1	24042	23714.4	23416	23437.4	23539.6	23736.7	23620.8	23567.6	23739.4	23776.1	23054.4	22326.8	23308.1	24359.3	23543.6	23552.1	23663	23576	24098.4	23862.7	22801.4	22981	23034.8	23652.1	23990.8	24102.9	24167.9	24442.4	23698.1	24376	24455.5	24052.3	23750.9	23579.2	24067.1	23702.7	23809.5	24285.1	24465.1
1.79494	23151.5	23617.3	24414.5	23808.8	23414.3	23878.1	23715.7	24538.4	24115.5	23880	24044.4	23703.3	23408.3	23406.3	23535.6	23714.6	23608.3	23546.4	23740	23763.2	23048	22308.3	23306.6	24356	23532.9	23551.9	23641.5	23562	24097.1	23863.4	22795	22985.4	23017.6	23630.7	23990.2	24100.1	24160.5	24433.1	23677.5	24368.5	24478.1	24037.8	23750	23570.1	24047	23690	23803.9	24285.8	24470.5
1.79739	23161.7	23613.9	24408.8	23802.1	23414.7	23874.9	23696.3	24519.5	24110	23874	24045.7	23696.2	23406.3	23393.2	23549.2	23699.8	23601	23527.2	23731.5	23753.1	23030.6	22302.5	23311.8	24347.5	23539.5	23548.8	23633.7	23551.8	24111.2	23862.8	22791	22990.4	23002.7	23638.1	23973.9	24098.2	24159	24428.1	23685.7	24350.6	24477.7	24026.3	23748.9	23565.2	24014.9	23684.5	23806.8	24275.5	24477
1.79985	23172.1	23606.5	24401.6	23791.8	23420.4	23884.6	23698.5	24514.7	24109.5	23851.1	24061.1	23695	23405.9	23391.1	23555.2	23702.5	23605.2	23534.6	23730.5	23736	23018.7	22306	23322.3	24368.7	23564	23550.3	23665.6	23543.2	24124.8	23883.6	22808.7	22989.3	22989.8	23644.6	23964.7	24097.5	24156.8	24447.9	23693.5	24360.9	24475	24026.9	23750.2	23577.3	24017.1	23669.7	23795.8	24276.1	24478
1.80231	23166.8	23574.3	24384.2	23777.6	23408.2	23875.3	23687.8	24505	24095.3	23831.9	24066.7	23682.5	23396.5	23385.5	23545.9	23699	23594.4	23524.3	23696.7	23724.4	23004.9	22309.8	23315.3	24350.6	23569.1	23545.3	23668.9	23510.4	24131.3	23869.5	22804.8	22965.3	22993.5	23645.2	23960.9	24085.8	24156.1	24456.2	23692.1	24351.6	24457.3	24029.6	23741.1	23570.8	24024.5	23657.3	23771.7	24260.2	24465.2
1.80476	23166.1	23564.7	24371.9	23794.1	23404.4	23866.3	23700.8	24520.4	24088.4	23823.8	24078.3	23693	23394.2	23371.8	23527.2	23710.8	23595.4	23543.4	23682.8	23743.6	23002.7	22326.3	23314	24357.4	23568.2	23549.5	23674.8	23501.7	24140.3	23870.8	22796.6	22960.6	22994.5	23658.5	23971.9	24101.1	24164.8	24445	23694.7	24345	24455.5	24020.3	23727.9	23571.2	24035.9	23645.6	23774.1	24253.7	24462.1
1.80722	23155.3	23535.7	24358.4	23783.2	23399.7	23850.6	23695.9	24518.4	24066.1	23818.2	24079.5	23702.3	23380.5	23360.7	23517.6	23710.1	23588.8	23540.1	23657.3	23759	23013.5	22308.4	23305.5	24355.6	23554.1	23538.2	23643.8	23485.4	24129.5	23850.2	22790.3	22949.9	22980.6	23654.1	23959.7	24099.2	24158.4	24413.4	23671.8	24329.2	24438.4	24006.8	23724.4	23566.7	24035.8	23622	23764.4	24262.3	24459.2
1.80968	23152.2	23531.4	24367.1	23773.1	23388.3	23843	23699.3	24525.8	24052.5	23833	24058.2	23721.3	23381.4	23366.8	23510.7	23709.5	23593.8	23543.7	23682.6	23775.9	23001.4	22307.4	23301.4	24355.2	23542	23535.9	23639.6	23489.4	24123.7	23847.7	22782	22948.8	22973	23656.5	23958.1	24089	24150.6	24407.5	23653.9	24320.4	24418.9	23973.3	23708.3	23560.3	24038.7	23607.6	23761	24266.7	24463.9
1.81213	23145.6	23531.2	24363.2	23766.3	23411.4	23858.8	23713.7	24523.8	24067	23847.4	24047.1	23716.2	23372.3	23372	23520.1	23703.8	23591.1	23518.9	23683.7	23772.7	23008.9	22296	23304.5	24346.1	23541.1	23544	23642.1	23499.3	24122.1	23858.8	22779.1	22934.2	22971	23656.5	23959.9	24091	24156.7	24399	23638.3	24326.2	24416.2	23974.9	23706.1	23559.3	24033.5	23615.7	23740.1	24272.3	24459.2
1.81459	23139.3	23535.9	24354.1	23767.9	23411.4	23861.3	23720.5	24521.8	24062.4	23837.3	24044.1	23699.1	23374.3	23371.5	23511.5	23689.3	23586.5	23520.7	23687.8	23752.6	22983.7	22279.6	23311.5	24326.2	23528.7	23544.8	23630.4	23484.2	24122.8	23856.1	22763.9	22921.7	22967.8	23657.6	23941.7	24070	24165.1	24390.8	23635.3	24329.1	24400.7	23980.3	23691.1	23530	24034	23629.8	23735.6	24258.1	24445.9
1.81705	23145.5	23553.7	24354.1	23784.1	23423.4	23850.9	23715.7	24525.1	24095.2	23828.5	24048.9	23711.1	23378.5	23368.9	23521.1	23686.7	23586.9	23526.4	23685	23750.1	22980.6	22283.6	23308.2	24321.9	23536.4	23555.4	23628.5	23480.5	24116.1	23866.7	22767.2	22917.4	22973.8	23659.5	23948.1	24066.8	24165.7	24392.2	23647.4	24322.8	24407.1	23994.9	23697.9	23501.2	24023.8	23640	23749.8	24250.8	24447.4
1.8195	23125.9	23546.7	24355.2	23758.7	23426.3	23826.8	23702.3	24530.6	24086.4	23795	24053.7	23702.5	23368.9	23375.4	23516.9	23676.6	23575.4	23546.9	23671.9	23745.4	22969.2	22278.4	23284	24320.6	23546.7	23543.2	23616.7	23467	24112.6	23855.9	22780.3	22913.6	22963	23659.2	23937.2	24045.1	24141.9	24393.1	23644.2	24322.5	24393.1	23989.7	23700.2	23480.8	24026.6	23622.2	23761	24249.7	24461.6
1.82196	23104.9	23559	24372.6	23739.7	23418	23823.3	23696.5	24550.9	24067	23792.4	24040.2	23687.8	23355.6	23369.5	23520	23678.2	23581.2	23543.3	23669.3	23759.6	22968.6	22292.2	23277.4	24329	23546.5	23524.3	23622	23480.5	24100.6	23855.6	22809.2	22916.8	22963.5	23638.4	23937.2	24033.1	24134.8	24392.4	23648	24329.5	24394.3	23972.4	23705.3	23494.4	24031.6	23616.7	23774.2	24237.9	24471.4
1.82441	23105.3	23571.2	24371	23745.8	23427.2	23825.8	23689.8	24541.1	24055.1	23786.2	24030.7	23664.3	23364.7	23360	23525	23694.3	23579.9	23530.6	23675.7	23752.9	22967.2	22284.8	23281.9	24350.6	23536	23513.3	23635.5	23493	24115.8	23852.3	22833.1	22926.6	22950.6	23630.9	23944.3	24050.2	24131.6	24375.8	23650.2	24344.7	24397.4	23979.2	23710.8	23521.6	24034	23617.3	23771.1	24247.7	24482.2
1.82687	23110.7	23570.1	24350.4	23751.7	23413.7	23822.9	23680.3	24524.4	24037.7	23793.9	24023.6	23644.3	23358.9	23343.8	23521.1	23701.9	23575.3	23517.2	23677.4	23744.8	22971.5	22278.2	23288.7	24359.6	23517.1	23510.4	23626.9	23500.8	24100.3	23850.2	22848.6	22917.1	22937.5	23621	23952.9	24049.8	24121.3	24348.8	23656.7	24338.6	24392	23982.8	23708.2	23538.8	24034.2	23630.6	23761.1	24225.1	24477.5
1.82933	23125.1	23563.1	24343.7	23751.5	23409.4	23832.2	23687.2	24523.3	24049	23808.9	24028.6	23661.1	23374.9	23354	23521.9	23714.3	23571	23505.6	23684	23734	22980.6	22274.1	23298.8	24373.4	23511.9	23525.5	23634.6	23513.2	24113.7	23865.5	22847.5	22923.8	22943.4	23641.5	23956.7	24057.8	24135.2	24351.2	23661.1	24334.3	24398.9	24008.7	23735	23553.3	24049.6	23656.6	23760.8	24227	24480
1.83178	23110.3	23550	24352	23752.8	23388.5	23824.6	23684.9	24506.9	24043.9	23805.1	24034.2	23661.7	23371.4	23359.1	23516.3	23699.5	23559	23491.4	23686.3	23707.8	22992.5	22278.3	23280.2	24350.5	23503.3	23523.5	23637.2	23509.8	24103.5	23880.5	22834.3	22936.1	22953.7	23644.7	23959.5	24059.9	24135.6	24360	23646.8	24305.3	24380	23999.4	23727.2	23549.1	24046.1	23657.2	23759.9	24213.7	24472.9
1.83424	23100.5	23561.4	24355.7	23765.9	23388.1	23826.9	23689.4	24514.1	24055.5	23800.2	24043.7	23656.6	23365.5	23362.9	23517.1	23693.7	23561.6	23500.2	23694.3	23703	22991.5	22272.1	23285.3	24335.4	23496.6	23512.3	23631.1	23510.4	24108.1	23880	22810.1	22947.4	22976.9	23643	23955.1	24062.1	24147.8	24388.4	23636.5	24304.1	24386.5	23979.7	23727.1	23545.1	24037.9	23657.4	23738.5	24221	24463.6
1.8367	23097.1	23575.6	24359.5	23771.4	23396.9	23825	23700.8	24515.3	24075.4	23786.3	24041.1	23643	23372.6	23371.3	23532.5	23693.8	23565.7	23514.7	23700.2	23700.6	22985.3	22266.6	23311.1	24314.3	23494	23505.4	23626.6	23503.9	24109.2	23871	22809	22945.2	22983.8	23630.3	23951.1	24076.2	24152.7	24403.5	23636	24304.2	24394.2	23961.8	23714.8	23536.7	24028.1	23636.6	23721.9	24239.3	24460.5
1.83915	23098.9	23569.9	24343.6	23748.5	23401.9	23824.7	23699	24524.5	24084.3	23792.4	24026.4	23645.6	23357.3	23368	23523	23687.7	23582	23529.7	23687.6	23714.7	22983.7	22248.1	23303.8	24309.1	23495.4	23502.7	23615.9	23507.7	24114.9	23838.1	22786.6	22938.6	22983.5	23620.8	23952.1	24081.9	24131.2	24400.5	23634.8	24304.1	24390.4	23967.2	23706.9	23544.7	24023.1	23624.3	23699.3	24239.3	24445.3
1.84161	23105.2	23568.4	24361	23739.8	23405.3	23821.4	23695.7	24541.3	24093.5	23796	24028.1	23665	23371.9	23367.5	23533.5	23699	23594.6	23520.6	23690.5	23714.6	22979	22254.1	23302.8	24309	23509.2	23511.9	23619.4	23506.6	24119.9	23835	22787.4	22939.6	22985.3	23630.1	23960.6	24089.7	24124.9	24391.1	23634.8	24312.3	24388.9	23970.1	23706.4	23543	24026.3	23626.4	23714.7	24252.4	24445.9
1.84406	23094.1	23557	24365.2	23710.9	23404.6	23814.7	23683.1	24527.4	24072.1	23807.3	24027.9	23673.1	23373.5	23361.7	23522	23695.5	23584.1	23519	23669.8	23707.4	22970.6	22262.7	23276.7	24323.5	23502.4	23515.8	23617.9	23493.3	24123.8	23823.7	22787.2	22921.6	22966.7	23635.2	23967.3	24086.1	24098.2	24371.8	23651.8	24309.1	24380.4	23982.3	23697.4	23529.9	24011.5	23618	23720.1	24250	24426.9
1.84652	23096.9	23556.5	24374	23715.4	23400.2	23811	23675.3	24530.9	24073.3	23823.8	24033.7	23683.4	23379.4	23369.4	23537.4	23702.8	23588.2	23522.2	23677.7	23702.6	22983.9	22271	23292.7	24334.4	23519.2	23513.2	23627.4	23498.3	24111.5	23836.8	22808.4	22913.5	22962.4	23643.6	23959.2	24073.8	24098.2	24385.8	23666.4	24329.2	24395.8	24005.4	23701.9	23527.9	23991.9	23612.7	23730.4	24266.4	24427.1
1.84898	23113.1	23552.4	24371.3	23733.1	23387.1	23811.3	23669.9	24529.6	24079.3	23831.2	24023.7	23670.1	23373.3	23375.2	23550.3	23702.2	23599.9	23536.4	23693	23719.7	22975.4	22267.2	23298.1	24338.2	23539.2	23503.9	23637.1	23512.5	24116.7	23829.8	22810.5	22903.2	22977	23641.6	23970.8	24057.9	24093.4	24389.5	23681.2	24321.4	24414.3	24012	23700.2	23528.4	23984.9	23596.1	23729.9	24276.6	24439.7
1.85143	23116.6	23537.4	24382.3	23746.7	23369.7	23809.9	23676.2	24534.8	24078.6	23832	24027.7	23667.3	23363.5	23385.1	23544	23711.9	23590	23543	23696	23721.7	22978	22263.1	23301.4	24331.4	23549.2	23494.8	23630.8	23517.3	24100.2	23825.9	22815.4	22900.1	22977.9	23629.5	23960.8	24063.2	24088	24389.7	23672.9	24326	24417.3	24013.3	23696.3	23532.6	23988.8	23600.7	23740.4	24271.7	24438.4
1.85389	23129.2	23538.1	24395.6	23755.7	23371.9	23821.1	23679.3	24546.9	24079.8	23838.6	24039.1	23683.3	23366.9	23389	23550.5	23730.6	23589	23550.2	23701	23737.1	23000.5	22266.6	23307.7	24340.6	23546.6	23490.8	23641.3	23529.6	24117.4	23822.4	22834.1	22920.4	22988.2	23641.3	23963.8	24088.8	24100.9	24391.8	23682	24343.4	24414.2	23999	23693.9	23546.8	24007.5	23619.2	23740.2	24264.1	24446.2
1.85635	23125	23535.6	24399.6	23755.9	23386.1	23839.6	23701.3	24551.3	24084.2	23839.3	24057.1	23695.4	23381.6	23392.9	23548.9	23731.7	23578.8	23555.3	23683	23744.2	23020.2	22277.8	23302	24351.9	23541.8	23518.6	23654.3	23537.6	24135.5	23825.2	22842.1	22936.2	22999.4	23654.1	23953.5	24125	24121.2	24405.8	23673.1	24346.5	24395	23986.5	23685	23549.6	24012.6	23632.7	23747.5	24244.4	24432
1.8588	23122	23537.4	24392.6	23783.3	23414	23861.6	23717	24560.1	24100.1	23838.3	24070.3	23710.7	23404.5	23408.9	23576.6	23743.9	23596.6	23561.4	23692.8	23767.3	23029.6	22285	23310.7	24371	23546.1	23546	23680.1	23532.4	24147.3	23831.4	22858.9	22945.1	23021.1	23675.3	23960.7	24144.6	24153.9	24432.9	23684.6	24359.6	24406.9	24000.6	23706.8	23556.9	24031.5	23648	23759.8	24247.7	24427.9
1.86126	23146.7	23551.6	24403.4	23808.2	23421.4	23891.1	23736.4	24583.2	24115.1	23857.8	24090.7	23717.8	23431.1	23433.1	23592.2	23739.6	23635.8	23572.6	23731.8	23794.4	23043	22315	23330.8	24394.7	23579.4	23591.7	23729.3	23558.2	24162.6	23852.1	22862.3	22963.4	23036.4	23717.1	23999.7	24167.2	24178.8	24455.2	23700.9	24365.6	24418.8	24012.7	23729.5	23546.4	24040.7	23675.8	23775.4	24243.6	24431.3
1.86372	23162.8	23565.2	24415.9	23831.1	23435.4	23911.7	23752	24602.3	24127.5	23880.4	24112.1	23722.2	23450.3	23454.5	23616.1	23772.1	23666.1	23580.5	23764.1	23807.6	23061.8	22335.6	23351.8	24413.1	23609.6	23608.3	23758.7	23573.4	24166	23886.1	22870.6	22981.5	23042	23726.7	24020.6	24161.8	24203.3	24462.6	23704.5	24371.9	24445.9	24027.6	23749.3	23552	24044.6	23692.9	23767.8	24246.1	24439.7
1.86617	23215.6	23605.7	24463.1	23840.9	23451.8	23954.7	23772.3	24615.5	24158.6	23907.4	24133.9	23759.7	23470.3	23475	23614.7	23796.2	23687.7	23602.4	23785.8	23820.4	23081.5	22357.7	23383.7	24433.4	23623.5	23634.8	23777.5	23596.9	24195.2	23919.5	22887.2	23012.8	23053.1	23747.7	24042.7	24169.5	24226.6	24470.2	23723.6	24374.9	24462.7	24043.4	23771.5	23564	24058.3	23694.9	23780.1	24245.4	24464.5
1.86863	23222.7	23633.7	24493.8	23859.9	23449.9	23960.6	23791.4	24602	24177	23905.9	24131.2	23762.3	23467.8	23465.6	23623.9	23823.5	23701.9	23611.4	23779	23805.9	23070.7	22354.7	23390	24431.5	23610.1	23634.3	23758.2	23594.2	24220.3	23947.1	22911.8	23021.8	23039.3	23740.7	24033.9	24168.7	24247.4	24476.1	23744.4	24390.8	24498.9	24056.1	23786.9	23594.6	24083.7	23675.8	23775.7	24245.7	24477.5
1.87108	23241.3	23680.3	24526.9	23891	23471.2	23995.6	23822.2	24622.7	24203.6	23914.1	24154	23785.7	23489.2	23474	23655.8	23832.9	23744.3	23631.1	23799.1	23824.9	23081.7	22384	23420.7	24459.1	23633.7	23670.8	23765.2	23606.1	24251.3	23990	22950.9	23049.9	23063.2	23771.6	24058.1	24195.5	24281.1	24505.9	23785	24436.6	24540.5	24083.8	23801	23639.8	24106.8	23686	23802.2	24249.9	24491.1
1.87354	23252.8	23697.8	24532.9	23912.3	23481.2	23994.5	23822.4	24652.2	24206.6	23921.8	24159.9	23799.3	23490.8	23481.5	23682.1	23857.3	23774.6	23645.5	23826.1	23844.3	23087.3	22396.6	23426.3	24478.9	23666.5	23693.4	23782.1	23597.2	24280.6	24024.2	22964.1	23057.4	23094.3	23784.9	24082.7	24206.8	24313.8	24538	23822.4	24473.9	24593.7	24087.4	23821.4	23685.9	24126.5	23700.9	23828.4	24276.8	24479.4
1.876	23265.7	23712.8	24545.7	23917.2	23511.9	23989.2	23820.4	24691.5	24223.8	23934.4	24174.9	23823.1	23510.9	23496.6	23702	23863	23785.5	23662.8	23841	23877.4	23134.8	22416.9	23424.5	24490.6	23693.6	23713	23787.6	23606.3	24296.5	24048	22975.1	23071.3	23117.3	23799.4	24124.6	24237.7	24354.8	24589.6	23871	24523.5	24692.6	24109.9	23813.5	23694	24141.6	23728.9	23847.5	24311.3	24483
1.87845	23286.8	23731.9	24554.2	23920.5	23547.2	23988.3	23833.2	24733.2	24241.9	23953.4	24193.9	23848.5	23523.9	23521.4	23716.7	23884.1	23790.5	23686.6	23852.8	23900.4	23157.5	22429	23443.9	24499	23696.4	23729.7	23817.2	23623.5	24308.8	24043	22995.1	23107.1	23143.5	23823.9	24153.9	24278	24367.6	24617	23900.6	24544.4	24738.4	24125.8	23830.6	23699	24160.2	23739.8	23858.3	24350.8	24496.7
1.88091	23280.9	23731.7	24547	23917	23563	23989.4	23841.5	24729.3	24239.7	23963.1	24207.2	23851.6	23530.8	23533.8	23722.7	23865.8	23781.8	23710.2	23859.3	23903.9	23170.9	22430.9	23440.1	24487.9	23681.5	23720.7	23829.4	23635.1	24305.6	24052.6	22998.7	23113.8	23141.7	23837	24164.8	24289.8	24361.2	24619.9	23895.8	24554.4	24755.8	24148.5	23834.8	23675.2	24171.8	23746.1	23854.1	24376.4	24505.7
1.88337	23282.1	23730	24537.9	23914.1	23563.3	23990.1	23869	24732.6	24236.2	23967.8	24218	23836.1	23538.5	23536.1	23721.7	23870.5	23758.2	23702.3	23865.4	23891.3	23169.5	22423.1	23436.6	24499.5	23682.2	23714.8	23831.3	23654.2	24300.7	24043	23006.6	23119.5	23151.6	23850.7	24167.7	24302.8	24345.4	24617.9	23899.6	24552.1	24732.3	24150.2	23838.2	23687	24177.6	23753.7	23857.8	24386.8	24532.1
1.88582	23269.5	23709.1	24534	23900.3	23552.2	23988.9	23866.8	24698.4	24220.4	23974.2	24212.1	23826.7	23557.1	23521.2	23722.6	23863.3	23747.9	23724.9	23844.3	23893.4	23181.3	22423.1	23426.9	24497.3	23683.4	23707.1	23817.2	23654.4	24314.7	24036.3	22976.4	23107.5	23147.7	23853.2	24156	24292.4	24326.6	24591.3	23851.1	24540	24691.3	24157.2	23840.6	23686.7	24170.8	23762.6	23854.9	24396	24528.7
1.88828	23268.9	23708.2	24536.8	23888.3	23532.7	23986	23855.4	24679.8	24202.4	23964.7	24212.3	23829.7	23544.2	23513.9	23716	23862.2	23731.8	23716.4	23825.1	23894	23174.3	22407	23431.7	24493.1	23667.5	23699.1	23796.9	23649.6	24302.7	24014.6	22972.6	23099.2	23151.3	23852.3	24148.5	24294	24321.1	24575.7	23839.5	24535.9	24668.5	24137.6	23835.3	23685.8	24161.1	23765.9	23862.8	24400.2	24536.2
1.89074	23261.9	23703.9	24530.1	23879.7	23534.7	23967.9	23838.3	24651.6	24188.5	23944.9	24189.5	23822.8	23528.1	23505	23702.2	23849.3	23720.5	23706.7	23817.1	23882.2	23156.7	22406.5	23424.1	24491.7	23646.1	23694.1	23789.4	23639.4	24277.5	23998.8	22961.4	23091.8	23135.3	23829.2	24138.3	24265.6	24312.2	24558	23824.9	24530.1	24647	24152.8	23857.5	23685.2	24151.9	23774.1	23875	24451.1	24543.9
1.89319	23254.8	23697.1	24502.5	23875.9	23511.4	23956.9	23815.7	24641.6	24179.6	23932.7	24165.7	23811	23502.2	23491.3	23670.6	23835.1	23708.8	23669.5	23800.7	23855.7	23127	22390.1	23407.4	24455.7	23620.6	23662.9	23781.5	23633.3	24249.8	23992.3	22934.5	23073.7	23093.2	23797.9	24104.6	24236.9	24286.3	24529.3	23809.5	24521.8	24602.2	24146.9	23844	23680.2	24146.4	23761.1	23869.8	24451.9	24520.6
1.89565	23248.5	23680	24480.8	23877.8	23495.1	23939.4	23819.3	24637.4	24164	23936.3	24156	23805.5	23483.6	23485	23635.9	23832.1	23702.4	23647	23801.8	23833.6	23109	22390.3	23387.7	24446.8	23626.7	23650.1	23769.2	23630.2	24242.9	23985.3	22925.3	23064.1	23088.6	23785.3	24101.7	24220.2	24264.9	24516.4	23803.3	24514.7	24577.7	24156.2	23849.7	23671	24155.4	23760.3	23860.9	24468.5	24493
1.8981	23226.5	23658.7	24447.7	23856.6	23473.5	23914.8	23798.6	24606.9	24162	23923.1	24139.9	23799.9	23464	23455.4	23606	23824.4	23674.6	23608.5	23776	23810.2	23088.4	22370.4	23377.5	24423.8	23617.3	23620.7	23756.8	23617	24230	23971.8	22894.9	23033.7	23067.8	23761.6	24077.1	24192.1	24243.3	24491.3	23783.3	24478.1	24528.1	24137.8	23808.5	23653.6	24143	23746.9	23837.4	24423.4	24464.5
1.90056	23212.8	23635.9	24431.6	23838.3	23461.6	23899	23784	24595.1	24150.6	23910.1	24112.1	23781.9	23451.3	23452.5	23601.8	23807.4	23660	23601.4	23762.5	23796.5	23083	22360.6	23379.6	24409.9	23612.4	23600.2	23744.4	23594.6	24224.5	23949	22891.4	23019.1	23070.7	23737.3	24067.4	24168.5	24233.8	24482.3	23762.3	24459.3	24518.5	24131.1	23797.5	23628.1	24126.7	23733.8	23822.9	24365.1	24448.6
1.90302	23201.4	23623.7	24411.5	23828.5	23464.6	23894.6	23767.7	24578.5	24140.6	23879.5	24093.5	23761.8	23435.6	23449.2	23600.6	23787.5	23640.4	23581.9	23751.4	23781.2	23060.9	22361.5	23374.3	24416	23604	23582.8	23722.3	23581	24208.5	23926.6	22887.2	23003	23055.8	23704.8	24041.9	24167.2	24216.6	24465.7	23744.9	24416	24496.1	24113.1	23778.1	23603.4	24107	23741.4	23809.8	24315.3	24455.9
1.90547	23193.2	23610.7	24394.9	23817.5	23464.6	23887.6	23746	24568.2	24121.8	23850.2	24084.7	23729.9	23408.6	23439.6	23589.1	23772.5	23621.7	23566.7	23732.9	23767.2	23045.3	22350.6	23353.6	24393.6	23581.3	23565.2	23712.4	23551.9	24186.4	23913.6	22870.6	22992.2	23039.6	23683.7	24015.1	24148.4	24190.6	24446.4	23719.2	24381.9	24465.3	24087.2	23769.9	23580.3	24076.7	23707.3	23786.9	24256.1	24433.1
1.90793	23170.5	23609.3	24403	23806.1	23442.5	23888.2	23738.1	24556.8	24124.8	23849.1	24100.4	23718	23387.5	23413.6	23579.3	23771.7	23612.9	23559.1	23731.2	23755.2	23046.3	22347.3	23345.5	24383.9	23564.2	23549.1	23706.3	23549.2	24165.6	23911.3	22853.7	22968.3	23028.8	23689.1	24008.8	24130.5	24177.9	24429.6	23699.2	24341	24444.5	24084.2	23752.7	23573.5	24062.7	23688.6	23776.4	24233.4	24419.3
1.91039	23147.5	23581	24395.5	23789.3	23419.1	23875.4	23725.8	24532.9	24116.1	23843.7	24090.2	23702.8	23366.1	23391.3	23542.8	23738.3	23601.1	23541.7	23721.1	23752.3	23034.8	22310.3	23319.7	24361.2	23548.9	23531.1	23690.6	23535.3	24165.8	23897.3	22821	22948.5	23003.2	23674.6	23988.8	24103.4	24170.8	24421.7	23682.9	24321.9	24423.6	24057.6	23729.5	23562.1	24042.2	23666.2	23755.2	24195.3	24403.3
1.91284	23135.5	23574.6	24392.7	23772.5	23401.5	23861	23718	24530.1	24119.7	23842.9	24081.4	23701.3	23361.4	23379.1	23532.7	23713.1	23610.1	23540.6	23724.6	23747	23026.1	22308	23321.2	24357.6	23525.7	23535.4	23670.2	23539.8	24167.6	23880.6	22817.5	22939.7	22980.7	23676	23992.6	24081.7	24164.7	24412.9	23684.4	24313.2	24410.5	24037.2	23711.8	23548.5	24025.2	23658.7	23757.3	24198.4	24403.8
1.9153	23130.6	23573.8	24384	23764.4	23402.8	23851.6	23706.5	24512.2	24104.2	23829.6	24064	23683.8	23374.5	23389.6	23519.1	23686.2	23608.4	23528.6	23724.2	23740.2	23002.8	22312	23318.2	24370	23526.1	23547.6	23660.7	23543.1	24175.3	23871.9	22815.1	22940.5	22977.3	23664.4	23986.4	24066.6	24144.4	24409	23688.7	24330.2	24407.9	24001.7	23691.4	23546.2	24003.1	23648.8	23764.6	24201.1	24416.3
1.91776	23122	23573.3	24378.7	23749.7	23407.8	23845.3	23682.7	24504.5	24085.3	23820.7	24057.1	23670.4	23379	23388.9	23504.1	23666.5	23605.2	23519.8	23716	23726.5	22992.2	22319.3	23301.8	24364	23520.9	23557	23667.3	23532.2	24152.1	23863.9	22808.4	22927.1	22980.5	23655.4	23985.7	24081.7	24125.6	24411	23674.2	24329	24393.9	23991.5	23695.6	23543.9	23999.9	23631.1	23762.9	24223.9	24408.4
1.92021	23117.2	23584.8	24392.6	23750.2	23418.6	23850.7	23692.8	24505.9	24079.5	23814.9	24062	23670.8	23382.5	23396.9	23503.8	23675.6	23598.1	23511.6	23705.6	23721	22994.4	22320.9	23291.2	24363.8	23534.8	23554.7	23678.7	23533.4	24142.4	23863.2	22804.9	22924.2	22983.9	23658.4	23978.6	24106.1	24121.7	24420.9	23665	24328.4	24399.6	24004.8	23716.9	23568.9	24007.9	23630.3	23780.6	24236.4	24426.8
1.92267	23111.9	23576.2	24382.5	23743.1	23418	23845.4	23688.2	24509.7	24059.2	23817.2	24053.1	23678.3	23368.9	23394.3	23499.1	23673.8	23600.8	23516.8	23679.9	23717.7	23000.8	22304.6	23279.2	24353.7	23529.1	23533.6	23672.4	23529.2	24113.5	23860.6	22795.1	22907.3	22973.3	23656.1	23982.2	24105	24131.5	24406.2	23661.1	24328.7	24398.9	24008.6	23738.4	23561.1	24024.3	23635	23776.6	24243	24430.4
1.92512	23106.7	23572.9	24378.6	23754.8	23413.7	23849.6	23680.8	24524	24074.3	23805.7	24046.2	23680.3	23375.3	23384.5	23519.2	23666.7	23603.7	23522	23679.8	23714.9	23002.6	22309.6	23280.2	24346.6	23510.2	23529.1	23673.9	23527.4	24120.2	23873.4	22795.4	22917.9	22967.5	23655.8	23987.5	24085.8	24136.4	24400	23667.6	24335.6	24406.3	24003.6	23749.2	23565.5	24025.3	23648.5	23806.2	24272	24440.9
1.92758	23117.5	23576.8	24382	23755	23410	23839.6	23674.2	24531.5	24066.6	23819.4	24038.1	23694.1	23369.6	23381	23529.1	23661.8	23600	23507.4	23663.8	23715	23007.9	22300.2	23278.2	24338.1	23487.4	23532.1	23679.1	23520.2	24125.6	23887.3	22797.7	22915.8	22966.8	23662.4	23989.3	24063.8	24151.8	24394.3	23663.1	24338.2	24410.6	24001.5	23751	23566.3	24035.1	23662.4	23826.1	24297.3	24461.4
1.93004	23121.9	23572.1	24384.6	23758.4	23403.4	23835.1	23679.1	24528.8	24066.2	23801.9	24028.9	23676.4	23366.7	23388.6	23530.5	23657.3	23589.5	23497.3	23673	23715	23002.2	22297	23263.3	24323.5	23481.1	23546.4	23682	23521.3	24123.2	23885	22787.6	22919.1	22967.7	23651.4	23989.9	24071.7	24151	24391.1	23648.9	24334.9	24407.5	24005.4	23741.6	23578.8	24040.5	23668.7	23827	24328.2	24486.9
1.93249	23133.1	23576	24393.6	23758.2	23401.2	23840.5	23704.5	24520.5	24062.2	23815.1	24052.7	23691.6	23364.3	23388.3	23537.3	23673.1	23598.3	23512.1	23698.2	23724.4	22994.7	22290.8	23276.5	24320.3	23479.5	23563.8	23681.9	23516.2	24125	23884.9	22788.6	22913.5	22970	23656.4	23988.2	24090.7	24156.5	24406.3	23653.3	24352.4	24408.9	24027.1	23747.4	23606.1	24041.8	23682.2	23828	24344.1	24515.8
1.93495	23143.7	23558.4	24387	23765.2	23400.9	23843.1	23708.3	24519.3	24064.8	23808.4	24046.7	23674.5	23348.9	23383.5	23539.7	23675.1	23611	23516.5	23700	23731.5	23010.1	22284.5	23281.1	24317.5	23479.4	23561	23664.8	23516.9	24129.5	23875.1	22772.5	22909.4	22961.5	23656.9	23986.9	24095	24127.9	24412.9	23669.5	24356.6	24411.9	24038	23742.6	23599.4	24051.6	23695.8	23816.5	24350.5	24525.6
1.93741	23143.5	23569.8	24404.7	23784.1	23402.5	23854.5	23715.4	24527.1	24068.4	23830.3	24047	23684.2	23350.4	23365.2	23530.8	23681.7	23624.8	23517.7	23701.4	23734.5	23016.6	22281.2	23297.3	24328.5	23498.3	23558.9	23661.4	23523.5	24121	23860.6	22779.6	22913.1	22969.3	23647.3	23994.5	24096.3	24112.6	24418.9	23694.5	24367.1	24423.9	24060	23741.9	23603.9	24056.2	23693.8	23839.1	24361.4	24539.8
1.93986	23151.5	23561.2	24410.8	23789.1	23406.8	23846.9	23725.5	24541.2	24070.6	23837.2	24037.9	23693.9	23357.8	23366.2	23534.3	23697.1	23632.2	23524.1	23701.8	23732.6	23013.3	22283.7	23309.4	24346	23514.1	23563.3	23645.3	23527.1	24131.1	23858.9	22790	22922.6	22965.5	23658	24007.4	24082.5	24117.4	24415.1	23714.6	24358.7	24434	24050.8	23753.2	23598.2	24073.5	23704.5	23847.8	24372.8	24560.2
1.94232	23160	23572.5	24404.9	23781.2	23410.2	23845	23723.4	24535.1	24089.1	23827.5	24052	23702.2	23368.9	23377.4	23528.4	23707.1	23634.8	23523	23703.6	23726.8	23004.9	22283.4	23310	24347.6	23532	23563.3	23630.8	23528.9	24135.8	23857.6	22793.2	22931	22977.7	23659.8	24002.3	24070.7	24134.1	24408.3	23701.8	24343.3	24442.7	24048.2	23769.2	23618.5	24077.6	23700.8	23858.3	24390.3	24594.4
1.94478	23166.5	23595	24415.9	23782.7	23410.9	23846.2	23726.1	24540.7	24102.6	23841.6	24064.8	23706.6	23383.8	23390.6	23540.7	23729.6	23646.4	23534.8	23711.9	23741.6	22991.7	22293	23308.7	24348.1	23547.8	23578.2	23635.1	23530	24157.9	23857.2	22802	22933.4	22978	23661.5	24005.2	24067.3	24157.1	24423.8	23684.1	24353.7	24455.5	24047.4	23776.3	23644.5	24095.6	23726.7	23863.6	24407.8	24601.2
1.94723	23149.8	23620.4	24420.3	23789.4	23411	23846.9	23706.7	24548.2	24101.9	23845.9	24055.6	23701.4	23382.4	23386.6	23541.1	23735.4	23634.7	23525.7	23705.6	23741.9	22992.5	22294.8	23330	24340.3	23544.2	23568.2	23637.9	23543.1	24168	23852.3	22801.6	22929.6	22983.9	23662.9	23985.5	24085.6	24158.5	24427.7	23659.2	24359.6	24451.6	24070.5	23778.9	23638.8	24096.2	23736.6	23870.5	24419.3	24596.1
1.94969	23143.5	23626.1	24426.5	23808.2	23424.2	23850.2	23714.3	24569.2	24110.3	23877.6	24060.2	23700	23392.2	23396.2	23535.1	23734.1	23632.5	23524.3	23702.6	23745.1	23003.8	22308	23340.4	24334.2	23547.6	23563.7	23652.7	23551.4	24183.5	23868	22824.4	22922.3	22987	23670.8	23984.4	24111.2	24156.2	24455.2	23676.3	24366.5	24450.8	24092.9	23781.3	23627	24122.9	23739.7	23899.7	24431	24592.3
1.95214	23143.4	23620.8	24418.5	23817.2	23435.9	23860.7	23719.2	24577.2	24117.2	23866.8	24053.2	23700.9	23392.4	23403.7	23541	23734.9	23635.1	23526.7	23697.1	23743.6	23024.6	22304.7	23363.4	24328.8	23544.1	23557	23659.1	23553.7	24201.9	23876.2	22826.5	22928.4	23004.9	23690	23982.2	24132.7	24163.5	24462.8	23692.7	24371.1	24462.4	24106	23790.5	23614.9	24124.6	23740.6	23905.4	24431.2	24602.5
1.9546	23146.6	23614.1	24399.9	23815.5	23427.3	23865	23723.1	24588.2	24123.8	23861.7	24068.3	23699.4	23396.2	23402.7	23544.2	23717.7	23642.8	23528.2	23694.2	23749.9	23020.2	22295.8	23367.5	24342.2	23556.9	23541.2	23674.5	23553.3	24206.7	23881.2	22841.2	22941.4	23003.7	23706.8	23993.2	24146.8	24172.3	24470.5	23704.9	24392.2	24485.6	24100.6	23803.7	23640.1	24137.9	23737.8	23905.1	24432.6	24612.9
1.95706	23171.3	23621.8	24398.2	23809.9	23429.1	23877	23743	24603.5	24120.2	23850.4	24067.5	23712.9	23420	23420.6	23559.1	23732.3	23648.4	23559	23713.3	23762.2	23031.8	22294.7	23368.1	24367.4	23570.2	23547.5	23692.4	23561.2	24218.2	23895.1	22838.8	22958.7	23024	23723.7	24001.1	24160.8	24175.5	24470.6	23714.7	24410.3	24521	24105.2	23809.9	23653.6	24150.5	23743.7	23905.4	24423.5	24620.3
1.95951	23169.7	23608.2	24402.4	23803.5	23415.3	23884.8	23741.6	24607.5	24109.9	23849.5	24078.1	23710	23427.5	23424.2	23554.8	23737.4	23641.7	23568.2	23729	23764.9	23033.6	22308.2	23358.8	24395.3	23575.5	23562	23696.5	23571.9	24211.5	23910.9	22834	22959.4	23036.7	23723.5	24011.9	24139.7	24161.8	24466.3	23710.5	24415.1	24527.5	24101.3	23801.3	23661	24143	23758.9	23899.8	24415.8	24609.7
1.96197	23183.3	23607.4	24418.6	23811.4	23435.7	23897.5	23754.3	24613.8	24125.7	23850.3	24084.2	23718	23430.9	23448.9	23566.2	23758.3	23633.1	23581.2	23750.3	23757.2	23064.4	22313.4	23367.3	24406.1	23580.3	23582.6	23705.1	23590.9	24216.3	23909.9	22845.6	22970.8	23062	23721.7	24023.4	24130.6	24165.7	24463.6	23723.7	24411.6	24538.1	24102.5	23795.8	23655.3	24153.7	23763.9	23894.6	24420.9	24597.9
1.96443	23171.2	23607.1	24437.5	23811.8	23443	23888.7	23755.4	24619.7	24134.8	23834.8	24085.4	23718.5	23428	23454.2	23565.3	23762.8	23633	23591.2	23765.4	23754.1	23060.1	22314.5	23371.4	24415.4	23596.8	23593.5	23703.7	23596.3	24209.5	23902	22873.2	22978.3	23060	23711.7	24038.2	24129.2	24181.1	24457.8	23735.3	24404.4	24534.1	24086.6	23783	23634.4	24145.6	23762.3	23878.7	24415.4	24588.9
1.96688	23171.4	23616.2	24463.4	23820.8	23444	23900.5	23767.2	24613.5	24147.1	23839.5	24095	23724.7	23438.9	23446.4	23571.3	23768.1	23648.7	23594.1	23776.7	23771.1	23065.7	22330.4	23384.7	24413.9	23608.4	23608.6	23709.6	23595.4	24211.2	23898.3	22887.7	22996.5	23071.1	23711	24050	24143	24189.2	24466.4	23742.1	24404.3	24530.7	24064.7	23778.5	23624.7	24141.7	23758.6	23862.7	24396.1	24568.4
1.96934	23176.4	23639	24491.5	23826.4	23437.2	23940.3	23767.4	24625.7	24150.8	23860.8	24103.2	23728.3	23444.5	23436	23590.9	23765.8	23669.8	23607	23782.8	23802.8	23082.6	22346.1	23381.4	24424.1	23626.5	23624.8	23728.9	23606.3	24212.7	23912.3	22908	23002.5	23069.8	23719.4	24057.9	24161.3	24207.7	24465.8	23754.6	24411.6	24524.9	24059.7	23788.6	23617.8	24132.4	23761.9	23862.4	24369.1	24559
1.9718	23177.6	23639.2	24483.7	23823	23427.6	24010.3	23770.2	24626.9	24140.1	23881.3	24104.8	23724.5	23448.9	23428	23602	23764.4	23681.1	23604.5	23799.6	23803.3	23106.8	22374.1	23383.2	24429.8	23626.3	23633.5	23750.9	23607.7	24216.3	23908.4	22897.4	23005.7	23072.3	23741.2	24046.9	24155	24218.2	24471.7	23752.6	24401.2	24503.3	24050.5	23790.9	23626.4	24114.7	23755.5	23844.1	24332.1	24525.1
1.97425	23191.2	23642.8	24479.6	23821.4	23435.2	24028.4	23772.8	24641.2	24153.1	23886	24120.1	23731.7	23448	23435.6	23620.9	23758.6	23692.4	23615.5	23805.1	23818.7	23130.4	22384.3	23388	24446.7	23634.9	23650.3	23780.3	23615.4	24243.9	23913.4	22902.5	23010.9	23076.2	23766.3	24044.8	24155.4	24232.2	24474.4	23767.1	24400.7	24501.4	24058.2	23793.5	23634.2	24110.2	23754.5	23845.7	24313	24507.3
1.97671	23199.7	23652.7	24470.2	23834.4	23439.5	23978.4	23777.1	24626.8	24155.7	23879.5	24118.1	23742.2	23453.6	23416.5	23601.9	23751.8	23694.8	23623.5	23825.7	23815.5	23142	22372.7	23400.7	24454	23630.8	23654.6	23781.9	23614.5	24238.8	23922	22879	23004.6	23071.1	23759.9	24037.9	24157.1	24230.2	24471.3	23762.3	24386.3	24492.9	24060.8	23778	23630.4	24108.1	23736.6	23838.4	24298.6	24469.6
1.97916	23213.7	23650.6	24477.2	23852.3	23444.9	23968.7	23778	24621.9	24166.3	23879.6	24124.8	23759.7	23468.6	23415	23599.4	23759.8	23703.8	23633.1	23837.9	23828.3	23144.2	22371.4	23412.5	24461.3	23662.5	23662.7	23780.1	23617.9	24229.9	23941.9	22875.5	23019.7	23063.5	23743.6	24034.9	24164	24225.6	24460.4	23767.1	24382.8	24503.8	24075.4	23767.1	23622.3	24107.1	23727.4	23844.9	24305.4	24469.9
1.98162	23216.5	23648.9	24479.1	23874.4	23438.4	23973	23793.2	24619.5	24154.9	23883.9	24120.5	23770.1	23471	23419.3	23597.8	23773	23724.9	23642.6	23855.1	23845.5	23162.3	22399.2	23427.1	24473.3	23682.9	23659.5	23775.9	23631.5	24225.6	23960.1	22877.9	23031.3	23048.3	23733.2	24045.6	24167.5	24218.5	24460	23770.2	24403.9	24510.5	24092.1	23764.3	23633.6	24108.7	23720.9	23854.2	24309.8	24480.2
1.98408	23200.6	23634.9	24467.4	23878.4	23442.5	23960.9	23793.8	24625.4	24142.9	23892.7	24107.8	23771.6	23470.7	23417.6	23613.5	23787.5	23738.6	23647.7	23870.8	23854.2	23157.5	22407	23441.3	24477.7	23698.4	23660.9	23779.5	23641.2	24218.6	23943.4	22870.1	23043.4	23042.7	23741.8	24064.4	24165.4	24215.9	24457.1	23768.1	24425.1	24496.4	24096.3	23766.8	23640	24090.4	23713.2	23852.8	24300.5	24466.3
1.98653	23198.6	23634.3	24472.6	23886.1	23451.3	23958.1	23792.7	24644.2	24148.8	23910.6	24118.5	23772.5	23469.8	23428.3	23626.5	23789.9	23760.5	23663.4	23881.6	23861.7	23169.8	22430	23460.6	24499.1	23711.9	23676.5	23786.6	23652.7	24221.9	23947	22879	23049	23046.3	23743.7	24081.9	24167.2	24227.3	24500.5	23780.8	24435.8	24511.1	24094.6	23798	23648.9	24090.3	23722.2	23835.1	24301.4	24464.5
1.98899	23192	23642.6	24471.1	23871.6	23470	23954.5	23776.9	24642.9	24144.9	23912.5	24112.5	23757.8	23481.6	23433.8	23627.1	23806.9	23753.3	23673.8	23886.4	23869.5	23171.9	22416.2	23466.6	24512.6	23718.3	23687.1	23809.7	23672.4	24208.1	23943.8	22876.6	23041.9	23055.9	23743	24086.8	24158.5	24203.4	24511.8	23787.2	24437.7	24509.1	24093.4	23807.7	23631.8	24079.9	23691	23809.8	24290.9	24453.6
1.99145	23192.4	23660.6	24488.4	23881.2	23474.1	23967.7	23774.4	24649.9	24149.9	23914.1	24134.1	23755.9	23489.7	23445.3	23625.8	23812.5	23749.6	23680.6	23877.2	23890	23177.6	22413.7	23477.3	24524.8	23724.8	23702.1	23817.7	23686.7	24229.6	23949.9	22891.6	23035.2	23067.1	23743.2	24091.3	24154.5	24213.6	24524	23783.1	24443.8	24517.3	24092.3	23811.7	23635	24093.3	23690.2	23809	24282.4	24476.7
1.9939	23207.9	23660.3	24490.9	23888.2	23487	23981.5	23787.2	24647.8	24155	23913.6	24126.5	23746.6	23497.8	23456.4	23619.1	23828.6	23739.9	23682.5	23883.2	23912.9	23186.3	22418.7	23471.6	24507.5	23726.8	23719.3	23816.9	23698.4	24246.5	23955.7	22901.1	23030.7	23068.3	23753.3	24088.5	24167.3	24208.6	24507.1	23781	24443.2	24518.4	24096.9	23795.3	23648.3	24099.4	23691.2	23814.4	24285.2	24476.3
1.99636	23213.3	23649.7	24489.2	23889.8	23473.3	23987.5	23787.5	24639.9	24151.9	23922.6	24135.6	23752.6	23498.1	23465.6	23627.6	23829.9	23714.3	23683	23873.9	23898.9	23168.1	22414.2	23458.3	24497.6	23688.1	23722.7	23811.3	23677.6	24256.7	23956.1	22899.2	23016.9	23063.5	23753.4	24071.9	24173	24211.6	24495.6	23761.4	24433.7	24504.7	24096.5	23789.9	23644	24108.7	23704.8	23826.9	24289.7	24458.3
1.99882	23229.3	23654.3	24500.4	23885.1	23489.2	24001.3	23803.5	24645.2	24156.7	23925.2	24140.5	23752.5	23513.2	23469.8	23629.2	23849.4	23722.4	23694	23878.3	23890.7	23171.6	22426.9	23455.8	24498	23685.4	23725.7	23811.1	23656.7	24267.8	23958.6	22905	23006.2	23071.4	23765.4	24076.6	24191.2	24218.1	24486.1	23772.6	24438.3	24502.8	24105.8	23799.9	23645.5	24121.8	23717.3	23838.2	24304.8	24447.2
2.00127	23226.2	23669.8	24517	23879.9	23490.9	23994.9	23802.4	24651.4	24157.4	23917.4	24146.6	23763.5	23504.3	23470.7	23631	23848.9	23725.6	23688.5	23876.6	23879.7	23169.6	22420.1	23446.1	24509.7	23684	23730.8	23796	23645.8	24261.4	23964.9	22910.3	23006.6	23080.1	23766	24079.1	24210.8	24219.8	24475.9	23773	24441.4	24485.1	24108.4	23800.2	23635.1	24124.9	23730.4	23841.2	24299	24445.1
2.00373	23245	23688.9	24516.1	23873.7	23497.6	23991.5	23817	24655.6	24162.1	23920.9	24143.8	23763.2	23503.9	23475.3	23635.6	23850.9	23738.6	23667.1	23875.8	23870.8	23177.4	22429.3	23455.8	24513.5	23699.9	23724.1	23808.8	23667.4	24271.3	23977.4	22921.4	23022.6	23085.3	23778.5	24098.8	24228.1	24234.4	24486.8	23786.6	24451.7	24495	24113.6	23803.8	23643.5	24136.5	23731.4	23838.7	24302.5	24470.1
2.00618	23251.8	23695.3	24521.5	23865.9	23505.5	23991.6	23823.1	24679.5	24179.9	23927.3	24149.5	23761.7	23503.2	23492.8	23657.1	23845.5	23737.8	23662.6	23876.5	23867.3	23170.6	22422.9	23448.4	24497.4	23700.2	23715.4	23803.4	23683.4	24273.7	23979.1	22925.4	23049.3	23096.3	23782.4	24081.8	24221.1	24252.7	24507.1	23783.5	24469.2	24501.5	24121.7	23811.4	23654.6	24139.6	23737.1	23852.7	24301.6	24497
2.00864	23276.1	23695.6	24511.6	23861.6	23502.2	23992.8	23828.7	24686.9	24183.5	23929.3	24147.4	23769.4	23502.9	23509.7	23665	23857.2	23730.1	23644.1	23859.2	23861.7	23162.6	22422.3	23430.6	24470.5	23696.1	23710	23806.3	23681.2	24272.2	23985.9	22919.3	23053.6	23087.6	23795	24077.1	24213.7	24254.8	24523.7	23771.7	24476.5	24517.4	24127.3	23826.6	23666.7	24141.2	23725.1	23841.7	24300	24511.8
2.0111	23279.9	23710.4	24512.6	23870.6	23509.2	23991.8	23820.9	24702.6	24208.1	23951.7	24165	23776.1	23511.9	23516.4	23676.3	23857.6	23736.9	23654.5	23860.5	23861.7	23153	22418	23426.2	24457.4	23702.8	23713	23799.3	23684.5	24269.2	23992.1	22931.6	23065.5	23090	23788.3	24091	24220.5	24277.3	24534.9	23789.8	24483	24530.9	24132.9	23833.6	23675.5	24152.6	23730.8	23854	24317.7	24524.2
2.01355	23275.1	23713.3	24503.5	23885	23523	23987.9	23821.8	24684.8	24200.1	23958.9	24164.3	23776.4	23512.4	23504.5	23676	23855.2	23740	23652.7	23848.7	23862.5	23134.9	22405.4	23430.3	24470.6	23699.9	23713.4	23790.9	23675.8	24266.3	23993	22935.5	23066.1	23086.7	23788.1	24094.7	24233.1	24266.4	24529.7	23796.8	24459.4	24550.4	24120.7	23833.5	23679.6	24157.4	23730.1	23857.4	24326.4	24526
2.01601	23281.1	23718.8	24498.4	23896.1	23529.2	24002.2	23835.5	24693.3	24213.7	23976.9	24178	23792	23520.6	23511.7	23674.2	23852.4	23736.7	23659.7	23846.9	23864.1	23131.8	22403.3	23436.6	24481.3	23687.7	23725.1	23804.8	23693	24280.5	24004.1	22952.3	23077.6	23098.8	23784.7	24119.4	24250.2	24271.9	24530.5	23820.3	24458.6	24567.6	24142.3	23847.6	23673.3	24164.7	23754	23874.2	24341.7	24533.7
2.01847	23283.6	23718.4	24507.3	23908.9	23540.4	24006.5	23851.6	24711.1	24221	23974.4	24181.6	23807.2	23525.3	23526.5	23669.7	23865.7	23727	23668.5	23845.7	23872.2	23137	22404.6	23438.5	24482.3	23686.9	23736.1	23816.6	23701.5	24282.7	24003.1	22964.2	23086.7	23125.3	23802.2	24128.2	24257.2	24268.4	24540	23830.5	24465	24571.1	24156.3	23847.9	23674.4	24153	23770.1	23876.2	24351.4	24537.6
2.02092	23296	23717.8	24519.7	23907.3	23542.3	24013.4	23860.6	24724.9	24229	23964.5	24178.6	23835	23541.2	23554.2	23668	23875.9	23729.4	23689	23846.1	23866.5	23155.1	22416.1	23459.4	24473.3	23681.3	23741.3	23825.2	23709.2	24291.6	24008	22980.6	23097.5	23131.6	23821.7	24138.3	24253.9	24273.4	24555.7	23837.5	24489.3	24578.8	24176.5	23864.7	23678.1	24162.6	23791.6	23877	24367.5	24537.1
2.02338	23317.8	23728.5	24531.5	23915.3	23553.2	24021.3	23889.5	24743.9	24229.2	23976	24211.9	23869.3	23554.7	23565.9	23687.5	23885.6	23736.3	23704	23867.5	23894.3	23156.6	22426.4	23483.5	24479.6	23699.8	23750.8	23825.1	23718.9	24308.9	24027.2	23006	23108	23152.5	23854.6	24146.9	24270.2	24295.9	24587.6	23853.9	24527.5	24595.6	24191.3	23871.2	23699.6	24173.1	23798.6	23885.5	24391.4	24544.6
2.02583	23325.4	23726.4	24545.2	23926.5	23564.9	24031.5	23885.1	24736.4	24243.1	23987.5	24223.7	23874.6	23573.4	23559.5	23695.8	23894.1	23751.8	23694.5	23871.9	23909	23157.4	22442.5	23496.6	24502.6	23704.9	23748.9	23826.1	23718.5	24322.1	24024.2	23020.1	23110.8	23145.6	23872.9	24152.3	24262.7	24306.9	24595	23868.9	24542.9	24611.1	24202.1	23885.6	23699.4	24191.9	23808.7	23897.5	24428.9	24547
2.02829	23344.8	23742.7	24564.8	23955.2	23581.6	24051.6	23888.1	24743	24252.4	24017.1	24249.1	23898.4	23584.9	23561.6	23716.3	23896.1	23754.4	23707.3	23882.2	23924.3	23162.6	22443.8	23506.6	24530.1	23714.2	23755.8	23838.3	23743.8	24338.4	24039.4	23042.6	23108.1	23152.9	23893.6	24166.2	24280.9	24329.2	24609.7	23908.9	24560.5	24635.3	24232.9	23900.3	23720.1	24219.6	23812.3	23919.3	24454.7	24560.6
2.03075	23353.7	23758.9	24586.2	23962.8	23592.6	24057.6	23878.7	24748.7	24260.8	24027.3	24252.8	23897.2	23586.7	23557.1	23734.2	23892.5	23758.9	23725.5	23885.2	23918.1	23170.8	22453.2	23497.4	24538.6	23722.1	23765.6	23857.2	23759.3	24355.6	24054.6	23049.2	23122.9	23160.2	23912.7	24169.2	24292.1	24344.9	24624.1	23928.1	24561.5	24637.4	24229.3	23905.7	23732.7	24250.4	23822.5	23926.8	24464.9	24591.7
2.0332	23347.4	23770.7	24600.4	23963.2	23607.4	24058.8	23881.3	24756	24265.7	24028.1	24261.6	23894	23600.9	23569.2	23744.4	23892.7	23766.7	23745.9	23900	23919.9	23176.9	22479.7	23502.7	24553.6	23738.8	23776.8	23871.2	23766.8	24379.9	24071	23054.6	23143.7	23162.6	23925.9	24174.5	24307.4	24358.7	24646.3	23936.9	24586.5	24651.7	24226.3	23922.5	23755.9	24267.7	23818.7	23934.1	24460.4	24622.2
2.03566	23342.6	23781	24606.3	23967.2	23618.4	24075.8	23897.3	24762.3	24288.8	24024.4	24261.7	23889.5	23615.7	23577.8	23753.9	23895.2	23784	23749.9	23910.7	23927.1	23192.8	22495.5	23502.2	24557.8	23766.2	23789.3	23889.7	23770	24399	24098.8	23061.6	23181.6	23184.1	23940.4	24187.6	24311	24366.2	24656.7	23927.5	24588.7	24658.8	24225.1	23941.3	23763	24270.5	23832.7	23958.7	24455.3	24641.6
2.03812	23348.8	23778.9	24600.8	23977.9	23612.5	24085.2	23902.1	24747.4	24302.5	24026.1	24257.5	23879.2	23620.5	23591.2	23744.6	23893.1	23788.2	23738.3	23890	23948.5	23214.9	22503.8	23512.3	24557.1	23762	23787	23893.9	23756.4	24394.6	24109.7	23065.9	23181	23196.4	23936.1	24215.2	24317.8	24358.3	24672.6	23928.5	24585	24666	24233.8	23954.5	23762.1	24261.4	23839.2	23967.9	24445.3	24636.8
2.04057	23365	23790.7	24601.9	23996.2	23613.5	24095.3	23924.3	24745.8	24319.5	24040.8	24274.5	23915.3	23615.5	23616	23753.7	23898.6	23788.8	23748.9	23899.2	23963.5	23242.4	22508.4	23527.7	24564.5	23773.9	23795.7	23911.7	23770.3	24398.1	24122.8	23086.7	23197.2	23216.3	23940.7	24239	24336.3	24383.9	24686.6	23942.4	24583	24668.2	24247.9	23968.2	23779.8	24259.3	23854.4	23983.8	24454.5	24649.3
2.04303	23379.5	23802.5	24614.3	24008.1	23617.6	24098.7	23927.6	24759.1	24334.2	24045.8	24288.7	23934.9	23609.2	23635.1	23770	23905.2	23800.4	23760.9	23900.2	23972.2	23252.9	22508.7	23537.4	24575.9	23765.2	23807.8	23919.8	23768.2	24429.1	24127.5	23100.4	23205.4	23233.8	23939.6	24249.6	24357.8	24403.6	24681.9	23942	24584.5	24642.2	24255.9	23966.5	23796.3	24243.8	23865.6	23982.9	24452.4	24657.6
2.04549	23376.4	23809.2	24630.4	24012.1	23650.4	24103.8	23942.5	24789.3	24350.1	24060.2	24292.1	23950.2	23612.4	23648.2	23788.6	23934	23815.3	23776.6	23916.8	23969.2	23249	22496.2	23545.6	24593.7	23768.6	23815.6	23940.5	23783.9	24458.8	24142.1	23110.7	23231.7	23245.9	23945.5	24256.5	24368.4	24418.9	24691	23944.5	24606.1	24649	24254.9	23963	23812	24246.9	23879	24001.9	24460.6	24658.8
2.04794	23385.1	23826.4	24650.3	24029	23671.8	24132.5	23952.4	24808.3	24358.4	24084.3	24296	23949.8	23644.9	23661.3	23818	23958.5	23843	23783.8	23931.5	23974.3	23251.6	22494.7	23556.1	24617.4	23779.2	23822.2	23948.8	23794.4	24476.5	24148.7	23113.2	23233.8	23249	23945.6	24259.2	24361.8	24427.8	24683.7	23952.8	24622.5	24665.6	24266.2	23963.9	23817	24248.7	23879.9	24015.5	24464.7	24661.8
2.0504	23370.2	23823.5	24674.5	24036.1	23681.7	24143.8	23958.2	24811.1	24340.7	24091	24283.9	23964.2	23654.5	23660.3	23822.8	23970	23853.8	23779.3	23952.9	23976.6	23234.6	22491.4	23548.9	24608.5	23792.4	23827.5	23949.2	23797.9	24445.9	24160	23095.5	23220.8	23251.8	23934.3	24253.3	24355.1	24420.2	24680.7	23953.7	24620.1	24678.8	24255.5	23973.5	23823.3	24260.2	23883.4	24026.8	24468.5	24670.3
2.05285	23377.7	23843.1	24692.4	24056.6	23680.1	24157.6	23972.4	24824.1	24351	24107.9	24280.7	23968.8	23668.7	23667.6	23829.9	23975.1	23853.7	23781	23976.6	23992.1	23230.6	22496.5	23557.3	24610.7	23806.8	23828.9	23935.5	23800.8	24429.6	24166.6	23075.4	23222.6	23255	23939.4	24272.9	24363.4	24433.6	24678.4	23955	24630.1	24701.9	24272.5	23991.9	23824.4	24282.9	23897.6	24033.2	24483.9	24688.1
2.05531	23401.8	23830.6	24702.1	24075.4	23674.9	24148.7	23969.7	24831.2	24363.7	24110.2	24263.7	23983.1	23674.8	23668.9	23819.2	23954.1	23848	23783.5	23976	23987.2	23230.6	22500.5	23555.2	24608.8	23817.5	23845.5	23929.3	23800.2	24425.4	24176	23078	23227	23271.9	23961.8	24287.6	24366	24434.5	24675.6	23951.8	24630.1	24700.9	24282.8	24005	23825.3	24298.7	23917.4	24035.1	24483.8	24689.1
2.05777	23412.4	23841.2	24708.6	24088.8	23677.4	24131.5	23959.6	24838.9	24376.4	24124.9	24272.3	23976	23677.2	23662.6	23832.3	23958	23857.2	23792.3	23980.1	23997.3	23234.1	22515.1	23567.8	24632.5	23815.4	23855	23942.5	23809.2	24444.7	24172.8	23097	23243.5	23279	23987.7	24302.9	24365.6	24437.5	24686.2	23943.4	24622.8	24720.9	24312.2	24000.4	23843.2	24304	23937.6	24044.9	24501.2	24686.8
2.06022	23415.9	23856	24718	24092.2	23685.1	24139.1	23963.8	24846.6	24388.9	24135.6	24297.2	23980.5	23685	23669	23844.1	23961.7	23865.3	23809.6	23998.5	23996.6	23244.7	22523.8	23582.8	24653.6	23820.3	23855.1	23973.4	23817	24464.7	24172.3	23113.7	23253.4	23288.3	24003.1	24310.2	24380.1	24445.3	24702.1	23961.6	24628.7	24727.5	24317.7	24011.9	23857.1	24300.2	23951.4	24055.7	24525	24684.4
2.06268	23408.5	23879.2	24707.6	24099.9	23703.2	24143.6	23968.2	24861.1	24400.3	24137.5	24313.3	23979.7	23685.1	23671.8	23858.9	23976.9	23883.2	23813.7	24006.9	24011	23259.4	22545.6	23577.7	24668.5	23817	23846.5	23979.8	23837.3	24470.6	24166.6	23116.7	23273.4	23284.8	24006.9	24305.7	24388.9	24444.5	24712.6	23982.5	24637.8	24741.5	24328.5	24028.9	23862.1	24309	23965	24058.9	24549.5	24691
2.06514	23427.8	23889.1	24712.1	24116.2	23734.3	24168.4	23993.7	24865.3	24412.6	24140.3	24323.1	23982.4	23692.8	23679	23889.6	23993.5	23889.8	23832.7	24001.9	24036.8	23277.5	22556	23584.9	24673.9	23832.4	23865.4	23994.8	23847.6	24484.6	24187.3	23136.4	23293.7	23297.5	23995.1	24311.7	24419	24473.2	24741.8	24011.5	24664.4	24740.7	24333.8	24054.4	23872.1	24326.7	23970.6	24064	24565.9	24705.5
2.06759	23436.3	23881.1	24709.9	24108.9	23746.7	24194.4	24011	24884.8	24413	24138.9	24340.7	23991.4	23700.7	23676.8	23891.3	24013.7	23899.8	23833.3	23990	24050.2	23291.3	22574.9	23584.8	24683.1	23843.8	23895.8	23996.1	23857.3	24498.9	24200.9	23147.8	23305.3	23326.3	23992	24324	24434	24487.9	24759.3	24013.7	24678.6	24746.3	24341.4	24062.9	23883.7	24342.5	23966	24068.6	24562.9	24708.6
2.07005	23450.7	23887.2	24728.3	24113.2	23749.6	24220.5	24031.6	24903.1	24434.1	24158.1	24356.7	24001.6	23703.7	23698.6	23912.1	24023.6	23918.3	23839.4	24004.6	24062.6	23316.1	22595.7	23601.7	24698.5	23865.7	23931.7	24005.9	23874	24525.1	24236.6	23162.6	23295.9	23338.1	23994.3	24329.1	24456.9	24506	24787.7	24025.4	24699.4	24771.6	24358	24076.3	23905.1	24364.3	23972	24083.5	24567.3	24742.3
2.07251	23464.9	23899	24751.8	24127.1	23754	24236.7	24044.8	24919.9	24451.4	24171.4	24378.4	24027.6	23715	23720.2	23915.5	24039.4	23932.5	23851.1	24030.8	24081.1	23334.9	22609.4	23619.3	24707.2	23887.1	23941	24041	23896.3	24541.3	24252.3	23176.8	23310.4	23353.1	24016.5	24331.7	24488.1	24515.3	24805.1	24052.1	24712.4	24792.5	24368	24090.9	23906	24382.5	23984.4	24116.9	24574.2	24763.9
2.07496	23491	23910.4	24770.4	24155.6	23766.5	24242.8	24070.5	24921.7	24472.5	24181.8	24409.5	24055.4	23733.7	23737.2	23919.4	24064.4	23960.1	23871.6	24062.6	24109.8	23348.7	22629.7	23637.6	24728.1	23908.7	23953.2	24062.3	23914.3	24551.6	24265.9	23189.5	23318.6	23353	24022.5	24343.9	24497.2	24517.6	24815.7	24061	24730.9	24813.9	24389.4	24097.1	23916.2	24397.6	24003.2	24140.8	24596.1	24778.8
2.07742	23501.6	23924.6	24795.2	24165.8	23793.4	24248	24085.8	24939.9	24484.2	24195.6	24429.9	24087	23771.3	23761.8	23930.8	24091.3	23970.3	23899.3	24092.6	24132.3	23362.7	22646	23664.1	24762.4	23939.7	23964.9	24074.5	23937	24560.3	24272.4	23224.7	23336.5	23387.1	24048.5	24372.6	24525	24541.1	24844.9	24070.3	24760.8	24828.6	24424.5	24103.5	23946.9	24421.5	24030.2	24152.3	24625	24800
2.07987	23515.2	23944.8	24814.9	24172.8	23807.1	24257.4	24101.2	24966	24498.4	24223.6	24447.1	24120.7	23803.1	23775.6	23950.5	24099.6	23975.6	23916.3	24108.5	24149.8	23377.6	22661.8	23690.6	24785.7	23959.2	23971.3	24073.8	23952.4	24580.2	24273.8	23244.1	23359	23407.1	24069.1	24398.1	24546.3	24569.3	24879.3	24081.4	24790.5	24854.3	24436.6	24108.4	23988.4	24442.1	24036.9	24149.2	24638.1	24813.4
2.08233	23540	23982.1	24835.3	24191.2	23824.3	24259.2	24112.2	24984.7	24514.8	24261.5	24461	24144.6	23828	23803.2	23977.4	24111.9	23988.1	23939.4	24121.2	24155	23395.7	22673	23721.3	24780.9	23977.4	23979.9	24085.8	23978.9	24594.9	24294.5	23259.2	23371.4	23432.9	24104.7	24413.9	24570.5	24609.4	24911.3	24120.6	24813.3	24866.5	24470	24123.2	24014	24472.5	24060.2	24170.5	24672.8	24834.1
2.08479	23564.9	24009.1	24847.6	24218.6	23843.9	24281.8	24128.2	24992.6	24534.9	24285.9	24482.8	24162.2	23846.7	23829.8	24001.7	24128.7	24018	23966.1	24135.2	24166.4	23417.9	22674.7	23748	24775.9	23982.6	23990.3	24112.7	24002.3	24622.4	24324.8	23267.3	23382.4	23447.1	24131.5	24434.2	24590.9	24624.7	24929.1	24147	24832.4	24873.3	24484.8	24143.8	24026.5	24498.6	24085.4	24200.6	24693.8	24847.7
2.08724	23586.8	24037.6	24844.6	24237.9	23862.6	24288.7	24151.1	24995.3	24548.4	24302.6	24504.3	24173.3	23844.9	23853.5	24018.6	24151	24048.3	23980.6	24141.8	24180.2	23433.9	22688.2	23762.3	24784.5	24003.6	24010.4	24130	24011.6	24633.3	24359.1	23275.6	23368.8	23449.4	24134.3	24472.7	24591.3	24631.4	24934.4	24164.9	24839	24893.9	24500.2	24162	24035.3	24515.7	24109	24224.5	24707.6	24867.9
2.0897	23616.8	24070.7	24873.6	24264.6	23895.5	24333.2	24186.5	25018.3	24561	24311.1	24529	24187	23864.3	23871.3	24025.7	24178.6	24076	23997.6	24163.3	24203.9	23456.6	22723.3	23795	24839	24032.7	24031.1	24150.1	24024.3	24657.2	24388	23286.4	23385.2	23477.2	24151.8	24502.2	24615.7	24634.6	24948.7	24186.1	24861.7	24920.6	24515.2	24197.7	24045	24534.6	24142	24254.8	24730.7	24895.7
2.09216	23635.3	24088.1	24885.2	24279.8	23903.2	24360.2	24204.3	25032.4	24568.8	24326	24540.4	24184.4	23879.1	23890.8	24050.9	24209.7	24100	24015.4	24167.7	24217.1	23462.9	22759.4	23833	24886.4	24063.2	24040.4	24173.8	24040.5	24678.4	24415.3	23308.6	23416.4	23498.9	24165.6	24535.6	24623.8	24649.7	24946.5	24219.4	24872.6	24945	24526	24213.4	24060.7	24554.9	24163.6	24275.4	24739.2	24928.2
2.09461	23667.9	24109.8	24912.4	24294	23923.8	24396	24220.6	25073.7	24609.2	24346	24567.2	24208.2	23913.6	23907.1	24073.1	24232.6	24120	24034.7	24195.7	24244.3	23494.4	22791	23870.5	24919.1	24082.9	24076	24203.6	24070.7	24713.6	24418.8	23332.7	23465.3	23527.3	24198.8	24552	24649.7	24682.1	24969.6	24250.4	24896.3	24964.6	24549.9	24257.5	24084.6	24576	24192.8	24296.2	24764.8	24939.9
2.09707	23674.9	24116.6	24931.6	24308	23934.5	24416.5	24230.1	25107.5	24637.5	24370.6	24584.5	24236.5	23937	23927.5	24112.2	24259.3	24148.2	24053.5	24225.7	24283.7	23517.6	22819.6	23886.2	24939.3	24103.9	24103.9	24246.9	24109.3	24727.6	24430.9	23364	23490.5	23564.3	24227.4	24567	24692.5	24712.3	25013.1	24256.7	24923.5	24980.9	24579.7	24283.7	24112.5	24606.9	24206.8	24309.5	24780.6	24959.5
2.09953	23688.1	24126.2	24973.4	24333.2	23950.4	24451	24248.1	25123.2	24663	24406.2	24596.9	24260.6	23966.9	23941.5	24128.2	24289.3	24163.9	24070.2	24252.8	24308.2	23543.4	22834	23894.7	24959.6	24120.6	24146.2	24275.3	24140.1	24739.5	24438.9	23379.6	23500.3	23587.6	24255.6	24583.3	24734.6	24740.2	25030.6	24264.1	24953.9	24997.4	24608.8	24306.6	24134.1	24630.1	24224.6	24324.1	24804	24976
2.10198	23712.3	24149.2	25015	24363.5	23981.8	24469.8	24281.3	25159.3	24691.2	24431.7	24616	24279.1	23987.2	23967	24158	24311.9	24190.8	24107.8	24286	24331.7	23565.2	22853.8	23919.3	24990.3	24155.1	24171.7	24297.8	24165	24765.6	24481.7	23405.9	23536.4	23619.6	24294.2	24617.3	24779.3	24768.4	25063.1	24296	24980.5	25028.9	24650.3	24333.4	24159	24651.4	24235.3	24362.7	24835.5	25008.3
2.10444	23736.4	24185.6	25034.8	24387.6	24017.7	24478.8	24308.8	25186.8	24710.7	24465.1	24634.7	24305	24014.1	23985	24187.5	24320.3	24207.9	24134.6	24316.8	24351.1	23583.6	22856.4	23934.5	25008.5	24195.6	24198.2	24313.7	24186.2	24793.7	24523.8	23445.5	23568.7	23637.3	24322.4	24652.7	24796.3	24808.3	25082	24332.2	25014.1	25048.2	24675	24363.1	24189.1	24672.1	24252.3	24400.4	24858.1	25050.4
2.10689	23764.8	24245.8	25073.3	24440.1	24051.5	24509	24337.2	25227.6	24745	24502.9	24674.6	24341.7	24051.4	24027.8	24212.1	24361.6	24243.8	24181.6	24350.2	24381	23621.7	22877.4	23962.3	25052.5	24249.1	24241.6	24341.3	24211.4	24845.7	24566.2	23487.6	23616	23670.9	24368	24696.8	24822.4	24856.6	25129.6	24375.9	25055.6	25080.6	24710.2	24400.4	24248.7	24700.8	24279.8	24440.5	24896.7	25087.4
2.10935	23796	24286.7	25105.7	24496.1	24072.2	24538.5	24381.1	25274.7	24782.7	24547.2	24719.6	24387.5	24091.9	24068.2	24244	24410.3	24295	24219	24375.4	24426.8	23673.3	22916.6	24000.2	25108.9	24293.4	24279.8	24371.8	24239.2	24886.7	24602.5	23512	23663.2	23707.1	24407.8	24718	24845.7	24902.2	25180.4	24421.7	25108.4	25122	24726	24430.5	24291	24734.6	24316.2	24474.3	24924	25124.4
2.11181	23830.8	24330.3	25142.3	24536.2	24098.3	24579.8	24404.5	25318.9	24826.9	24574.7	24767.8	24417.2	24133.2	24103.3	24281.1	24451.1	24326.6	24236.3	24419.9	24468.8	23705	22937.9	24036.8	25154.5	24322.5	24298.6	24408.4	24277	24918.2	24631	23530.1	23691.2	23736.8	24432.8	24734.6	24885.4	24924	25208.6	24463.8	25159.2	25164.5	24755.5	24466.5	24312.1	24774.5	24350.2	24500.6	24966.4	25157.5
2.11426	23875.5	24364.5	25181.3	24557.2	24150.8	24616.3	24436.2	25373.8	24867.2	24611.7	24825.7	24456.8	24160.9	24128.2	24308.5	24485.7	24368.5	24265.9	24459.2	24502.9	23747.5	22979.4	24080.7	25185.8	24343.2	24310.8	24452.8	24319.8	24953.2	24662.3	23558.8	23723.8	23772	24463.1	24773.5	24921.4	24955.5	25235.2	24513.7	25197.4	25210.4	24794	24498.6	24313.5	24808	24398.7	24530	25010.9	25194.7
2.11672	23898.9	24378.7	25224.4	24567.8	24190.8	24657.1	24468.1	25409.8	24889.5	24619.6	24866.3	24477.4	24174	24154.6	24337.5	24502.3	24386.4	24296.4	24466.1	24527.1	23763	23006.5	24101.6	25205.5	24373.4	24335.8	24489.7	24349.8	24975.8	24684.5	23587.8	23745.6	23790.9	24480.4	24801.2	24962.9	24980.2	25252.3	24534.4	25207	25237.8	24830	24537.8	24335.1	24840.9	24432.2	24553.2	25032.5	25230.6
2.11918	23939.7	24400.1	25273.4	24589.5	24230.2	24684.6	24508.5	25442.5	24917.8	24642.3	24905.6	24510.5	24206.5	24187.2	24357.7	24524.4	24417.8	24346.7	24483.1	24569.6	23806.2	23047.9	24137.7	25231.6	24394	24365.5	24512.3	24375	25019.7	24713.5	23605.1	23778.7	23826.7	24513.4	24848.7	24990.8	25023.6	25301.1	24558.2	25227.4	25281.8	24860.2	24580.7	24378.5	24862.9	24492.6	24588	25072.1	25273.1
2.12163	23967.1	24415	25297.9	24618.6	24244.4	24714	24548.3	25454.8	24957.6	24675.2	24930.5	24542.1	24229.7	24229.7	24370.8	24550.8	24453.6	24381.5	24503.9	24600.5	23834.5	23074.4	24158.3	25245	24407.6	24409.1	24534.8	24402.8	25047.4	24734.8	23639.3	23813.1	23839.8	24532	24876.5	25004.2	25040.5	25328.2	24572.4	25254.2	25312.2	24865.6	24619.8	24428.3	24937.4	24538.4	24621.8	25098.7	25297
2.12409	24014.9	24454.7	25308.7	24658.3	24263.2	24752.9	24572.2	25476.1	24979.9	24729.7	24956.9	24563.2	24246.7	24256.1	24390	24600.5	24477.8	24405.3	24541.4	24625.7	23869.2	23106.9	24168.6	25281	24425.6	24452.2	24557.8	24428.6	25066.1	24750.8	23672.5	23848.5	23861.3	24565.2	24912.2	25023.5	25068.1	25367.3	24599.2	25299.2	25347.1	24873.5	24657	24470.5	25001.9	24589.3	24651	25135.7	25314.8
2.12655	24045.7	24486	25329.1	24694.8	24291.6	24799.4	24587.2	25504.7	25010.9	24765	24967.4	24585.8	24280.9	24281.7	24422.3	24644.7	24504.6	24431.2	24575.2	24650.3	23899.5	23135.5	24191	25304	24461.9	24479.1	24586.8	24478.1	25098.3	24774.2	23722.6	23883	23879.9	24606.9	24960.7	25056.4	25097.2	25394.2	24628.6	25324.5	25362.8	24892.4	24675.3	24499.2	25042.9	24607	24684.3	25182.8	25340.1
2.129	24067.6	24514.6	25353.8	24729.9	24304	24836.2	24596.6	25538.6	25020.6	24805.4	24990.8	24601.1	24309.2	24286.5	24449.2	24661.5	24519.6	24442.9	24593.4	24659.6	23919.3	23153.3	24196.4	25326.2	24494.8	24527.1	24620	24520.3	25117.4	24804	23736.6	23901.6	23889.9	24621.2	24978.7	25096	25143.2	25420.6	24651.3	25335.9	25374.3	24925.4	24665.4	24527.4	25034	24618.9	24709.9	25185.9	25357.5
2.13146	24086.9	24545.1	25378.3	24776.5	24317.8	24859.8	24625.1	25565.2	25045	24811.8	25027.4	24628.6	24348.7	24305.7	24478.6	24665.5	24536.6	24468.1	24615.4	24693.2	23948.8	23174.6	24238	25360.5	24545.5	24563.2	24653.4	24555.5	25145.3	24840.6	23754.7	23914.8	23922.1	24657.8	25000.1	25128.7	25161.7	25436.5	24670.3	25343.5	25396.8	24958.2	24676.8	24554	25047.2	24630	24734.8	25223.7	25392.8
2.13391	24106	24570.8	25393.9	24790.3	24335.7	24871.3	24661.1	25578.4	25070	24828.5	25041.3	24654.2	24361.5	24337.1	24501.2	24666.2	24557.8	24470.3	24649.8	24713.5	23958.1	23184.2	24264	25390.8	24565.2	24596.3	24682.4	24572.9	25155.6	24868.5	23767	23914.4	23948.8	24667	25006.1	25146.2	25176.7	25459.8	24681.8	25350.6	25427.7	24995.4	24710	24572	25060.7	24644.7	24750.1	25234	25410.3
2.13637	24127	24586.7	25410.5	24795.8	24359.9	24881.4	24695	25596.1	25080.9	24844.2	25057.5	24676.6	24369.1	24354.6	24519.5	24678.7	24574.5	24498.6	24693.8	24740.2	23985.7	23203.1	24291.9	25412.4	24576.2	24618.6	24686	24584.6	25167.2	24889.4	23789.6	23933.6	23995.4	24695.5	25027.2	25173.2	25186.4	25474.6	24712.7	25375.4	25457.1	25041	24737.1	24591.2	25089.7	24657.3	24765.4	25253.3	25421.9
2.13883	24146.2	24589.5	25436.7	24815.1	24403	24879.5	24719.9	25616.5	25102.2	24866	25061.7	24702.6	24374.1	24371.9	24543.5	24710.7	24598.9	24508.7	24724	24745.7	24013	23219.3	24318.5	25426.2	24574.9	24625	24710.7	24592.5	25183.3	24904.7	23822	23960.3	24018.2	24708.7	25048.1	25193.6	25216.7	25510.6	24753.3	25398.8	25488.3	25065.9	24756.9	24600.3	25106.9	24679.7	24784.6	25262.3	25443.6
2.14128	24142.5	24574	25446.6	24819.7	24412.8	24869.9	24731.4	25627.4	25110.4	24883.2	25070.5	24701.9	24386.9	24375	24542	24723.7	24612.1	24523.6	24725.3	24755.1	24019.2	23233.5	24332.3	25419.3	24581.2	24617.4	24714.6	24591.7	25190.5	24915.5	23838.3	23965.9	24020.8	24718.4	25038	25202	25221	25524.3	24773	25415.8	25492.7	25072.7	24762	24594.5	25097.7	24669.1	24814.6	25281.1	25453.5
2.14374	24154.6	24576.7	25463.7	24839.8	24422.4	24884.4	24758.7	25636.6	25148.5	24896.2	25096	24719.4	24416.1	24401.9	24555.9	24758.2	24624.3	24547.6	24740.2	24761.3	24019.5	23253.4	24349.3	25439.5	24585.5	24634.2	24749.1	24614	25214.1	24943.2	23858.4	23988.9	24029.1	24714.7	25052.1	25200.1	25244.8	25545.8	24795.7	25429.3	25525.2	25075	24766.3	24599.7	25107.7	24683.1	24826.8	25308.5	25480.8
2.1462	24167.8	24597.2	25472.6	24851.2	24428.7	24904.4	24774.3	25638.2	25170.8	24906.1	25108.1	24727.9	24435.4	24408.4	24560.9	24764.9	24637.2	24578.9	24749.2	24779.6	24011.1	23267.5	24358.7	25451.3	24602	24651.4	24776.4	24627.1	25232.4	24962	23867	23991.8	24042.7	24725.9	25059.4	25198	25245.3	25550	24809.2	25447.3	25537	25088.1	24777.9	24602.7	25104.5	24681.8	24841.2	25320	25467.1
2.14865	24185.5	24623	25480	24864.1	24435.1	24925.8	24792.5	25650.3	25196.2	24916.2	25128.6	24741.2	24452.3	24412.2	24587.6	24772.4	24660.5	24605.1	24762.3	24795.1	24019.4	23289	24357.4	25460.9	24619.5	24688.3	24791.7	24643.7	25256.3	24975	23873.3	24008.2	24073.1	24755.1	25089	25213.1	25263.3	25556.6	24814.2	25474.2	25548.3	25114.2	24790.8	24621.4	25124.6	24701.3	24849.6	25335.7	25492.1
2.15111	24210.4	24645.1	25507.8	24884.1	24466.6	24934.4	24800.7	25677.2	25214.9	24937.9	25152.9	24763.1	24468.3	24422.8	24614.5	24786.4	24676.8	24633.2	24789.5	24816.3	24035.2	23304.5	24367.9	25473	24634.4	24707.7	24794.5	24658.5	25271.2	24982.5	23885.1	24028.1	24095.2	24777.1	25120.7	25244.6	25270.5	25544.6	24831.1	25495.1	25546.3	25130.9	24813.3	24656.2	25148.6	24714.3	24861.3	25353.9	25508.4
2.15357	24214.7	24667.7	25527.5	24900.1	24488.1	24956.4	24816.9	25712.3	25233.7	24956.5	25170.3	24789.8	24473.7	24448.4	24644.1	24812.6	24700.2	24645.4	24809.6	24831.3	24061.8	23327.2	24386.5	25493	24636.1	24701.5	24792.5	24666.5	25303.4	24993.5	23895.2	24041.2	24100.9	24799	25145.5	25277.4	25280.3	25555.9	24829.7	25520.4	25554.8	25147.2	24821.4	24681.6	25164.1	24729.9	24873.7	25373.2	25537.2
2.15602	24234.7	24699.8	25570.7	24931.8	24536	24999.9	24836.4	25745.7	25254	24985.5	25196.8	24816	24488	24490.3	24673.2	24835.5	24732.3	24667.1	24838.6	24860.8	24087.1	23351.4	24422.9	25543.8	24655.3	24718.3	24821.6	24694.5	25345.6	25024.9	23934.9	24072.3	24111.2	24826.7	25163.3	25317.2	25326.8	25596.6	24862.3	25548	25583.3	25171	24843.4	24720.2	25194	24755.5	24901.7	25402.8	25568.7
2.15848	24250.4	24717.4	25600.9	24961.9	24563	25049.3	24861.1	25764.8	25270.4	25017.8	25216.8	24837.7	24499.9	24515.7	24709	24854	24755.3	24666	24856.8	24879.1	24126	23379.2	24444.2	25567.5	24688.1	24732.7	24864.9	24718.6	25377.5	25061.1	23977.4	24091.8	24129.9	24852	25170.8	25347.6	25350.6	25642.3	24891.9	25575.3	25624.1	25210.6	24873.7	24753.1	25208.5	24780.7	24934.1	25432.8	25602.8
2.16093	24294.7	24744.5	25637.8	24987.7	24584.5	25097.2	24900.4	25793.9	25295.5	25046.2	25252.8	24857.6	24535.9	24555.4	24745.5	24886.8	24782.6	24705.3	24900.5	24919.2	24178.6	23407	24473.1	25597	24733.7	24781.4	24911.5	24763.7	25412.9	25096.9	24008.6	24125.9	24165	24894.7	25205.4	25372.8	25408.2	25691.8	24929.5	25612.8	25668.4	25247.1	24920.6	24779.3	25241.3	24824	24965.8	25479.5	25640.9
2.16339	24346.9	24777.4	25669	25011.4	24609.7	25118.8	24945.8	25837.9	25349.4	25091.2	25293.1	24892.5	24571.2	24584.3	24773.4	24926.5	24824.6	24734.1	24932.2	24963.9	24217.9	23451.2	24509.1	25619.1	24778.8	24825.9	24948.7	24799.8	25446.1	25138	24047.6	24145.1	24206.8	24939.4	25241.6	25398.1	25439.9	25727.7	24956.5	25651.2	25706.1	25292.6	24964.5	24804	25270.4	24866.1	24977.5	25521.2	25678.3
2.16585	24384.9	24801.1	25699	25028.4	24631.8	25131.3	24972.4	25871.5	25393.4	25112.7	25319.9	24942.9	24619.7	24611.1	24792.1	24979.6	24860.4	24774.5	24967	24995.7	24246.8	23480	24556.3	25661.8	24802	24875.1	24986.5	24812.9	25486.3	25174.5	24073.6	24169.2	24233.7	24963.9	25287.4	25416.6	25476.4	25763.1	24987.4	25689.2	25731.7	25314.8	24998.5	24813.6	25300.3	24891	25002.5	25553.2	25712
2.1683	24415.4	24837.9	25729.5	25050.6	24678.3	25156.1	24996.8	25892.3	25445.7	25153.7	25352.1	24980.5	24649.8	24656.5	24818.4	25025.1	24896.2	24804	24998	25032.5	24279.1	23511.6	24605.8	25690.3	24836.4	24923.9	25017.1	24846.4	25540.8	25222.7	24116.6	24204.3	24269.8	25001.9	25307.5	25461.6	25513.1	25796.1	25021.1	25717.8	25763.3	25346.1	25024.4	24838.9	25341.3	24924.9	25031.2	25573	25750
2.17076	24437.3	24868.6	25748.7	25069	24699.5	25179.8	25011.2	25913.8	25469.2	25181.3	25388.4	25005	24686	24684.9	24854.3	25051.3	24907.7	24828.8	25015.7	25052.1	24304.8	23527.2	24624.1	25711.8	24867.1	24954.2	25046.1	24879.7	25576.5	25257.2	24142.9	24239.5	24301.5	25023.2	25336.5	25489.4	25550.6	25818.9	25059	25749.8	25803.2	25367.3	25050.7	24865.2	25376	24973	25078	25596.7	25782.9
2.17322	24456.3	24908.8	25778.3	25098	24733.6	25213.7	25040	25934	25491.4	25223.3	25423.7	25009.4	24712.7	24709.4	24893.8	25055.5	24933	24856.5	25041.4	25098	24330.6	23533.9	24655.2	25741.1	24909.3	24983.6	25080	24916.6	25625.1	25285.1	24165.3	24273.2	24319.1	25040.8	25375.1	25534.9	25600.9	25858.3	25088.8	25793.7	25838.4	25404.2	25090.4	24908.1	25402.5	25028.8	25120.3	25620.1	25814.5
2.17567	24474.3	24943.7	25800.5	25140	24754.3	25245.6	25067.7	25966	25509.9	25246.7	25463.7	25026.6	24735.5	24715.3	24911.2	25064.7	24947.5	24870	25058.4	25115.5	24344.4	23547.3	24671.9	25768.1	24939.7	25020.8	25118.1	24955.6	25648.2	25310	24192	24295.7	24337.2	25066.7	25411.4	25549.3	25633.9	25893.7	25119.8	25841.3	25868.6	25442	25117.7	24952.1	25433.2	25050.5	25167.7	25651.4	25846.7
2.17813	24493.3	24956.2	25823.2	25168.5	24758.2	25273.2	25093.5	25991.9	25508.9	25248.3	25462.3	25049.7	24766.4	24727.9	24931.9	25062.1	24952.8	24887.2	25079	25136.1	24345.2	23570.8	24684.5	25802.5	24957.2	25046.8	25128.2	24988	25664.4	25316.1	24215.6	24324.7	24349.7	25090.5	25427.9	25573.5	25652	25917.9	25147.2	25877	25891.2	25477.8	25134.5	24981.2	25462.4	25057.7	25210	25662.4	25871
2.18059	24527.8	24989.2	25847.1	25196.3	24787.9	25306.4	25120.9	26026	25520.9	25256.5	25492	25084.5	24788.3	24752.3	24931.3	25070.9	24971	24914.2	25096	25148.2	24358.7	23588.5	24698.1	25834.6	24954	25046.8	25121.9	25007.6	25670.4	25315.6	24218.1	24348.5	24372.9	25116	25436	25570.1	25654.3	25954.4	25167.2	25898.9	25905.8	25503.6	25143.1	25007.8	25499.6	25072.4	25236.8	25686.7	25896.5
2.18304	24527.5	24999.2	25846.9	25186.5	24811.4	25313	25124.9	26032.9	25527.1	25252	25471.7	25114.7	24804.9	24776.6	24937.2	25077.8	24976.4	24927.1	25099.8	25153.4	24360.1	23598.1	24706.2	25835.4	24950	25023	25110.8	25010.2	25674.4	25318.5	24212.5	24356	24385.4	25136.1	25440.3	25566.7	25635.4	25952.1	25171.2	25894.3	25912.1	25513.6	25142	25013.4	25508.4	25099.4	25240.5	25701	25917.6
2.1855	24540.2	25010.4	25870.5	25209	24853.4	25338.8	25138.8	26059.2	25551.8	25275.1	25481.3	25134.5	24801	24802	24936.6	25094.6	24990.8	24926.2	25106.4	25159.9	24375.7	23606.3	24708.6	25836.9	24954.2	25020.6	25117	25010.2	25678.6	25328.7	24207.1	24359	24397.8	25141.3	25460.2	25570	25625.6	25965.5	25182.1	25902.5	25928.6	25510.7	25151.6	25026.9	25517.8	25113.6	25253.3	25721.6	25942.4
2.18795	24551.8	25021.7	25892.5	25210.3	24875.4	25351.6	25160.8	26068.5	25583.7	25293	25479.1	25153.3	24813.1	24808.2	24937.7	25101.8	24993.4	24924.7	25108.5	25163	24363.8	23601	24699.1	25818.7	24969.1	25025.9	25115	24997	25678.1	25349.4	24217.3	24349.3	24403.7	25138.8	25447.1	25574.2	25621.4	25955.4	25163.9	25893.4	25936.1	25496.9	25147.5	25024	25518.4	25119.3	25249.9	25743.5	25945.6
2.19041	24550.8	25009.2	25909.8	25229.2	24881.3	25345.9	25167.4	26065.2	25584	25306.5	25483	25138.8	24810.7	24782	24953	25123	24994.2	24915.6	25099.7	25144	24352.5	23603.5	24681.7	25809.5	24964.1	25022.7	25106.9	24993	25651.7	25343.2	24225.5	24347.9	24397.1	25126.9	25445	25584.4	25615.3	25947.4	25162.5	25894.3	25927	25481.3	25142.1	25026.8	25514	25109.7	25248.2	25730.8	25948.7
2.19287	24535.5	25015.4	25892	25214	24869.3	25317.6	25149.9	26038.6	25559.6	25290.1	25474.9	25134.8	24817.9	24767.5	24962	25112.1	24978.1	24925.1	25098	25125.5	24337	23597.9	24684.5	25804.4	24962.7	25019.5	25103	24996.3	25635.7	25340.2	24227.7	24346.6	24404.9	25133	25444.4	25594	25620.7	25929.4	25143.9	25876.8	25910.2	25482.8	25138.4	25020.9	25499.6	25103.8	25229.4	25739.5	25949.5
2.19532	24513.3	25005.4	25866.2	25201.7	24834.3	25282.4	25112	26002.6	25521.5	25257.3	25462.1	25109.3	24804.3	24747.3	24951.9	25098.3	24952.3	24905.5	25079.1	25098.7	24329.4	23588.5	24676.2	25772	24933	25004.2	25092.7	24975.1	25625.9	25323.3	24215.7	24329.4	24384.5	25127.2	25445.9	25576.8	25615.7	25904.2	25137.6	25869.2	25894.9	25490.2	25121.6	25018.3	25489.1	25083.5	25193.2	25733.9	25946.2
2.19778	24520.7	25001.7	25853.8	25187.1	24808.2	25255.8	25095.6	25975.8	25510.8	25238.2	25445.7	25095.3	24779.9	24751.4	24931.8	25089.6	24934.2	24902.3	25055.5	25096.7	24327.9	23578.5	24686	25768	24923.9	25000.4	25100.4	24957.7	25623	25325.6	24213.8	24325.2	24365.5	25126.7	25441.1	25569.6	25610.6	25900.2	25117.6	25850	25893.5	25484.4	25111.2	25002.7	25478	25063.8	25166.1	25719.5	25941.7
2.20024	24500.4	24967.2	25830.8	25149.1	24773.6	25218.2	25069.8	25940.4	25504.1	25199	25423.9	25058.8	24751.1	24719.2	24893.3	25075.6	24906.8	24894.8	25029	25083.1	24324.9	23553.6	24676.9	25756.9	24898.1	24977.5	25090.4	24931.2	25598	25311.3	24188.5	24309.1	24348.3	25108.7	25423.7	25547.4	25580	25891	25091.9	25824.5	25904.5	25480.4	25092	24971.9	25447.3	25035.4	25147.3	25683.3	25914
2.20269	24485.8	24927.9	25812.1	25118.4	24755.6	25184	25044.9	25921.7	25484.4	25184.4	25410.7	25041.4	24734.4	24703	24865.8	25061.7	24890.5	24881.9	25017.7	25066.1	24304	23546	24666.6	25743	24877.7	24948.8	25054.2	24916.9	25558.9	25279	24155.8	24302.8	24336	25082.5	25392.6	25522.5	25547.5	25874.3	25075.4	25796.1	25893.3	25459.8	25084.4	24932.5	25415.1	25012.8	25116.3	25644.7	25873.4
2.20515	24459.1	24900.8	25781.4	25104	24741.9	25165.4	25026.3	25911.6	25468.5	25182.9	25395.7	25030.9	24723.1	24673.9	24833.3	25044	24878.2	24864.3	25012.1	25036.7	24288.2	23540.7	24629.2	25739.4	24869.5	24925	25030.4	24917.4	25528.5	25251.4	24126.3	24298.9	24323.4	25056.8	25386.2	25504.1	25524.2	25857.2	25046.6	25776.1	25866.7	25436.8	25091.3	24900.9	25385.3	24989.6	25084.2	25626.6	25838.9
2.20761	24432.1	24877.5	25742.1	25084.6	24717.7	25159.7	25003	25896.7	25431.3	25164.7	25378.7	25025.3	24707.7	24665	24811.1	25015.5	24888.2	24826.9	24992.9	25011.9	24269.3	23529.9	24603.2	25708.3	24846.4	24912.4	25008	24907.5	25517.4	25231.6	24089.4	24284.1	24292.1	25030.2	25383.7	25484.8	25496.1	25835.5	25044.5	25746.8	25829.9	25402.5	25075.8	24871.3	25361	24967.4	25054.9	25615	25826
2.21006	24414.1	24869	25722	25078.1	24706.6	25151.7	24995.6	25903.3	25410.8	25155.7	25359.8	25030.1	24690.4	24663.7	24809.5	25009.3	24885	24799.3	24982.7	25018.4	24261.5	23517.4	24581.1	25689.6	24842.9	24907.4	25007	24908.4	25521.3	25218.4	24077.7	24258.6	24276.9	25016.2	25375.6	25471.9	25490.1	25802.2	25057	25725	25794.4	25393	25062.3	24868.2	25352	24956.7	25054.7	25607.8	25818.9
2.21252	24389	24866.4	25712.9	25076.6	24690.6	25150.5	24999.4	25896.6	25400.6	25128.6	25355.7	25019.4	24672.2	24659.9	24810.4	25008	24882.8	24788.6	24969.4	25034.4	24254.1	23500.5	24573.7	25669.8	24830.1	24899.1	24994.5	24893.6	25512.6	25206.7	24075.7	24239.5	24261.6	25018.4	25374.5	25451.5	25493.1	25781.4	25057.2	25691.3	25780.9	25367.4	25040.4	24875	25353.3	24952	25068.9	25605	25809.4
2.21497	24386.7	24875.3	25719.5	25084.2	24693.3	25154.3	25012.7	25907.1	25402.8	25128.8	25365.8	24987.8	24668	24652.6	24815.3	25009.4	24874.4	24802.1	24972.1	25041.3	24243.5	23489.8	24573.5	25659.4	24826.1	24895.4	24978.5	24878.8	25492.2	25208.2	24084.1	24226.5	24264.1	25026.1	25377.3	25444	25499.7	25775.8	25045.2	25689.7	25773.9	25372.5	25044	24870.7	25366	24946	25069.1	25592.4	25797.3
2.21743	24390.5	24887.5	25725.3	25085.8	24706.1	25152.5	25018	25908.8	25392.6	25131.5	25377.9	24976.7	24663	24665.4	24813.4	24996.4	24879.4	24819.5	24981	25035.2	24239.1	23494.6	24581.5	25660.8	24821.3	24894.7	24969.1	24868.1	25490.6	25217.7	24097	24220.9	24265.8	25037.1	25372	25466.8	25515.5	25794.4	25019.1	25685.3	25778.7	25366.9	25040.7	24890.5	25367.2	24939.2	25070.8	25581.2	25788.1
2.21989	24388.5	24879.9	25733.5	25081.4	24699.6	25147.5	24999.6	25917.1	25379.7	25123.7	25382	24975.6	24656.4	24676.8	24810.3	24981.6	24866.2	24821.1	24972.1	25011.9	24238	23502.5	24580.3	25658.7	24822.5	24888.5	24967.5	24845.3	25488.8	25211.8	24080.8	24209.3	24259.2	25032	25359.1	25474.7	25514.8	25796.2	25023.2	25687.5	25782.9	25362	25029.3	24890.4	25351	24940.2	25069.9	25565	25771.7
2.22234	24398.5	24885.2	25750.1	25092.4	24698.1	25161.6	25004.4	25928.4	25391.4	25124	25390.7	25005	24657.6	24688.7	24823.6	24984.6	24874.1	24842	24985.8	25017.1	24247.9	23497.3	24593.6	25653.7	24834.7	24879	24984.7	24837.3	25493.8	25188.7	24077	24209.6	24248.4	25021.9	25355.1	25486.9	25527.1	25805.2	25018.4	25693.9	25767.9	25349.7	25025.6	24912.7	25343.6	24945.6	25086	25549.1	25761.6
2.2248	24400.3	24858.9	25759.1	25095.2	24682	25170.3	25005.5	25920.5	25409.2	25125.4	25380.2	25007.2	24651.6	24676.6	24820.8	24992.1	24869.4	24829.6	24976	25004.4	24249.1	23481.9	24590.6	25659.2	24825.7	24879.7	24984.4	24826.9	25467	25172.2	24075.2	24196.4	24240.8	24997.3	25349.1	25487.7	25537.5	25809.1	25022.2	25694.9	25764.6	25327.5	25035.2	24893.8	25329.7	24946.1	25086.5	25534.1	25751.8
2.22726	24405.2	24842.6	25761.3	25106.1	24669	25176.8	25001.6	25901.5	25418.8	25113.7	25371.8	25003.9	24650.2	24673.1	24832.7	24999.5	24863	24822.8	24968.5	25003.5	24259.5	23493.8	24581.2	25672.4	24816.8	24878.2	24979.9	24817.1	25445	25157.6	24074.5	24202.8	24240.2	24972	25339.9	25475.4	25539	25812.1	25009.2	25682.5	25745	25313.8	25049.3	24877.9	25316.7	24928.7	25083.1	25544.2	25744.4
2.22971	24396.7	24826.6	25749.6	25084.4	24655.4	25163.9	24988.8	25874	25414.4	25087.3	25347.4	24980.7	24638.8	24651.5	24817.4	24974.1	24850	24788.1	24941.1	24985.1	24237.1	23500.1	24558.8	25668.1	24809.9	24865.8	24963.1	24813.9	25433.5	25158.4	24077.5	24191.7	24227.6	24960.2	25316.6	25447.9	25529.2	25808.5	24996.4	25669.9	25737	25318.2	25038.7	24846.5	25299.8	24935.2	25066.9	25535.1	25739.2
2.23217	24376.3	24818.1	25730.1	25061.9	24630.6	25150.2	24983.1	25839.7	25384.6	25069.2	25337	24950.2	24613.9	24625.9	24803.8	24948.3	24819.7	24770.5	24912	24968.1	24224.2	23487.9	24545.1	25644.6	24804	24851.9	24956.7	24806.2	25432.2	25159.6	24061.3	24185	24228.7	24948.7	25291.4	25421.5	25512.9	25800.2	24983	25651.2	25705.6	25319.1	25014.6	24835.4	25293.2	24917.1	25044.9	25534.1	25737.8
2.23463	24366.1	24816.7	25727.7	25047.6	24624.1	25135.4	24986.4	25823.1	25375.3	25062.1	25328.9	24937.8	24612.7	24617.2	24794.4	24939.5	24816	24765.5	24905.1	24957.9	24209.4	23477.4	24529.5	25614	24801.1	24835.2	24957.9	24801.8	25444	25162.1	24055.3	24181.2	24223.7	24954.9	25277.6	25411.2	25468.1	25776	24986.1	25659.8	25694.3	25316.6	25008.7	24811.5	25303.5	24910.9	25032.3	25515	25737.6
2.23708	24337.3	24796.4	25712	25031.8	24594.5	25104.2	24978.3	25810.6	25362.2	25045.6	25313.4	24923.5	24592.8	24600.1	24777	24938	24797.8	24742.1	24891.4	24948	24188.9	23462.6	24509.7	25594.5	24781.3	24822.6	24943.1	24785.7	25446.9	25144.7	24050.9	24175.2	24221.3	24948.7	25263.7	25407.3	25442.8	25752.7	24973.6	25648.3	25685	25295.4	24991.7	24797.5	25307.8	24883	25010.7	25500.5	25723.8
2.23954	24321.9	24778.9	25703.2	25007.8	24577.7	25097.7	24952	25800.1	25349.6	25034.9	25293.5	24927.4	24593.6	24597.9	24771	24943	24795.3	24729.9	24900.5	24941.9	24167	23439.9	24498.5	25588.4	24785.5	24827.1	24928.7	24782.5	25442.5	25121.6	24046.5	24167.7	24214.3	24939.4	25252.2	25403.5	25407	25730.6	24958.4	25645	25696.9	25275.1	24963.3	24806.6	25301.1	24874.8	24999.2	25497.3	25697.1
2.24199	24318.5	24763.3	25673.4	25000.8	24567.6	25087.9	24926.2	25794.9	25333.2	25021.3	25286.2	24919.9	24584.9	24581.7	24762	24940.3	24793.9	24723	24890.1	24940.1	24158.9	23418.5	24512.7	25592.8	24788.6	24835.7	24935.5	24771.6	25442.6	25104.9	24039.8	24164.3	24206.6	24932	25237.1	25396.8	25398.2	25713.2	24937.7	25647.8	25711.2	25264.3	24946.6	24818.7	25295.3	24871.3	24999.8	25494.8	25698.7
2.24445	24309.4	24760.3	25647	24984.2	24556.3	25075	24918.1	25790.3	25312.5	25019.2	25268.9	24896.7	24582.6	24559.8	24754.6	24930.4	24807.5	24728.9	24882.3	24934.4	24154.5	23402.6	24509.5	25592.3	24785.4	24838.9	24929	24756.9	25420.3	25096	24035.1	24145.3	24192.6	24928.6	25214.9	25376.9	25380.2	25704.9	24916.9	25654.3	25700.4	25252.6	24944.6	24819	25267.5	24864.4	25001.7	25494.4	25702.6
2.24691	24320.1	24754.4	25625.4	24988.3	24563.4	25072.4	24923.9	25790.3	25296.9	25026.2	25258.8	24891	24587.9	24563.4	24735.3	24926.6	24812.7	24733.6	24885.3	24926.9	24151.7	23405.1	24508.9	25596.7	24785.7	24830.2	24937.2	24758.3	25415.1	25102	24023.8	24144	24180.2	24927.8	25215.3	25365.3	25386.6	25708.5	24910.9	25654.1	25688.3	25266.9	24951.6	24796.9	25268.6	24855.4	25020.8	25496.7	25699.4
2.24936	24316.7	24749	25627.8	24988.2	24548.8	25059.3	24921	25786.7	25285.9	25026.4	25250.3	24877.9	24596.6	24549.1	24714.4	24911.8	24795.5	24721.5	24874.6	24891	24138.1	23404	24486.5	25585.1	24769.7	24813.8	24917.3	24749	25399.2	25096.8	24015.9	24133	24173.6	24915.8	25202.7	25351.9	25382.9	25700.9	24900.8	25637.6	25672.5	25261.5	24953.1	24783.3	25251	24831.1	25020.9	25489.4	25681.5
2.25182	24317.7	24748.6	25647.2	24992.3	24554.7	25061.9	24918.8	25784.3	25296.6	25009	25259.7	24881.1	24582.7	24559.3	24691.7	24897.8	24788	24713.6	24876.9	24875.6	24141.6	23385	24484.4	25579.4	24755.5	24804.8	24910.7	24760.5	25396.4	25102	24012.8	24138.2	24176.9	24920.9	25209.3	25335	25390.9	25704.1	24908.7	25617.7	25680.6	25256	24948.6	24776.4	25261.8	24830.2	25010.3	25497.6	25677
2.25428	24307.2	24749.7	25664.5	24981.5	24555.9	25064.9	24902.4	25787.1	25306.8	25001.3	25266.7	24877	24573.9	24560.9	24684.9	24897.2	24772.4	24687.1	24868.9	24871.4	24137.3	23391.5	24480.1	25613.1	24748.6	24807.3	24909.3	24759.5	25394.5	25092.3	24014.3	24147.2	24182.7	24911.6	25212.4	25325.2	25397.9	25713.8	24912.7	25598.6	25685.2	25240.7	24946	24780.2	25274.9	24836.1	24998.1	25481	25683.8
2.25673	24296	24729.4	25663.5	24984.1	24572.5	25061.9	24895.1	25786	25313.3	24990.2	25255.4	24874.7	24556.4	24568.7	24682.4	24899.1	24764	24681	24861.3	24885	24128.5	23377.3	24469.4	25613.3	24741.5	24803.9	24907	24774.4	25404.1	25102.7	24013.7	24156.7	24166.3	24917.5	25217	25331.8	25409.2	25716.6	24927.8	25595.8	25676.4	25218.6	24949	24776.2	25284.9	24845	24985.5	25474.4	25689.4
2.25919	24287.8	24730.6	25652.3	24996.4	24589.4	25062.2	24889.8	25789.9	25312.1	25005.5	25258.5	24878.5	24561.4	24583.1	24691.6	24906.3	24751.3	24677.7	24863.8	24906.9	24135.5	23370.9	24467.4	25600.2	24755.5	24804	24910.4	24779.2	25420.8	25117.2	24020	24159.9	24181.3	24910.1	25235.4	25337.5	25428.8	25723.9	24930.5	25620.2	25668.9	25223.1	24957.5	24779.3	25290.1	24848	24990.9	25475.8	25695.4
2.26165	24277.7	24732.6	25642.2	24995.8	24589.6	25057.1	24901.6	25786.2	25316.6	25020.6	25260.7	24881	24559.3	24577.7	24696.8	24904.9	24755.1	24682.1	24864.1	24929	24133	23357.9	24466.3	25556.8	24760.4	24789.5	24903.9	24773.2	25421.5	25123.2	24017	24153.3	24176.5	24915.9	25240.7	25336.7	25432.7	25730.5	24926.5	25614	25656.7	25246.5	24963.4	24770.2	25283.1	24857.3	24995.4	25490.6	25693
2.2641	24284.3	24759.5	25633.1	25000.3	24589.5	25079.9	24928.4	25783.9	25327.7	25036.3	25269.4	24895.3	24578	24574.2	24705.9	24909.3	24767.6	24698.1	24878.5	24931.3	24143.1	23374.5	24482.8	25568.4	24785.8	24789.8	24912.1	24782.3	25424.8	25118.3	24014.5	24161.1	24188.5	24921.5	25274.1	25343.4	25426.7	25750.8	24924.3	25627.3	25675.4	25277.8	24965.3	24786	25270.4	24867.3	24995.5	25512.9	25715.1
2.26656	24298	24778.7	25635	25010.5	24598	25099.2	24946.4	25786.8	25337.8	25050.6	25268.1	24901.1	24588.3	24579.9	24717.2	24920	24778.2	24713.5	24893.6	24945	24161.7	23402.4	24494.3	25595.8	24797.8	24799.5	24915.3	24791.9	25427.9	25123.1	24010.3	24161.2	24194.7	24923.9	25292.7	25344.8	25431	25756.4	24931.3	25627.9	25693.1	25289.1	24973.3	24793.3	25273.2	24878.7	25009.5	25525.9	25730.2
2.26901	24314.6	24794	25644.3	25013.4	24603.5	25104.4	24944.2	25801.6	25339.8	25058.7	25263.8	24907.2	24607.6	24598.6	24732.6	24926.8	24784.1	24729.3	24912.3	24955.6	24176.5	23430.6	24514.8	25621.3	24800.5	24820.6	24920.1	24804.9	25437.8	25126.8	24022.2	24166.2	24204.8	24932.8	25302.9	25369.5	25441.2	25755.6	24962.2	25636.4	25712.6	25288	24970.4	24805.6	25287.5	24877.7	25016.6	25529.3	25741.2
2.27147	24328.3	24797.2	25671.7	25035.5	24622.3	25124.2	24957	25819.5	25362.5	25061.7	25280.4	24922.5	24619.7	24622.5	24767	24934	24789.5	24742	24938.4	24965.7	24204.6	23447.3	24531.3	25638.8	24804.1	24844.9	24931.8	24812	25457.5	25144.9	24034	24165.4	24217.4	24949.1	25310.1	25391.6	25452.5	25752.2	24989.4	25641.4	25731.3	25313.6	24976.8	24829.7	25302.9	24890.7	25044.2	25534.1	25758.3
2.27393	24338.1	24795.9	25684.1	25039.5	24631.1	25134.7	24952.1	25832.4	25377.7	25074.4	25301.3	24935.6	24625.9	24622.8	24787.3	24923.7	24803.1	24756.8	24940	24967.4	24205.1	23445.8	24536.4	25634.5	24797.7	24848.8	24953	24820.3	25468.2	25165	24038.6	24165.2	24224.8	24959.8	25319.3	25406.1	25449.7	25759.4	25006.9	25648	25743.3	25332.8	24968.2	24837.2	25309.2	24903.3	25058.3	25529	25769.2
2.27638	24356.3	24812.8	25696.5	25063.6	24645.7	25150.4	24957	25857.9	25395.4	25093.7	25319.7	24955.2	24638.2	24635.7	24811.4	24945.7	24829	24771.4	24956.9	24969.9	24226.1	23449.6	24546.8	25663.8	24817.7	24866.5	24980.4	24839.7	25495.7	25186.9	24064.7	24198.3	24248.2	24985.8	25336.1	25419.8	25466.1	25770.1	25027.9	25680.2	25777.6	25345.7	24986.7	24860.7	25316.8	24916.9	25074.6	25541.6	25783.2
2.27884	24384.1	24836.2	25708.6	25080.6	24658.6	25165.1	24969.2	25881.2	25393.6	25124.5	25344.8	24970.5	24651.1	24648.1	24823.8	24973.2	24851	24786.5	24962.6	24987.1	24223.1	23451.9	24558.8	25694.1	24837.7	24883	25012.5	24846.5	25526.2	25211.8	24068.8	24235.3	24267	24997.8	25361.9	25435.6	25473.7	25778.1	25041.6	25701.3	25806.5	25355	24999.8	24870.9	25336.9	24942.3	25087.4	25551.3	25801.5
2.2813	24406	24863.9	25719.9	25095.8	24666.4	25178	24997.3	25902.5	25411.4	25138.8	25358.5	24989.4	24656.4	24667.4	24836.5	24999.7	24853.2	24801	24967.1	24998.9	24237.7	23465.5	24563.8	25725.9	24851.3	24914.4	25038.9	24868	25539.6	25233	24088.5	24261.2	24276.6	25004.3	25384.1	25446.5	25482.7	25801.3	25068.9	25710.5	25824.9	25360.7	25016.1	24897.4	25363.3	24965.7	25096.2	25571.5	25814.9
2.28375	24432.8	24882.1	25741	25100.7	24687.4	25179.7	25029.4	25912.2	25425.2	25153.7	25372.2	25009.9	24665.4	24678.4	24857.8	25022.9	24876	24825.4	24969.8	25034.8	24250.6	23483.5	24579.1	25733.3	24870.1	24938.7	25050.5	24903.9	25550	25252.2	24100.7	24268.5	24303.8	25021	25407.9	25475.8	25515.1	25827.4	25076.6	25717	25846	25378.1	25039.6	24922.2	25396.3	24986.5	25105.9	25594	25835.2
2.28621	24439.8	24885.2	25753.7	25117.9	24699.6	25186	25028.5	25922	25424.4	25156.4	25375.6	25024.6	24686.3	24693.9	24859.4	25025.8	24882.6	24848.9	24982.9	25041.4	24247.5	23510.3	24598.8	25728.6	24871	24966.6	25062.8	24919.4	25565.3	25252.5	24107	24267.3	24306	25049	25412.9	25483.7	25543.2	25851.4	25086.4	25718.2	25835.4	25385.3	25071.9	24938.9	25420.9	25000.3	25111.9	25613.6	25855.4
2.28866	24453.4	24901	25789.7	25135.8	24716.7	25215.5	25050.7	25940.5	25438.7	25170.2	25379.1	25041	24716.1	24709.4	24880.8	25049.8	24910.9	24871.8	25012.1	25071.5	24284.7	23541.2	24625.2	25744.5	24883.6	24987.9	25072.5	24937.1	25582.9	25264.1	24133.9	24291	24332.9	25079.5	25427.7	25504.6	25564.4	25879.1	25096.1	25745.3	25848.4	25407	25102.6	24959.6	25461.3	25018.6	25126	25640.9	25865.9
2.29112	24471	24924.3	25818.8	25168.1	24733.6	25229	25072.2	25964.7	25464.6	25201.2	25390.9	25068.8	24727.9	24727.1	24900.6	25057.8	24941.6	24877.9	25046.6	25078	24297	23568.3	24639.8	25757	24903.7	24993.2	25083.2	24931.3	25611.3	25281.2	24152.1	24322	24346.9	25087.6	25434.3	25510.7	25576.6	25897.7	25119.4	25774.1	25855.9	25423	25133	24978.2	25471.2	25042.7	25151.3	25674.5	25891
2.29358	24490.3	24954.6	25848.2	25182.5	24750	25244.7	25102.2	25977.9	25492.5	25221.3	25413.8	25092	24737.9	24734.8	24933.8	25087	24963.7	24890.6	25066.9	25092.9	24321.4	23575.6	24648.9	25782.1	24933	25003.3	25092.9	24941.1	25619	25286.1	24172.2	24350	24360.8	25067.6	25440.1	25529.7	25579.4	25912.2	25147.5	25806.6	25880.4	25441	25152.7	24995.8	25497.2	25076.3	25186	25705.1	25919.8
2.29603	24521.5	24999.7	25874.7	25199.3	24774.6	25247.2	25125.9	26003.9	25516.5	25244.8	25433.2	25105.8	24750.3	24758.6	24948.5	25105.6	24989.2	24915.6	25076.9	25114.5	24345.2	23586.5	24670.1	25797.5	24957.6	25006.9	25121.3	24958.3	25657	25315.5	24189.7	24376.4	24370.1	25069.9	25461.1	25560.3	25598	25933.4	25161.6	25836.3	25908.2	25461.3	25183.2	25019.4	25518.7	25105.4	25208.7	25737.1	25963.3
2.29849	24537.7	25024.7	25883	25209.4	24798.3	25271.1	25148.1	26015.2	25540	25248.4	25463.4	25100.9	24771	24779.8	24961.5	25128.4	25005.5	24935.2	25083.4	25119.3	24365.5	23603.4	24695.4	25810.6	24969.8	25023.9	25151.8	24981.4	25669.8	25336.5	24208.4	24390.7	24372.9	25091.6	25472	25586.5	25613.9	25931	25176.6	25843.5	25913.4	25487.4	25195.5	25039.7	25550.8	25127	25223	25768.7	25995.5
2.30095	24561	25040	25904.9	25230.5	24824.5	25293.8	25172.5	26050	25571.4	25266.2	25505.7	25102.1	24805.4	24816.4	24980.4	25142	25028.5	24960.8	25108.8	25136.1	24386.5	23639.9	24711.5	25843.4	24992.5	25036.7	25163.5	25011.6	25698.4	25377.3	24239.8	24412.3	24392.9	25143.3	25496.3	25624.5	25637.8	25962	25192	25863.8	25942.5	25520.3	25215.3	25070.5	25578.8	25162.9	25255.8	25809.8	26038.6
2.3034	24586.2	25042.7	25927.5	25252.5	24848.8	25319.9	25189.4	26069.7	25605.9	25284	25534.1	25119.1	24824.9	24830.2	25006.3	25174	25048.1	24960	25126.8	25152	24397.6	23653.3	24729.2	25849.7	24996.5	25057.3	25169.6	25024.6	25712.6	25405.1	24264.8	24430	24421.4	25191.6	25516.9	25650.7	25662.9	25965.1	25215.2	25886.3	25964.7	25544.2	25240.7	25095.2	25597.7	25196.6	25295.6	25842.9	26059.7
2.30586	24615.4	25048.1	25947.3	25280.7	24874.8	25348	25191.5	26094.1	25629.8	25308.2	25563.9	25152.6	24850.4	24850.9	25038	25192.1	25054.6	24969.5	25146.9	25166.8	24416.9	23665.6	24750.6	25873	25023.3	25085.8	25193	25044.5	25735.3	25423.5	24290.3	24445.1	24445.8	25226.3	25533.7	25663.2	25685.6	25985.3	25236.9	25916.6	26001.6	25572.6	25275.8	25130.2	25627	25233.3	25349.8	25874.9	26096.5
2.30832	24637.7	25069.1	25962.1	25317.3	24891.5	25375	25204.7	26099.1	25657.7	25340.6	25584.9	25185.8	24864.7	24884	25051.3	25207.1	25071.8	24990.7	25171.4	25182.9	24454.5	23680.6	24781.5	25903.9	25052.8	25113.2	25223.6	25077.5	25757.4	25441.2	24317.3	24445.3	24469.3	25255.3	25561.2	25688.2	25711.6	26016.1	25259.1	25942.3	26030.3	25608	25303.5	25171	25654.9	25253.8	25398	25931.9	26139.6
2.31077	24653.3	25082.6	25987.2	25349.2	24901	25393.9	25216.9	26121.4	25674.4	25362.1	25593.8	25208.3	24875.6	24897.7	25048.6	25221	25090.2	25002.1	25195.5	25201.2	24478.4	23698.7	24818.5	25931.5	25085	25127.1	25259.6	25122.9	25767.4	25454	24332.4	24450.6	24495.4	25276	25573.9	25723	25738.1	26037.6	25270.4	25968	26048.9	25622.1	25328.1	25197.1	25683.2	25287.7	25422.1	25973.2	26199.1
2.31323	24669.9	25107.6	26026.5	25393.9	24919	25413.3	25253.8	26155.4	25696.3	25394	25615.8	25243.7	24895.2	24918.3	25065.5	25243.7	25127.3	25027.7	25229.7	25237.6	24496.8	23727.9	24852.8	25982.3	25109.2	25138.3	25296.1	25158.9	25788.1	25474.5	24347.5	24461.1	24531.7	25293.8	25593.6	25769	25773.1	26071.8	25301.8	26012.7	26070.6	25646.7	25359.1	25219.5	25711.3	25334.8	25458.5	26027.2	26259.2
2.31568	24685.3	25142.5	26054	25403.5	24936.5	25449.4	25278.7	26206	25703.8	25418.8	25634.9	25267.3	24924.8	24926	25094.8	25268.7	25144.5	25048.2	25266.9	25267.6	24497.6	23754.2	24870.9	25994	25124.6	25169.7	25314.2	25174.7	25803.5	25489.4	24360.5	24498.3	24559.8	25307.1	25619.2	25777.1	25784.7	26098.1	25333.5	26055.1	26093.9	25673.6	25398.6	25248.2	25734.1	25372.8	25497.4	26062.7	26319.3
2.31814	24697.3	25173.1	26081.3	25421.4	24972.4	25478.4	25322.1	26233.7	25727.4	25450.7	25670.4	25292.8	24972.7	24951.9	25123.9	25304.6	25169.2	25076.2	25291	25296.2	24524	23773.6	24889.3	26019.6	25138.3	25210.1	25322.7	25182.4	25827.2	25518.2	24378.6	24550.9	24574.4	25325.3	25648	25792.3	25801.2	26143.6	25369.9	26093.8	26127.1	25690.8	25425.7	25284.4	25774.2	25400.7	25559.3	26114.9	26380
2.3206	24736	25208.1	26102.3	25430.7	25003.2	25515	25356.5	26263.6	25756.3	25484.9	25701.5	25320.3	24998.2	24982.7	25153.4	25333.4	25205.9	25089.4	25316.3	25314.8	24565.2	23794.2	24908.1	26033	25168.7	25262.1	25343.3	25201.1	25852.5	25546.9	24413.2	24583.2	24593.5	25355.4	25696.6	25817.2	25836	26191.5	25400.9	26132.7	26158.5	25734.5	25458.9	25330.8	25822.3	25432.9	25607.2	26159.9	26444.5
2.32305	24764.5	25235.7	26123.5	25462.2	25041.1	25535.8	25374.5	26294.5	25774.1	25525.5	25716.5	25350.3	25024.1	25007.1	25176	25359.7	25237.9	25114.5	25336.1	25332.4	24593.5	23801.9	24923.2	26050.4	25186.7	25284.2	25362.3	25219.2	25878.8	25571.2	24445.5	24608.4	24631.9	25387.9	25726.2	25848.8	25868.9	26227.2	25427.8	26144.4	26192.4	25775.8	25481.6	25358.3	25878.5	25471.7	25640	26196.3	26495.2
2.32551	24788	25269.5	26163.4	25493.5	25073.5	25566.1	25407.7	26327.7	25812.8	25579.7	25747.1	25383.7	25051.9	25045.2	25212.9	25394.9	25269.5	25158	25360.2	25365.6	24626.5	23825.6	24955.5	26083.5	25222	25325.9	25409.6	25266.8	25916.6	25605.2	24499.7	24644.4	24674.3	25439.5	25763.4	25877.4	25905.9	26269.8	25454.4	26178	26241.6	25828.8	25511.6	25397.2	25932	25512.2	25682.4	26242.7	26547.1
2.32797	24809.3	25306.9	26196.4	25521.7	25106.7	25595.8	25442	26342.9	25834.6	25605.2	25764.7	25406.4	25081.4	25068.6	25238.1	25414.9	25279.5	25195.7	25379.1	25402.5	24642.9	23852.1	24976	26105.9	25256.1	25353.6	25448.1	25302.4	25947	25638.1	24523.2	24667.5	24711.8	25457.7	25786.5	25916.7	25937.8	26298.6	25487	26198.7	26285.3	25860.1	25532.7	25438.3	25965	25551.4	25706.3	26297	26577.1
2.33042	24855.1	25335.2	26225.3	25541.5	25140	25631.3	25491.8	26371	25872.5	25626.4	25802.1	25435.2	25119.1	25095.5	25263.1	25451.7	25294.6	25237.5	25410.7	25449.2	24684.6	23881.8	25010.1	26144.3	25309	25372.1	25483.4	25339.3	25970.6	25676.1	24543.5	24691	24737.1	25477.2	25817.7	25948.4	25983.8	26350.3	25522.6	26229.3	26322.7	25899.2	25560.2	25484.3	25995.6	25595.4	25747.7	26351.6	26612.5
2.33288	24902.2	25358	26246.7	25572.6	25174.7	25666.9	25503.7	26398.5	25893.3	25635.3	25850.5	25464.6	25144.4	25112.1	25292.5	25481.8	25331.4	25276.1	25441.7	25475.6	24708.4	23921.2	25047.5	26180.9	25342.7	25389.5	25515	25366.4	26006.1	25710.5	24563.2	24717.5	24763.7	25510.6	25858.9	25996.1	26026.4	26385.5	25563.4	26270.9	26363.8	25938.2	25595.1	25536.9	26019.9	25635.2	25782.6	26390.4	26660.7
2.33534	24923.8	25403.4	26250.2	25594	25198	25685.6	25505.1	26423.6	25904.9	25643.6	25884.4	25491.6	25169.1	25123.5	25317.8	25501.9	25354.3	25305.2	25465.4	25492.6	24720.6	23958.4	25070.7	26212	25372.8	25422.5	25532.1	25377.1	26038.5	25732.7	24586.9	24741.6	24779.9	25545.8	25887.5	26008.4	26045.1	26403.3	25599	26293.4	26398.1	25965.4	25634.4	25564.3	26054	25652.9	25820.8	26420.1	26700.2
2.33779	24957.2	25433.9	26267	25623.6	25213.7	25716.7	25534.1	26452.8	25931.4	25661.7	25909.3	25530.3	25197	25151.5	25344.7	25536.3	25401	25347.6	25491.3	25518.2	24736.8	23980.2	25097.6	26239.1	25400.3	25466.8	25558.2	25407.1	26078.9	25758	24616.2	24773.7	24808.7	25578.7	25921	26037.9	26067.7	26409.5	25622.9	26326.4	26441.6	25992.8	25681.5	25596.8	26087.6	25676	25848.7	26449	26735.7
2.34025	24967.7	25441.4	26286.6	25642.1	25221.6	25734.3	25541.2	26483	25957.7	25678.4	25924.7	25533.6	25207.5	25172.4	25361.6	25537.5	25409	25370.6	25489.1	25534.8	24760.4	23991.8	25104.6	26246	25413.9	25483.6	25574.6	25422.1	26101.8	25772.5	24646.1	24780.5	24814.9	25597.6	25946.9	26052.7	26091.7	26414.1	25640.8	26335	26457.1	26014.8	25714	25598	26105.2	25689.9	25880.4	26464	26737.3
2.3427	24980.2	25445.2	26316.1	25670.6	25239.1	25768.4	25578.6	26518.4	25989	25707	25943	25554.6	25221.8	25197.5	25387.9	25545.5	25434.6	25397.7	25505.8	25548.2	24794	24008.4	25115.4	26271.8	25452	25485.4	25601.5	25443.8	26130.2	25803	24669.2	24800.9	24841	25626.7	25970.7	26087.2	26116.1	26443.5	25664.3	26358.1	26478.1	26032.3	25746.4	25611.1	26118.9	25719.5	25900.1	26483.4	26754.4
2.34516	24989.6	25455	26340.4	25698.9	25274.3	25802.2	25608.1	26536.5	26025.7	25731.6	25972	25578.4	25252.5	25218.2	25425.6	25562.2	25450.1	25402.9	25524.3	25566.8	24814.2	24029.5	25136.6	26296	25473.1	25498.3	25622	25454.9	26157.4	25823.2	24697.7	24817.2	24856.4	25643.3	25994.4	26111.6	26127.4	26459.1	25691.5	26378.4	26507.4	26051.6	25776.6	25615.5	26131.5	25730.4	25912.1	26492.5	26768.1
2.34762	25004.3	25476.2	26373.9	25708.8	25305.8	25827.8	25633.2	26551.2	26063.2	25742.3	25992	25612.4	25279.1	25240	25460.9	25603.5	25464.5	25409.8	25566.1	25592.7	24830.1	24051.3	25156.3	26318.2	25474.5	25509.9	25635	25477.7	26164.1	25846.2	24701.1	24840.9	24866	25649	26003.4	26120	26131.5	26475.6	25712.7	26392.3	26526.8	26064.8	25788.1	25627.1	26138.2	25748.7	25906.4	26493.4	26780.9
2.35007	25021.4	25486	26391.9	25717.9	25329.1	25837.9	25645.7	26570.4	26089.7	25763.1	26029.1	25630	25299.9	25282.3	25487.6	25646.4	25476.2	25420.3	25604.2	25627.8	24847.2	24088.7	25176.5	26344.9	25484.1	25533.1	25645	25509.1	26173	25863.8	24718.8	24852.2	24882.5	25664.7	26011.9	26141.3	26145	26480.2	25721.3	26416.6	26537.9	26092.2	25802.7	25643.6	26158.3	25769.6	25905.2	26497.1	26781.4
2.35253	25043	25506.2	26406.5	25735.1	25353.8	25856	25643.9	26586.7	26099.4	25776.2	26043.4	25642.7	25303.5	25307	25489.9	25674.9	25487.7	25433.9	25633.2	25642.1	24869.5	24116.1	25201	26353.9	25494.4	25547.4	25657.5	25515.9	26176.5	25870.4	24734.6	24863.6	24895.1	25679.2	26022.9	26139.2	26153.6	26493.3	25732.5	26421.2	26543.2	26091.1	25798.7	25648.6	26183.4	25779.6	25904.6	26498.7	26764.3
2.35499	25071.1	25533.7	26422.2	25767.3	25366.9	25869.1	25651.7	26603	26106.3	25804.9	26052.8	25664.2	25308	25352.3	25510.1	25687.4	25515.5	25460.3	25649.9	25663.1	24905.5	24148.9	25222.6	26381.1	25523.9	25581.3	25659.6	25524.9	26196.7	25893.6	24768.4	24875.8	24917.9	25697.6	26040.7	26156.9	26173.1	26526.5	25733.3	26425.1	26548	26094.5	25820.7	25652.1	26204.9	25779.2	25920.3	26508	26752
2.35744	25083.1	25560.5	26446.1	25786.5	25367.7	25874.3	25675.3	26613.8	26114.2	25826.9	26058.2	25669.8	25319.9	25365.6	25520.2	25695.3	25526.6	25480.5	25646.4	25663.8	24913.2	24154.2	25245.8	26382.5	25531.6	25618	25677.4	25534	26213.8	25908.9	24797.4	24889.9	24922.6	25716.3	26057	26167	26193.6	26552.1	25753.8	26443.4	26568.8	26098.4	25848.2	25660.6	26206.5	25774.3	25935.7	26514.8	26747.5
2.3599	25076.3	25586.1	26460.9	25791.7	25356.1	25880	25695.4	26618.2	26116.9	25853.3	26071.6	25676.5	25340.2	25372.5	25533.3	25691.3	25541.4	25496.1	25631.9	25667.2	24913.4	24156.9	25253.1	26408.3	25541.8	25649.5	25695.4	25558.1	26230.4	25927.9	24811.4	24907	24931.3	25725	26074.2	26178.6	26214.1	26571.4	25777.6	26480.9	26582.6	26104.4	25846.6	25676.5	26204.2	25767.9	25945.5	26510.9	26743.6
2.36236	25088.7	25599.8	26481.1	25802.9	25374.5	25889.2	25719.6	26640.3	26132.1	25858.3	26078.9	25680.7	25371.9	25375.1	25538.5	25700.2	25557	25504.7	25653.3	25680.9	24923.2	24160.9	25251.4	26433.1	25556.4	25664.1	25733	25593	26246.8	25935.7	24832.9	24935.1	24963.6	25732.3	26083.3	26197.2	26245.6	26588.4	25796.2	26513.1	26587.5	26118.1	25850.2	25693.5	26197.5	25785.8	25960.6	26531.1	26759.9
2.36481	25099.3	25590.2	26490.3	25816.8	25398.1	25904	25730.8	26652.5	26146	25864.9	26083.3	25705.8	25388.5	25371.8	25547	25705.2	25570.8	25500.4	25684.5	25698.5	24929	24164.1	25258.4	26449.8	25563.7	25676.7	25770.8	25624.5	26267.2	25936.8	24825.9	24955.5	24992.6	25750.5	26073.7	26207.9	26270.4	26594.7	25818.5	26520.7	26596.8	26120.1	25847.1	25690.3	26185.4	25782.1	25961.1	26523.5	26762.7
2.36727	25131.8	25578.7	26510.2	25842.6	25415.7	25932.8	25738.5	26694.5	26168.7	25869.9	26104.7	25728.8	25407.8	25382.2	25555.4	25744.8	25588.1	25520.3	25721.9	25735.1	24964.6	24173	25279.8	26462.7	25580.1	25696.9	25797.9	25644.5	26301.5	25967.1	24841.5	24992.6	25028.3	25765.9	26088.3	26227.5	26299.4	26610.7	25814.6	26516.5	26616.1	26144.7	25868	25708.5	26193.6	25788.1	25961.3	26534.3	26756.7
2.36972	25158.7	25600.8	26525.6	25884.3	25439	25941.3	25752.7	26722.8	26189.6	25889.4	26135.4	25755.3	25424.8	25399.6	25574.9	25778.6	25605.5	25534.9	25723.8	25750.6	24985.9	24191.4	25298.7	26469	25596	25712.6	25824.1	25666.7	26334.9	25986.9	24856.8	25011.1	25047.7	25797.7	26113.6	26255.7	26315	26627.4	25836.8	26542.2	26629.4	26150.2	25872.5	25737.8	26198.3	25789.8	25961.9	26532	26748.7
2.37218	25192.9	25634.3	26536.8	25923	25446	25952.6	25768.3	26753.3	26219	25920.9	26170.8	25778.7	25451.2	25433.7	25615.6	25806.9	25624.5	25572.7	25733.1	25767.6	25016.8	24207.5	25336.1	26501	25630.4	25727.3	25832.6	25670.7	26356	26011.8	24886.6	25043.9	25070.6	25817.7	26146.7	26279.2	26326.5	26652.3	25835.8	26555.3	26651.7	26181	25887	25756.9	26219.6	25791.3	25964.8	26539.5	26759.5
2.37464	25226	25683.1	26544.7	25955	25485.8	25957.5	25790.6	26770.9	26240.7	25947.7	26186	25809	25468.2	25461.3	25644.9	25826.3	25652.2	25601.5	25742.9	25791	25034.1	24232.1	25364.8	26541	25663	25741.1	25851.6	25686.8	26381.5	26029.7	24914.2	25069.3	25082.6	25845.4	26178.4	26303.5	26341.2	26678.7	25874.5	26584	26670.6	26199.9	25911.8	25779.2	26239.3	25819.2	25975.2	26542.8	26792.6
2.37709	25237.3	25716.1	26567.6	25959.4	25495.6	25973.9	25824.9	26789.2	26256.9	25963.2	26209.1	25831.3	25485.3	25483.6	25665.6	25835.6	25675	25629.7	25764.4	25810.4	25054.8	24247.2	25394.5	26573.2	25699.2	25760.4	25874	25702.2	26381.3	26050	24935.6	25085.8	25095.1	25867.3	26189.5	26326.7	26356.4	26702.4	25886.5	26584.1	26696.8	26217.9	25939.1	25782	26256.6	25834.9	25983.3	26542.1	26800.3
2.37955	25269.1	25746.9	26593.2	25958.3	25523.8	25991	25860.9	26821.8	26278.7	25990.8	26229.9	25851.9	25496.7	25511.8	25689.8	25852	25692.6	25649.6	25798.4	25845.3	25079.9	24273	25427.6	26596.5	25741.3	25789.9	25902	25735.3	26406.9	26076.8	24948.1	25109.9	25128.4	25896.9	26214.5	26351	26385.6	26735.3	25914.4	26602.3	26722.3	26242.2	25958.3	25797.5	26275.5	25862.4	26013.8	26567.4	26810.9
2.38201	25285.6	25770.1	26635.6	25973.4	25516.8	26030.5	25896.6	26837.2	26303	26007.4	26249	25878	25506.8	25530.8	25705.2	25875.2	25712.8	25670.5	25834.2	25876.7	25097.4	24296.3	25454.3	26627.5	25770.8	25808.8	25919.5	25768.6	26431.1	26120.7	24971.8	25139.9	25165.3	25918.1	26237	26385.2	26402.1	26751.6	25928.3	26617.5	26757.2	26267.1	25968.1	25806.1	26284.5	25889.3	26030	26588.7	26807
2.38446	25300.1	25779.6	26664.4	26001	25543.6	26060	25917.2	26854.6	26344.7	26034.9	26265	25912.2	25534	25565.8	25739	25914.9	25738.2	25690.5	25871.1	25898	25117.9	24322.6	25477.7	26661.2	25795.3	25828.1	25932.4	25787.5	26455.7	26158.1	24997.8	25169.1	25195.4	25944.1	26272.5	26406.6	26435	26788.9	25945.6	26639.1	26775	26299.9	25975.5	25821.1	26295	25914.9	26058.1	26600.9	26819
2.38692	25309.8	25805.5	26699.6	26039.8	25575.5	26102.1	25938.7	26868.8	26369.1	26070.6	26297.4	25944.5	25573.6	25591	25768.3	25946.2	25778.6	25709.7	25897.2	25918.5	25138.1	24349.7	25508.2	26707.5	25816.2	25858	25960.2	25822.8	26487.1	26191.8	25032.7	25174	25200.6	25951.9	26303.3	26434.9	26465.1	26821.2	25979.4	26665.7	26782.5	26332.4	25994.2	25838.6	26322.8	25942.2	26077	26611	26839.6
2.38938	25333.5	25834.1	26727.2	26064.1	25611.1	26133.2	25935.8	26891.9	26395.6	26103.8	26330.6	25989.2	25600.7	25609.9	25798.6	25960.8	25807.9	25720.1	25894.9	25939.3	25159.3	24369.5	25525.6	26710.3	25840.1	25895.5	25972.4	25839.5	26499	26222	25055.6	25191.7	25207.5	25969.8	26327.5	26452	26482.8	26850.2	25990.7	26690.7	26783.5	26360.2	26005	25854.6	26321.4	25952.9	26095.4	26614.2	26851.8
2.39183	25353.5	25843.1	26758.7	26085.2	25636.3	26175.4	25966.4	26922.1	26419.5	26108.1	26354.2	26002	25624.5	25614.7	25828.9	25972.9	25850.1	25740.7	25908.5	25966.2	25175.6	24391.4	25544.6	26718.3	25852.1	25931.2	25994.5	25870.1	26513.7	26258.8	25074.8	25211.9	25238.2	25992.4	26343.2	26460.3	26503.5	26883.8	26015.4	26720.8	26808.2	26394.9	26044.3	25883.7	26350.3	25972	26123.8	26639.9	26880.5
2.39429	25389.1	25859.5	26797.2	26094.5	25660.4	26189.4	25994.3	26947.7	26444.6	26117.6	26375	26002.3	25640.1	25641.3	25844.7	25996.3	25861.7	25768.9	25918	25986.7	25194	24404.2	25550	26717.6	25864.5	25951.1	26017.1	25879.1	26532.3	26269.1	25082	25234.5	25259.9	26022.9	26354.8	26474.7	26514.2	26892.1	26024.5	26740.3	26834.4	26411.1	26060	25888	26386	25984.7	26135.9	26653.9	26911.3
2.39674	25420	25870.1	26810.5	26105.9	25692.3	26194.4	26027.5	26984.4	26464.3	26130.2	26391	25992.4	25654.1	25651.2	25855.9	26018.1	25885.3	25796.9	25948.4	26007.1	25214.7	24424.4	25573.2	26743.1	25874.9	25967.3	26029.5	25905.4	26553.8	26267.6	25087	25239.9	25264.9	26050.1	26369.6	26491.7	26535.5	26901	26048.6	26760.9	26862.8	26414.6	26088.3	25914.8	26440	25993.1	26168.9	26667.4	26929
2.3992	25442.3	25881.6	26829.4	26125.6	25725	26209.3	26033	27017.2	26489.3	26159.2	26406.7	26015.4	25662.8	25669.1	25866.8	26033.5	25905.7	25805.5	25978.1	26038.1	25232.3	24440.3	25594.7	26760.3	25888.6	25981.3	26053.1	25929.1	26580.9	26284.5	25094.3	25247.1	25273.8	26075.9	26391.6	26524.7	26558.7	26908.2	26080.3	26797	26883.6	26427.6	26112.6	25938.5	26468.6	26004.5	26185.8	26677.2	26954.7
2.40166	25452.9	25888.4	26815.1	26144.2	25731	26228.5	26035.1	27024.8	26488.2	26184.5	26415.9	26037.5	25668.6	25681.7	25873.4	26033.1	25906.8	25821.1	26003	26043.2	25233.1	24450.9	25619.9	26782.7	25900.4	25990.8	26063.5	25938.9	26615.6	26293.1	25101.6	25259.4	25279.7	26084	26402.8	26552.9	26573.3	26912	26098.5	26802.4	26890.3	26438.2	26117.3	25957.3	26474.4	26010.2	26191.7	26695.1	26964.6
2.40411	25460.1	25902.9	26825.4	26163.3	25732.4	26267.4	26053.2	27035.4	26498.8	26215.1	26435.1	26061.4	25678.8	25716.8	25896.2	26050.3	25913	25852.5	26024.3	26078.5	25233.5	24472.6	25641.1	26799.6	25926.1	26001.1	26088	25963.4	26647.1	26331.1	25130.3	25292.2	25318.1	26109.1	26431.9	26593.1	26598.7	26931.8	26137.3	26814	26902.6	26457.2	26141.4	25983.6	26489.4	26020	26196.5	26720.2	26996.4
2.40657	25464.2	25920.6	26831	26183	25747.1	26266.5	26082.2	27037.6	26508.9	26222.7	26456.3	26068	25706.1	25741.4	25912.5	26073.1	25905.4	25864.2	26034.4	26094.8	25243.7	24488.2	25653.8	26810.9	25934.7	26016.8	26118.7	25982.8	26673.5	26340.1	25166.2	25327.5	25355.9	26120	26454.7	26615	26622.4	26960.7	26147.9	26820.6	26921.7	26474	26145.9	26005.9	26514.9	26022	26213.7	26736.1	27006.5
2.40903	25476.7	25937.9	26853	26202.8	25762.4	26282.3	26099	27055	26537.3	26245	26473.3	26080.5	25724.4	25759.8	25926.3	26101.3	25928.2	25875.5	26044.5	26116.1	25252.4	24505.7	25662.3	26828.9	25940.4	26041.6	26134.9	25999.7	26691	26355.4	25197.8	25356.7	25382.3	26133.2	26472.8	26636.2	26649.8	26989.9	26184	26830.8	26951.2	26493.4	26169.9	26041.7	26526.4	26056.4	26238.5	26754.3	27018.8
2.41148	25498.9	25956.2	26885	26220.9	25782.6	26302.5	26119.4	27075.1	26561.5	26268.7	26493.4	26100.9	25758.1	25770.5	25945.7	26123.8	25950.5	25902.6	26061.4	26123.3	25282.2	24529.8	25664.8	26847.5	25957.9	26064.5	26159.6	26016.3	26708.3	26356	25218.5	25364.8	25385	26146.5	26490	26650.6	26684	27022.7	26199.8	26854.8	26950.6	26500.2	26175.7	26057	26540.3	26078.2	26262.4	26774.2	27022.7
2.41394	25515.1	25985.6	26894.7	26237.6	25801.8	26330.2	26130.4	27091.8	26575.7	26279.7	26503.9	26115.9	25771.5	25783	25957	26128.5	25981.8	25931.7	26080.5	26126.4	25301	24539.1	25658.5	26867.1	25977.8	26073.1	26169.1	26026.3	26699.7	26354.3	25223	25361.7	25387.6	26158	26487.9	26653.6	26695.7	27042.2	26208.4	26873.8	26964.9	26519.4	26198.3	26064.4	26544.5	26102.4	26257.3	26783.1	27023.5
2.4164	25543.3	25996.2	26910.6	26257.5	25823.5	26347.9	26148.4	27106	26589.7	26294.5	26527.1	26134	25786.8	25807.7	25968.8	26136.8	26018.3	25953.1	26122.6	26135.7	25330.7	24557.8	25679.1	26882	26023.7	26087.9	26194.6	26052.1	26699.2	26386	25217.6	25378.7	25397.7	26192.3	26517.4	26669	26720.7	27065.1	26218.4	26913.5	26987.4	26551.2	26217.4	26072.5	26561.6	26122.6	26267.9	26804	27046.4
2.41885	25558.4	26014.7	26915.8	26272.3	25827.9	26343.5	26175.5	27124.9	26595.8	26304.9	26529.1	26152.1	25793.1	25812.5	25979.7	26146	26033	25960.3	26141.1	26149.9	25339.2	24568.7	25708.4	26894.8	26037.9	26097.7	26215.7	26073.1	26711.5	26409.3	25212.7	25398.4	25405	26220.9	26540.2	26666.2	26721.2	27083.7	26222.8	26920.3	26993.1	26578	26232	26085	26577.1	26133	26285.4	26822.6	27070.8
2.42131	25582.2	26049.3	26937.8	26276.2	25849.1	26351.9	26196.8	27142.7	26617	26321	26546.6	26175.9	25808.9	25818.6	25989.3	26171.8	26044.3	25971.6	26161.5	26163.5	25370.6	24593.9	25742.3	26910.2	26035.1	26102.9	26232.5	26096.5	26736.9	26443.3	25230.9	25427.1	25429.8	26255.5	26560.6	26704.8	26737.1	27094	26238.8	26929.7	27000.5	26588	26253.2	26101.8	26597.9	26161.5	26311.7	26834.5	27093
2.42376	25599.7	26068.4	26962.6	26304.7	25866.5	26375	26221.5	27157.6	26633.8	26341.6	26570.8	26195.8	25841.6	25837.9	26031.2	26197.5	26055.4	25988.7	26175.8	26181	25385.4	24607.6	25781.7	26925.5	26046.6	26127.2	26248.6	26120.1	26778.5	26461.4	25252.1	25453.4	25463.3	26281.7	26589.5	26727.9	26743.7	27111.6	26260	26954.6	27030.6	26606.5	26274.8	26111.8	26626.3	26188.6	26328.2	26853.3	27107.9
2.42622	25613.2	26083.8	26974.7	26321	25892.6	26403.3	26233.5	27156	26663	26365.9	26605.7	26206.4	25873.3	25857.4	26045.6	26227.2	26067.6	26001.1	26189.6	26187.5	25396.3	24615.9	25794.8	26940.9	26061.4	26146	26277.9	26131.4	26804.6	26485	25266.2	25465.6	25492.4	26298.1	26597.4	26762.3	26754.2	27130.6	26280.6	26992.2	27049.4	26621.7	26299.3	26126.1	26632.3	26210.1	26330.3	26872.6	27134.2
2.42868	25642.3	26092.1	26998.8	26359.9	25926.9	26434.4	26260.6	27186.4	26691.8	26399.5	26651.6	26226.2	25903.1	25874	26071.7	26246.1	26108.8	26020	26213.9	26222.7	25413.8	24640.8	25831.1	26980.3	26109.3	26186.4	26306.2	26144.7	26837.7	26524.8	25293.4	25481.6	25534.9	26312.1	26616	26785	26784.2	27163.4	26311.1	27034.7	27090.2	26641.3	26323	26144.5	26653.4	26240.4	26347.6	26904.9	27170.1
2.43113	25652.9	26102.7	27011.4	26370.1	25942.8	26467.2	26278	27214.6	26719.5	26420.5	26677.1	26244.9	25917.5	25884.4	26086	26252	26127.4	26043.9	26231.8	26244.7	25439.1	24657.3	25852.4	27008.4	26136.2	26229.4	26331	26155.9	26867.8	26543.3	25326.3	25490.4	25547.6	26309.5	26628.6	26804	26814.2	27169.1	26341.4	27036.7	27123.5	26648.6	26342.5	26169.2	26662.3	26256.9	26358.4	26913.5	27212.3
2.43359	25667.5	26141.3	27043.2	26391.2	25970.8	26491.6	26292.1	27237.3	26750.1	26443.9	26712.3	26280.4	25935.5	25910.7	26116.7	26277.5	26150.6	26061.5	26256	26278.4	25484.4	24690.2	25886.9	27057.7	26160.7	26257.4	26352.5	26180.9	26891.1	26562.2	25362	25520.5	25560.7	26333.2	26653.5	26817.1	26851.2	27175.2	26380.5	27052	27154.2	26666.9	26366.6	26188.1	26700.9	26288.5	26399.2	26938.8	27240.7
2.43605	25688.1	26168	27074.8	26408	25993.4	26513.7	26324.3	27266.4	26774.7	26467.5	26738.5	26326.7	25976.6	25946.4	26149.7	26318.9	26171.9	26088.7	26273.5	26307.5	25509.6	24717.7	25916.5	27086	26196.3	26291.5	26388.8	26218.5	26924.3	26571	25398	25551.7	25562.2	26367.5	26697.5	26838.2	26868.5	27189.1	26416.2	27093	27188.1	26677.9	26395.2	26211.7	26737.9	26328.6	26435.8	26983.8	27258.7
2.4385	25713.8	26199.7	27099.6	26439	26019.4	26521.4	26365	27289.3	26803.9	26488.2	26759.9	26361.4	26007.4	25993.6	26179.4	26355.6	26190.7	26123.8	26282.2	26330.3	25534	24745.6	25933.9	27096.8	26235.4	26313.5	26416.2	26235.7	26940.5	26593.1	25425.4	25571.6	25569.7	26406.9	26740.8	26856.4	26884.3	27210.9	26434.1	27129.4	27220.2	26708.8	26420.7	26247.9	26771.9	26357.6	26484.8	27025.5	27280.2
2.44096	25747.3	26227	27142.7	26484.9	26056.2	26539.4	26402	27325.1	26838.1	26524.6	26787.4	26388.8	26040	26034.8	26223.5	26381.6	26227.5	26167.1	26315.6	26363.6	25563.4	24775.2	25964.8	27128.8	26281.7	26340.3	26458.9	26265.3	26966.1	26633.6	25476.2	25608.1	25624.5	26436	26794.7	26883.3	26916.7	27255.3	26450.2	27180.2	27265.8	26750.1	26451.5	26310.2	26815.3	26396	26520.2	27071.4	27323.9
2.44342	25766.6	26246.8	27160.2	26512.9	26080.2	26559	26432.5	27359.6	26869.1	26540.2	26805.2	26409.4	26053.2	26060.1	26243	26405.4	26257.9	26194	26336.5	26395.4	25604.2	24797.1	25972.6	27153.6	26312.1	26359.9	26485.1	26301.5	26994.1	26661.1	25510	25622.3	25662.5	26450.9	26820	26903.2	26944.2	27276.4	26470.2	27196.3	27296.8	26782.2	26482.4	26339.6	26842.7	26408.6	26543.9	27102.2	27354.7
2.44587	25810.2	26290.9	27202.1	26559.3	26116.2	26602.5	26470.2	27401.4	26910.5	26588.5	26854.7	26450.2	26082.3	26078.5	26269.5	26437.7	26298.3	26227.6	26371.4	26439.5	25640.5	24822.2	25999.1	27185.5	26347.5	26386.9	26528	26354.3	27051	26696.7	25540.3	25671.7	25706.6	26484.7	26848.9	26940.1	26988	27314.4	26494.9	27236.4	27341.6	26829.3	26530.4	26360.7	26869.1	26437.5	26571.1	27141.6	27372.8
2.44833	25856.6	26338.2	27250.8	26592.8	26153.9	26640.9	26501.6	27428.9	26940.5	26632	26884.8	26495	26124.8	26095.5	26305.7	26472.8	26330.7	26245.6	26405.5	26480.5	25686.2	24855.5	26016.2	27212.1	26365.8	26422.1	26554.5	26400	27084.7	26718.1	25557.9	25704.8	25741.7	26507.4	26866.3	26967.8	27023	27341	26521.5	27266.3	27375.9	26858.4	26577.2	26380.3	26894.2	26450.3	26603.8	27178	27379.7
2.45078	25889.4	26368.3	27293	26627.7	26178.9	26678.1	26506.7	27450.2	26963.1	26677.6	26903.1	26525.8	26160.5	26123.1	26327.3	26496.1	26359.7	26263.9	26429.4	26505.5	25700	24887.4	26038.4	27232.4	26384.9	26465.7	26581.6	26431.8	27112.6	26739	25585.3	25731.6	25761.3	26526.8	26891.6	27012.4	27053.2	27371.3	26562.8	27289.3	27397.2	26889.1	26628.8	26409.5	26914.2	26467.6	26639.7	27238.5	27393.4
2.45324	25920.2	26396.3	27326.7	26651.4	26216.3	26715.1	26523.9	27474.7	26990.2	26700.4	26923	26549.5	26191.8	26151.1	26340.9	26526	26390.6	26299.8	26458.1	26523	25724.6	24906.5	26053.4	27273.8	26404.4	26509.5	26607.5	26458	27134.6	26763.6	25622.6	25760.9	25800.6	26560.6	26934.2	27049.5	27090	27415	26600.3	27321.4	27429	26920.2	26662.3	26443.6	26937.1	26482.8	26672.6	27276.3	27424.1
2.4557	25918.7	26400.8	27347.9	26663.9	26236.7	26732.2	26534.3	27503.3	27012.3	26719.3	26938.8	26553	26199.6	26167.2	26356.4	26532	26411.9	26329.4	26481.1	26535.1	25729.3	24917.3	26076	27292.3	26432.8	26540.7	26615.5	26471.2	27158.9	26786.8	25640.5	25781.6	25813	26591.2	26969.6	27081.7	27114.3	27452.8	26632.3	27329.2	27438.6	26941.2	26676.9	26453	26958	26520.5	26688.2	27296.6	27451.8
2.45815	25944.3	26427	27372.8	26688.3	26255.3	26758.8	26572.9	27537.4	27043.9	26735.8	26979.6	26581.1	26221.3	26187.7	26377.3	26554.4	26438.3	26368.4	26513.5	26571.4	25750.3	24939.7	26103.2	27316.5	26464.4	26547.7	26641.1	26498.9	27190.5	26810.7	25667.1	25816.3	25863.6	26638.2	26996.3	27116.8	27149	27494.7	26662.5	27363	27458.2	26977.3	26684.3	26487.2	27002.2	26557.5	26711	27288.2	27504.3
2.46061	25946.5	26439.4	27384.6	26705.1	26276	26786.4	26588.9	27558.5	27061.1	26746.4	27002.9	26606.6	26235.7	26205.2	26402.8	26571.2	26444.2	26377.8	26528.6	26581.8	25767.9	24961.7	26131.9	27342.5	26478.6	26556.3	26658.6	26527.4	27220.3	26842.1	25695.2	25837.2	25879.8	26665.3	27024.8	27151.8	27181.2	27523.5	26690.9	27388.4	27475.3	27000.3	26694.2	26515.3	27039.5	26591.8	26737.9	27301.5	27530.9
2.46307	25981.4	26448.5	27400.7	26743.2	26286.6	26805.4	26620.5	27576.8	27088.1	26764.6	27014.8	26640.4	26259.9	26241.6	26431.5	26605.2	26468.1	26413.3	26560.8	26589.1	25805.2	24988.3	26152.2	27362.6	26488.6	26568.2	26692.9	26550.4	27236.7	26879.8	25712.6	25851.5	25900.7	26685.6	27040.8	27181.2	27196.6	27559	26703.6	27424.1	27507.4	27035.9	26716.3	26535.3	27053.1	26611.3	26758.6	27301.6	27550.7
2.46552	26007.9	26464.8	27405.5	26761.2	26308.4	26831.5	26633.4	27599.6	27109.7	26789.2	27030.4	26653.7	26279.7	26266.6	26448.9	26628.8	26488.8	26435.3	26592.5	26594	25822.8	25003.3	26185.7	27398.1	26486.6	26592.3	26712.9	26575.4	27257.2	26908.2	25728.3	25862.3	25902.9	26710.3	27065.7	27183.7	27215.7	27588.4	26706.7	27449.9	27530.7	27068.9	26732.6	26548.9	27068.7	26623.4	26785.1	27302.5	27558.9
2.46798	26020	26494.8	27417	26769.6	26313.3	26837.4	26642.4	27621.2	27102.4	26791.2	27047.7	26658.7	26318.8	26272.4	26450.6	26648.2	26500.6	26450.8	26614	26600.7	25827.9	25013.9	26206.2	27417.7	26498.5	26612.3	26714.3	26584.1	27258.3	26921	25726.8	25875.3	25917.7	26714.2	27074.8	27171.8	27230.4	27604.6	26715.9	27458.9	27535.8	27088.5	26735.3	26554.3	27084.2	26620.8	26797	27324.3	27575.8
2.47044	26037.8	26550.3	27448.6	26766.9	26328.4	26851	26664.3	27660.3	27121.6	26810	27084.4	26671.2	26329.6	26285.1	26461.9	26673	26510.5	26460.1	26630.9	26631.9	25839	25027.4	26229.6	27436.3	26524.5	26628.7	26724.8	26597.9	27269.6	26920	25737.3	25893.4	25929.7	26729.3	27088.7	27175.7	27242.5	27628.2	26739.5	27461.4	27540.6	27108.3	26748.4	26577	27116.2	26621	26809.7	27339	27602.5
2.47289	26042.6	26587	27468.8	26773.4	26342	26865	26685.7	27681.4	27130.3	26820.1	27095.6	26682.1	26339.5	26302.9	26479.4	26681.9	26513.2	26462.7	26639.2	26654.3	25861.5	25042.3	26238.9	27451.4	26542.3	26648.4	26727.4	26617.4	27272.7	26927.2	25732.7	25913.4	25949.2	26725.6	27108.7	27183.4	27254.4	27637.6	26763.8	27466.6	27546.4	27093.5	26752.6	26592.7	27127.4	26626.7	26798	27353.8	27616.3
2.47535	26048.6	26600.3	27483.7	26793.4	26354.8	26876.1	26704.6	27695	27152.3	26838.2	27090.8	26684.7	26338.9	26325.2	26494.5	26690.3	26517.3	26471.2	26649.5	26670.6	25870	25060.6	26244.4	27462.4	26533.9	26664	26743.4	26624	27279.4	26943.5	25741.1	25929.3	25971	26721.2	27123	27201.7	27262	27646.5	26771.1	27471.9	27548	27084.6	26750.9	26601.7	27116.2	26638.8	26797.5	27359.5	27638.1
2.4778	26050.8	26595	27489.8	26806.7	26375.1	26897	26709.6	27690.4	27162.8	26851.4	27093.6	26692.6	26351.6	26345.4	26511.3	26704.3	26531.7	26471.3	26656.4	26688.9	25878.7	25072.9	26250.2	27481	26535	26665.9	26755.9	26625.2	27300.7	26961.9	25757.7	25940.4	25978.7	26726.9	27125.6	27217.1	27272.8	27650.7	26781	27490.9	27557.1	27088.1	26763.8	26623.7	27115.3	26653.7	26815.5	27370.8	27642.5
2.48026	26052.2	26597.1	27488.1	26823.3	26373.6	26903.2	26704.3	27693.6	27164.6	26849.8	27085.5	26700.7	26344.9	26351.3	26513.5	26711.2	26559.2	26469.8	26648.7	26687.7	25872.3	25080.6	26251.2	27472.2	26538.5	26648.8	26761.4	26620.4	27297.6	26964.8	25750.8	25929.7	25973	26729.5	27115.2	27213.7	27268.6	27641.6	26777.1	27488.1	27569.3	27093.7	26761.8	26621	27115.1	26674.8	26835.3	27369.3	27634.3
2.48272	26059.5	26600.7	27492.8	26832.3	26379.9	26913.3	26715.3	27686.4	27171.5	26864	27087.1	26713.3	26356.4	26367.7	26516.6	26710.5	26579.1	26478.1	26653.7	26695.4	25877.7	25081.4	26264.9	27479.6	26549.5	26649.7	26779.5	26620.8	27328.3	26980.4	25758.9	25929.7	25960.1	26756.3	27116.5	27213.7	27271.3	27641.4	26783.2	27499.6	27572.2	27102.5	26781.2	26637.9	27140.2	26697.3	26844.9	27373.4	27644
2.48517	26068.4	26605.9	27502.8	26839	26386.8	26931.4	26727.8	27692.9	27168.6	26864.3	27093.8	26720	26358.7	26367.3	26529.1	26726.4	26592.3	26497.4	26647	26696	25880.6	25090	26283.1	27478.8	26573.9	26664.5	26802	26633.5	27331.3	26991.8	25743.5	25937	25969.3	26779	27126.9	27219.1	27292.3	27651.8	26787.9	27497.5	27598.5	27110.1	26794.1	26640.1	27157.9	26696.1	26839.6	27379.1	27659.6
2.48763	26072.8	26596.8	27520.1	26852.2	26383.9	26934.7	26740.7	27701.2	27175.7	26884.9	27103.5	26723.8	26368	26386.6	26531.9	26756.9	26597.5	26516.4	26657.8	26715.2	25890.6	25101.4	26302	27497.9	26591.9	26690.7	26829.5	26634.7	27343.2	27004.9	25759	25946.9	25988.2	26796.1	27139.1	27244.9	27309	27668.5	26792.3	27523	27607.6	27128.4	26790.5	26648.7	27178.5	26690	26838.9	27389.4	27684
2.49009	26087.4	26598.7	27552.4	26867.7	26383	26950.5	26762.2	27717.2	27184.8	26890.5	27123.6	26729.4	26366.9	26393.6	26545.4	26782.1	26598.3	26531.1	26680.8	26747.6	25918.1	25122.9	26324.3	27513.2	26611.5	26708.8	26856	26645.3	27357.5	27030.2	25784.6	25967.5	26016.1	26810	27153.3	27267.3	27329.3	27678.9	26803.1	27541.5	27616.3	27152.4	26798.5	26644.7	27189.4	26688	26852.8	27411.6	27703.3
2.49254	26097.8	26598	27557.9	26880	26384.7	26962.7	26771.3	27734.2	27194.8	26894.3	27126.9	26744.7	26383	26394.4	26555.9	26774.7	26592.5	26538.8	26692.8	26763.3	25931.2	25131.5	26343.1	27529.2	26624.9	26710.9	26863.3	26668.8	27366.1	27051.2	25828.3	25969.9	26039.5	26820.7	27171.6	27279.1	27332.2	27681.8	26808.9	27558.7	27613.4	27165.2	26796.9	26653.9	27192.4	26699.4	26861.1	27408.7	27695.5
2.495	26118.4	26628.8	27574.4	26885	26405.2	26981.9	26792.3	27749.5	27225.1	26916.4	27151.7	26773	26407.3	26404.5	26594.3	26772.3	26610.6	26561	26712.2	26794.9	25953.4	25147.9	26353.9	27542.6	26643.9	26720.5	26870.8	26698.5	27379.6	27075.3	25867.8	25987.8	26056.4	26834.7	27187.8	27306.2	27339.5	27698.7	26827	27581.6	27624.6	27194.8	26817.8	26666.6	27201.8	26735.6	26876.6	27438.6	27716.8
2.49745	26136.3	26651.9	27591.7	26886.6	26423.8	26990.3	26802.9	27770.6	27223.2	26932.4	27162.7	26788.8	26424.3	26411.6	26625.9	26775	26641	26576.9	26735.6	26806.7	25962.9	25164.8	26351.5	27546.2	26656.5	26738	26867	26723.7	27396.3	27085.1	25881.7	26002.9	26072.4	26849.3	27200.8	27322.9	27348	27711.8	26846.8	27594.4	27642.7	27215.8	26836.4	26681.4	27206.5	26755.7	26910.9	27457.4	27723.9
2.49991	26160.1	26670.8	27616.7	26900.9	26454.7	26991.4	26807.3	27767.5	27243.6	26960	27175.1	26808	26439	26427.7	26651.4	26789.2	26669.9	26582.6	26758.4	26807.8	25973.5	25169.5	26357.1	27547.1	26668.1	26763.1	26877.4	26731.5	27418.2	27091.6	25885.7	26036.4	26086.2	26857.7	27207.1	27354.8	27368.5	27734.2	26872.4	27609.7	27663.7	27227	26864.1	26714.4	27226.1	26779.8	26943.9	27477.9	27745.8
2.50237	26179.2	26692	27641.3	26922.9	26480.9	27005.3	26822.7	27769.9	27260.9	26982.6	27187.1	26816.2	26462.5	26444.1	26669.1	26796.9	26676.4	26588.3	26781.1	26811.3	25985.4	25189.1	26366.6	27568	26670.6	26801.5	26888.8	26736.2	27425.7	27109.7	25892.2	26053.9	26114.3	26872.4	27226.6	27364.3	27392.7	27752.3	26892.1	27624.8	27687.6	27237.3	26894.7	26737.3	27242.1	26789.6	26959	27493.9	27760.3
2.50482	26189.1	26687.8	27654.5	26946.3	26505.2	27020.6	26823.3	27773.4	27281.2	26997.8	27195.9	26812.7	26466.9	26468.9	26672.9	26805.8	26679.6	26585.2	26786.5	26805.9	25993.8	25206.1	26375.9	27581.1	26672.3	26807.5	26900.9	26736.4	27437.5	27108.5	25899	26067.2	26126.1	26878	27243.9	27365.2	27402.5	27762.8	26904.9	27635.5	27714.2	27240.5	26913.1	26749.5	27239.9	26796.5	26957.6	27510.4	27764.4
2.50728	26205.3	26693.3	27664.8	26948.4	26522	27050	26851.4	27800.5	27301.4	27018.3	27231.6	26821.1	26479.5	26480	26676.4	26826.3	26678.3	26593.6	26808.4	26827.4	26002.7	25218.8	26404	27617.8	26683.3	26822.8	26907.4	26750.9	27453.6	27126.6	25917.4	26077.5	26127.2	26900.3	27265.8	27384.3	27418.2	27778.9	26918	27647.3	27745.1	27253.6	26926.7	26765.8	27251	26815.6	26962.6	27538.2	27792.6
2.50974	26227.1	26684.3	27669.6	26944.6	26527.3	27048.7	26868.6	27824.2	27308.9	27019.8	27231.1	26827.3	26486	26484.2	26685.9	26844.3	26698.6	26590.5	26817.6	26843.1	26014.1	25243.5	26426.4	27636.1	26704.5	26831.1	26920.6	26771.7	27476.9	27139.4	25932	26085.6	26124.1	26914.4	27289.2	27399.9	27416.6	27789.9	26930.7	27665.9	27759.6	27265.5	26933.2	26779.3	27261.7	26833.1	26977.9	27561	27803.6
2.51219	26242.5	26696.2	27677.6	26945	26534.6	27054.4	26876.4	27837.1	27322.6	27032.2	27241.8	26846.1	26504.1	26494.5	26689.9	26861.9	26703.2	26590.8	26831.8	26867	26018.6	25262.5	26445.5	27661.1	26731.5	26842.4	26937.6	26790.6	27491.6	27146.4	25950.1	26100.7	26132.2	26940.4	27299.4	27423.1	27433.4	27808.3	26948.2	27673.4	27767.2	27289.1	26950.8	26803.2	27285.6	26854.3	27009.8	27581.9	27828.5
2.51465	26252.6	26709.7	27678.9	26959.6	26535.7	27064.3	26885.3	27853.3	27343.5	27051.4	27263.6	26860.6	26538.4	26523.4	26693.2	26861.6	26715.3	26614.1	26859.6	26874.8	26039.1	25264.2	26454.3	27670.7	26767.2	26860.9	26961	26800.1	27521.6	27154.2	25964.9	26113.8	26154.4	26966.8	27323	27439.2	27458.2	27824.5	26961.2	27695.3	27782	27300.8	26974.1	26815.1	27308.7	26877.1	27033.8	27588.3	27846.1
2.51711	26257.2	26729.3	27674.3	26976.4	26544	27063.3	26873.6	27868.6	27345	27066.6	27271	26865	26541.2	26554	26691.8	26875.5	26724	26626.4	26861.8	26878.6	26046.1	25259.8	26444.6	27668.2	26778	26865.6	26973.3	26794.7	27516.7	27154.3	25971.5	26116.7	26158	26971.8	27329.3	27442.8	27465.7	27815.8	26969.9	27698.7	27778.7	27316.2	26977.3	26823.6	27321.5	26891.3	27043.9	27594.8	27863.4
2.51956	26272.1	26740.6	27683.1	27004.1	26561	27087	26879.3	27896.5	27347.9	27082.8	27289.2	26874	26558.8	26560.4	26708.3	26882.6	26739	26656.2	26870.4	26877.6	26072.4	25256.2	26447.4	27667.8	26797.9	26875.8	26995.4	26800.6	27520.7	27172.9	25988.4	26135.8	26163.2	26995.2	27344.4	27446.7	27471.4	27832.9	26990	27716.3	27802.9	27336.7	26984.3	26842.2	27335.7	26906.3	27052	27605.7	27894.3
2.52202	26270.9	26747.3	27697.4	27014.7	26580.5	27093.1	26886.1	27911.3	27351.8	27080.9	27287.1	26872.7	26550.1	26566.2	26713.6	26891.3	26766.2	26667.2	26862.3	26884.3	26077.4	25250.6	26452.1	27675.1	26800.5	26889.6	26988.2	26814	27509.9	27188	25991.3	26140.5	26168.8	27002.6	27337.2	27452.4	27481.4	27852.9	26997.2	27716.5	27803.7	27345.4	26987.9	26843.6	27345.5	26905.8	27041.4	27604.2	27905.9
2.52447	26257.8	26747.5	27713.3	27025.2	26592.7	27108.3	26890.2	27919.1	27365.9	27077.9	27296	26896.4	26542.2	26566.5	26728.8	26893.5	26780.5	26667.5	26868.1	26889.1	26073.4	25251	26482.2	27677.3	26801.2	26909.5	27005	26832.6	27517	27202.3	26003	26161.6	26158.3	27016.2	27348.4	27471.5	27497.2	27871.3	27006.5	27728.7	27825.2	27351.5	26991.7	26868.2	27356	26911.6	27053	27624.3	27917.1
2.52693	26252.2	26759.1	27719	27040.4	26591.5	27129.7	26905.8	27925	27388.3	27078.1	27307.8	26902.9	26544.7	26574.6	26745.3	26916.8	26783.4	26675.1	26884.4	26915.6	26072.6	25264.3	26500.7	27681.6	26821.8	26923.1	27017.5	26841.5	27519.3	27217.3	26005.6	26162.8	26176.8	27023.1	27360.8	27491.6	27514.7	27888.3	27012.2	27728.6	27839.8	27360.1	26993.2	26881.8	27385.4	26929.3	27073.1	27646.9	27939.2
2.52939	26260.4	26757.8	27710.8	27038.4	26581.2	27130.9	26912.7	27933.8	27392.5	27087	27310.6	26897.6	26551.5	26575.8	26754.1	26928.3	26778.8	26673.5	26874.8	26937.3	26075.6	25278.7	26505.4	27680.2	26820.6	26915.2	27018.2	26853	27530.1	27225.7	26006.8	26153	26188.6	27018.7	27363.5	27491.7	27526.9	27890.5	27025.9	27744.4	27846.7	27377.5	27013	26886.6	27404	26951.2	27103.2	27671.4	27965.3
2.53184	26286.1	26768.9	27722.5	27060.8	26598.4	27137	26932.1	27947.4	27410.5	27104.4	27325	26905.2	26565.6	26586	26765.5	26949.6	26790.8	26695.3	26886.5	26963.7	26096.9	25297.5	26502.6	27708.2	26822.8	26918	27033.1	26861.3	27544.2	27236	26023.9	26152	26210.8	27013.7	27363.9	27489.4	27543.8	27900.9	27038.8	27763	27854	27408.1	27036.8	26900.3	27430.1	26975	27135.4	27697.8	27984.6
2.5343	26293.6	26791.4	27734.1	27062.7	26602.1	27120.8	26943	27935.7	27422.1	27115.3	27344.8	26922.9	26567.1	26588.8	26765.6	26949.5	26791	26698.9	26883.4	26956.4	26113.1	25306.2	26507.5	27726.4	26811.2	26919.9	27041.5	26870	27565.6	27235.3	26016.9	26154.6	26206.3	27007.3	27360.5	27482.8	27555.5	27904.3	27043.4	27786.4	27859.6	27419.2	27047.1	26896.4	27441.8	26977	27130.9	27712.4	27991.4
2.53676	26306.3	26800.9	27746.5	27077.2	26614.6	27125.3	26946.5	27939.1	27427.9	27106.5	27355.1	26938.3	26581.1	26590.1	26771	26947.2	26794.3	26710.6	26894.2	26945	26115.5	25304.4	26515.9	27745.4	26809.7	26931	27044.9	26887.2	27573.5	27237.6	26028.1	26175.7	26209.3	27002.6	27374.6	27490.6	27554.6	27913.2	27046.8	27801.5	27874.4	27417.3	27052.8	26902.3	27438.2	26990.8	27139.8	27737.3	27989.1
2.53921	26312.3	26815.7	27759	27081.6	26617.8	27139.8	26962.6	27929	27435.8	27110.6	27363.7	26944	26593	26608.3	26776	26937.7	26801.4	26719.5	26905.9	26945.8	26127.5	25311.4	26515.2	27737.1	26818.3	26927.8	27055.9	26906.1	27596.9	27251.8	26027.6	26187.5	26220.8	27012.1	27388.7	27498.9	27548	27921.1	27052.5	27820.8	27883.5	27415.2	27061.5	26916.5	27425.6	26998.8	27142.3	27750.4	28003.1
2.54167	26332.7	26815.2	27764.9	27081.7	26624.4	27141.5	26978.9	27943.5	27422.8	27104.9	27367.5	26954.5	26591.5	26617.1	26782.7	26937	26813.7	26741	26909.2	26939.1	26124.7	25327.4	26510.9	27732.7	26824.7	26921.4	27062.2	26907.6	27603	27259.2	26041.3	26205.5	26217.5	27017.4	27409.9	27503.6	27531.1	27929.6	27070.2	27821.8	27883.7	27422.2	27073.4	26925.8	27427.3	27008.1	27149.9	27751.9	28020.7
2.54413	26340	26826.2	27765.4	27080.5	26629.6	27150	26996.2	27959.1	27426.9	27115.3	27380.9	26962.2	26610.5	26636.7	26776.5	26957.2	26846.7	26756.8	26912	26957.2	26132.7	25354.2	26525.7	27734.4	26854.3	26923.2	27076.4	26915.2	27619.3	27277.8	26062.1	26207.2	26221.6	27045.2	27422.9	27520.2	27547.1	27949.4	27099.3	27818.2	27886.3	27426.5	27084.4	26942.7	27438.6	27028.7	27165.3	27764.1	28039.4
2.54658	26339.6	26824	27752.7	27081	26617.7	27143.1	26994.7	27967.2	27430.8	27119.7	27386	26972	26615.3	26627.4	26783.3	26971.4	26853.8	26747.5	26913	26968.9	26138.8	25349.3	26519.4	27735	26858.4	26934.1	27071.5	26905.5	27618.8	27269.1	26066.9	26215.4	26227	27064.1	27426.3	27531.9	27549.3	27952.8	27100	27810.7	27876.5	27411.2	27091.7	26951.6	27462.1	27030.5	27172.4	27769.7	28047.6
2.54904	26324.9	26820	27736.3	27095.9	26625.5	27168.2	27003.8	27972.2	27442.5	27135.7	27392.4	26964.3	26633.5	26619.7	26781.4	26978	26855.1	26740.5	26929.3	26979.6	26141.5	25341.1	26525.6	27730.1	26861.8	26951.2	27060	26922.2	27628	27276.6	26065	26229.2	26231.4	27070.1	27422	27536.8	27561.2	27957.8	27106.8	27819.7	27875.8	27409.9	27091.5	26958.7	27459.2	27039.9	27179.5	27777.4	28055.6
2.55149	26331.8	26813.7	27740.5	27110	26639.8	27177	26991.4	27977.3	27447.5	27139.6	27391.4	26964.1	26651.6	26620.3	26798.6	26978.8	26841.4	26733.7	26942.2	26983.6	26156.6	25326.8	26516.3	27731	26861	26964.1	27055.5	26928	27640.9	27280.5	26067.6	26240.6	26249.7	27070.7	27436	27550.8	27567.4	27947.7	27106.3	27823.4	27874.8	27422.3	27113.3	26967.2	27458.3	27021.2	27187.8	27778.1	28056.6
2.55395	26346.7	26803.9	27741.8	27103.5	26659.3	27177.9	26988.3	27976.1	27443.1	27145.9	27394.7	26966.7	26655.4	26616.3	26794.4	26983.3	26832.3	26740.6	26956.3	26970.5	26153.8	25332.7	26512.1	27730.3	26869.7	26971.9	27053.4	26938	27633.3	27278.6	26070	26249.8	26252.1	27073.6	27434.1	27557.2	27578.4	27936.1	27116.8	27830.6	27886.9	27444.2	27125.7	26968.6	27456.9	27017.9	27183.5	27781.4	28058.8
2.55641	26355.3	26808.9	27769.4	27100.9	26663	27185.6	26990.8	27968.2	27445.8	27145.2	27407.6	26982.2	26665	26629.1	26794.7	26990.5	26825.8	26757	26963.7	26974.9	26146.3	25360.2	26513.9	27751.9	26876.6	26977.8	27074.9	26934.4	27628.9	27281	26084.3	26264	26268.1	27086.7	27447.5	27569.9	27593	27945.5	27122.1	27842.3	27901	27465.1	27149.3	26986.5	27479.4	27022.2	27191.1	27784.7	28069.4
2.55886	26344.5	26815.1	27789.7	27104.8	26661.9	27188.3	26999	27962.3	27448.3	27130.7	27392.5	26974.8	26650.6	26622.3	26793.9	26992.9	26835.6	26757.2	26946.9	26971.4	26147.4	25363.2	26518.2	27757.7	26883.6	26986.8	27085.4	26931.2	27612.2	27268.3	26079.8	26264.1	26273	27105.2	27441.6	27563	27605.7	27953.5	27119	27838.5	27906	27475.5	27131.3	26987.9	27492.6	27032.8	27198.1	27796	28074.5
2.56132	26341.7	26834.3	27797.1	27117	26655.2	27211.3	26999.3	27968.5	27461.7	27140.2	27383.2	26964.8	26657.4	26632.1	26803.1	26992.6	26844.6	26761.6	26944.1	26968	26144.7	25368.8	26533	27786.9	26887.2	27006	27099.4	26932.3	27604.5	27276.6	26090.6	26263.4	26276.9	27123.2	27444.4	27577.2	27621.8	27979.5	27121.2	27839.9	27916.4	27490.1	27140.3	27012.8	27509.9	27035.5	27211.4	27790.5	28093.7
2.56378	26351.1	26843.8	27785.1	27122.4	26647.6	27209.6	27004.3	27979.9	27472.7	27138.5	27381.9	26959	26659.8	26632.5	26815.7	26991.3	26862	26754.1	26938.5	26963.5	26158.8	25362.1	26547.9	27797.4	26890.5	27005.7	27102.9	26935.9	27602.9	27294.8	26116	26254.8	26283.7	27123.5	27443.2	27579.1	27627.6	27979.9	27126.2	27845.2	27910.8	27484.5	27141.8	27018.8	27508.9	27041	27220.2	27781.2	28091.7
2.56623	26358.5	26849.3	27768.7	27113.8	26653.5	27196.2	26995.3	27983.4	27476	27143.8	27374.5	26969.4	26655.7	26634.7	26816.5	26999.1	26866.5	26762.3	26949.3	26963.3	26173	25379.5	26545.9	27803	26896.6	26999	27108.2	26944.4	27607.7	27314.6	26108.8	26250.2	26286.6	27113.7	27430.7	27578.5	27630.2	27975.8	27137.2	27859.7	27911.2	27462	27151.3	27020	27520.4	27050.1	27214	27775.7	28076
2.56869	26363.1	26851.2	27767.2	27114.8	26657.5	27189.4	27005.5	27984.6	27485.7	27145.2	27374	26987	26659.5	26639.2	26817.1	27005.2	26864.8	26758.4	26961.8	26979.4	26177	25380.5	26548.7	27807.9	26894.7	27003.3	27112.3	26958.9	27627.4	27329.2	26120.7	26249.6	26305.4	27102.3	27433.5	27576.3	27626.4	27976.5	27148.6	27862	27930.8	27452.9	27150.7	27014.6	27524.6	27056	27226.8	27787.9	28066.8
2.57115	26346.9	26853.7	27765.7	27102	26656	27191	26994.3	27985.3	27475.9	27139.2	27371.4	26993.1	26649.7	26643.3	26799.1	26994.3	26857.8	26760.3	26952.6	26991	26181.1	25383.6	26560.7	27795.3	26883.7	26997.3	27105.8	26950.8	27637.3	27314.5	26112.4	26246.7	26304.3	27097.6	27430.6	27577.7	27611.3	27972.4	27153.5	27861.9	27944.7	27450.4	27154.7	27006.1	27529.3	27051.2	27228.6	27795.7	28060.6
2.5736	26333.4	26861	27776.6	27117.5	26659.6	27191.7	27003.4	27992.3	27464.7	27145	27374.6	26990.2	26660.2	26657.5	26793.4	26990.2	26863.8	26759.6	26947.8	27001.6	26180.1	25377	26584.1	27796.8	26884.1	27011	27112.8	26948.6	27634.7	27305.5	26119.8	26250.8	26306.1	27098.6	27457	27583.5	27597.9	27980.3	27150	27863.1	27958.1	27457.4	27166.8	27009.2	27514.4	27055.5	27247.1	27804.7	28083.3
2.57606	26324.5	26859.8	27767.1	27110.5	26653.9	27190.8	27010.9	27991.5	27465.8	27149.3	27375.4	26987.9	26652.2	26653.9	26796.7	27006.7	26861.7	26759.4	26939.3	27007.7	26185.4	25374.6	26590.1	27787.8	26882	27005.4	27111.8	26946.9	27644.2	27290.9	26112.4	26255.1	26302.5	27105.2	27478	27583.4	27590	27980.8	27145.1	27870.1	27957.1	27464.6	27178.4	27018.4	27490.5	27059.8	27255.3	27823.5	28101.9
2.57851	26332.6	26854.3	27779.1	27122.7	26659.9	27201.4	27011.5	27978.6	27471.2	27153.4	27375.8	26984.4	26638.9	26647.2	26802.5	27010.9	26873	26756.3	26932.8	26993.4	26177.5	25383.7	26582.3	27787.5	26889.7	27011.5	27112.5	26959.1	27661.6	27287.9	26110.7	26257.6	26294.3	27101	27490.6	27569.9	27603.6	27977.6	27154.2	27884.4	27959.2	27475.1	27169.9	27002.1	27486.3	27069.9	27243	27835	28119.7
2.58097	26348.3	26857.9	27788.7	27121.7	26652.5	27207.9	27013.1	27986.8	27485.5	27149.4	27381.5	26984.6	26645.7	26643.9	26811.7	27019.4	26886.5	26748.4	26934.2	26998.6	26181.5	25391	26576.2	27795.8	26896.2	27020.2	27113	26963.3	27695.8	27299.7	26123.8	26256.1	26302.3	27105.6	27491.3	27567.1	27622.5	27984.8	27161.2	27901.5	27968.3	27485.5	27166.4	27004.6	27492.6	27085.7	27228.4	27848.7	28125.8
2.58343	26352.5	26849.6	27788.5	27122.1	26639.4	27194.2	27007.3	27984.5	27483.3	27149.8	27383.5	26984.9	26649.2	26625.6	26799.6	26998.9	26882.5	26753.8	26926	26995.6	26181	25380.1	26578.4	27792.2	26886.1	27026.6	27111.2	26961.1	27688.8	27300.2	26122	26243.5	26304.5	27089.4	27479.9	27569	27624.8	27991.6	27144.3	27911.5	27971.8	27483.1	27159.9	27013.2	27499.1	27096.9	27222.7	27850.3	28128.5
2.58588	26354.7	26855.6	27791.8	27128.1	26637.9	27173.4	27004.2	27984.1	27488.3	27132.5	27385.8	26988	26663.7	26633.9	26801.7	27001	26883.9	26770.6	26942.4	27010.2	26178.7	25368.5	26584.8	27799.4	26878.6	27026	27108.6	26950.4	27666.1	27313.2	26127.8	26249.1	26311.4	27104.2	27482.3	27591.5	27636	28004.4	27142.2	27906.9	27960.9	27480.9	27164.9	27026.6	27521.1	27094.9	27244.2	27860.4	28144.6
2.58834	26370	26850.5	27788.1	27129.1	26638.3	27169.2	27005.3	27976.5	27480.5	27130.9	27385.5	26985.2	26656.3	26634.2	26799.9	26991.5	26865.6	26782.6	26960.9	27011.9	26184.4	25361.3	26590.6	27792.8	26869.4	27032.1	27112.2	26943.1	27656	27309.8	26113.2	26247.2	26295.7	27124.4	27474.1	27598.5	27629.9	28001.5	27154.4	27904.9	27941.9	27475.9	27167.3	27041.5	27523.9	27097.7	27271.5	27853.6	28159.9
2.5908	26365.3	26847.4	27786.6	27118.8	26650.1	27176.5	26988.9	27969.8	27467.2	27134.6	27380.1	26984.2	26650.9	26641.5	26804.5	26987.6	26866	26783	26969.9	26997.7	26168.7	25369.4	26589.8	27793.3	26868.8	27032.2	27128.5	26937.6	27647.1	27309.5	26106.3	26247.2	26292.7	27141.9	27476.8	27595	27636.7	27996.2	27160.1	27904.6	27939.3	27472.5	27178.1	27039.7	27525.8	27111.9	27278.1	27854.3	28172.8
2.59325	26360.9	26851.4	27795.4	27111.3	26662.5	27185.7	26989.2	27973.8	27449.7	27147.7	27374.1	26992	26638.1	26651.2	26798.5	26989.4	26873.1	26786.5	26966.2	26993.1	26182.4	25377.8	26593.4	27795	26882.4	27030.3	27127.2	26941.2	27662.6	27312.6	26106.7	26238.4	26296.6	27140.1	27478.1	27594	27640.7	28001.3	27158.6	27909.3	27942.5	27481.4	27185.4	27036.9	27541	27134.1	27283.1	27863.6	28181
2.59571	26331.9	26834.7	27796.5	27094.5	26672.3	27179.9	26990.7	27977.4	27448.2	27145.9	27364.4	26986.4	26622.6	26652	26788.2	27006.9	26860.4	26776.4	26942.8	27003.1	26190.4	25382.9	26580.1	27781.8	26887	27028.5	27126.8	26925.7	27650.2	27304.9	26106.5	26233.7	26308.3	27115.5	27480.4	27585.3	27644.8	28004.6	27141.7	27902.9	27949.4	27478	27184.5	27021.6	27540.3	27124.8	27269.2	27871.7	28178.6
2.59817	26333	26841.3	27802.9	27094.6	26675	27183.6	26999.2	27973.6	27455.6	27148.4	27359.2	26987	26618	26657.3	26793.4	27032.5	26853.9	26783.5	26951.1	27028.3	26201.8	25380	26575.6	27791.4	26890.2	27027.2	27119.8	26940.9	27666.6	27305.9	26111.2	26252.3	26310.9	27116.8	27481.8	27586.7	27645.5	28004.9	27146.7	27909.2	27949	27479.2	27181	27025.2	27550	27110.2	27280.7	27890.5	28184.4
2.60062	26336.3	26832.2	27777	27091.2	26668.1	27188.1	26998.4	27979.4	27451.1	27131.2	27362.5	26972.5	26619.5	26646.5	26789.8	27028.7	26853.4	26786.1	26955.9	27028.7	26206.2	25385.5	26575.8	27781.8	26888	27021.5	27109.1	26944.3	27656	27294.4	26106.7	26248.6	26313.9	27103	27458.4	27582	27635.2	27995.9	27147.2	27902.4	27958.8	27476.5	27171.6	27024.9	27533.6	27088.3	27282.2	27880.2	28174.6
2.60308	26333.4	26831.7	27764.4	27087.9	26654.8	27180.5	26994.1	27977.3	27433.5	27130.4	27370	26968.8	26619.1	26638.2	26789.2	27010.2	26860.6	26789.3	26957.3	27027.5	26202.2	25383.4	26603.2	27776.2	26898.4	27021.5	27103.2	26960	27643.6	27288.8	26105	26242	26310.8	27108.8	27438.5	27576.7	27614.2	27987.7	27144	27895.7	27961.8	27475.5	27161.5	27040.4	27516	27085.8	27283.3	27871.9	28169.7
2.60553	26328.2	26826.9	27756.5	27068.5	26627.6	27180	26981.5	27982.1	27424.9	27116.5	27370.2	26959	26636	26619	26793.8	26992.9	26877.6	26782.7	26962.9	27007.3	26195.8	25389.4	26626.3	27788.3	26898.2	27034.1	27100	26949.3	27640.1	27278.9	26097	26218.5	26299	27090.2	27454	27576.8	27595.5	27998.5	27142	27881.3	27964.2	27471.2	27143.9	27031.6	27517.2	27080.6	27273.4	27862.8	28158.6
2.60799	26302	26824	27763.3	27056.5	26605.3	27164.4	26969.8	27976.1	27408.9	27123.7	27370.2	26963.8	26628.1	26612.4	26787.2	26990.2	26869.5	26778.8	26949.6	26991.5	26193.7	25381.6	26621.9	27794.9	26893.2	27023.4	27106.2	26947.4	27635.6	27263.5	26094.6	26210.4	26287.7	27074.7	27443.4	27562.6	27583.8	28005.2	27131.5	27870	27954.3	27466.7	27108.8	27021.4	27516.2	27074.5	27251.5	27869.6	28165.9
2.61045	26289.9	26820.4	27765.3	27056.2	26598.2	27152.6	26968.5	27964.7	27408.6	27101.7	27368.1	26972.1	26626.7	26619.5	26784.2	26996.5	26869.5	26782.8	26957.3	27001.1	26186.1	25385.9	26605.9	27809.8	26894.6	27024.8	27105.7	26948	27651.1	27266.4	26099.8	26215.2	26287.5	27072	27438.3	27562.6	27583.6	28003.6	27123.2	27858.1	27947.4	27468.2	27095.6	27014.5	27527.9	27078.2	27248.6	27871.2	28167.8
2.6129	26262.7	26797.2	27759.1	27051.5	26599.5	27157.4	26965.1	27946	27401.5	27094.6	27344.8	26971.3	26618.3	26620.9	26773.2	26986.5	26873.4	26778.6	26963.2	27012.6	26166.2	25379.7	26583.6	27801.3	26900.7	27046.6	27120	26944.2	27647.2	27262.5	26097.6	26219.1	26274.6	27071.7	27415	27546.4	27583.1	27988.3	27114.4	27852.9	27943.1	27450.5	27083.6	27005.9	27524.6	27079	27235.1	27866.4	28164.6
2.61536	26255.4	26787.2	27739	27045.3	26593.9	27145	26961.6	27924.9	27394.2	27091.7	27331.4	26954.2	26607.9	26619.8	26769.5	26975.9	26875.1	26775.6	26969.5	27035.3	26162	25376.9	26572.9	27794.2	26916.5	27058.4	27121.7	26941.5	27640.6	27277.3	26091	26222.3	26264.4	27080.6	27414.5	27543.4	27580	27966.1	27109.1	27836.8	27937.3	27431.9	27097.4	27000	27507.3	27058.5	27229.5	27847.3	28149.7
2.61782	26265.2	26764.2	27720.8	27042.6	26578.1	27135.8	26941.5	27916.6	27384.1	27080.5	27322.2	26931.2	26600.8	26612	26768.1	26981	26876.5	26778.7	26980.9	27055.1	26179.2	25384.9	26579	27805.4	26928.4	27060.3	27122.1	26938.6	27643.5	27269.7	26081.6	26226.6	26261.2	27071.1	27417.7	27541.1	27583	27953.3	27105.9	27836.4	27916.2	27430.5	27100.5	26983.4	27493.7	27051.7	27235.6	27824.3	28132.6
2.62027	26256.1	26746.7	27713.3	27048.2	26565.3	27108.4	26926.3	27897.7	27357.7	27081.6	27316.9	26908.4	26586.7	26599.3	26756.9	26977.2	26868	26782.5	26994.2	27063.6	26201.2	25392.2	26576.3	27814.2	26919.2	27052.4	27115.8	26938.2	27616.4	27261.8	26073.4	26227.9	26260.7	27048.2	27417.6	27545.6	27583.3	27938.9	27095.3	27825.5	27886.1	27428.4	27105	26969.8	27485.2	27036.8	27232.8	27807.2	28102.9
2.62273	26247	26730.2	27715.6	27038.4	26558.6	27104.7	26917.6	27895.8	27349.8	27075.3	27307.9	26905.3	26573.8	26595.3	26761.3	26977.1	26876.1	26806.4	27018.2	27076.7	26218.4	25413.4	26591.4	27832.2	26944.6	27059.4	27130.2	26938.8	27598.7	27251.2	26047	26220.3	26250.5	27044	27429.6	27542.9	27581.5	27940	27093.6	27824.9	27867.9	27433.1	27098.2	26962.3	27470.1	27030.4	27220.5	27788.4	28087.2
2.62519	26232	26726.1	27714.8	27009.5	26537	27087.5	26900.7	27880.7	27328.2	27076.1	27280.9	26894.9	26550.1	26577	26764.8	26965.8	26889.3	26819.4	27034.3	27068.9	26227.5	25427.5	26612.2	27835.5	26961.4	27061.7	27128.7	26933.4	27583.3	27237.3	26042.6	26205.7	26234.8	27031.3	27425.1	27531	27558.2	27931.3	27084.1	27818.4	27855.2	27419.7	27086.1	26948.1	27453	27017.4	27204.3	27776.3	28064.7
2.62764	26220.6	26722	27702.8	26993.7	26523.2	27090.1	26900.4	27880.3	27327.4	27061.5	27270	26883.4	26535.3	26555.2	26759.1	26979.6	26896.8	26843.7	27046.7	27085.9	26243.6	25440.3	26647.5	27842	26981.4	27062.9	27130.6	26921.7	27598.9	27230.2	26032.7	26182.3	26208.2	27020.8	27402.6	27516.4	27541.2	27923.1	27083.7	27807.1	27855.8	27405.7	27060.3	26936.7	27448.2	26990.1	27199.3	27760.6	28060.9
2.6301	26211.3	26726.6	27688.9	26991	26518.4	27081.3	26889	27877.2	27324.3	27047.3	27264.4	26863.7	26520.9	26549.3	26750.3	26999.3	26904.3	26870.5	27067.5	27101.6	26250.7	25458.9	26671.3	27854.5	26987.3	27075.8	27124.1	26917.8	27606.2	27216.8	26041	26178.6	26189.5	27003.3	27383.6	27505.2	27528.3	27908.2	27074	27813.2	27833	27382.2	27045.1	26923.4	27436.7	26986.8	27198.5	27748.2	28048.8
2.63255	26188	26717.8	27670.7	26981	26511.1	27079	26873.1	27871.3	27316.9	27038.2	27260.6	26847.9	26511.6	26535.2	26734	27004.3	26904.4	26885.1	27089.1	27115.1	26274.6	25477.1	26681.3	27871.3	26991.6	27089.7	27119	26911.7	27595.6	27196.5	26028.6	26157.6	26184.7	26977.2	27360.4	27498.5	27519.8	27890.6	27064.3	27791.1	27818.3	27375.1	27021.1	26915.4	27418.3	26975.9	27184.8	27724.7	28030.3
2.63501	26179.8	26706.8	27664.9	26982.3	26510.1	27072.6	26859.3	27860.3	27315.6	27018.1	27255.7	26838.9	26496.2	26536.3	26729	26991.9	26920.5	26904.9	27112.2	27117.4	26301	25498.1	26697.6	27894.6	27005.5	27105.9	27126.9	26908.7	27575.2	27182.5	26013.9	26147.2	26184.1	26972.6	27353.5	27486.4	27503.5	27885.6	27060.4	27772.4	27807.1	27369.9	27018.3	26930	27398.3	26972.3	27174.1	27698	28021.5
2.63747	26170.8	26681.6	27650.8	26970	26486.9	27060.3	26847.7	27830.4	27286.6	26994.7	27246.2	26834.5	26493	26519.9	26727.6	26982	26940	26926.7	27116.9	27124.1	26313.2	25512.8	26699.9	27892.1	27008	27108.3	27129.1	26904.1	27556.4	27179.2	25997.1	26122	26165.7	26964	27334.5	27467.6	27487.8	27875.7	27043.4	27754.1	27809	27364.5	26998.4	26928.4	27382.5	26960.3	27132	27683.3	28005
2.63992	26168.2	26665.4	27633.8	26960	26472.4	27043.2	26839.5	27804.7	27262.1	26982.1	27243.1	26834.9	26490.9	26522.4	26741.1	26965.7	26951.1	26934.7	27110.5	27140.2	26315.7	25504.3	26708.9	27895	27012.9	27110.7	27137.9	26902.7	27547.3	27186.7	25987.2	26093.7	26153.8	26972.2	27328.4	27445	27478	27866.3	27034.2	27739.4	27798.3	27361.7	27000.5	26916.8	27391.5	26948.2	27116	27693.1	28002.8
2.64238	26165.6	26650.9	27611.3	26949.6	26461	27034.4	26815.1	27787.8	27241.2	26969.7	27229.8	26828.2	26486.5	26521.4	26732.2	26956.5	26955.6	26930.6	27101	27154.9	26310.1	25500.7	26720.6	27896.3	27007.7	27115.7	27144.6	26900.4	27550.9	27177	25978.4	26076.3	26141.1	26972.7	27303.4	27435.8	27468.6	27853.9	27012.5	27729.5	27784.5	27344.7	27010.2	26891.1	27394	26934.3	27110.5	27698	27999.9
2.64484	26154.9	26645.8	27583.1	26936.1	26463.1	27013.9	26798.9	27780.7	27242.6	26964.2	27220.9	26815.9	26466.5	26503.8	26721.6	26948.8	26951.3	26912.7	27094.1	27154	26303.4	25496.5	26721.3	27903.5	27014.3	27114.6	27139	26892.8	27554.4	27167.7	25968.5	26071.7	26149.4	26972.4	27288.2	27432.8	27461.1	27834.7	26997.6	27718.8	27780.3	27334.8	27012.3	26867.2	27381.7	26927.4	27112.6	27695.4	27985.1
2.64729	26140	26639.3	27573.2	26936.4	26459.1	27005.2	26799.5	27774.1	27250.4	26971	27216.3	26804.6	26445.4	26495.4	26698.4	26960	26955.1	26911.7	27096.7	27131.5	26309.7	25500.4	26717.7	27909.4	27013.6	27113.4	27137.9	26889.3	27561.9	27163.8	25959.5	26097.3	26144.9	26977.5	27280.3	27427.8	27456.7	27825.2	26988.9	27706.7	27775.8	27327.2	26995.2	26851.7	27373.7	26916.7	27117.8	27686.7	27969.8
2.64975	26117.3	26633.5	27550.9	26920.7	26441.9	26986.1	26790.6	27759.2	27241.4	26949.2	27208.6	26791.3	26421.1	26489.3	26677.7	26960.2	26945.8	26899.9	27091.1	27110.2	26290.1	25489.6	26692.1	27890.3	27000.5	27097	27131.8	26894.5	27544	27167.8	25943.8	26115.1	26131.2	26970.1	27278.5	27414	27437.5	27822.1	26970.3	27697.3	27766.7	27321.7	26977.6	26846.8	27358	26917.3	27113.2	27672.1	27952
2.65221	26116.1	26616.6	27534.9	26907.7	26430.1	26971.9	26782	27743.7	27240.1	26941.2	27203	26796.7	26421.7	26490.1	26665.9	26958.7	26924.3	26903.1	27077.8	27092.9	26275.5	25458.9	26668.8	27879	26979.1	27073.9	27124.6	26890.1	27526.6	27169.8	25946.9	26120.1	26122.4	26959.6	27274.6	27405	27425.3	27819.8	26964.7	27697.4	27750.3	27309	26962	26846.1	27351.6	26918.2	27102.5	27659.4	27945
2.65466	26105.5	26610.4	27533.9	26890.1	26416.6	26962.9	26771.1	27731.9	27226.5	26923.6	27196	26789.3	26425	26485.8	26650	26940.5	26901.2	26885.7	27060.8	27066.5	26252.6	25427.5	26653	27854.9	26966.8	27063	27114	26866.6	27504	27163.5	25942.9	26104.5	26115.7	26945	27266.8	27386.7	27417	27824.9	26949.3	27689.5	27735.5	27289.7	26952.8	26848.1	27333.5	26909.5	27098.7	27632.7	27923.9
2.65712	26093.4	26596.3	27532.8	26876.3	26415.2	26957.3	26777.3	27733.9	27218.4	26924.3	27172.6	26780	26422.9	26459.5	26635.1	26920.5	26872.2	26858.4	27041.8	27047.8	26237.8	25404.3	26621.5	27828	26945.9	27036	27103.8	26843.1	27473.5	27144.9	25945	26082.3	26108.8	26935.6	27259.7	27376.1	27413.2	27806.6	26935.7	27680.4	27733.1	27284.2	26940	26835.5	27317.3	26894.8	27081.9	27617.1	27902.7
2.65957	26080.2	26594.3	27532.8	26881.4	26404.2	26951.9	26762.6	27740.8	27201.5	26928.1	27154.5	26770.8	26426.3	26432.3	26626.3	26895.7	26861.6	26811.3	27024.6	27020.1	26212.3	25387.6	26586.8	27806.9	26931.8	27023.7	27084.3	26824.4	27463.3	27122.9	25931.7	26059.9	26099.2	26916.1	27264.6	27367.3	27400.4	27784	26917.5	27676.6	27734.5	27282.2	26937.8	26822.8	27303.1	26891.4	27073.8	27609.9	27884.5
2.66203	26070.8	26572.7	27522.5	26865.7	26394.3	26930.9	26732.5	27730.6	27181	26902.3	27127.5	26751	26423.5	26421.7	26603.5	26876.3	26828.8	26776.2	26994.2	26994.1	26173.8	25353.3	26552.5	27763.8	26888.7	26993.2	27057.9	26816.7	27445.5	27101.5	25897.2	26038.2	26098.4	26896.2	27241.3	27361.1	27372.8	27768.6	26893.5	27662.9	27726.2	27267.3	26916.1	26807.4	27292.2	26880.2	27046	27603.7	27869
2.66449	26066	26565	27510.1	26843.1	26376.2	26916.5	26706.3	27713	27171.8	26882.3	27113.9	26734.6	26408.6	26421.5	26580.5	26853.7	26795.3	26749.4	26945.8	26960.5	26153	25321.5	26515	27730.3	26845.4	26961.3	27025.1	26787.3	27451.2	27071.2	25889.3	26031.9	26074.8	26881.7	27239.2	27350.3	27361.4	27753.8	26884	27664.8	27723.8	27256.1	26904.5	26802.6	27286.7	26875	27035.1	27611	27858.1
2.66694	26047.2	26537.6	27498.1	26812.7	26355.1	26895.1	26695.2	27681.4	27156.4	26852.4	27095.8	26714.8	26384.2	26398.7	26560.7	26834.8	26751.8	26709.6	26900.9	26932.9	26132.6	25290.3	26487	27692.8	26801.3	26916.2	26988.6	26773.1	27435.5	27066.1	25874.5	26004	26048.1	26867.1	27214.2	27328.9	27357.4	27728.4	26878.5	27641.8	27699.8	27251.9	26896.2	26781.4	27276.6	26869.7	27022.3	27608.2	27852.7
2.6694	26027.1	26515.6	27475.3	26785.8	26343.6	26881.6	26681.5	27665.2	27139.6	26825.8	27076.2	26697.6	26348.6	26376.1	26547	26808.7	26707.5	26673.1	26866.9	26904.3	26111.9	25258.4	26463.4	27663.5	26766.5	26876.4	26942.8	26744	27415.7	27050.8	25867.5	25985.6	26016.7	26847.7	27199.7	27305.5	27343.9	27695.3	26865.2	27626.9	27680	27244.8	26890.1	26765.5	27250.9	26830.8	27010.2	27599.6	27832.7
2.67186	26009.4	26504.2	27443.6	26768.6	26336.9	26867	26674.4	27655.6	27126.2	26809.8	27054.1	26676.5	26334.6	26348.5	26534.2	26783.4	26676.4	26636.2	26841.1	26882.3	26095.3	25229.7	26447.9	27653.5	26730.6	26837.7	26908.5	26719	27391.4	27030.4	25852.4	25978.1	26008.4	26834.5	27170.7	27293.4	27322.6	27679.1	26863.3	27595.4	27675	27233.6	26881.9	26747.4	27234.5	26802.9	26991.4	27587.8	27827.7
2.67431	25998.6	26485.7	27415.3	26745.3	26310.7	26839.4	26646.5	27637.8	27094.4	26786.7	27019.7	26643.6	26315.8	26328	26513.1	26752.5	26644.6	26591	26814.1	26848.8	26060.2	25197	26415.8	27628.9	26698.2	26807.5	26871.4	26682	27354.2	27007.5	25819.4	25966.3	25982.7	26803	27135.9	27269.9	27299.4	27655	26836.5	27576.5	27651.7	27203.8	26853.3	26720.6	27207	26768.7	26947.4	27555.5	27795.7
2.67677	25984.2	26465.3	27404.4	26723.6	26284.9	26807.3	26618.8	27605.9	27086.5	26779	26989.2	26609.4	26286.6	26313	26483.4	26725.5	26629.5	26551.9	26774.7	26808.9	26032.1	25166.9	26374	27601.5	26666.6	26777.8	26845.6	26664.3	27330.8	26984.5	25791.5	25943.1	25951.4	26769.6	27114	27251.1	27264.4	27638.7	26800.5	27544.2	27627.4	27158.7	26828.3	26696.6	27187.8	26752	26912.1	27524.7	27774.7
2.67923	25968.5	26441.9	27403.1	26701.2	26262.7	26789.6	26601	27573.6	27063.6	26763.6	26966.9	26586.2	26257.1	26294.5	26465.6	26703.4	26615.7	26518.7	26751.1	26790.8	26002.9	25152.2	26343.5	27559.3	26640.1	26762.1	26817.2	26634.6	27312.8	26958.7	25767.1	25907.3	25923.2	26740.6	27092.4	27221.5	27235.9	27621.3	26773.1	27528.1	27586.3	27125.7	26805.7	26666.1	27162.6	26738.7	26890.4	27494.3	27761.8
2.68168	25944.2	26438.8	27393.5	26695.1	26256.1	26780.7	26595	27553	27055.4	26743.8	26953.6	26569.7	26250.1	26283.9	26447.2	26677.8	26586.5	26499.9	26725.9	26757.4	25980.3	25144.7	26321	27531.4	26604	26736.2	26779.1	26617.5	27300.8	26934.3	25746.2	25878.9	25918.4	26707.3	27076.2	27199.9	27216.3	27614.3	26758.6	27507.9	27551.7	27097.7	26788.6	26632.2	27152.7	26717.8	26888.4	27476.4	27762.5
2.68414	25913.5	26429.5	27372.8	26673.4	26256	26765.7	26590.5	27537.5	27030.9	26714.1	26944.1	26553.3	26237.1	26268.1	26441.8	26650.3	26554.7	26484	26698.8	26744.9	25944.1	25128.7	26291.1	27513.2	26562.2	26711	26747.7	26589.4	27284	26918.7	25735.7	25864	25915.1	26694.8	27056.8	27181	27223.2	27601.9	26741.8	27484.1	27525.4	27075.6	26778.3	26615	27132.1	26693.5	26888.8	27464.7	27761.2
2.68659	25882.3	26396.5	27328.7	26651.2	26220.1	26737	26558.2	27504.7	27001.5	26682.1	26919.4	26524.7	26211.6	26226.7	26403.7	26626.9	26512.3	26447.9	26651	26704.6	25900.5	25095.6	26267.7	27468.8	26526.3	26677.8	26706.5	26563.4	27235.7	26895.2	25699.3	25851.1	25903.7	26667.4	27019.4	27154.5	27197.4	27570.9	26716.8	27449.4	27498	27045.3	26756	26587.7	27104.6	26661.4	26852.6	27434	27736.9
2.68905	25841.5	26373	27300	26610.4	26189.1	26708	26522.7	27473.9	26972.5	26646.2	26905.1	26499.9	26181.9	26193.2	26381.1	26607.7	26491.6	26414	26619.2	26683.5	25852.7	25064.3	26239.3	27436.5	26524.1	26653.7	26686.2	26541.5	27205.6	26879.6	25679.1	25826.5	25863.6	26662.3	27006.4	27134.2	27175.5	27548	26698.6	27422.3	27470.1	27032.4	26736.4	26581.2	27074.9	26648.1	26815.1	27416.9	27703.4
2.69151	25813.7	26331.6	27262.3	26585.1	26141.6	26673.8	26480.1	27447.3	26947.8	26608.4	26873.7	26475.3	26140.9	26149.6	26348.7	26576	26472.6	26390.5	26584.4	26643.6	25818.2	25012.1	26214.9	27385	26517.1	26615.8	26664.2	26508.4	27161.8	26850.7	25649.7	25795.1	25823.9	26638	26975.5	27106.2	27139.7	27515.5	26666.8	27400.3	27439.5	27022	26697.2	26553.9	27046.2	26618.1	26780.2	27384.8	27661
2.69396	25795	26286.5	27229.1	26567.1	26106.1	26633.6	26456.4	27426.9	26916.1	26580.1	26844.2	26444.2	26112.1	26127.9	26327.4	26545.9	26448	26349.6	26536	26596.3	25775	24963	26171.8	27348.9	26491.7	26584.7	26642.6	26469	27132.6	26811.1	25623.5	25762	25782.6	26611.1	26965.3	27076.3	27112.6	27486.2	26640.5	27380.3	27412.9	26994.7	26662.5	26526.8	27010.3	26605.1	26751	27361	27630.1
2.69642	25776	26245	27192.5	26545.9	26078.2	26601.8	26442.9	27409.1	26890.9	26568.5	26804.1	26402.5	26086.4	26108.7	26313.5	26512.5	26411.5	26319.8	26501.9	26549.6	25758.1	24928.8	26135.4	27305.7	26458.4	26544.8	26618.1	26430.6	27109.6	26791	25601.6	25732.2	25758.4	26581.7	26941.8	27056.6	27081.9	27462.8	26610.9	27361.9	27383.8	26964.2	26619.5	26504.4	26980.9	26580.7	26725	27328.8	27603.8
2.69888	25740.7	26221.1	27152.9	26517.4	26053.4	26566.8	26411.9	27380.8	26848.4	26549.2	26787.8	26368.4	26071	26082	26276.7	26475.3	26362.8	26281.5	26467.9	26509.7	25723.8	24909.2	26095.7	27268.9	26406.9	26511.5	26589.9	26402.3	27079.9	26767.9	25575	25713.6	25730	26546.1	26915.4	27036.5	27042.6	27436.9	26590.9	27337.1	27362.7	26923.9	26609.6	26475.8	26950.5	26557.5	26695.1	27289.1	27577
2.70133	25706.8	26199.3	27121.8	26477.3	26021.5	26547	26383.5	27354.4	26828.1	26528.5	26777.1	26342.1	26041.5	26057.6	26251.1	26445.4	26327.1	26246.1	26449.2	26478.8	25698.9	24891.9	26063.7	27231.5	26375.2	26484.6	26573.5	26377.8	27066.5	26744	25550	25688.8	25719.1	26523.8	26881.8	27014.1	27010.2	27412.4	26563.7	27298.4	27355.6	26891.1	26587.1	26446.7	26933.1	26521	26675.7	27263	27551.5
2.70379	25680.4	26169.9	27081.4	26436.8	25984.4	26507.5	26344.3	27326.5	26785.3	26498.7	26752.6	26315.1	26001.3	26008	26216.7	26416.2	26290.6	26221.5	26421.8	26452.9	25660	24869	26023	27185.4	26331.7	26455.4	26553.1	26356	27032.9	26707.5	25529.7	25663.5	25702.5	26497	26835	26974.7	26981.1	27368.1	26543.1	27251	27334.5	26862.2	26563.3	26414.2	26902.5	26482.3	26652	27226.8	27526
2.70625	25661.9	26140.2	27056.9	26412.4	25962.2	26485.9	26311.6	27304.3	26752.5	26467.2	26716.8	26295.7	25975.2	25972.6	26187.7	26381.9	26264.5	26198.1	26389.3	26420.5	25630	24842.8	25983.2	27153.8	26307.5	26425.6	26534.1	26336	27004.5	26671.2	25500.6	25644.8	25676.8	26458.4	26804.7	26939.6	26972.3	27334.8	26511.5	27219.6	27308.7	26842.6	26540.7	26386.4	26876	26445.4	26639.8	27187	27511.5
2.7087	25641.5	26115.3	27036.2	26389	25927.1	26457.2	26295.5	27274.9	26717.5	26438.1	26682.7	26269.1	25959.1	25942.9	26162.5	26345.1	26245.4	26172.7	26358.5	26383.1	25594.4	24808.1	25953.6	27126.6	26284.9	26394	26510	26304.2	26974.3	26641.5	25468.7	25603.8	25649.1	26438.2	26798.4	26915.6	26944.9	27300.6	26481.8	27201.7	27270.7	26809.9	26493.1	26353.1	26851.2	26430	26611.6	27156.8	27467.4
2.71116	25611.9	26086.7	27021.7	26366.4	25914	26437.2	26275.5	27239.9	26692	26408.3	26653.1	26258.7	25934.2	25919.8	26119.6	26299.8	26207.2	26147.2	26335.4	26358.1	25549.4	24779.9	25917.2	27094.5	26248.6	26356.3	26470.3	26269.1	26949.1	26611	25430.3	25572.6	25617.8	26401	26784.2	26882.2	26901.7	27277.4	26439.5	27172.1	27232	26771.2	26451.6	26305.5	26820.5	26398	26583.2	27128.6	27426.1
2.71361	25597.6	26062.4	27004.7	26330	25885.9	26418.7	26247.7	27207.2	26678.7	26376.6	26610.1	26247.9	25904.9	25894.7	26073.2	26272.6	26181.2	26117.7	26308.7	26333.5	25509.7	24757.7	25893.7	27066.7	26218.4	26330.8	26444.1	26239.3	26941.2	26592.1	25405.6	25546.3	25594.8	26381.5	26758.7	26850.9	26861.2	27257.7	26409.4	27138.2	27213.4	26732	26414.1	26280.4	26797	26380	26555.9	27117	27378.2
2.71607	25573.3	26028.3	26988.8	26285.5	25860.4	26401.3	26220.1	27183	26648.1	26349	26586.1	26226.4	25870.6	25865.4	26033.2	26242.7	26136.6	26070.8	26283.6	26300.8	25481.3	24734.4	25871.7	27044.8	26182.6	26302.2	26411	26215.8	26912.9	26549.2	25375.7	25528	25569.9	26350.7	26713.1	26808.2	26836.7	27225.6	26381.3	27101.7	27186.8	26703.7	26389.7	26269	26763.4	26353.2	26525.5	27094.4	27355.8
2.71853	25546.7	25999.3	26951.6	26257.1	25825.4	26387.6	26188.4	27153.7	26615.5	26325.4	26582	26195.1	25834	25844.2	26014.7	26225.9	26100.7	26029.8	26249.9	26263.4	25448.5	24693	25841.1	27036.8	26154.4	26266.5	26386.4	26187.9	26884.2	26527.7	25363.7	25509.5	25524.2	26321.6	26671.2	26773.6	26822	27196.9	26346.9	27064.6	27169	26668.6	26369.7	26262.7	26738.8	26335.6	26490.9	27069.9	27323.8
2.72098	25522.6	25984	26892.5	26238.3	25808.3	26369.5	26159.2	27121.2	26580.3	26301.4	26565.8	26165.6	25811.4	25825.1	26000.9	26203.2	26079.3	26001.2	26212.1	26226.2	25420	24655.9	25807.3	27016.7	26126.7	26228.9	26352.2	26157.4	26835	26497.9	25334.3	25467.9	25496.3	26295.6	26631.9	26724.4	26799.5	27169.5	26308.9	27037	27141.8	26638.9	26345.3	26235.3	26713.1	26304.9	26466.1	27045.8	27296.6
2.72344	25492.5	25954.8	26845.3	26205.6	25796.1	26337.1	26124.5	27091.5	26559.1	26266.3	26531.3	26127.9	25770.6	25804.2	25973.6	26180.3	26047.6	25978.4	26186	26187.9	25398.7	24616.7	25768.5	26986.5	26096.8	26184.5	26306.3	26128.9	26795.7	26473.2	25294	25436.8	25461.9	26274.3	26600	26698.1	26776.3	27158.7	26274.8	27012.5	27108.1	26608.8	26326.9	26201.9	26683.4	26266.4	26439	27013.2	27272.2
2.7259	25471	25922.2	26816.3	26197.5	25774.7	26297.6	26102.9	27059.9	26538.2	26231.8	26483	26106.1	25754.4	25789.6	25939.5	26145.6	26033.3	25956.4	26141.1	26164.6	25381.7	24596.9	25751.4	26947.6	26066.8	26151	26274.2	26114.4	26779.5	26447.2	25261.4	25414.6	25446.9	26254.3	26586.2	26691	26749.7	27140.6	26266.9	26997.8	27075.8	26592.5	26294.9	26168.4	26662.7	26236.2	26417.9	27000.6	27242.6
2.72835	25443.3	25883.8	26799.2	26183.8	25742	26263.5	26077.3	27035.8	26504.6	26198.7	26449.9	26083.6	25725.7	25764.8	25900.2	26098.6	25997.6	25924.1	26109.6	26146.5	25355.4	24568.4	25719	26915.7	26037.3	26130	26248.5	26106.1	26761.7	26406.9	25235.4	25399.4	25428.6	26223.8	26576.5	26696.4	26728.5	27106.5	26249.4	26981	27046.1	26574.7	26266.1	26138.1	26635.9	26202.4	26384.4	26966.1	27220.4
2.73081	25406.3	25857.1	26773.6	26158.4	25710.3	26234.4	26039.3	27017.8	26467.8	26162.5	26427.1	26061.1	25710.9	25744.7	25876.7	26075.6	25963.2	25909.6	26076	26144	25319.4	24555.3	25705.1	26885.3	25997.6	26101.4	26233.5	26070	26739.5	26365.8	25228.3	25378.7	25421.9	26186.3	26548.7	26678.8	26709.2	27071.4	26233.8	26955.6	27029.5	26550.7	26236.3	26117.8	26608.8	26171.7	26366.1	26926	27191.3
2.73326	25375.8	25823.7	26756.5	26123	25670.6	26206.9	25999.9	26980.8	26429.6	26131.7	26401.7	26031.7	25681.3	25707	25853.6	26060	25925.4	25896.7	26054.7	26120.6	25280.1	24514.3	25682.7	26848.9	25966.7	26078.3	26213.5	26044.2	26703.7	26336	25207.9	25357.9	25395.1	26161.5	26513.4	26641.1	26673	27036.1	26205.1	26918.8	27011.2	26526.9	26210.7	26103.8	26590.1	26154.3	26318	26886.2	27165.4
2.73572	25326.1	25796.7	26725.7	26091.6	25642.1	26171.4	25964.2	26950.8	26406.3	26097.8	26380.5	26001.6	25649.6	25665	25818.8	26034.8	25898.8	25877.6	26026.5	26090.5	25256.8	24471.5	25653.9	26815.7	25937	26046.1	26170.2	26001.8	26663.9	26313.2	25186.9	25328.9	25356.5	26137.6	26477	26589.8	26622.8	26999.4	26162.4	26869.5	26976.6	26497.2	26185.8	26079.5	26557	26125.6	26290.9	26843.8	27129.2
2.73818	25289.8	25771.3	26700.7	26056.6	25613.6	26128.4	25938.2	26926.1	26381	26080.7	26353.2	25962.4	25619.6	25637.7	25789.5	26015.1	25883.2	25837.3	25992.5	26047.8	25243.1	24433.8	25618.2	26794.7	25909.6	26039.2	26137.3	25968.6	26627.4	26281.7	25147.1	25310.5	25320.7	26112.3	26444	26551.8	26591.9	26977.5	26134	26821.7	26932.4	26477.8	26162.4	26039.4	26526.7	26094.1	26255.9	26812.4	27106.2
2.74063	25251.8	25749.2	26669.6	26023.9	25565.3	26085.9	25912.3	26890.2	26346.7	26062.6	26323.4	25914.5	25591.2	25605.4	25758.6	25989.3	25859.5	25796.9	25955.7	26005	25223.4	24413.8	25579.2	26759.7	25874.1	26008.9	26108.1	25930.2	26591	26242.2	25115.5	25276.4	25272.2	26067.3	26421.3	26526.5	26562.3	26952.8	26102.8	26782.7	26889.2	26458.8	26138.8	25992.1	26480.3	26059.7	26224.6	26761	27072.8
2.74309	25231.2	25725.8	26642.9	25999.1	25524.1	26063.1	25878.7	26858.7	26319.1	26035.6	26286.8	25865	25556.4	25582.3	25729.1	25953.4	25835.9	25757.3	25930.9	25969.7	25195.2	24398.5	25551.4	26740.9	25856.8	25978.4	26085.6	25895.3	26557.7	26199.7	25084.6	25250.7	25242.3	26026.3	26397.4	26506	26528.8	26924.2	26077	26773.5	26857.2	26439.6	26098.2	25960.2	26447.2	26027.4	26195.2	26718.3	27038.7
2.74555	25201.5	25694.2	26604.5	25973.4	25478.4	26033.1	25848.9	26822.9	26292.2	26000.2	26239.4	25835.2	25525.1	25549	25695	25922.1	25786.5	25723.9	25902.7	25925.6	25161.7	24360.2	25515.8	26702.9	25809.6	25934.7	26064.9	25875.2	26530.5	26158.5	25064.4	25216.7	25210.3	25998.1	26375.7	26479.6	26502.2	26875.5	26053.3	26757.8	26819.1	26409.4	26064.5	25937.7	26419.6	26011.4	26161.1	26689.6	27008.5
2.748	25165.5	25655.5	26545.6	25945.5	25435.2	26012.5	25813.8	26775.3	26275.3	25962.5	26193.4	25806	25486.7	25510.5	25663.8	25874.7	25749.5	25684.1	25872.2	25898	25129.5	24324.7	25482.4	26665.7	25775.7	25888.9	26031.5	25838.5	26501.6	26142.7	25032.9	25171.4	25183.1	25984	26329.2	26450.9	26468.4	26835.9	26020.3	26735	26774.6	26374.7	26026.1	25911.3	26389.8	25983.8	26127.8	26675.5	26986.7
2.75046	25127.8	25609.5	26509.1	25922.6	25415	25987.6	25785.8	26728.6	26236	25933.8	26166.5	25787.2	25451.9	25487.9	25630.7	25847.9	25710.9	25653.2	25827.2	25864.8	25097.1	24283.7	25453.6	26616.1	25740	25863.5	26003.6	25805	26480.8	26114.7	25001.8	25119.5	25161.6	25952	26289.7	26415.9	26435.5	26799.5	25983.8	26707.9	26742.9	26321.3	25991.7	25881.7	26351.7	25944.1	26093.2	26648.1	26970.3
2.75292	25083.8	25570.2	26480.1	25893.6	25399.2	25953.8	25753.7	26691.1	26178.5	25898.2	26137.3	25736.2	25411.7	25457.8	25601.5	25810.3	25690.8	25602.6	25775.4	25836.1	25060	24253.5	25418.6	26577.8	25693	25840.1	25952	25763.4	26455.4	26095.7	24963.3	25071.1	25129.1	25930.5	26231.1	26373	26393.2	26752.6	25937.1	26664.3	26708.7	26274.5	25970.2	25846.9	26316.5	25892.9	26040.1	26627.3	26934.5
2.75537	25058.3	25538.7	26461.7	25870.2	25389.1	25915.4	25719.6	26662.5	26133.4	25864	26102.3	25709	25371.5	25421.4	25566.6	25775.5	25665.3	25577.7	25740.2	25809.8	25026.9	24231.3	25396	26544.9	25658.7	25820	25901.9	25731.6	26422	26073.1	24924.3	25038.8	25106.4	25913.5	26211.4	26333.2	26362.5	26715.2	25905.3	26619.1	26679.6	26234.7	25942.7	25818.8	26277.8	25854.2	25996	26591.1	26895.1
2.75783	25036.5	25508.2	26426.4	25822.6	25349.3	25876.5	25680.2	26633.1	26092.7	25825.1	26068.5	25689	25345	25386	25542.6	25740.7	25633.8	25531.7	25719.7	25766.9	24983.1	24211.8	25366.6	26500.9	25628.7	25782.7	25852.9	25708	26375	26043.2	24883.4	25012.1	25066.8	25882.9	26183.7	26287.3	26331.3	26681.2	25875.5	26571.9	26642.2	26198.4	25904.3	25766.4	26247.7	25815	25963.8	26554.7	26836.2
2.76028	25002.8	25485	26389.9	25774.6	25294.4	25843.5	25642.7	26595.6	26070.9	25789.7	26035.7	25676.2	25315.9	25353.6	25516.9	25716.2	25589.3	25512.4	25688.5	25719.5	24941.6	24181	25334.1	26460	25599.3	25737.7	25808.1	25667.3	26325.8	26005.6	24852.5	24993.1	25025.5	25836.7	26159.8	26251.9	26315.7	26640.5	25841.8	26536.2	26607.1	26162.5	25876.1	25733.1	26216.1	25766.2	25930.7	26505.8	26786
2.76274	24961.2	25448.9	26342.8	25726.1	25260.6	25813.5	25593.1	26558.7	26051.7	25771.9	26002.2	25643.4	25288	25322.3	25483.7	25682.2	25555.5	25488.6	25650.4	25672.4	24904.7	24154.3	25296.4	26426.6	25583.7	25697.6	25768.1	25630	26285.9	25965.6	24823.8	24965.1	24995	25787.8	26127.8	26233.9	26287.9	26612.8	25800.2	26502.6	26578.2	26109.4	25843.9	25708	26175.5	25725.5	25919.1	26458.8	26753.8
2.7652	24920.4	25407	26306.9	25680.7	25233.9	25777.9	25560.6	26517	26024.9	25732.7	25947.9	25605.8	25258.2	25280.3	25436.3	25638.8	25525.9	25463.8	25607.5	25644.4	24864.7	24101.5	25248.2	26399.6	25552.7	25655.2	25730.4	25595.1	26243.9	25924.5	24792.3	24928	24953.9	25739.2	26080.5	26197.1	26254.7	26579.8	25757.1	26466.6	26543.2	26076.1	25817.5	25681.6	26135.7	25694.1	25878.7	26410.8	26716.8
2.76765	24900.2	25357.3	26269.1	25650.1	25203.8	25747.8	25538.8	26493.1	26000.7	25711.4	25919.8	25561.9	25234	25234.5	25403.8	25603.6	25490.9	25427.5	25588.9	25617.1	24835.3	24052.3	25213.2	26367.9	25522.6	25624.1	25707	25553.2	26219.9	25888.3	24761.5	24896.6	24919.5	25695.8	26034.6	26165.9	26201.3	26560.4	25729.8	26442.6	26529.3	26043.5	25776.3	25650.7	26103.4	25672.5	25850	26376.1	26684.4
2.77011	24873.8	25308.2	26227.7	25617.2	25164.7	25712.4	25511.6	26457.2	25967.9	25677	25883.2	25531.5	25197.2	25199.8	25373.4	25567.9	25460.6	25384.3	25559.1	25592.6	24800.8	24017.2	25190.2	26331	25491.8	25586.5	25679.5	25519.7	26181.2	25848.4	24734	24872.6	24880.8	25649	25997.3	26129.1	26157.1	26526.3	25702.3	26411	26487.1	26030.7	25736.4	25599.5	26064.5	25636.6	25813.1	26338.3	26643.4
2.77257	24856.8	25289.3	26200	25595.1	25128.7	25679.3	25480.6	26417.5	25928.2	25638.8	25853.1	25498.1	25163.6	25170.1	25355.5	25543.2	25414.2	25338.2	25501.9	25550.5	24771.3	23991.6	25151.9	26290.2	25456.6	25558.5	25644	25479.2	26151.2	25813.2	24711.8	24848.2	24862	25607.7	25962.2	26100.6	26119	26499.8	25668.6	26392.5	26456.5	26008.7	25682.8	25565.1	26035	25597	25768.4	26304.5	26595.4
2.77502	24831.2	25268.3	26170.7	25559.3	25097.5	25639.5	25435.7	26375.4	25885.5	25601.8	25814	25448	25121.5	25132.8	25318.2	25503.2	25379.8	25288.8	25454	25509.2	24753.5	23967.4	25112.5	26239.7	25420.5	25508.1	25594.8	25440.2	26112.2	25772.6	24664.2	24805.5	24832.3	25588.8	25919.1	26067.1	26093.5	26450.8	25634.9	26349.3	26413.5	25970.2	25646.9	25520.5	26005.1	25554.3	25730.2	26274	26541.2
2.77748	24800.8	25237.3	26141.5	25511.4	25047.4	25584.9	25385.5	26322.6	25825.6	25551.3	25766.2	25401.5	25065.2	25078.5	25278.8	25449.9	25335.1	25232.9	25393.4	25466.6	24714.8	23927.1	25060.9	26190.9	25364.4	25450.5	25548	25396.1	26070.2	25738.2	24615	24761.2	24796	25548.4	25875.4	26017.5	26039.5	26397.1	25588	26302.8	26357.6	25928	25598.9	25469.1	25970.6	25504.9	25684.8	26235.7	26494.5
2.77994	24763.8	25195.6	26111.6	25478.5	25004.6	25544.1	25350.6	26292.2	25781.2	25508.9	25728.3	25360.4	25027.5	25029.9	25243.9	25401.4	25298.9	25192.6	25361.5	25429.7	24681.6	23887.7	25014	26163	25307.5	25404.9	25511.2	25351	26024.2	25703.7	24563	24726.8	24754.2	25508.8	25836.9	25972.4	26009.7	26341.1	25549	26257.8	26320	25871	25567	25423.3	25933.8	25466.6	25651	26208.4	26470.9
2.78239	24714.4	25157.7	26072	25447.5	24959.7	25506	25318.2	26242.5	25723.2	25470.2	25686.5	25323.2	24980.3	24987.7	25198.6	25342.3	25243.6	25155.7	25324.2	25380.9	24628.7	23843.1	24972.7	26125.4	25240.4	25358.3	25476.8	25301	25971.2	25666.4	24521.2	24678.4	24711.3	25464.1	25806.6	25924.6	25969.5	26289.5	25507	26202.3	26269.5	25825	25519.9	25382.8	25893.1	25426.3	25602.7	26163	26442.8
2.78485	24664.6	25121.6	26034.5	25408.8	24934.4	25464.7	25282.5	26205.6	25688.6	25429.5	25642.7	25272	24945.4	24957.5	25148.4	25304.7	25198.8	25122.6	25296.2	25332.7	24576.9	23802.2	24933.5	26079.9	25197.8	25334.5	25443.5	25262.2	25923.8	25607.1	24490.6	24643.7	24668.5	25433.4	25769.8	25895.9	25936.9	26245	25466.7	26153.7	26232.3	25779.9	25473.9	25357.2	25854.4	25400.3	25565	26124.8	26413.5
2.7873	24618.2	25085.7	26002.3	25356.4	24901.5	25427.8	25248	26172.1	25641.8	25389.1	25600.6	25229	24907.9	24937.4	25102.9	25269.9	25162.9	25078.9	25259.6	25290.5	24535.7	23765.6	24879.4	26026.1	25162.4	25304.1	25404.6	25220.4	25883.7	25557.1	24447.8	24599.3	24630.5	25391.1	25745	25850.5	25887.5	26200.9	25435.7	26111.2	26186.9	25746	25436.3	25316	25811.8	25365.3	25529	26076.3	26386.9
2.78976	24580.5	25032.8	25946.1	25306	24864.1	25382	25208.4	26140.2	25595.6	25338.5	25563.7	25188.3	24863.4	24912.8	25059.4	25235.2	25121.4	25026.5	25212.4	25240.3	24486	23722.7	24830.9	25985.4	25133.3	25259.7	25358.1	25181.2	25834.3	25506.2	24399.3	24545.5	24586.4	25343.6	25707.5	25805	25819.1	26158.7	25381.5	26066.1	26128	25701.9	25394.5	25273.8	25760.6	25324.7	25491.4	26021.5	26345
2.79222	24559.9	24999.5	25893	25273	24833.1	25351.5	25171.4	26093.9	25567.4	25297.1	25532.7	25159.9	24834.3	24875.2	25020.7	25183.9	25077.5	24994.5	25175.7	25207.1	24448.1	23704	24803.5	25961.2	25094.9	25229	25314.1	25148.2	25796	25465.5	24354.4	24494.6	24551.1	25308.5	25657.2	25763.9	25768.1	26126.5	25344.4	26035	26079.6	25649.7	25372.9	25238.5	25713.7	25283.7	25457.1	25970.8	26303.3
2.79467	24518.5	24949.6	25843	25247.3	24794.4	25318.9	25118.1	26037.7	25532.3	25253.9	25503.1	25114.9	24793.5	24826.2	24984.1	25145.6	25033.1	24949.4	25137.5	25165.7	24406.8	23677.1	24760.8	25903.2	25049.5	25179.4	25280.4	25104.8	25753.3	25434.3	24309.2	24461.7	24521.1	25273.7	25610.5	25723.9	25718	26094.2	25301	25989.7	26033.1	25606.5	25331.6	25197	25674	25243.3	25403.4	25925.4	26241.8
2.79713	24477.3	24916.2	25798.5	25203.9	24751.1	25285.4	25077.2	25997.8	25500	25217.5	25468.4	25082.1	24757.2	24778.1	24944.4	25105	24992.3	24903.1	25098.9	25118.3	24380	23644.9	24722.1	25860.4	25016.3	25135.1	25244.3	25075.2	25722.6	25409.8	24279.8	24431.9	24472.4	25244.8	25575.4	25687.5	25685.8	26057	25258	25949.9	26003.8	25551.9	25279.5	25153	25632.2	25217	25374.8	25887.5	26196.2
2.79959	24434.8	24879.5	25767.2	25161.2	24713.7	25249.2	25031.3	25962.7	25463.5	25175.1	25422.9	25040.8	24714.7	24743.7	24901.3	25071.9	24960.3	24856.3	25060	25066.4	24350.2	23603.8	24683.4	25827.4	24983.7	25072.7	25208.8	25053.7	25683.3	25385.4	24239	24389.9	24436.1	25208.4	25530.7	25643.4	25655.7	26018.2	25216.9	25902.8	25967.9	25514.1	25230.6	25091.2	25595.5	25175.2	25342.6	25866.4	26144.1
2.80204	24389.3	24835.7	25725	25115.2	24667.5	25206	24991.1	25914.2	25423	25134	25380	25007	24675	24702	24844.4	25031.4	24908.1	24823.2	25019	25024.1	24312.3	23547.6	24646.8	25805.3	24953.4	25026.9	25157.3	25020.4	25643.2	25338.6	24198.8	24348.4	24379.5	25160.2	25486.2	25590.7	25623.5	25971.2	25178.5	25859.4	25938.6	25470.9	25198.5	25043.5	25555.9	25131.4	25301.3	25836.6	26101.9
2.8045	24349.6	24791.7	25686.2	25088.4	24623.5	25176.4	24946.1	25877.3	25390.3	25101.4	25326.2	24977.2	24632.2	24666.2	24795	24996	24861.5	24788.4	24993.1	25004	24271.4	23509.4	24619.9	25776.8	24918.7	24997.3	25113.3	24989.7	25595.2	25299.1	24161.1	24309.4	24346.5	25116.4	25442.1	25542.5	25593.7	25914	25142.9	25829.5	25904.3	25449.5	25172.2	25020.1	25516.8	25094.2	25253.6	25795.3	26070.6
2.80696	24297.1	24754.9	25636.2	25042	24577.9	25138.2	24906.5	25834.6	25353.6	25068.8	25295.7	24938.1	24587.5	24627.7	24765	24954.3	24817.2	24756.3	24954	24976.7	24231.5	23460.1	24573.7	25730.7	24875	24968.9	25069.2	24946.7	25543.8	25252.5	24133.7	24266.2	24306.1	25064.9	25414.6	25496.4	25552.5	25870.5	25107	25796.3	25870.7	25417.6	25134.7	24975.2	25462.1	25053.2	25191.5	25738.8	26033.9
2.80941	24243.8	24722.4	25604.6	25008	24542.2	25105.6	24874.6	25793.3	25305.2	25035.5	25274.5	24903.5	24556.5	24586.1	24733.4	24902.1	24787.1	24721.2	24911	24951.3	24180.8	23431.9	24532.8	25688.9	24819.1	24939.3	25020.6	24911.9	25498.8	25219.3	24103.5	24221.9	24269.7	25028.5	25383.6	25465.4	25514.2	25835.1	25075.2	25768.9	25820.2	25376.8	25095.5	24944.6	25426.7	25018.3	25157.9	25698.3	25993.9
2.81187	24191.5	24696.8	25566.9	24970.9	24510.6	25052	24836.5	25759.7	25256.7	25000.3	25251.8	24881	24509.8	24555.8	24700.2	24860.8	24748.4	24690.6	24872.1	24912	24136.5	23415.8	24497.8	25656.4	24775.5	24898.1	24980.6	24871.9	25463.2	25184.1	24073.7	24172	24246.3	24990.3	25347.8	25434.1	25473.1	25801.7	25023.4	25726.8	25782.1	25334.2	25052.3	24907.4	25388.7	24967.1	25113.9	25675	25939
2.81432	24161.5	24652	25532.6	24945.1	24474.3	25000.9	24785.3	25727	25204	24962.1	25214.9	24836.9	24467	24514.6	24655.2	24809.9	24710.9	24653.1	24835.1	24855.3	24092.2	23386.9	24466	25610.5	24743.6	24858	24948.5	24828.2	25437.5	25146.4	24029.3	24145.5	24215.5	24953.1	25298.2	25398.5	25433.8	25771.7	24968.4	25680.4	25744.2	25299.9	25005.8	24872.1	25352.3	24918.3	25080.4	25654.2	25888.2
2.81678	24147.9	24613.8	25491.9	24912.9	24438.3	24953.3	24748.5	25694.6	25167.7	24931.6	25161.2	24795.4	24431	24483.5	24622.8	24779.5	24668.5	24633	24788.7	24795.7	24057.9	23341.6	24431.3	25567	24713.3	24821.9	24912.7	24778.7	25410.2	25098.3	24002.3	24122	24181.3	24916.6	25250.3	25366.4	25396.4	25734.3	24928.3	25636.1	25708.5	25276.6	24972.6	24852.7	25309.1	24887.4	25044.6	25618.3	25851.1
2.81924	24119.1	24567.3	25455.5	24871.4	24397.7	24913.4	24714.1	25655.5	25134.1	24880.2	25096.1	24748.3	24406.1	24439.1	24580.2	24740.9	24628.7	24589.7	24740.6	24753.2	24032.8	23285.7	24389.4	25502.1	24682.6	24775.5	24883.3	24733.3	25373.8	25052	23969.9	24095.5	24128.6	24872.5	25200.8	25320.1	25345.2	25694.1	24891.6	25590.9	25657.9	25242.6	24919.5	24812.2	25269.4	24849.7	25009.7	25578.6	25810.6
2.82169	24092.8	24531.9	25419.3	24828.3	24360.9	24882.8	24694.9	25616.6	25104	24847.7	25056.2	24723.1	24384.7	24406.1	24545.6	24706.8	24584.2	24557.6	24690.5	24735.7	24002	23240.1	24355.7	25463.8	24630.9	24741.6	24851.4	24687.8	25340.2	25007.4	23936.7	24070.5	24087.9	24836.7	25157.7	25283.1	25305.8	25654.7	24870.4	25557.5	25619.1	25206.2	24875.2	24776	25248.2	24831	24980.6	25544.6	25772.2
2.82415	24047.5	24504.3	25379.8	24787.7	24324.4	24848.9	24664.9	25593.9	25072.7	24810.6	25029.5	24684.3	24352.4	24358.3	24508.8	24669.3	24547.3	24509.3	24664.2	24718.2	23965.6	23198	24317.2	25428.1	24599.9	24702	24821.4	24648.9	25303.2	24960	23895.9	24036.7	24064.1	24797	25115.7	25242	25267.6	25602.7	24833.3	25530.1	25580.6	25163.3	24843.1	24724.5	25214	24793.5	24940.3	25513.7	25729.7
2.82661	24008.7	24472.6	25325.4	24750	24280.5	24831.8	24628.1	25554	25043.1	24770.8	25003.6	24644.2	24298	24314.6	24481.5	24641.7	24513.3	24460.8	24627.2	24688.3	23934.1	23167.7	24269.8	25403.2	24561.8	24661	24782.3	24598.7	25265.9	24926.8	23855.6	23995.5	24039.6	24753.1	25072.2	25204.9	25220	25557.7	24802.8	25496.3	25556	25119.4	24809.5	24681.2	25181	24761.9	24897.2	25479.5	25692
2.82906	23973.6	24431.9	25270.2	24710.3	24242.4	24802.2	24590.6	25506.9	25010.2	24722.7	24963.4	24595	24247.1	24277.1	24444.2	24594.3	24486.3	24415	24599	24653.7	23898.6	23133.4	24222.8	25363.6	24526.5	24623.1	24759.2	24554.7	25234.3	24884.6	23827.9	23960.6	24006.9	24708.8	25037.8	25181.7	25194.9	25512	24763.6	25463.4	25530.6	25086.4	24780.2	24657	25139.5	24718.1	24863.7	25431.3	25664.5
2.83152	23933.7	24400	25231.2	24666.8	24208.6	24760.5	24551.9	25470	24977.2	24670.7	24935.1	24554.8	24206.5	24237.2	24409.1	24547	24458.3	24376.2	24561.8	24620.8	23850.1	23094.2	24183.6	25321.1	24499.1	24588.9	24716.9	24521.1	25188.5	24859.7	23804	23919.6	23960.3	24676.8	25004.3	25144.8	25163.6	25477.7	24731	25426.5	25492.8	25049.3	24755.7	24621.6	25107.6	24673.7	24822.8	25382.7	25639.9
2.83398	23890.9	24353.4	25201.6	24629.9	24181.1	24704.2	24511.1	25435.6	24947.9	24650.6	24903.5	24513.9	24177.2	24210.5	24375.7	24488.8	24423.5	24345.2	24514.4	24589.4	23813.4	23055.5	24157.8	25273.4	24471.6	24561	24671	24509.2	25153.6	24828.2	23765.8	23894.5	23920.8	24655	24973.6	25093.8	25137.5	25458.1	24705	25399.4	25471.6	25043.2	24737.7	24599.3	25080.9	24621.4	24799.2	25341.5	25610.8
2.83643	23851.1	24307.8	25173.7	24594.8	24140.6	24661.1	24473.6	25391.4	24898.1	24624.5	24873.6	24473.1	24154.3	24166.1	24347.5	24455.5	24383.6	24315.6	24473.9	24552.4	23771.7	23022.9	24147.9	25259.4	24441	24524.5	24623.1	24483.9	25129.6	24804.4	23726.6	23860.1	23875.5	24603.5	24936.4	25049.4	25100.6	25435.6	24686.3	25373.5	25453.6	25038.2	24703.6	24559.7	25038.6	24584	24768	25300.2	25585.2
2.83889	23828	24273.3	25136.7	24562.9	24098.7	24620.8	24429.3	25346.6	24857.3	24585.3	24837.8	24436.8	24118.4	24131.1	24316.7	24424.8	24328.1	24279.7	24432.1	24509.3	23744.6	22992.7	24117.4	25232.1	24389.3	24491.4	24583.4	24454.5	25088.5	24766.8	23691.5	23825.2	23842.9	24558.1	24907.4	25015.3	25066.1	25407.6	24687.1	25384.2	25503.8	25067.6	24704.7	24539.1	25000.6	24543.2	24741.2	25265.4	25541
2.84134	23808.6	24246.5	25108.8	24529.7	24062.2	24608.2	24400.6	25303.8	24811	24538.3	24806.9	24402.1	24093.6	24090.8	24277	24400.6	24282.5	24245.9	24400	24470.2	23704.6	22958.1	24096.1	25185.4	24346.7	24473.1	24539.6	24412.6	25045.8	24733.1	23658.3	23780	23805.6	24530.5	24871.1	25001.6	25029.4	25371.6	24649.5	25373.7	25499.5	25062	24685.5	24516.2	24956.2	24512	24715.9	25219.4	25487.7
2.8438	23780.9	24212.1	25080.6	24488.9	24026.3	24568.7	24353.6	25274.7	24770.6	24495	24770.6	24365.5	24053.8	24051	24244.7	24369.9	24244.8	24206.8	24374.1	24413.3	23673.4	22912.9	24037.5	25118.5	24300.3	24446.8	24492.6	24376.1	24999.8	24682.1	23607.5	23739.2	23770	24503.9	24834.4	24965.9	24993.5	25330.8	24628.8	25381.1	25531.7	25087.2	24686.2	24495.4	24920.4	24480.9	24679.4	25183.5	25445.8
2.84626	23740.5	24171.4	25042.5	24447.2	24008.6	24555.8	24330.1	25229.8	24730	24456.9	24721.9	24340.9	24006.9	24018.8	24210.9	24335.1	24215.2	24168.9	24336.4	24374.2	23641.5	22885.4	23983.3	25069.2	24265.3	24404.1	24459.3	24337.6	24949.9	24640.3	23566.2	23712.7	23731.9	24459.5	24799.8	24938.1	24951.5	25299.3	24578.3	25345	25481	25043.1	24636.8	24473.9	24887.2	24457.8	24645.4	25156.2	25420.4
2.84871	23696.3	24138.2	25003.1	24408.1	23982	24504.9	24301.4	25184.6	24682.9	24426	24680.7	24298.9	23957.5	23979.9	24172.7	24312.2	24186.4	24127.1	24308.4	24335.3	23613.9	22851.4	23928.6	25031.9	24233.4	24365.1	24432.8	24297.6	24914.6	24604.2	23535.5	23674.8	23697.7	24412.4	24766.5	24886.9	24902.6	25268.4	24531.6	25282.6	25402.4	24959.9	24576.1	24420.6	24852.1	24431.6	24599.3	25123	25387.8
2.85117	23651.5	24112.9	24967.8	24360.9	23954.9	24450.3	24267.8	25135.6	24641.8	24392.9	24631.4	24262.8	23919.6	23945.8	24124.2	24274.9	24156.7	24092.9	24265.7	24318.8	23567.9	22819.5	23879.4	24997.4	24194.3	24319.2	24392.1	24254.6	24884	24572.2	23504.9	23636.1	23664.7	24365.8	24746.4	24842.6	24864.1	25232.4	24470.8	25196.3	25307.2	24860.3	24512	24368	24805	24392.4	24544.8	25086.9	25344.5
2.85363	23613.8	24092.3	24925	24310.7	23911.6	24397.5	24232.3	25110.7	24609.6	24343.2	24589.5	24218.9	23894.8	23909.9	24083.9	24241.1	24123.8	24058.5	24242.7	24279.9	23515.8	22787.3	23846.7	24964.5	24149	24282.5	24347	24212.6	24855.2	24540.2	23467.5	23599	23645	24342.8	24718.7	24794.3	24826.5	25187.7	24412.6	25117.1	25200.4	24767.8	24450.5	24311.9	24764.9	24349.4	24502.2	25043.7	25308.1
2.85608	23576.2	24052.9	24879	24277.7	23872.8	24363.8	24173.5	25077.3	24583.8	24291.4	24540.2	24180.8	23857.5	23876.7	24042.6	24205.4	24076.9	24019	24204.6	24231.2	23467	22751.9	23808	24922	24094.4	24245.2	24305	24176.5	24813.4	24490.4	23421.2	23561	23616.2	24312	24658	24735.2	24785.6	25138.7	24359	25054.2	25125.9	24694.8	24406.7	24260	24717.3	24289.8	24458.8	24994.5	25262
2.85854	23549.6	24007.2	24837.2	24260.9	23831.3	24343.4	24148.6	25043.9	24565.2	24257	24508	24151.1	23825.4	23828.1	24008.7	24166.4	24042.3	23987	24173.1	24183	23437.4	22737.1	23770.6	24892.2	24055.3	24203.5	24278.7	24140.5	24795	24461.4	23392.5	23536.8	23592.4	24292.6	24621.9	24695.2	24752.6	25101.5	24329.6	25001.2	25085.8	24660.2	24386.8	24215.2	24687.3	24245.6	24419.2	24952.7	25230.5
2.861	23523.7	23966.3	24804.9	24235.4	23793.5	24325.6	24117.3	25001.8	24528.9	24234.2	24476.8	24125.8	23802	23792.2	23980.1	24127.3	24000.3	23950.6	24143.1	24149.3	23415	22694.3	23734.5	24856.1	24028.2	24179.1	24255.2	24101.4	24762.5	24434.3	23367.5	23510.3	23568.3	24275.5	24590.7	24655.2	24715	25064	24292.5	24956.1	25058	24601.8	24366.5	24169	24654.4	24205.8	24379.5	24909.5	25196.8
2.86345	23499.2	23937.4	24770.3	24204.2	23753.9	24297.2	24089.5	24956.1	24493.4	24207.8	24441.6	24098.2	23774	23763.2	23935.6	24087.6	23971.7	23918.4	24105.2	24116.4	23386.9	22657.3	23702	24823.6	24008.7	24143.4	24221.9	24072	24730.3	24413.1	23342.1	23491.2	23530.7	24244.5	24570.8	24632.1	24677.1	25012.3	24267.7	24910.2	25021.7	24568.2	24340.3	24123.7	24617.3	24187	24343.5	24866.3	25158.2
2.86591	23467.9	23892.3	24742.9	24163.9	23718.7	24250.8	24060.5	24919.9	24465.3	24180.6	24410.7	24054.9	23751.9	23735.6	23902.4	24060.1	23937.3	23882.3	24070.8	24090.1	23353.7	22633.2	23690.9	24801.2	23979.3	24112.9	24200.6	24063.2	24693.2	24398.1	23327.8	23465.2	23495.2	24198.8	24534.5	24621.6	24650.1	24990.3	24237.7	24887.5	24983	24532.3	24308.3	24111.8	24584.8	24172.8	24323.9	24842.3	25124.3
2.86836	23437.6	23847.4	24702.7	24128.5	23683.7	24203.5	24016.7	24878.6	24435.6	24144.3	24372.9	24014.3	23711.7	23704.9	23874.6	24029.5	23911	23840.9	24023	24060.8	23312.3	22608.6	23664.8	24772	23957.5	24077.8	24180.4	24040.4	24676	24372.1	23293.1	23427.8	23457.5	24140.2	24487.1	24579.2	24612.2	24952.7	24196.7	24850.4	24935.8	24498.8	24277.7	24082.5	24558.3	24142.6	24292	24820.8	25069.4
2.87082	23398.1	23821	24678	24108.5	23651.8	24180.9	23990.6	24842.5	24408.2	24113.9	24349.4	23982.1	23681.9	23679.6	23855.2	24000.5	23886.3	23805.3	23991.7	24021.8	23287.6	22579.2	23633.9	24740.1	23925.2	24062.3	24153	24005.3	24633.6	24342.5	23246.3	23385.1	23419.7	24112.1	24459	24542.6	24586.4	24929.9	24164	24818.7	24905	24456.9	24250.5	24053.4	24518.8	24100.9	24277.6	24791.4	25028.3
2.87328	23353.4	23795.5	24649.1	24081	23625.3	24149.9	23964.6	24806.2	24375.6	24078.4	24321.8	23957.6	23645.8	23652.5	23819.5	23973.9	23863.1	23760.9	23943.9	23976.2	23254.6	22543.1	23597.9	24698.9	23908.6	24031	24112.4	23948.9	24585.1	24300.1	23190.6	23335.1	23361.9	24079.7	24412.7	24496.9	24553.3	24881.3	24126.1	24780.1	24863.7	24411.1	24208.1	23995.5	24482.2	24050.2	24228.2	24732.9	24973.3
2.87573	23309.2	23769.6	24611.9	24040.6	23593.1	24111.5	23952.1	24777.7	24337.2	24045.4	24290.4	23919.5	23605.9	23613.1	23783.5	23934.9	23821.8	23719	23888.6	23931.6	23214	22506.5	23563.1	24662.9	23860.9	23987.1	24048	23903.3	24515.5	24256.6	23159.5	23289.7	23309.9	24059.6	24375.5	24457.8	24531.4	24827.3	24081.5	24745.7	24813.8	24365.9	24140.6	23953.2	24444.2	24010.8	24189.5	24682.5	24927.8
2.87819	23263.8	23733.1	24574.1	24005.9	23570.9	24061.8	23923	24756.4	24295.3	24021.4	24254	23893.8	23573.4	23575.4	23748.4	23901.9	23772.1	23688	23842.4	23894.9	23176.8	22484.3	23534.7	24629.8	23820.6	23950.4	24000	23870.2	24466	24211.7	23115.2	23247.7	23285.1	24022.4	24348.3	24433	24495.6	24796.1	24034.5	24725.4	24760.3	24332.7	24075.9	23914.7	24398.9	23980.9	24150.6	24639.4	24887.1
2.88065	23226.9	23692.4	24535.4	23957	23535.4	24029	23872.2	24719.6	24249.3	23988.1	24212.7	23855.7	23535.6	23533.3	23709.2	23861.7	23720.3	23655.2	23805.7	23855.6	23141.3	22455.4	23495.7	24583.7	23776.7	23904.2	23950.8	23839.1	24433.6	24157.4	23073.1	23219.4	23248	23971.6	24307.3	24398	24451.3	24754.4	23992.8	24683.8	24714.1	24295.1	24023.9	23879.8	24354.8	23946.4	24103.9	24604.8	24850.3
2.8831	23200	23664.9	24500.3	23925.7	23498	24000.8	23824	24699.1	24210.9	23964.4	24169.2	23815.5	23496.2	23508.6	23670.3	23829.1	23676.9	23623.8	23779.3	23827.6	23120.1	22438.1	23471.5	24558.4	23734.2	23856.9	23915.2	23797.6	24394.1	24113	23045.9	23201.6	23221	23929.5	24276.6	24375.5	24404.2	24727.7	23956.9	24649.3	24684.1	24261.1	23990.9	23845.3	24311.5	23902.2	24077.4	24563.2	24819.5
2.88556	23173.6	23634.4	24475.2	23891	23463.3	23977.7	23771	24657.7	24175.3	23925.4	24129.7	23767.9	23453.8	23477.8	23620.2	23789.2	23652.4	23579.8	23757.8	23799.5	23081.6	22408	23427.1	24506.1	23695.5	23806.3	23869.9	23762	24355.8	24074.5	23025.2	23187.2	23175.5	23887.4	24228.6	24335.6	24367.5	24689.5	23923.5	24614.9	24647.2	24228.7	23960.9	23808.4	24283.9	23851	24028.8	24531.5	24785.2
2.88802	23132.9	23614.2	24442.3	23864.8	23427	23948.7	23725.7	24624.3	24132.1	23884.2	24086	23733.1	23418.6	23451.2	23592.9	23751.4	23624.1	23546.2	23728.3	23759.1	23049	22365.7	23398.3	24459.3	23651.8	23761.1	23828	23721.3	24322.1	24046.6	23008.6	23143.3	23156.4	23858.1	24194.4	24292.6	24325.4	24652.8	23874.9	24583.3	24633.8	24201.4	23935.7	23763.8	24253.3	23826.5	23993.5	24507.6	24756
2.89047	23095.3	23588.6	24414.8	23840.4	23395.5	23931.3	23689.1	24584.3	24103.3	23832.7	24054.5	23696.7	23402.6	23427.4	23546.7	23734.3	23596.7	23529.9	23708.7	23708.3	23007.9	22309.6	23360.1	24414.4	23620.7	23735.4	23796.3	23677.3	24292.2	24002.9	22974.6	23097.4	23127.4	23818.7	24156.7	24240.4	24286.1	24612.3	23837.1	24555.3	24594.1	24179.8	23915.6	23723.7	24216.6	23797.6	23960.2	24487.6	24722.1
2.89293	23058.3	23551	24376.5	23802.5	23362.4	23893.9	23665.8	24559.2	24066.5	23792.7	24024.6	23675	23373.8	23389.5	23498.6	23694.6	23569	23498.4	23669.4	23658.3	22975.4	22267.7	23328.5	24377	23583.2	23690.5	23770.4	23648.2	24251.6	23968.7	22929.6	23034.5	23100.6	23778.4	24113.5	24190.2	24240.8	24572.3	23804.4	24512.4	24553.3	24146.6	23873.3	23694.4	24165.8	23774.3	23935.7	24447.7	24680.1
2.89538	23036.8	23508.1	24345.9	23767.5	23335.5	23855.4	23641.2	24525.6	24044.5	23761.8	23992.1	23657.7	23343.7	23354.1	23469.9	23672.6	23547.2	23465.9	23638.5	23633	22934.1	22237.9	23302.7	24355.1	23539.2	23657.6	23737.7	23622.3	24238.9	23940.6	22882.6	23002.3	23073.9	23742.8	24084	24157	24210.9	24531.8	23779.9	24483.8	24509.5	24109.4	23837.1	23673.6	24127.4	23750.7	23917.5	24412	24650.1
2.89784	23011.9	23465.5	24310	23733	23291.6	23824.7	23613.9	24497.8	24010	23742.6	23970.1	23621.5	23303.8	23326	23434.5	23636.5	23520.7	23424	23602.7	23620.6	22894.5	22202.9	23264.5	24317.3	23515.1	23623	23706.5	23597.8	24213.7	23918	22842.6	22971.2	23039.8	23720.8	24051.6	24122.8	24179.1	24500.4	23752.7	24455	24470.6	24059.5	23797.9	23638.6	24100.3	23719	23888.6	24376.2	24622
2.9003	22981.3	23426.5	24274.5	23700.1	23254.2	23791.7	23593.3	24458.2	23979.6	23724.2	23943.4	23582.9	23268.9	23304.3	23419.3	23608.8	23499.5	23401.2	23554.3	23600.1	22866.5	22181.4	23238.7	24286.4	23482.3	23578.7	23683.3	23564.6	24192.5	23879.1	22818.3	22942	23006.7	23695.1	24027.8	24100.3	24149.9	24468.7	23733.3	24419.6	24425.5	24010.7	23767.3	23603.8	24074.6	23694.4	23849.4	24346.7	24595.6
2.90275	22951.3	23400.9	24246.4	23677.6	23227.9	23761.9	23575.6	24426.8	23943	23701.7	23907.5	23548.7	23229.8	23292.8	23387.9	23576.1	23457	23388.5	23520.6	23578.5	22839.7	22152.4	23216.6	24262.1	23450.9	23550.9	23662.6	23534.8	24148.3	23846	22788.3	22924.4	22966	23670.5	23983.7	24072	24127.7	24442.4	23698.1	24375.5	24378.6	23978.5	23737.6	23567.2	24044.3	23661.9	23820.1	24314.4	24566.5
2.90521	22924.7	23379.1	24220.5	23657.7	23216.4	23733.5	23544.3	24396.3	23911.8	23665.3	23869.9	23511.4	23210.1	23261.6	23373.8	23542.4	23414.4	23353.2	23485.6	23550.3	22811.7	22136.3	23180.1	24230.6	23421.1	23526	23634.9	23506.2	24099.8	23819.1	22753.1	22893.7	22929.2	23629.5	23944.7	24035.1	24093.2	24409.3	23655.5	24332.4	24333.6	23947.5	23689.8	23528.2	24004.6	23620	23789.2	24284.9	24524.3
2.90767	22909.8	23357.5	24194.7	23635.9	23196.4	23712.9	23507.7	24372.7	23872.6	23635.2	23849.5	23495.3	23184	23223.5	23347.3	23515.6	23381.8	23329.7	23468.8	23532.3	22787.4	22133	23159.2	24199.7	23405.6	23511.8	23607.9	23482.8	24067.8	23786.5	22717.3	22871.6	22897.1	23609.8	23912.3	24000.3	24071.5	24376.7	23635.7	24290.9	24312.4	23935.7	23662.3	23507.9	23972.7	23602.5	23780.2	24265.5	24496.2
2.91012	22883.3	23340.1	24175.7	23600.3	23181	23701.7	23473.4	24359.5	23840.7	23614.8	23823.3	23468.9	23167.2	23191.5	23320.9	23480.3	23364.5	23303.1	23440.3	23502.9	22758.3	22110.6	23137.4	24170	23384	23485.3	23573.8	23464.6	24058.7	23770.4	22692.7	22830.9	22878.8	23592.2	23888.7	23959.4	24029.4	24355.3	23618.7	24263.5	24298.6	23917.9	23642.7	23495.6	23950	23589.4	23747	24238.4	24467.8
2.91258	22854.6	23319.8	24159.5	23585.5	23159	23685.7	23434.9	24339.7	23823.1	23604.4	23800.5	23456.4	23135.5	23153	23306.1	23450.8	23346.8	23292.2	23425.2	23474.5	22745.9	22078.3	23103.5	24144.7	23358.1	23458.3	23559.3	23439.8	24048.3	23745.5	22678.4	22809.1	22859.7	23578.3	23871.5	23935.4	24001.9	24341.7	23609.6	24241.9	24290.8	23911.4	23633.2	23483.7	23932.1	23567.8	23718.2	24220.6	24454.6
2.91504	22831.2	23302.2	24134.3	23560.2	23139.2	23647.1	23417.6	24314.4	23810.9	23578.5	23790.1	23421.8	23107.7	23136.1	23287.5	23425.8	23325.7	23272.9	23410.6	23447.7	22726.9	22047.3	23078.1	24126.5	23336.8	23445.1	23541.1	23420.2	24028.6	23725.5	22675.5	22792.6	22841	23561	23854.5	23934.1	23977	24340.3	23589.7	24224.7	24280.1	23879.2	23603.1	23463.2	23933.2	23560.9	23677.9	24190.6	24452.3
2.91749	22815	23278.6	24103.5	23536.3	23114.5	23604.2	23395.8	24278.7	23780.4	23547.7	23764.8	23374.4	23080.3	23117.8	23266.2	23408.4	23291.5	23247.4	23387.3	23419.3	22709.3	22025	23043.8	24101.4	23306.3	23424.7	23526.4	23399.2	23992.1	23701.7	22661.4	22783.4	22814.8	23524.1	23827.8	23926.5	23963.4	24335.1	23578.2	24205.2	24268	23858.4	23583.1	23434.4	23914.9	23522.6	23644.3	24164.4	24423.6
2.91995	22816.8	23252	24079.1	23521.4	23095.4	23577.2	23386.3	24256.4	23752.7	23515.8	23755.5	23345.7	23054.3	23107	23244.5	23395.1	23265.2	23221.3	23377.7	23413.7	22693.4	22003.5	23026.8	24087.2	23290.4	23408.2	23503.9	23394.9	23962.9	23672.6	22642.8	22773.6	22803.4	23502.1	23804.5	23913.1	23948.8	24332.1	23568.8	24196.1	24257.3	23835.8	23569.3	23421.9	23916.9	23479.6	23615.3	24145.4	24400.4
2.9224	22792.3	23229	24046.5	23488.6	23079.3	23551.8	23373.5	24236.3	23732.5	23479	23713.6	23339.1	23036.8	23083.5	23215	23378.4	23245.2	23193.8	23365.9	23390	22670.1	21974.9	22996.3	24051	23260.8	23377.4	23473.6	23378.1	23929.7	23648.3	22619.8	22733	22779.6	23473.9	23778.1	23881.4	23924.8	24325.3	23547.4	24179.7	24228.1	23816.4	23557.4	23398.3	23911.2	23438.5	23592.2	24120.9	24384.3
2.92486	22759.8	23202.9	24009	23463.4	23055.5	23532.8	23345.4	24219.2	23709.1	23440.8	23686.1	23333.2	23021.1	23063.8	23177.4	23358	23222.7	23176.4	23349.1	23364.2	22645.7	21944.2	22966.8	24017.4	23248.9	23348.7	23439.1	23351.5	23897.2	23624.7	22590.8	22700.2	22759.3	23455.8	23754.6	23852.7	23903.5	24307	23531.6	24156.3	24203.1	23782.4	23550.7	23385.8	23894.1	23409.7	23561	24091.7	24361.6
2.92732	22725.6	23181.7	23988.7	23452.7	23042.5	23514.2	23312.4	24192	23689.3	23420.5	23659	23309.8	23023.9	23040	23157	23351.1	23204	23152.4	23311.8	23334.3	22628.2	21918.9	22924.9	23991.5	23215	23318.1	23412.5	23308.2	23869.1	23589.8	22563.7	22680	22741.8	23419	23721.5	23839.3	23866.7	24269	23524.1	24115.4	24185.9	23760.5	23529.2	23362.8	23866.6	23388.2	23535.7	24064.5	24339.7
2.92977	22689.6	23149.4	23970.5	23426	23008.1	23496.9	23287.9	24144.9	23656.5	23391.3	23634.4	23274.9	22998.8	23017.6	23133.5	23312.4	23183.2	23116.1	23269.3	23304	22600	21897.5	22891.4	23971.2	23174.3	23293	23380.5	23265.9	23839.2	23561.7	22532.5	22658.3	22713.3	23381.4	23698.2	23825.6	23833.4	24226.2	23493.5	24080.5	24163.5	23733.4	23524.3	23336.4	23820.5	23368	23498.5	24037.5	24300.1
2.93223	22665.6	23125.1	23947	23415.5	22980.1	23481.5	23265.1	24111.2	23643.9	23374.2	23627.7	23248.9	22972.1	22993	23110.8	23283.1	23163.3	23089.7	23243.2	23285.3	22577.5	21887.4	22878.2	23952.6	23152.4	23274.2	23358.3	23224.6	23818.5	23522.2	22508	22634.2	22680	23354.6	23679.1	23799.6	23804	24198.4	23472.2	24057.2	24139	23723.2	23493.1	23303.9	23783.4	23344.1	23477.1	24012.7	24275.2
2.93469	22619.3	23090.6	23901.3	23372.5	22929.6	23445.3	23230.8	24073.8	23619.9	23350.5	23595.5	23210.3	22923.9	22952.3	23059.5	23221.1	23132.9	23043.8	23207.1	23249.5	22544	21848.9	22856.9	23924.6	23120.9	23234.4	23314.8	23187.4	23783.6	23479.4	22477.9	22580.2	22634.4	23324.4	23642	23752.4	23775.3	24150.8	23427.1	24016.5	24096	23678.5	23451.3	23258.7	23736	23303.1	23441.8	23975.7	24244.4
2.93714	22589.6	23062.3	23844.5	23329.9	22882.3	23403.8	23190.2	24052.1	23584.3	23317.8	23554.7	23169.1	22875.7	22924.3	23028.7	23183.7	23092.2	23005.5	23173.3	23208.4	22507.7	21820.7	22826.3	23886.6	23085.6	23195.8	23282.7	23145.7	23754.2	23423.1	22443	22537.9	22596.7	23290.1	23600.9	23698.4	23732.6	24080.3	23365.4	23965.3	24033.6	23635.7	23382.5	23214.7	23690.5	23273.6	23411.6	23936.8	24220
2.9396	22557.6	23012.7	23813.2	23281.9	22822.3	23354.3	23134.6	24008.9	23545	23290	23505.9	23130.3	22828	22889.4	22997.8	23151	23042.4	22953.4	23137.5	23164.8	22462.8	21775.3	22796.1	23840	23035.9	23147.1	23223.6	23083.4	23710.6	23376.5	22385.5	22491.6	22563.4	23251	23561.3	23644.7	23696.9	24030.8	23308.9	23921.2	23980.9	23580.3	23325.6	23192.2	23632.6	23227.3	23368.6	23896.8	24183.2
2.94205	22523.8	22967.8	23769.3	23232.8	22770.8	23304.4	23084.1	23955.2	23483.8	23228.2	23466.4	23089	22773.9	22840.4	22967.1	23112.2	22994.7	22902.9	23080.1	23110	22406.4	21729.5	22752.2	23768.5	22985.9	23093.4	23178.4	23031.5	23663.3	23341.9	22328	22451.5	22517.8	23192.2	23527.5	23599.6	23652.4	23986.4	23247.2	23882.3	23919.5	23522.3	23270.9	23147	23576	23187.1	23323	23853.3	24131.4
2.94451	22484	22915.1	23727.7	23189.3	22724.9	23256.5	23034.6	23894.4	23433.2	23185.9	23431.1	23054	22719.4	22797.5	22919.1	23066.4	22934.4	22857.8	23031.1	23064.2	22360.2	21690.2	22703.7	23715.4	22946.9	23031.6	23131.6	22979.2	23609.9	23304.1	22275	22415.5	22456.4	23157.9	23496.4	23554.1	23612	23944	23202.9	23842.4	23882.4	23476.9	23221.1	23111.5	23532.8	23140.4	23278	23804.7	24074.3
2.94697	22437.3	22862.8	23676.8	23147.2	22688.8	23210.6	22991.3	23842.2	23374.1	23136.3	23372.3	23009.4	22677.4	22734.3	22867.7	23007.1	22877.4	22808.2	22968.7	23015.3	22312.6	21641.3	22654.7	23663.7	22902.9	22982.1	23075.2	22937	23549.3	23252.3	22227.7	22368.3	22392.3	23103.2	23444	23487.5	23554.8	23887	23140.4	23777	23830.7	23435.2	23189.9	23061.6	23495.9	23096.6	23232.2	23751.1	24016.1
2.94942	22392.1	22816.8	23622.2	23108.1	22652.7	23174.1	22937.3	23790.6	23340.4	23101.1	23314.7	22973.5	22645.1	22686.6	22825.3	22958.5	22831.9	22761.4	22922.7	22972.3	22280.1	21595.9	22605.1	23631.3	22853.7	22940.5	23041.3	22900.5	23505.5	23195.6	22182	22317.7	22327.6	23053.3	23375	23436.7	23502.6	23828.7	23083.7	23717.1	23767	23392.4	23153.4	23010.6	23455.4	23062.2	23190.7	23714	23977.8
2.95188	22336.1	22765	23557.9	23068.1	22617.6	23127.8	22890.7	23738.5	23298.7	23047.5	23257.1	22918.3	22602	22636.2	22765.2	22904	22787.6	22706.9	22871.4	22930.4	22232.2	21538.4	22546.9	23586	22808.2	22899.8	23005.8	22861.4	23459.8	23144	22136.1	22262.7	22291.3	23003.3	23312.9	23392.6	23443.7	23757.7	23035.8	23665.7	23703	23336.8	23107.9	22955.9	23400.9	23017.5	23155.3	23659.7	23912.6
2.95434	22277.2	22725.8	23507.8	23019	22571.4	23080.8	22852.1	23684.7	23248.4	22990.4	23209.6	22852.1	22552.7	22584.8	22721	22873	22754.2	22669.9	22825.5	22890.3	22188.3	21484.3	22487.1	23530.5	22754	22852.2	22963.7	22816.8	23414.2	23096.7	22097.2	22211.2	22257.9	22956.1	23254.8	23349.8	23384.5	23702.5	22997.7	23620.5	23641.1	23278.1	23047.4	22893.8	23341.4	22964.2	23110.8	23606.1	23850
2.95679	22236.1	22675.2	23462.9	22973.8	22523.5	23022.5	22811.5	23647.5	23197.1	22946.7	23161.4	22804.6	22513.2	22545.2	22675.7	22819.9	22723.1	22645.3	22777.3	22851.4	22138.6	21460.9	22446.8	23487.6	22701.2	22814	22917.4	22773.9	23366.5	23057.2	22054.5	22168.8	22214.3	22916	23217.4	23298.9	23342.4	23649.9	22959.6	23571.7	23596	23229.1	22995.8	22841.1	23288.2	22902.9	23070.9	23544.3	23786.8
2.95925	22196	22618.7	23424.5	22930.5	22470.4	22978.4	22770.8	23603.8	23142.3	22897.9	23118.3	22757.9	22471	22498.4	22643.7	22773.2	22671.1	22601.1	22742.6	22795.5	22084.5	21415.9	22409.4	23435.7	22647.2	22764.9	22863.6	22741.8	23319.2	23019.1	22024.5	22135.4	22168.6	22864.7	23169.1	23256.2	23308.4	23598	22911.9	23519.3	23555.6	23180.4	22931.9	22788.4	23230.4	22844.4	23011.1	23488.3	23722.9
2.96171	22161.1	22561.2	23403.7	22892.9	22426.6	22930.4	22737.5	23577.3	23113.9	22862.7	23081.3	22727.5	22432	22458	22602.9	22728.3	22630.1	22566.6	22709.8	22754.1	22036.6	21385.5	22375.4	23403.2	22599.2	22722.2	22817.6	22710.2	23279.2	22981.5	21994.7	22100.6	22125.5	22810.8	23129.6	23223.7	23276.2	23552.8	22865.6	23481.9	23524.9	23137.7	22877.8	22732.2	23188.8	22808.6	22962.2	23440.6	23680
2.96416	22126.9	22518.1	23376.5	22853.1	22397.4	22892.3	22700.9	23542.3	23062.3	22822.9	23036.7	22691.3	22408.3	22418.3	22552.3	22695.5	22589	22519.1	22670.9	22706	22002.8	21342	22323.9	23363.4	22578.7	22682.5	22777.5	22672.9	23247.8	22941	21952.4	22056.8	22087.4	22762.7	23094.8	23184.3	23242.7	23521.3	22821.7	23443.2	23482.6	23089.2	22837.2	22697.5	23150	22775.3	22924.1	23397.2	23628.4
2.96662	22086.3	22493.3	23340.5	22826.5	22369.9	22845.9	22664.8	23493.7	23022.5	22769.3	23002.9	22657.9	22377.9	22381.3	22496.2	22672.1	22545.7	22491.5	22634.3	22673.7	21977.6	21305.8	22287.2	23335.1	22559.3	22647.1	22732	22636.7	23218.2	22909.2	21912.5	22017.3	22051.5	22717.7	23062.8	23145.6	23194.6	23487.5	22789.8	23414	23457.8	23067.4	22807.8	22667	23114.3	22739.3	22890.1	23363.6	23590
2.96907	22054.6	22480.3	23317.8	22798.6	22332.7	22815.4	22626.4	23454.2	22977.1	22735.5	22980.8	22632.9	22352.8	22349.7	22472.5	22647.8	22520.8	22451.9	22599.3	22643.2	21950.3	21276.2	22268.1	23297.8	22533.8	22616.5	22692.2	22606.3	23178.4	22888.1	21876.7	22000.3	22020.9	22708.6	23036	23113.5	23138.3	23460.9	22759.9	23381.4	23443.2	23054.7	22780.8	22645.2	23077.2	22698.8	22852.4	23319.7	23560.8
2.97153	22022.8	22454	23283.8	22760.5	22305.1	22782.7	22588.4	23409.7	22948.2	22708	22941.1	22597.3	22314.9	22326.1	22439.1	22605.4	22483.9	22421	22570	22604.1	21922.7	21252.9	22245.6	23254.5	22499.2	22572.2	22657.1	22558.4	23130.3	22855.1	21834.2	21972.2	21999.8	22692.2	22996.4	23098.1	23093.1	23423.2	22715.8	23342.3	23423	23027.3	22745.8	22610.7	23050	22658.3	22806.7	23288.4	23519.9
2.97399	21997.9	22427.8	23255.7	22725.5	22280.5	22763.2	22560.3	23364.6	22917.8	22694.7	22900.8	22571.7	22276.6	22293.7	22408.9	22573.8	22461.8	22385.1	22534.9	22577.1	21895.9	21226.5	22208.8	23215.2	22470.5	22539.8	22635.2	22513.7	23097.3	22810.2	21807.8	21936.6	21981.2	22667	22971.5	23071.4	23064.5	23388.8	22674.7	23303.6	23375.8	22992.4	22721.1	22575	23024	22636.4	22767.6	23245.8	23479.7
2.97644	21965.3	22398.4	23215.6	22680.3	22252.3	22738.5	22537	23320.9	22894.3	22659.4	22861.7	22547.9	22234.4	22261.6	22368.6	22540.1	22423.4	22348.7	22497.9	22551.6	21866.3	21188.6	22171.9	23179.4	22449.2	22489.4	22615.4	22484.8	23064.1	22777.5	21788.1	21899.8	21949.7	22632	22939.3	23040.1	23052.6	23351.1	22629.3	23268.1	23328	22945.1	22680	22543.8	22987.9	22600.2	22733.7	23218.9	23441.3
2.9789	21943.9	22374.4	23183	22643.1	22214.5	22716.3	22509.4	23299.1	22877.4	22634	22829.5	22505.7	22200.7	22217.9	22332.8	22512.8	22396.3	22316.7	22473.2	22527.9	21831.9	21142.4	22138.3	23153	22412	22449.9	22591.4	22454.2	23042.8	22757.1	21779.3	21870.6	21909.4	22599.7	22907.8	22998.9	23032.1	23309.5	22594.7	23230.2	23285.4	22934.3	22641.8	22514.9	22944.7	22570.8	22712.7	23186.6	23409.1
2.98136	21921.7	22343.7	23144.8	22617.5	22194.3	22681	22490.3	23295.6	22858.6	22606.6	22805.3	22467.9	22170.6	22185.6	22317.6	22477.1	22384.6	22304.4	22450.2	22499.6	21808.1	21123.7	22125	23131	22376.4	22429	22580.2	22426.6	23020.7	22736.8	21753.3	21855.8	21872.5	22574	22875.6	22964.2	22996.9	23281.5	22578.6	23215.9	23264.3	22918.8	22616.8	22483.4	22908	22542.7	22667.5	23165.3	23388.5
2.98381	21897	22296.4	23120.1	22589.3	22163.8	22644.2	22459.3	23289.9	22836.9	22585.3	22786.5	22431.5	22147.6	22159.3	22282.8	22437.8	22353.6	22278.4	22426.5	22465.3	21783.8	21089.7	22099.3	23097.6	22334.9	22403.3	22552.6	22392.8	22985.3	22720.8	21714.5	21834.2	21834.9	22543.1	22844.4	22926.4	22950.6	23247.4	22556.4	23195	23236.9	22880.5	22593	22455.7	22867.1	22516.5	22625.3	23131.9	23353.6
2.98627	21874.1	22267.3	23078.4	22564.6	22139.7	22616.4	22435.6	23259.2	22800.1	22554.5	22765.1	22408.8	22125.9	22142.1	22275	22414.1	22326.1	22250.1	22402	22431.9	21768.4	21071	22069.2	23074.6	22312.7	22394.3	22525.2	22367.4	22959.3	22697	21687.9	21811.8	21820.2	22512.4	22811.8	22904.3	22920.2	23228.6	22530.6	23169.7	23210.1	22846.3	22576.7	22431.2	22832.5	22481.3	22595.2	23096.5	23330.7
2.98873	21845.6	22237.5	23037	22529.5	22104.4	22588.4	22389.9	23223.5	22765.8	22517	22738.9	22375.8	22093.6	22124.2	22241.5	22398.8	22293	22208.7	22375.5	22404.3	21740.5	21046.1	22025.3	23033.1	22287.9	22350.9	22484.4	22333.9	22924.6	22671.2	21650.7	21782.1	21783.1	22471.3	22783.6	22869	22896.2	23200	22495.5	23139.1	23177.6	22800.6	22544.2	22400.5	22804.3	22435.3	22571.5	23074.6	23298.8
[truncated: 3,783 more rows]
[truncated: 121 more columns]

## Sheet: Fig.2b_operando XRD_2G
2 Theta (degrees)	Intensity
[truncated: 3,055 more rows]
[truncated: 56 more columns]

## Sheet: Fig.2c_refinement results_PC
Le Bail refinement results
2 Theta (degrees)	Experiment data	Calculated data
[truncated: 4,829 more rows]

## Sheet: Fig.2d_refinement results_2G
Le Bail refinement results
[truncated: 3,088 more rows]

[truncated: 3 more sheets: Fig.2e_ECD results_ECDMC, Fig.2f_ECD results_PC, Fig.2g_ECD results_2G]
