# Supplementary material for: Solvent co-intercalation in layered cathode active materials for sodium-ion batteries
Source: Nat Mater. 2025 Jul 18;24(9):1441–9. doi: 10.1038/s41563-025-02287-7 (PMC12404988; doi:10.1038/s41563-025-02287-7)
Supplement: Supplementary file 4 — Solid-state NMR data plotted in Fig. 3a, b, mass measurement data plotted in Fig. 3c, XRD data plotted in Fig. 3e, and electrochemical data plotted in Fig. 3f–h. [file 41563_2025_2287_MOESM4_ESM.xlsx]

## Sheet: Fig.3a_23Na solid-state NMR
Pristine		1st desodiation @ 2.8V		1st sodiation @ 1.75V		1st sodiation @ 1.3V
Chemical shift (ppm)	y	Chemical shift (ppm)	y	Chemical shift (ppm)	y	Chemical shift (ppm)	y
219.988	-86.1052	219.988	-682.225	219.987	241.776	219.988	254.629
219.959	-69.2785	219.959	-696.058	219.958	218.15	219.959	294.14
219.93	-50.6945	219.93	-703.491	219.929	193.674	219.93	331.648
219.901	-30.9759	219.901	-704.126	219.901	168.944	219.901	366.87
219.872	-10.7776	219.872	-697.691	219.872	144.527	219.872	399.512
219.844	9.2341	219.844	-684.055	219.843	120.948	219.844	429.281
219.815	28.3999	219.815	-663.225	219.814	98.6753	219.815	455.888
219.786	46.0867	219.786	-635.347	219.785	78.1069	219.786	479.061
219.757	61.7057	219.757	-600.704	219.756	59.5646	219.757	498.548
219.728	74.7281	219.728	-559.709	219.728	43.2861	219.728	514.129
219.699	84.7001	219.699	-512.897	219.699	29.4197	219.699	525.627
219.671	91.2532	219.671	-460.912	219.67	18.0245	219.671	532.912
219.642	94.1144	219.642	-404.493	219.641	9.0708	219.642	535.914
219.613	93.112	219.613	-344.459	219.612	2.4443	219.613	534.625
219.584	88.1777	219.584	-281.691	219.583	-2.047	219.584	529.105
219.555	79.3471	219.555	-217.112	219.554	-4.6644	219.555	519.488
219.526	66.7562	219.526	-151.667	219.526	-5.7275	219.526	505.98
219.498	50.6354	219.498	-86.3056	219.497	-5.6014	219.498	488.861
219.469	31.3007	219.469	-21.9578	219.468	-4.6842	219.469	468.476
219.44	9.14265	219.44	40.4804	219.439	-3.3919	219.44	445.238
219.411	-15.3862	219.411	100.169	219.41	-2.1438	219.411	419.611
219.382	-41.7863	219.382	156.338	219.381	-1.3484	219.382	392.106
219.353	-69.5249	219.353	208.305	219.353	-1.3893	219.353	363.27
219.325	-98.0532	219.325	255.482	219.324	-2.6127	219.325	333.668
219.296	-126.821	219.296	297.393	219.295	-5.3154	219.296	303.874
219.267	-155.293	219.267	333.673	219.266	-9.736	219.267	274.454
219.238	-182.959	219.238	364.077	219.237	-16.0466	219.238	245.952
219.209	-209.355	219.209	388.483	219.208	-24.3475	219.209	218.875
219.18	-234.063	219.18	406.881	219.18	-34.6644	219.18	193.68
219.152	-256.728	219.152	419.379	219.151	-46.9473	219.152	170.76
219.123	-277.064	219.123	426.192	219.122	-61.0731	219.123	150.438
219.094	-294.852	219.094	427.627	219.093	-76.8484	219.094	132.951
219.065	-309.95	219.065	424.08	219.064	-94.017	219.065	118.451
219.036	-322.286	219.036	416.015	219.035	-112.267	219.036	106.998
219.007	-331.86	219.007	403.955	219.007	-131.241	219.007	98.559
218.979	-338.733	218.979	388.461	218.978	-150.548	218.979	93.0118
218.95	-343.025	218.95	370.121	218.949	-169.775	218.95	90.1484
218.921	-344.907	218.921	349.53	218.92	-188.496	218.921	89.6832
218.892	-344.586	218.892	327.275	218.891	-206.292	218.892	91.2637
218.863	-342.299	218.863	303.923	218.862	-222.758	218.863	94.4821
218.834	-338.301	218.834	280.006	218.834	-237.517	218.834	98.8896
218.806	-332.852	218.806	256.007	218.805	-250.23	218.806	104.012
218.777	-326.211	218.777	232.358	218.776	-260.609	218.777	109.366
218.748	-318.621	218.748	209.425	218.747	-268.42	218.748	114.476
218.719	-310.302	218.719	187.507	218.718	-273.494	218.719	118.892
218.69	-301.446	218.69	166.833	218.689	-275.731	218.69	122.2
218.661	-292.208	218.661	147.564	218.661	-275.1	218.661	124.046
218.633	-282.702	218.633	129.795	218.632	-271.641	218.633	124.138
218.604	-273.003	218.604	113.558	218.603	-265.468	218.604	122.265
218.575	-263.142	218.575	98.8304	218.574	-256.756	218.575	118.302
218.546	-253.109	218.546	85.5458	218.545	-245.745	218.546	112.212
218.517	-242.857	218.517	73.6012	218.516	-232.73	218.517	104.055
218.488	-232.308	218.488	62.8702	218.488	-218.049	218.488	93.9798
218.46	-221.357	218.46	53.2124	218.459	-202.08	218.46	82.2249
218.431	-209.88	218.431	44.4878	218.43	-185.228	218.431	69.1091
218.402	-197.745	218.402	36.5654	218.401	-167.914	218.402	55.0219
218.373	-184.816	218.373	29.336	218.372	-150.562	218.373	40.4114
218.344	-170.967	218.344	22.7202	218.343	-133.594	218.344	25.7691
218.315	-156.086	218.315	16.6752	218.315	-117.415	218.315	11.6141
218.287	-140.086	218.287	11.2036	218.286	-102.404	218.287	-1.5244
218.258	-122.912	218.258	6.3528	218.257	-88.9066	218.258	-13.1255
218.229	-104.543	218.229	2.22	218.228	-77.2245	218.229	-22.6938
218.2	-85.0052	218.2	-1.0506	218.199	-67.6124	218.2	-29.7772
218.171	-64.3654	218.171	-3.2724	218.17	-60.2702	218.171	-33.9836
218.142	-42.7388	218.142	-4.2198	218.142	-55.3411	218.142	-34.9943
218.114	-20.2865	218.114	-3.6372	218.113	-52.9085	218.114	-32.5774
218.085	2.7863	218.085	-1.2494	218.084	-52.9956	218.085	-26.5966
218.056	26.2343	218.056	3.228	218.055	-55.5671	218.056	-17.0187
218.027	49.7771	218.027	10.0758	218.026	-60.5302	218.027	-3.9164
217.998	73.1062	217.998	19.5582	217.997	-67.7394	217.998	12.531
217.969	95.8926	217.969	31.9096	217.969	-77.0006	217.969	32.0416
217.941	117.796	217.941	47.3208	217.94	-88.077	217.941	54.2366
217.912	138.474	217.912	65.929	217.911	-100.696	217.912	78.6504
217.883	157.591	217.883	87.8032	217.882	-114.554	217.883	104.744
217.854	174.831	217.854	112.939	217.853	-129.329	217.854	131.919
217.825	189.901	217.825	141.248	217.824	-144.684	217.825	159.535
217.796	202.547	217.796	172.555	217.796	-160.274	217.796	186.931
217.768	212.555	217.768	206.597	217.767	-175.758	217.768	213.44
217.739	219.763	217.739	243.022	217.738	-190.805	217.739	238.413
217.71	224.063	217.71	281.395	217.709	-205.099	217.71	261.24
217.681	225.404	217.681	321.202	217.68	-218.347	217.681	281.365
217.652	223.795	217.652	361.864	217.651	-230.285	217.652	298.305
217.623	219.308	217.623	402.746	217.623	-240.684	217.623	311.669
217.594	212.07	217.594	443.173	217.594	-249.352	217.594	321.165
217.566	202.266	217.566	482.448	217.565	-256.142	217.566	326.616
217.537	190.13	217.537	519.867	217.536	-260.949	217.537	327.962
217.508	175.94	217.508	554.74	217.507	-263.719	217.508	325.266
217.479	160.011	217.479	586.413	217.478	-264.443	217.479	318.715
217.45	142.685	217.45	614.279	217.45	-263.164	217.45	308.613
217.421	124.325	217.421	637.805	217.421	-259.974	217.421	295.374
217.393	105.3	217.393	656.544	217.392	-255.01	217.393	279.514
217.364	85.9836	217.364	670.151	217.363	-248.458	217.364	261.635
217.335	66.7348	217.335	678.393	217.334	-240.546	217.335	242.409
217.306	47.8969	217.306	681.161	217.305	-231.542	217.306	222.559
217.277	29.785	217.277	678.473	217.276	-221.75	217.277	202.84
217.248	12.6805	217.248	670.478	217.248	-211.505	217.248	184.015
217.22	-3.1756	217.22	657.453	217.219	-201.17	217.22	166.838
217.191	-17.5872	217.191	639.797	217.19	-191.126	217.191	152.029
217.162	-30.4065	217.162	618.022	217.161	-181.767	217.162	140.251
217.133	-41.5358	217.133	592.744	217.132	-173.496	217.133	132.098
217.104	-50.9271	217.104	564.658	217.103	-166.713	217.104	128.071
217.075	-58.5819	217.075	534.529	217.075	-161.811	217.075	128.567
217.047	-64.5476	217.047	503.164	217.046	-159.163	217.047	133.866
217.018	-68.914	217.018	471.392	217.017	-159.119	217.018	144.122
216.989	-71.8081	216.989	440.043	216.988	-161.994	216.989	159.357
216.96	-73.3879	216.96	409.917	216.959	-168.062	216.96	179.464
216.931	-73.8363	216.931	381.767	216.93	-177.544	216.931	204.203
216.902	-73.3534	216.902	356.274	216.902	-190.606	216.902	233.211
216.874	-72.1493	216.874	334.025	216.873	-207.348	216.874	266.012
216.845	-70.4371	216.845	315.499	216.844	-227.796	216.845	302.025
216.816	-68.4253	216.816	301.048	216.815	-251.903	216.816	340.583
216.787	-66.3117	216.787	290.889	216.786	-279.54	216.787	380.948
216.758	-64.2775	216.758	285.092	216.757	-310.495	216.758	422.333
216.729	-62.4823	216.729	283.584	216.729	-344.472	216.729	463.922
216.701	-61.0597	216.701	286.143	216.7	-381.093	216.701	504.89
216.672	-60.1152	216.672	292.409	216.671	-419.898	216.672	544.424
216.643	-59.7236	216.643	301.889	216.642	-460.352	216.643	581.748
216.614	-59.9289	216.614	313.979	216.613	-501.853	216.614	616.139
216.585	-60.7445	216.585	327.971	216.584	-543.736	216.585	646.948
216.556	-62.1548	216.556	343.083	216.556	-585.287	216.556	673.616
216.528	-64.1178	216.528	358.477	216.527	-625.757	216.528	695.685
216.499	-66.5683	216.499	373.286	216.498	-664.372	216.499	712.815
216.47	-69.4219	216.47	386.64	216.469	-700.353	216.47	724.784
216.441	-72.5796	216.441	397.695	216.44	-732.929	216.441	731.501
216.412	-75.9321	216.412	405.652	216.411	-761.355	216.412	733
216.383	-79.3656	216.383	409.793	216.383	-784.934	216.383	729.443
216.355	-82.7658	216.355	409.492	216.354	-803.028	216.355	721.111
216.326	-86.0226	216.326	404.245	216.325	-815.082	216.326	708.397
216.297	-89.0349	216.297	393.678	216.296	-820.634	216.297	691.797
216.268	-91.7132	216.268	377.569	216.267	-819.338	216.268	671.89
216.239	-93.9838	216.239	355.849	216.238	-810.967	216.239	649.327
216.21	-95.7902	216.21	328.61	216.21	-795.434	216.21	624.812
216.182	-97.0943	216.182	296.101	216.181	-772.79	216.182	599.084
216.153	-97.8781	216.153	258.728	216.152	-743.238	216.153	572.896
216.124	-98.1422	216.124	217.036	216.123	-707.128	216.124	546.998
216.095	-97.9054	216.095	171.704	216.094	-664.959	216.095	522.113
216.066	-97.2035	216.066	123.518	216.065	-617.371	216.066	498.927
216.037	-96.0857	216.037	73.3546	216.037	-565.135	216.037	478.064
216.009	-94.6127	216.009	22.155	216.008	-509.144	216.009	460.076
215.98	-92.8533	215.98	-29.101	215.979	-450.393	215.98	445.428
215.951	-90.8805	215.951	-79.4234	215.95	-389.961	215.951	434.49
215.922	-88.7688	215.922	-127.838	215.921	-328.987	215.922	427.526
215.893	-86.5896	215.893	-173.416	215.892	-268.649	215.893	424.689
215.864	-84.409	215.864	-215.299	215.864	-210.134	215.864	426.022
215.836	-82.2837	215.836	-252.722	215.835	-154.614	215.836	431.457
215.807	-80.2597	215.807	-285.039	215.806	-103.215	215.807	440.817
215.778	-78.3693	215.778	-311.736	215.777	-56.993	215.778	453.826
215.749	-76.6301	215.749	-332.446	215.748	-16.9037	215.749	470.111
215.72	-75.0441	215.72	-346.962	215.719	16.2185	215.72	489.22
215.691	-73.5979	215.691	-355.238	215.691	41.685	215.691	510.63
215.663	-72.2629	215.663	-357.391	215.662	58.971	215.663	533.763
215.634	-70.9966	215.634	-353.695	215.633	67.732	215.634	557.999
215.605	-69.7444	215.605	-344.574	215.604	67.814	215.605	582.694
215.576	-68.4417	215.576	-330.586	215.575	59.2612	215.576	607.198
215.547	-67.017	215.547	-312.408	215.546	42.317	215.547	630.864
215.518	-65.3942	215.518	-290.811	215.518	17.4214	215.518	653.071
215.49	-63.4965	215.49	-266.64	215.489	-14.7976	215.49	673.236
215.461	-61.2484	215.461	-240.79	215.46	-53.5371	215.461	690.826
215.432	-58.5802	215.432	-214.172	215.431	-97.8367	215.432	705.371
215.403	-55.4303	215.403	-187.693	215.402	-146.602	215.403	716.477
215.374	-51.7476	215.374	-162.225	215.373	-198.628	215.374	723.83
215.345	-47.4944	215.345	-138.582	215.345	-252.631	215.345	727.203
215.316	-42.6477	215.316	-117.494	215.316	-307.278	215.316	726.465
215.288	-37.2012	215.288	-99.5868	215.287	-361.22	215.288	721.575
215.259	-31.1656	215.259	-85.3662	215.258	-413.129	215.259	712.586
215.23	-24.5688	215.23	-75.2016	215.229	-461.725	215.23	699.644
215.201	-17.4558	215.201	-69.3178	215.2	-505.814	215.201	682.979
215.172	-9.88815	215.172	-67.7902	215.172	-544.317	215.172	662.9
215.143	-1.94165	215.143	-70.5438	215.143	-576.298	215.143	639.789
215.115	6.2943	215.115	-77.3578	215.114	-600.987	215.115	614.087
215.086	14.7199	215.086	-87.8738	215.085	-617.799	215.086	586.286
215.057	23.2268	215.057	-101.608	215.056	-626.352	215.057	556.918
215.028	31.7007	215.028	-117.971	215.027	-626.475	215.028	526.539
214.999	40.0243	214.999	-136.283	214.998	-618.21	214.999	495.718
214.97	48.0804	214.97	-155.798	214.97	-601.813	214.97	465.026
214.942	55.7539	214.942	-175.729	214.941	-577.746	214.942	435.018
214.913	62.9345	214.913	-195.273	214.912	-546.661	214.913	406.228
214.884	69.5196	214.884	-213.635	214.883	-509.387	214.884	379.152
214.855	75.4156	214.855	-230.056	214.854	-466.901	214.855	354.24
214.826	80.54	214.826	-243.834	214.825	-420.305	214.826	331.888
214.797	84.8225	214.797	-254.348	214.797	-370.795	214.797	312.428
214.769	88.2062	214.769	-261.079	214.768	-319.626	214.769	296.125
214.74	90.6481	214.74	-263.623	214.739	-268.079	214.74	283.171
214.711	92.1194	214.711	-261.707	214.71	-217.429	214.711	273.681
214.682	92.6054	214.682	-255.194	214.681	-168.903	214.682	267.698
214.653	92.105	214.653	-244.092	214.652	-123.654	214.653	265.187
214.624	90.6306	214.624	-228.552	214.624	-82.7291	214.624	266.043
214.596	88.2069	214.596	-208.862	214.595	-47.0371	214.596	270.094
214.567	84.8703	214.567	-185.443	214.566	-17.3309	214.567	277.105
214.538	80.6674	214.538	-158.831	214.537	5.8144	214.538	286.789
214.509	75.655	214.509	-129.668	214.508	22.014	214.509	298.812
214.48	69.8981	214.48	-98.6758	214.479	31.0817	214.48	312.806
214.451	63.4697	214.451	-66.6424	214.451	33.0316	214.451	328.374
214.423	56.4497	214.423	-34.3924	214.422	28.075	214.423	345.107
214.394	48.9242	214.394	-2.7666	214.393	16.6104	214.394	362.589
214.365	40.9846	214.365	27.4034	214.364	-0.7908	214.365	380.412
214.336	32.7271	214.336	55.3204	214.335	-23.4047	214.336	398.184
214.307	24.2532	214.307	80.243	214.306	-50.3785	214.307	415.539
214.278	15.6676	214.278	101.507	214.278	-80.7574	214.278	432.149
214.25	7.07895	214.25	118.548	214.249	-113.516	214.25	447.725
214.221	-1.40115	214.221	130.91	214.22	-147.59	214.221	462.034
214.192	-9.6584	214.192	138.267	214.191	-181.908	214.192	474.893
214.163	-17.5768	214.163	140.425	214.162	-215.426	214.163	486.181
214.134	-25.0393	214.134	137.33	214.133	-247.156	214.134	495.84
214.105	-31.9285	214.105	129.071	214.105	-276.197	214.105	503.872
214.077	-38.1286	214.077	115.873	214.076	-301.762	214.077	510.339
214.048	-43.5261	214.048	98.0918	214.047	-323.197	214.048	515.362
214.019	-48.0119	214.019	76.2048	214.018	-340.002	214.019	519.116
213.99	-51.4832	213.99	50.7946	213.989	-351.842	213.99	521.821
213.961	-53.8447	213.961	22.5346	213.96	-358.556	213.961	523.737
213.932	-55.0123	213.932	-7.833	213.932	-360.154	213.932	525.155
213.904	-54.9137	213.904	-39.5154	213.903	-356.82	213.904	526.389
213.875	-53.4915	213.875	-71.6942	213.874	-348.899	213.875	527.763
213.846	-50.7052	213.846	-103.546	213.845	-336.881	213.846	529.6
213.817	-46.5329	213.817	-134.267	213.816	-321.387	213.817	532.216
213.788	-40.973	213.788	-163.093	213.787	-303.14	213.788	535.903
213.759	-34.0458	213.759	-189.323	213.759	-282.945	213.759	540.924
213.731	-25.7939	213.731	-212.335	213.73	-261.656	213.731	547.501
213.702	-16.283	213.702	-231.604	213.701	-240.148	213.702	555.809
213.673	-5.6013	213.673	-246.717	213.672	-219.287	213.673	565.966
213.644	6.14115	213.644	-257.376	213.643	-199.897	213.644	578.028
213.615	18.8142	213.615	-263.416	213.614	-182.736	213.615	591.99
213.586	32.2696	213.586	-264.799	213.586	-168.469	213.586	607.778
213.558	46.3436	213.558	-261.616	213.557	-157.643	213.558	625.251
213.529	60.8609	213.529	-254.087	213.528	-150.668	213.529	644.206
213.5	75.6383	213.5	-242.547	213.499	-147.808	213.5	664.378
213.471	90.4887	213.471	-227.438	213.47	-149.167	213.471	685.448
213.442	105.227	213.442	-209.297	213.441	-154.685	213.442	707.05
213.413	119.672	213.413	-188.738	213.413	-164.142	213.413	728.781
213.385	133.656	213.385	-166.435	213.384	-177.165	213.385	750.209
213.356	147.025	213.356	-143.1	213.355	-193.238	213.356	770.89
213.327	159.645	213.327	-119.466	213.326	-211.719	213.327	790.373
213.298	171.406	213.298	-96.2618	213.297	-231.864	213.298	808.22
213.269	182.224	213.269	-74.1978	213.268	-252.847	213.269	824.014
213.24	192.047	213.24	-53.9396	213.24	-273.79	213.24	837.374
213.212	200.852	213.212	-36.0932	213.211	-293.793	213.212	847.964
213.183	208.648	213.183	-21.1868	213.182	-311.96	213.183	855.507
213.154	215.476	213.154	-9.6578	213.153	-327.434	213.154	859.793
213.125	221.405	213.125	-1.8392	213.124	-339.419	213.125	860.687
213.096	226.533	213.096	2.0484	213.095	-347.214	213.096	858.133
213.067	230.981	213.067	1.903	213.067	-350.232	213.067	852.16
213.038	234.886	213.038	-2.2564	213.038	-348.023	213.038	842.882
213.01	238.402	213.01	-10.2908	213.009	-340.288	213.01	830.496
212.981	241.688	212.981	-21.9438	212.98	-326.891	212.981	815.281
212.952	244.901	212.952	-36.8508	212.951	-307.866	212.952	797.587
212.923	248.195	212.923	-54.5466	212.922	-283.418	212.923	777.835
212.894	251.708	212.894	-74.4792	212.894	-253.915	212.894	756.497
212.865	255.556	212.865	-96.0254	212.865	-219.883	212.865	734.09
212.837	259.831	212.837	-118.506	212.836	-181.987	212.837	711.162
212.808	264.588	212.808	-141.206	212.807	-141.016	212.808	688.277
212.779	269.847	212.779	-163.392	212.778	-97.8554	212.779	665.995
212.75	275.586	212.75	-184.334	212.749	-53.4645	212.75	644.864
212.721	281.739	212.721	-203.321	212.72	-8.8471	212.721	625.398
212.692	288.196	212.692	-219.688	212.692	34.9787	212.692	608.067
212.664	294.801	212.664	-232.825	212.663	77.0102	212.664	593.277
212.635	301.36	212.635	-242.201	212.634	116.289	212.635	581.364
212.606	307.638	212.606	-247.377	212.605	151.929	212.606	572.58
212.577	313.37	212.577	-248.015	212.576	183.145	212.577	567.086
212.548	318.266	212.548	-243.894	212.547	209.268	212.548	564.944
212.519	322.017	212.519	-234.912	212.519	229.774	212.519	566.116
212.491	324.311	212.491	-221.096	212.49	244.288	212.491	570.463
212.462	324.835	212.462	-202.597	212.461	252.601	212.462	577.749
212.433	323.291	212.433	-179.69	212.432	254.67	212.433	587.644
212.404	319.405	212.404	-152.773	212.403	250.617	212.404	599.733
212.375	312.939	212.375	-122.352	212.374	240.725	212.375	613.529
212.346	303.697	212.346	-89.035	212.346	225.427	212.346	628.482
212.318	291.541	212.318	-53.5156	212.317	205.288	212.318	644
212.289	276.393	212.289	-16.5592	212.288	180.988	212.289	659.457
212.26	258.245	212.26	21.0174	212.259	153.297	212.26	674.221
212.231	237.163	212.231	58.3648	212.23	123.052	212.231	687.664
212.202	213.287	212.202	94.6196	212.201	91.1294	212.202	699.184
212.173	186.835	212.173	128.927	212.173	58.4159	212.173	708.223
212.145	158.1	212.145	160.462	212.144	25.7829	212.145	714.282
212.116	127.447	212.116	188.451	212.115	-5.9403	212.116	716.939
212.087	95.3019	212.087	212.188	212.086	-35.9924	212.087	715.863
212.058	62.1497	212.058	231.057	212.057	-63.7001	212.058	710.822
212.029	28.5194	212.029	244.546	212.028	-88.4976	212.029	701.695
212	-5.02645	212	252.263	212	-109.941	212	688.474
211.972	-37.9064	211.972	253.945	211.971	-127.718	211.972	671.273
211.943	-69.533	211.943	249.469	211.942	-141.653	211.943	650.321
211.914	-99.3295	211.914	238.855	211.913	-151.709	211.914	625.961
211.885	-126.744	211.885	222.267	211.884	-157.981	211.885	598.643
211.856	-151.266	211.856	200.016	211.855	-160.69	211.856	568.914
211.827	-172.439	211.827	172.55	211.827	-160.166	211.827	537.404
211.799	-189.874	211.799	140.444	211.798	-156.837	211.799	504.813
211.77	-203.26	211.77	104.394	211.769	-151.203	211.77	471.893
211.741	-212.376	211.741	65.1966	211.74	-143.819	211.741	439.429
211.712	-217.095	211.712	23.7304	211.711	-135.267	211.712	408.219
211.683	-217.391	211.683	-19.0598	211.682	-126.133	211.683	379.056
211.654	-213.336	211.654	-62.1906	211.654	-116.987	211.654	352.704
211.626	-205.104	211.626	-104.659	211.625	-108.352	211.626	329.883
211.597	-192.965	211.597	-145.472	211.596	-100.69	211.597	311.248
211.568	-177.276	211.568	-183.667	211.567	-94.3771	211.568	297.373
211.539	-158.473	211.539	-218.338	211.538	-89.6947	211.539	288.736
211.51	-137.058	211.51	-248.66	211.509	-86.8131	211.51	285.706
211.481	-113.588	211.481	-273.911	211.481	-85.786	211.481	288.535
211.453	-88.6544	211.453	-293.49	211.452	-86.5494	211.453	297.352
211.424	-62.87	211.424	-306.933	211.423	-88.9213	211.424	312.157
211.395	-36.8495	211.395	-313.931	211.394	-92.6104	211.395	332.822
211.366	-11.1926	211.366	-314.337	211.365	-97.2264	211.366	359.096
211.337	13.5333	211.337	-308.171	211.336	-102.295	211.337	390.608
211.308	36.81	211.308	-295.625	211.308	-107.279	211.308	426.879
211.28	58.1822	211.28	-277.06	211.279	-111.594	211.28	467.33
211.251	77.2714	211.251	-252.996	211.25	-114.64	211.251	511.3
211.222	93.7857	211.222	-224.103	211.221	-115.819	211.222	558.058
211.193	107.528	211.193	-191.188	211.192	-114.566	211.193	606.822
211.164	118.4	211.164	-155.17	211.163	-110.37	211.164	656.775
211.135	126.404	211.135	-117.066	211.135	-102.797	211.135	707.086
211.107	131.643	211.107	-77.956	211.106	-91.5166	211.107	756.926
211.078	134.312	211.078	-38.9642	211.077	-76.3132	211.078	805.49
211.049	134.695	211.049	-1.2242	211.048	-57.1048	211.049	852.007
211.02	133.15	211.02	34.1474	211.019	-33.9509	211.02	895.76
210.991	130.096	210.991	66.0842	210.99	-7.059	210.991	936.1
210.962	126.003	210.962	93.5962	210.962	23.2158	210.962	972.457
210.934	121.367	210.934	115.798	210.933	56.3756	210.934	1004.35
210.905	116.698	210.905	131.938	210.904	91.7891	210.905	1031.38
210.876	112.499	210.876	141.412	210.875	128.707	210.876	1053.28
210.847	109.248	210.847	143.795	210.846	166.28	210.847	1069.85
210.818	107.381	210.818	138.841	210.817	203.583	210.818	1081
210.789	107.273	210.789	126.504	210.789	239.641	210.789	1086.76
210.76	109.229	210.76	106.937	210.76	273.457	210.76	1087.23
210.732	113.465	210.732	80.494	210.731	304.042	210.732	1082.6
210.703	120.104	210.703	47.7216	210.702	330.446	210.703	1073.15
210.674	129.169	210.674	9.3496	210.673	351.788	210.674	1059.23
210.645	140.577	210.645	-33.7258	210.644	367.286	210.645	1041.24
210.616	154.143	210.616	-80.4638	210.616	376.278	210.616	1019.63
210.587	169.583	210.587	-129.704	210.587	378.253	210.587	994.886
210.559	186.521	210.559	-180.193	210.558	372.865	210.559	967.528
210.53	204.502	210.53	-230.62	210.529	359.947	210.53	938.084
210.501	223.004	210.501	-279.65	210.5	339.523	210.501	907.088
210.472	241.454	210.472	-325.954	210.471	311.809	210.472	875.07
210.443	259.245	210.443	-368.251	210.442	277.216	210.443	842.546
210.414	275.761	210.414	-405.338	210.414	236.333	210.414	810.013
210.386	290.391	210.386	-436.123	210.385	189.923	210.386	777.939
210.357	302.552	210.357	-459.659	210.356	138.899	210.357	746.765
210.328	311.712	210.328	-475.166	210.327	84.3046	210.328	716.893
210.299	317.402	210.299	-482.054	210.298	27.282	210.299	688.69
210.27	319.239	210.27	-479.944	210.269	-30.9541	210.27	662.484
210.241	316.939	210.241	-468.678	210.241	-89.1516	210.241	638.563
210.213	310.327	210.213	-448.323	210.212	-146.053	210.213	617.174
210.184	299.346	210.184	-419.175	210.183	-200.433	210.184	598.528
210.155	284.064	210.155	-381.751	210.154	-251.127	210.155	582.794
210.126	264.672	210.126	-336.776	210.125	-297.068	210.126	570.108
210.097	241.481	210.097	-285.169	210.096	-337.313	210.097	560.566
210.068	214.918	210.068	-228.014	210.068	-371.069	210.068	554.232
210.04	185.515	210.04	-166.539	210.039	-397.713	210.04	551.134
210.011	153.891	210.011	-102.08	210.01	-416.811	210.011	551.264
209.982	120.741	209.982	-36.0464	209.981	-428.124	209.982	554.585
209.953	86.8114	209.953	30.1122	209.952	-431.618	209.953	561.021
209.924	52.8842	209.924	94.9482	209.923	-427.458	209.924	570.462
209.895	19.75	209.895	157.051	209.895	-416.006	209.895	582.765
209.867	-11.813	209.867	215.086	209.866	-397.802	209.867	597.748
209.838	-41.0615	209.838	267.827	209.837	-373.553	209.838	615.192
209.809	-67.3097	209.809	314.189	209.808	-344.105	209.809	634.841
209.78	-89.9495	209.78	353.258	209.779	-310.421	209.78	656.402
209.751	-108.468	209.751	384.308	209.75	-273.548	209.751	679.543
209.722	-122.464	209.722	406.825	209.722	-234.588	209.722	703.897
209.694	-131.658	209.694	420.516	209.693	-194.662	209.694	729.062
209.665	-135.903	209.665	425.312	209.664	-154.883	209.665	754.607
209.636	-135.185	209.636	421.37	209.635	-116.317	209.636	780.074
209.607	-129.629	209.607	409.065	209.606	-79.9589	209.607	804.985
209.578	-119.488	209.578	388.973	209.577	-46.7018	209.578	828.848
209.549	-105.142	209.549	361.858	209.549	-17.3149	209.549	851.166
209.521	-87.0781	209.521	328.639	209.52	7.5764	209.521	871.445
209.492	-65.8839	209.492	290.369	209.491	27.5045	209.492	889.207
209.463	-42.2232	209.463	248.2	209.462	42.1686	209.463	903.996
209.434	-16.8172	209.434	203.345	209.433	51.4379	209.434	915.395
209.405	9.5775	209.405	157.046	209.404	55.3505	209.405	923.033
209.376	36.1927	209.376	110.536	209.376	54.105	209.376	926.599
209.348	62.2726	209.348	65.0008	209.347	48.0477	209.348	925.853
209.319	87.096	209.319	21.5478	209.318	37.6566	209.319	920.635
209.29	110	209.29	-18.8268	209.289	23.5187	209.29	910.872
209.261	130.399	209.261	-55.2646	209.26	6.3061	209.261	896.592
209.232	147.803	209.232	-87.0692	209.231	-13.2504	209.232	877.92
209.203	161.831	209.203	-113.722	209.203	-34.3912	209.203	855.09
209.175	172.223	209.175	-134.895	209.174	-56.3558	209.175	828.437
209.146	178.847	209.146	-150.457	209.145	-78.4108	209.146	798.405
209.117	181.703	209.117	-160.471	209.116	-99.8783	209.117	765.531
209.088	180.917	209.088	-165.188	209.087	-120.16	209.088	730.446
209.059	176.742	209.059	-165.035	209.058	-138.757	209.059	693.862
209.03	169.544	209.03	-160.595	209.03	-155.292	209.03	656.558
209.002	159.791	209.002	-152.586	209.001	-169.516	209.002	619.364
208.973	148.032	208.973	-141.831	208.972	-181.322	208.973	583.146
208.944	134.886	208.944	-129.227	208.943	-190.746	208.944	548.787
208.915	121.01	208.915	-115.714	208.914	-197.963	208.915	517.163
208.886	107.086	208.886	-102.24	208.885	-203.283	208.886	489.126
208.857	93.7915	208.857	-89.7266	208.857	-207.135	208.857	465.481
208.829	81.7757	208.829	-79.0354	208.828	-210.052	208.829	446.964
208.8	71.6397	208.8	-70.9372	208.799	-212.649	208.8	434.224
208.771	63.9139	208.771	-66.0848	208.77	-215.603	208.771	427.804
208.742	59.0385	208.742	-64.989	208.741	-219.617	208.742	428.124
208.713	57.348	208.713	-67.9986	208.712	-225.402	208.713	435.467
208.684	59.0586	208.684	-75.2882	208.684	-233.641	208.684	449.971
208.656	64.2585	208.656	-86.85	208.655	-244.966	208.656	471.619
208.627	72.9041	208.627	-102.493	208.626	-259.924	208.627	500.236
208.598	84.819	208.598	-121.847	208.597	-278.962	208.598	535.491
208.569	99.6978	208.569	-144.376	208.568	-302.394	208.569	576.9
208.54	117.114	208.54	-169.391	208.539	-330.394	208.54	623.835
208.511	136.533	208.511	-196.076	208.511	-362.974	208.511	675.537
208.482	157.327	208.482	-223.512	208.482	-399.984	208.482	731.13
208.454	178.792	208.454	-250.709	208.453	-441.1	208.454	789.641
208.425	200.172	208.425	-276.639	208.424	-485.837	208.425	850.023
208.396	220.683	208.396	-300.269	208.395	-533.548	208.396	911.179
208.367	239.532	208.367	-320.597	208.366	-583.445	208.367	971.985
208.338	255.949	208.338	-336.688	208.338	-634.613	208.338	1031.32
208.309	269.205	208.309	-347.706	208.309	-686.034	208.309	1088.09
208.281	278.639	208.281	-352.944	208.28	-736.616	208.281	1141.25
208.252	283.681	208.252	-351.849	208.251	-785.22	208.252	1189.86
208.223	283.866	208.223	-344.046	208.222	-830.694	208.223	1233.04
208.194	278.854	208.194	-329.354	208.193	-871.906	208.194	1270.08
208.165	268.443	208.165	-307.796	208.164	-907.775	208.165	1300.38
208.136	252.574	208.136	-279.599	208.136	-937.308	208.136	1323.51
208.108	231.337	208.108	-245.199	208.107	-959.625	208.108	1339.2
208.079	204.972	208.079	-205.225	208.078	-973.991	208.079	1347.36
208.05	173.864	208.05	-160.49	208.049	-979.838	208.05	1348.06
208.021	138.532	208.021	-111.963	208.02	-976.785	208.021	1341.54
207.992	99.6199	207.992	-60.7478	207.991	-964.654	207.992	1328.23
207.963	57.8783	207.963	-8.0526	207.963	-943.477	207.963	1308.68
207.935	14.1458	207.935	44.8478	207.934	-913.5	207.935	1283.58
207.906	-30.6731	207.906	96.6456	207.905	-875.181	207.906	1253.74
207.877	-75.6314	207.877	146.038	207.876	-829.181	207.877	1220.08
207.848	-119.764	207.848	191.765	207.847	-776.35	207.848	1183.57
207.819	-162.114	207.819	232.649	207.818	-717.705	207.819	1145.22
207.79	-201.755	207.79	267.624	207.79	-654.409	207.79	1106.08
207.762	-237.818	207.762	295.773	207.761	-587.741	207.762	1067.18
207.733	-269.513	207.733	316.35	207.732	-519.062	207.733	1029.5
207.704	-296.147	207.704	328.807	207.703	-449.784	207.704	993.982
207.675	-317.142	207.675	332.808	207.674	-381.332	207.675	961.477
207.646	-332.051	207.646	328.236	207.645	-315.109	207.646	932.732
207.617	-340.562	207.617	315.205	207.617	-252.457	207.617	908.375
207.589	-342.512	207.589	294.048	207.588	-194.63	207.589	888.899
207.56	-337.884	207.56	265.315	207.559	-142.754	207.56	874.657
207.531	-326.805	207.531	229.751	207.53	-97.8041	207.531	865.852
207.502	-309.546	207.502	188.28	207.501	-60.5786	207.502	862.536
207.473	-286.504	207.473	141.977	207.472	-31.6797	207.473	864.618
207.444	-258.198	207.444	92.034	207.444	-11.4995	207.444	871.865
207.416	-225.249	207.416	39.732	207.415	-0.2115	207.416	883.917
207.387	-188.363	207.387	-13.6	207.386	2.2319	207.387	900.297
207.358	-148.312	207.358	-66.6204	207.357	-3.9034	207.358	920.435
207.329	-105.916	207.329	-118.011	207.328	-18.1428	207.329	943.68
207.3	-62.016	207.3	-166.516	207.299	-39.8167	207.3	969.325
207.271	-17.4596	207.271	-210.971	207.271	-68.0801	207.271	996.629
207.243	26.9235	207.243	-250.339	207.242	-101.936	207.243	1024.84
207.214	70.3397	207.214	-283.733	207.213	-140.263	207.214	1053.22
207.185	112.048	207.185	-310.44	207.184	-181.845	207.185	1081.05
207.156	151.376	207.156	-329.935	207.155	-225.404	207.156	1107.68
207.127	187.734	207.127	-341.892	207.126	-269.634	207.127	1132.53
207.098	220.621	207.098	-346.19	207.098	-313.232	207.098	1155.08
207.07	249.636	207.07	-342.909	207.069	-354.933	207.07	1174.95
207.041	274.48	207.041	-332.322	207.04	-393.541	207.041	1191.82
207.012	294.959	207.012	-314.882	207.011	-427.959	207.012	1205.52
206.983	310.979	206.983	-291.207	206.982	-457.211	206.983	1215.98
206.954	322.545	206.954	-262.051	206.953	-480.467	206.954	1223.23
206.925	329.752	206.925	-228.282	206.925	-497.06	206.925	1227.44
206.897	332.779	206.897	-190.853	206.896	-506.501	206.897	1228.85
206.868	331.877	206.868	-150.768	206.867	-508.481	206.868	1227.79
206.839	327.355	206.839	-109.055	206.838	-502.881	206.839	1224.68
206.81	319.575	206.81	-66.7324	206.809	-489.768	206.81	1220
206.781	308.931	206.781	-24.7804	206.78	-469.386	206.781	1214.25
206.752	295.842	206.752	15.8868	206.752	-442.15	206.752	1207.99
206.724	280.737	206.724	54.4442	206.723	-408.623	206.724	1201.76
206.695	264.047	206.695	90.1774	206.694	-369.507	206.695	1196.09
206.666	246.192	206.666	122.498	206.665	-325.613	206.666	1191.49
206.637	227.574	206.637	150.954	206.636	-277.843	206.637	1188.43
206.608	208.567	206.608	175.238	206.607	-227.161	206.608	1187.33
206.579	189.516	206.579	195.185	206.579	-174.568	206.579	1188.5
206.551	170.731	206.551	210.774	206.55	-121.076	206.551	1192.23
206.522	152.482	206.522	222.112	206.521	-67.6828	206.522	1198.68
206.493	135.004	206.493	229.427	206.492	-15.3446	206.493	1207.93
206.464	118.493	206.464	233.049	206.463	35.0421	206.464	1219.99
206.435	103.11	206.435	233.395	206.434	82.6639	206.435	1234.76
206.406	88.9845	206.406	230.938	206.406	126.805	206.406	1252.06
206.378	76.216	206.378	226.194	206.377	166.865	206.378	1271.65
206.349	64.8798	206.349	219.696	206.348	202.363	206.349	1293.2
206.32	55.0307	206.32	211.967	206.319	232.949	206.32	1316.34
206.291	46.7066	206.291	203.505	206.29	258.407	206.291	1340.64
206.262	39.9325	206.262	194.761	206.261	278.65	206.262	1365.66
206.233	34.7236	206.233	186.119	206.233	293.721	206.233	1390.92
206.204	31.0873	206.204	177.891	206.204	303.779	206.204	1415.96
206.176	29.0252	206.176	170.302	206.175	309.096	206.176	1440.32
206.147	28.5332	206.147	163.486	206.146	310.038	206.147	1463.57
206.118	29.6016	206.118	157.485	206.117	307.052	206.118	1485.3
206.089	32.2132	206.089	152.255	206.088	300.652	206.089	1505.16
206.06	36.3421	206.06	147.671	206.06	291.397	206.06	1522.86
206.031	41.9507	206.031	143.539	206.031	279.875	206.031	1538.16
206.003	48.9869	206.003	139.611	206.002	266.687	206.003	1550.9
205.974	57.3802	205.974	135.602	205.973	252.425	205.974	1560.97
205.945	67.0393	205.945	131.207	205.944	237.661	205.945	1568.34
205.916	77.8485	205.916	126.122	205.915	222.926	205.916	1573.05
205.887	89.6661	205.887	120.068	205.886	208.701	205.887	1575.2
205.858	102.322	205.858	112.804	205.858	195.406	205.858	1574.95
205.83	115.616	205.83	104.148	205.829	183.387	205.83	1572.5
205.801	129.321	205.801	93.9974	205.8	172.914	205.801	1568.12
205.772	143.182	205.772	82.3336	205.771	164.174	205.772	1562.09
205.743	156.921	205.743	69.2386	205.742	157.272	205.743	1554.73
205.714	170.241	205.714	54.8966	205.713	152.23	205.714	1546.36
205.685	182.829	205.685	39.5972	205.685	148.992	205.685	1537.32
205.657	194.368	205.657	23.7304	205.656	147.428	205.657	1527.94
205.628	204.541	205.628	7.7802	205.627	147.344	205.628	1518.54
205.599	213.04	205.599	-7.6882	205.598	148.49	205.599	1509.42
205.57	219.579	205.57	-22.045	205.569	150.57	205.57	1500.85
205.541	223.898	205.541	-34.6148	205.54	153.254	205.541	1493.09
205.512	225.779	205.512	-44.6998	205.512	156.191	205.512	1486.34
205.484	225.049	205.484	-51.6036	205.483	159.022	205.484	1480.78
205.455	221.593	205.455	-54.6594	205.454	161.388	205.455	1476.53
205.426	215.358	205.426	-53.2544	205.425	162.949	205.426	1473.71
205.397	206.361	205.397	-46.856	205.396	163.392	205.397	1472.37
205.368	194.692	205.368	-35.0382	205.367	162.438	205.368	1472.54
205.339	180.516	205.339	-17.5008	205.339	159.86	205.339	1474.22
205.311	164.073	205.311	5.9086	205.31	155.48	205.311	1477.38
205.282	145.677	205.282	35.1832	205.281	149.184	205.282	1481.98
205.253	125.708	205.253	70.1436	205.252	140.923	205.253	1487.96
205.224	104.607	205.224	110.436	205.223	130.712	205.224	1495.23
205.195	82.867	205.195	155.529	205.194	118.636	205.195	1503.73
205.166	61.0219	205.166	204.724	205.166	104.849	205.166	1513.36
205.138	39.6321	205.138	257.163	205.137	89.5646	205.138	1524.04
205.109	19.2706	205.109	311.85	205.108	73.0583	205.109	1535.7
205.08	0.50845	205.08	367.67	205.079	55.6566	205.08	1548.26
205.051	-16.1017	205.051	423.416	205.05	37.7315	205.051	1561.66
205.022	-30.0415	205.022	477.822	205.021	19.6905	205.022	1575.83
204.993	-40.8428	204.993	529.592	204.993	1.9664	204.993	1590.74
204.965	-48.1017	204.965	577.441	204.964	-14.9928	204.965	1606.34
204.936	-51.4926	204.936	620.126	204.935	-30.7366	204.936	1622.6
204.907	-50.7789	204.907	656.483	204.906	-44.8225	204.907	1639.47
204.878	-45.823	204.878	685.464	204.877	-56.8281	204.878	1656.92
204.849	-36.5926	204.849	706.166	204.848	-66.3639	204.849	1674.91
204.82	-23.1647	204.82	717.861	204.82	-73.0824	204.82	1693.4
204.792	-5.7264	204.792	720.02	204.791	-76.6903	204.792	1712.32
204.763	15.4274	204.763	712.33	204.762	-76.9563	204.763	1731.61
204.734	39.8992	204.734	694.712	204.733	-73.7207	204.734	1751.19
204.705	67.1973	204.705	667.323	204.704	-66.9008	204.705	1770.95
204.676	96.7472	204.676	630.557	204.675	-56.4974	204.676	1790.77
204.647	127.905	204.647	585.043	204.647	-42.5968	204.647	1810.51
204.619	159.975	204.619	531.624	204.618	-25.374	204.619	1830.01
204.59	192.223	204.59	471.345	204.589	-5.0909	204.59	1849.1
204.561	223.9	204.561	405.424	204.56	17.9053	204.561	1867.59
204.532	254.261	204.532	335.223	204.531	43.1866	204.532	1885.27
204.503	282.582	204.503	262.212	204.502	70.2504	204.503	1901.94
204.474	308.182	204.474	187.933	204.474	98.5281	204.474	1917.37
204.446	330.441	204.446	113.959	204.445	127.394	204.446	1931.34
204.417	348.815	204.417	41.8548	204.416	156.18	204.417	1943.65
204.388	362.852	204.388	-26.8666	204.387	184.183	204.388	1954.08
204.359	372.207	204.359	-90.7828	204.358	210.686	204.359	1962.46
204.33	376.645	204.33	-148.597	204.329	234.966	204.33	1968.59
204.301	376.055	204.301	-199.174	204.301	256.319	204.301	1972.35
204.273	370.446	204.273	-241.568	204.272	274.065	204.273	1973.6
204.244	359.95	204.244	-275.046	204.243	287.575	204.244	1972.26
204.215	344.82	204.215	-299.106	204.214	296.277	204.215	1968.28
204.186	325.418	204.186	-313.49	204.185	299.68	204.186	1961.64
204.157	302.209	204.157	-318.183	204.156	297.381	204.157	1952.35
204.128	275.746	204.128	-313.418	204.128	289.078	204.128	1940.48
204.1	246.656	204.1	-299.659	204.099	274.585	204.1	1926.12
204.071	215.621	204.071	-277.592	204.07	253.837	204.071	1909.41
204.042	183.361	204.042	-248.101	204.041	226.894	204.042	1890.53
204.013	150.615	204.013	-212.237	204.012	193.949	204.013	1869.66
203.984	118.118	203.984	-171.194	203.983	155.325	203.984	1847.06
203.955	86.5879	203.955	-126.27	203.955	111.474	203.955	1822.98
203.927	56.7006	203.927	-78.829	203.926	62.9721	203.927	1797.71
203.898	29.0771	203.898	-30.266	203.897	10.5083	203.898	1771.55
203.869	4.2666	203.869	18.0346	203.868	-45.1229	203.869	1744.82
203.84	-17.2651	203.84	64.7354	203.839	-103.038	203.84	1717.87
203.811	-35.1466	203.811	108.581	203.81	-162.281	203.811	1691.03
203.782	-49.1073	203.782	148.431	203.782	-221.837	203.782	1664.64
203.753	-58.9823	203.753	183.29	203.753	-280.663	203.753	1639.05
203.725	-64.7124	203.725	212.33	203.724	-337.696	203.725	1614.61
203.696	-66.3425	203.696	234.907	203.695	-391.888	203.696	1591.65
203.667	-64.0166	203.667	250.577	203.666	-442.219	203.667	1570.48
203.638	-57.9694	203.638	259.1	203.637	-487.728	203.638	1551.44
203.609	-48.5165	203.609	260.445	203.608	-527.528	203.609	1534.8
203.58	-36.0418	203.58	254.776	203.58	-560.831	203.58	1520.85
203.552	-20.9834	203.552	242.448	203.551	-586.966	203.552	1509.85
203.523	-3.8188	203.523	223.99	203.522	-605.395	203.523	1502.02
203.494	14.9508	203.494	200.08	203.493	-615.727	203.494	1497.56
203.465	34.8171	203.465	171.522	203.464	-617.728	203.465	1496.66
203.436	55.2788	203.436	139.219	203.435	-611.332	203.436	1499.46
203.407	75.8577	203.407	104.142	203.407	-596.64	203.407	1506.05
203.379	96.1106	203.379	67.2966	203.378	-573.92	203.379	1516.51
203.35	115.642	203.35	29.6974	203.349	-543.608	203.35	1530.85
203.321	134.113	203.321	-7.668	203.32	-506.292	203.321	1549.07
203.292	151.249	203.292	-43.8652	203.291	-462.707	203.292	1571.08
203.263	166.843	203.263	-78.0386	203.262	-413.716	203.263	1596.76
203.234	180.761	203.234	-109.435	203.234	-360.292	203.234	1625.95
203.206	192.938	203.206	-137.424	203.205	-303.498	203.206	1658.41
203.177	203.379	203.177	-161.505	203.176	-244.462	203.177	1693.86
203.148	212.15	203.148	-181.326	203.147	-184.352	203.148	1731.96
203.119	219.376	203.119	-196.683	203.118	-124.349	203.119	1772.3
203.09	225.229	203.09	-207.517	203.089	-65.6253	203.09	1814.45
203.061	229.918	203.061	-213.913	203.061	-9.3101	203.061	1857.9
203.033	233.68	203.033	-216.09	203.032	43.5295	203.033	1902.12
203.004	236.768	203.004	-214.382	203.003	91.9154	203.004	1946.51
202.975	239.438	202.975	-209.228	202.974	134.979	202.975	1990.48
202.946	241.941	202.946	-201.145	202.945	171.98	202.946	2033.38
202.917	244.51	202.917	-190.71	202.916	202.324	202.917	2074.59
202.888	247.35	202.888	-178.535	202.888	225.571	202.888	2113.46
202.86	250.633	202.86	-165.243	202.859	241.447	202.86	2149.37
202.831	254.491	202.831	-151.444	202.83	249.844	202.831	2181.72
202.802	259.009	202.802	-137.714	202.801	250.826	202.802	2209.96
202.773	264.225	202.773	-124.575	202.772	244.617	202.773	2233.59
202.744	270.129	202.744	-112.474	202.743	231.597	202.744	2252.2
202.715	276.664	202.715	-101.773	202.715	212.289	202.715	2265.44
202.687	283.731	202.687	-92.7304	202.686	187.344	202.687	2273.06
202.658	291.19	202.658	-85.5022	202.657	157.52	202.658	2274.94
202.629	298.871	202.629	-80.1326	202.628	123.662	202.629	2271.04
202.6	306.578	202.6	-76.5562	202.599	86.6804	202.6	2261.48
202.571	314.102	202.571	-74.6034	202.57	47.5252	202.571	2246.48
202.542	321.223	202.542	-74.0076	202.542	7.1622	202.542	2226.39
202.514	327.725	202.514	-74.416	202.513	-33.4522	202.514	2201.69
202.485	333.404	202.485	-75.4072	202.484	-73.3937	202.485	2172.98
202.456	338.072	202.456	-76.5036	202.455	-111.793	202.456	2140.97
202.427	341.572	202.427	-77.1938	202.426	-147.854	202.427	2106.46
202.398	343.775	202.398	-76.9506	202.397	-180.876	202.398	2070.33
202.369	344.593	202.369	-75.2498	202.369	-210.26	202.369	2033.56
202.341	343.978	202.341	-71.5934	202.34	-235.528	202.341	1997.12
202.312	341.924	202.312	-65.5256	202.311	-256.325	202.312	1962.05
202.283	338.47	202.283	-56.6504	202.282	-272.425	202.283	1929.35
202.254	333.693	202.254	-44.6488	202.253	-283.73	202.254	1900.02
202.225	327.709	202.225	-29.29	202.224	-290.267	202.225	1874.99
202.196	320.668	202.196	-10.4414	202.196	-292.179	202.196	1855.13
202.168	312.747	202.168	11.924	202.167	-289.715	202.168	1841.2
202.139	304.143	202.139	37.7258	202.138	-283.221	202.139	1833.83
202.11	295.065	202.11	66.7738	202.109	-273.118	202.11	1833.53
202.081	285.728	202.081	98.7738	202.08	-259.89	202.081	1840.63
202.052	276.344	202.052	133.333	202.051	-244.063	202.052	1855.3
202.023	267.115	202.023	169.969	202.023	-226.189	202.023	1877.54
201.995	258.223	201.995	208.123	201.994	-206.826	201.995	1907.15
201.966	249.828	201.966	247.175	201.965	-186.519	201.966	1943.76
201.937	242.061	201.937	286.456	201.936	-165.785	201.937	1986.83
201.908	235.02	201.908	325.268	201.907	-145.1	201.908	2035.65
201.879	228.768	201.879	362.901	201.878	-124.884	201.879	2089.35
201.85	223.333	201.85	398.649	201.85	-105.489	201.85	2146.94
201.822	218.709	201.822	431.83	201.821	-87.2	201.822	2207.34
201.793	214.856	201.793	461.8	201.792	-70.221	201.793	2269.38
201.764	211.707	201.764	487.969	201.763	-54.6816	201.764	2331.82
201.735	209.172	201.735	509.814	201.734	-40.6356	201.735	2393.43
201.706	207.143	201.706	526.89	201.705	-28.0663	201.706	2452.99
201.677	205.505	201.677	538.837	201.677	-16.8944	201.677	2509.33
201.649	204.138	201.649	545.39	201.648	-6.9879	201.649	2561.34
201.62	202.929	201.62	546.378	201.619	1.8274	201.62	2608.05
201.591	201.778	201.591	541.731	201.59	9.7548	201.591	2648.61
201.562	200.603	201.562	531.473	201.561	17.012	201.562	2682.32
201.533	199.353	201.533	515.725	201.532	23.8191	201.533	2708.7
201.504	198.005	201.504	494.692	201.504	30.384	201.504	2727.42
201.475	196.573	201.475	468.663	201.475	36.8896	201.475	2738.38
201.447	195.108	201.447	437.999	201.446	43.4838	201.447	2741.68
201.418	193.701	201.418	403.125	201.417	50.2688	201.418	2737.65
201.389	192.48	201.389	364.519	201.388	57.2944	201.389	2726.77
201.36	191.607	201.36	322.699	201.359	64.5537	201.36	2709.75
201.331	191.274	201.331	278.219	201.33	71.9805	201.331	2687.45
201.302	191.698	201.302	231.652	201.302	79.4506	201.302	2660.85
201.274	193.111	201.274	183.583	201.273	86.7851	201.274	2631.07
201.245	195.752	201.245	134.6	201.244	93.7571	201.245	2599.29
201.216	199.859	201.216	85.2866	201.215	100.101	201.216	2566.75
201.187	205.658	201.187	36.2108	201.186	105.521	201.187	2534.69
201.158	213.349	201.158	-12.076	201.157	109.71	201.158	2504.32
201.129	223.104	201.129	-59.0478	201.129	112.355	201.129	2476.78
201.101	235.049	201.101	-104.206	201.1	113.161	201.101	2453.13
201.072	249.262	201.072	-147.084	201.071	111.86	201.072	2434.28
201.043	265.761	201.043	-187.248	201.042	108.229	201.043	2421
201.014	284.504	201.014	-224.3	201.013	102.101	201.014	2413.87
200.985	305.378	200.985	-257.88	200.984	93.3828	200.985	2413.27
200.956	328.207	200.956	-287.665	200.956	82.0592	200.956	2419.36
200.928	352.744	200.928	-313.37	200.927	68.205	200.928	2432.11
200.899	378.679	200.899	-334.751	200.898	51.9887	200.899	2451.26
200.87	405.643	200.87	-351.605	200.869	33.6744	200.87	2476.32
200.841	433.217	200.841	-363.769	200.84	13.6207	200.841	2506.65
200.812	460.938	200.812	-371.127	200.811	-7.7247	200.812	2541.4
200.783	488.313	200.783	-373.607	200.783	-29.8326	200.783	2579.6
200.755	514.833	200.755	-371.185	200.754	-52.1039	200.755	2620.13
200.726	539.981	200.726	-363.89	200.725	-73.8844	200.726	2661.82
200.697	563.254	200.697	-351.803	200.696	-94.4811	200.697	2703.43
200.668	584.17	200.668	-335.06	200.667	-113.182	200.668	2743.71
200.639	602.287	200.639	-313.858	200.638	-129.276	200.639	2781.45
200.61	617.215	200.61	-288.453	200.61	-142.075	200.61	2815.52
200.582	628.626	200.582	-259.161	200.581	-150.934	200.582	2844.86
200.553	636.27	200.553	-226.361	200.552	-155.275	200.553	2868.57
200.524	639.978	200.524	-190.493	200.523	-154.606	200.524	2885.93
200.495	639.672	200.495	-152.053	200.494	-148.538	200.495	2896.38
200.466	635.366	200.466	-111.595	200.465	-136.801	200.466	2899.58
200.437	627.172	200.437	-69.7174	200.437	-119.261	200.437	2895.43
200.409	615.294	200.409	-27.064	200.408	-95.9231	200.409	2884.03
200.38	600.025	200.38	15.6908	200.379	-66.9408	200.38	2865.73
200.351	581.741	200.351	57.8506	200.35	-32.6173	200.351	2841.08
200.322	560.894	200.322	98.7082	200.321	6.5985	200.322	2810.83
200.293	537.994	200.293	137.561	200.292	50.119	200.293	2775.93
200.264	513.603	200.264	173.724	200.264	97.2284	200.264	2737.45
200.236	488.316	200.236	206.546	200.235	147.099	200.236	2696.62
200.207	462.747	200.207	235.426	200.206	198.808	200.207	2654.72
200.178	437.512	200.178	259.825	200.177	251.364	200.178	2613.1
200.149	413.211	200.149	279.289	200.148	303.724	200.149	2573.1
200.12	390.418	200.12	293.453	200.119	354.826	200.12	2536.05
200.091	369.657	200.091	302.063	200.091	403.614	200.091	2503.18
200.063	351.397	200.063	304.98	200.062	449.063	200.063	2475.62
200.034	336.034	200.034	302.193	200.033	490.209	200.034	2454.38
200.005	323.884	200.005	293.821	200.004	526.174	200.005	2440.26
199.976	315.176	199.976	280.118	199.975	556.187	199.976	2433.89
199.947	310.046	199.947	261.471	199.946	579.61	199.947	2435.67
199.918	308.534	199.918	238.397	199.918	595.949	199.918	2445.8
199.89	310.586	199.89	211.535	199.889	604.874	199.89	2464.22
199.861	316.06	199.861	181.631	199.86	606.223	199.861	2490.67
199.832	324.726	199.832	149.532	199.831	600.01	199.832	2524.65
199.803	336.279	199.803	116.158	199.802	586.425	199.803	2565.49
199.774	350.346	199.774	82.4912	199.773	565.828	199.774	2612.31
199.745	366.503	199.745	49.545	199.745	538.739	199.745	2664.11
199.717	384.283	199.717	18.3464	199.716	505.826	199.717	2719.76
199.688	403.192	199.688	-10.0936	199.687	467.889	199.688	2778.05
199.659	422.726	199.659	-34.8038	199.658	425.836	199.659	2837.72
199.63	442.382	199.63	-54.8802	199.629	380.659	199.63	2897.54
199.601	461.674	199.601	-69.5086	199.6	333.41	199.601	2956.27
199.572	480.147	199.572	-77.989	199.572	285.173	199.572	3012.79
199.544	497.385	199.544	-79.7566	199.543	237.036	199.544	3066.05
199.515	513.026	199.515	-74.3976	199.514	190.061	199.515	3115.16
199.486	526.765	199.486	-61.6656	199.485	145.262	199.486	3159.39
199.457	538.365	199.457	-41.49	199.456	103.574	199.457	3198.19
199.428	547.658	199.428	-13.9826	199.427	65.8324	199.428	3231.22
199.399	554.545	199.399	20.562	199.399	32.756	199.399	3258.33
199.371	558.997	199.371	61.6702	199.37	4.9265	199.371	3279.61
199.342	561.054	199.342	108.697	199.341	-17.2213	199.342	3295.3
199.313	560.813	199.313	160.841	199.312	-33.4086	199.313	3305.87
199.284	558.427	199.284	217.159	199.283	-43.5155	199.284	3311.93
199.255	554.096	199.255	276.591	199.254	-47.5812	199.255	3314.24
199.226	548.054	199.226	337.983	199.226	-45.7976	199.226	3313.68
199.197	540.56	199.197	400.116	199.197	-38.5011	199.197	3311.18
199.169	531.889	199.169	461.733	199.168	-26.1588	199.169	3307.75
199.14	522.321	199.14	521.575	199.139	-9.3532	199.14	3304.36
199.111	512.129	199.111	578.407	199.11	11.2378	199.111	3301.97
199.082	501.569	199.082	631.055	199.081	34.8622	199.082	3301.48
199.053	490.876	199.053	678.431	199.052	60.7157	199.053	3303.65
199.024	480.252	199.024	719.563	199.024	87.9658	199.024	3309.14
198.996	469.864	198.996	753.622	198.995	115.775	198.996	3318.43
198.967	459.839	198.967	779.938	198.966	143.324	198.967	3331.83
198.938	450.263	198.938	798.024	198.937	169.834	198.938	3349.44
198.909	441.181	198.909	807.583	198.908	194.585	198.909	3371.18
198.88	432.598	198.88	808.519	198.879	216.933	198.88	3396.77
198.851	424.484	198.851	800.94	198.851	236.327	198.851	3425.72
198.823	416.78	198.823	785.151	198.822	252.317	198.823	3457.38
198.794	409.401	198.794	761.65	198.793	264.564	198.794	3490.94
198.765	402.246	198.765	731.113	198.764	272.845	198.765	3525.45
198.736	395.206	198.736	694.377	198.735	277.051	198.736	3559.9
198.707	388.169	198.707	652.418	198.706	277.185	198.707	3593.17
198.678	381.032	198.678	606.321	198.678	273.358	198.678	3624.17
198.65	373.705	198.65	557.261	198.649	265.78	198.65	3651.78
198.621	366.122	198.621	506.463	198.62	254.746	198.621	3674.98
198.592	358.242	198.592	455.175	198.591	240.625	198.592	3692.83
198.563	350.055	198.563	404.636	198.562	223.844	198.563	3704.53
198.534	341.587	198.534	356.043	198.533	204.873	198.534	3709.45
198.505	332.897	198.505	310.519	198.505	184.208	198.505	3707.17
198.477	324.08	198.477	269.089	198.476	162.354	198.477	3697.47
198.448	315.265	198.448	232.654	198.447	139.813	198.448	3680.38
198.419	306.605	198.419	201.966	198.418	117.064	198.419	3656.16
198.39	298.279	198.39	177.615	198.389	94.556	198.39	3625.34
198.361	290.482	198.361	160.013	198.36	72.6916	198.361	3588.66
198.332	283.415	198.332	149.388	198.332	51.8238	198.332	3547.09
198.304	277.28	198.304	145.782	198.303	32.2464	198.304	3501.82
198.275	272.269	198.275	149.051	198.274	14.1917	198.275	3454.17
198.246	268.554	198.246	158.872	198.245	-2.1708	198.246	3405.63
198.217	266.28	198.217	174.759	198.216	-16.7335	198.217	3357.77
198.188	265.557	198.188	196.075	198.187	-29.4461	198.188	3312.21
198.159	266.45	198.159	222.052	198.159	-40.3105	198.159	3270.57
198.131	268.977	198.131	251.816	198.13	-49.3739	198.131	3234.44
198.102	273.103	198.102	284.414	198.101	-56.7186	198.102	3205.31
198.073	278.736	198.073	318.835	198.072	-62.4549	198.073	3184.53
198.044	285.73	198.044	354.044	198.043	-66.7085	198.044	3173.28
198.015	293.883	198.015	389.009	198.014	-69.612	198.015	3172.53
197.986	302.946	197.986	422.725	197.986	-71.2954	197.986	3182.98
197.958	312.622	197.958	454.245	197.957	-71.8764	197.958	3205.09
197.929	322.578	197.929	482.699	197.928	-71.4534	197.929	3239.02
197.9	332.456	197.9	507.321	197.899	-70.0996	197.9	3284.62
197.871	341.878	197.871	527.461	197.87	-67.8585	197.871	3341.46
197.842	350.462	197.842	542.602	197.841	-64.7413	197.842	3408.81
197.813	357.831	197.813	552.369	197.813	-60.7268	197.813	3485.67
197.785	363.629	197.785	556.537	197.784	-55.7634	197.785	3570.77
197.756	367.533	197.756	555.031	197.755	-49.7715	197.756	3662.66
197.727	369.26	197.727	547.92	197.726	-42.6502	197.727	3759.66
197.698	368.585	197.698	535.418	197.697	-34.2835	197.698	3859.98
197.669	365.343	197.669	517.865	197.668	-24.5487	197.669	3961.73
197.64	359.443	197.64	495.722	197.64	-13.3254	197.64	4062.98
197.612	350.868	197.612	469.545	197.611	-0.5051	197.612	4161.77
197.583	339.683	197.583	439.974	197.582	13.999	197.583	4256.25
197.554	326.031	197.554	407.71	197.553	30.2426	197.554	4344.61
197.525	310.135	197.525	373.49	197.524	48.242	197.525	4425.24
197.496	292.291	197.496	338.069	197.495	67.9655	197.496	4496.69
197.467	272.864	197.467	302.2	197.467	89.3282	197.467	4557.73
197.439	252.276	197.439	266.607	197.438	112.188	197.439	4607.38
197.41	230.996	197.41	231.974	197.409	136.341	197.41	4644.94
197.381	209.529	197.381	198.919	197.38	161.526	197.381	4669.99
197.352	188.398	197.352	167.987	197.351	187.42	197.352	4682.4
197.323	168.133	197.323	139.634	197.322	213.65	197.323	4682.32
197.294	149.254	197.294	114.221	197.294	239.794	197.294	4670.19
197.266	132.253	197.266	92.0044	197.265	265.392	197.266	4646.69
197.237	117.584	197.237	73.1388	197.236	289.957	197.237	4612.76
197.208	105.645	197.208	57.674	197.207	312.985	197.208	4569.52
197.179	96.7673	197.179	45.561	197.178	333.973	197.179	4518.28
197.15	91.2047	197.15	36.6588	197.149	352.425	197.15	4460.46
197.121	89.1245	197.121	30.744	197.121	367.875	197.121	4397.58
197.093	90.6022	197.093	27.5212	197.092	379.896	197.093	4331.21
197.064	95.6176	197.064	26.6386	197.063	388.114	197.064	4262.92
197.035	104.055	197.035	27.7006	197.034	392.221	197.035	4194.24
197.006	115.704	197.006	30.2834	197.005	391.986	197.006	4126.64
196.977	130.266	196.977	33.9516	196.976	387.266	196.977	4061.46
196.948	147.362	196.948	38.2724	196.948	378.007	196.948	3999.92
196.919	166.541	196.919	42.8304	196.919	364.256	196.919	3943.07
196.891	187.294	196.891	47.2412	196.89	346.156	196.891	3891.77
196.862	209.067	196.862	51.1618	196.861	323.948	196.862	3846.71
196.833	231.277	196.833	54.3022	196.832	297.967	196.833	3808.36
196.804	253.328	196.804	56.4312	196.803	268.633	196.804	3777.01
196.775	274.625	196.775	57.384	196.775	236.447	196.775	3752.73
196.746	294.595	196.746	57.0618	196.746	201.974	196.746	3735.46
196.718	312.699	196.718	55.4362	196.717	165.833	196.718	3724.92
196.689	328.448	196.689	52.5432	196.688	128.678	196.689	3720.75
196.66	341.416	196.66	48.4834	196.659	91.1879	196.66	3722.44
196.631	351.253	196.631	43.4124	196.63	54.045	196.631	3729.41
196.602	357.691	196.602	37.5346	196.601	17.9192	196.602	3741.02
196.573	360.551	196.573	31.0944	196.573	-16.5479	196.573	3756.61
196.545	359.751	196.545	24.3644	196.544	-48.7602	196.545	3775.51
196.516	355.303	196.516	17.6362	196.515	-78.1803	196.516	3797.09
196.487	347.312	196.487	11.208	196.486	-104.344	196.487	3820.76
196.458	335.972	196.458	5.3736	196.457	-126.868	196.458	3846.01
196.429	321.562	196.429	0.4122	196.428	-145.464	196.429	3872.42
196.4	304.435	196.4	-3.4216	196.4	-159.937	196.4	3899.66
196.372	285.004	196.372	-5.9074	196.371	-170.194	196.372	3927.5
196.343	263.737	196.343	-6.865	196.342	-176.244	196.343	3955.84
196.314	241.137	196.314	-6.162	196.313	-178.19	196.314	3984.66
196.285	217.728	196.285	-3.7164	196.284	-176.23	196.285	4014.05
196.256	194.046	196.256	0.5008	196.255	-170.646	196.256	4044.18
196.227	170.616	196.227	6.465	196.227	-161.795	196.227	4075.27
196.199	147.947	196.199	14.0982	196.198	-150.095	196.199	4107.61
196.17	126.511	196.17	23.274	196.169	-136.015	196.17	4141.51
196.141	106.736	196.141	33.8208	196.14	-120.056	196.141	4177.29
196.112	88.996	196.112	45.5284	196.111	-102.741	196.112	4215.23
196.083	73.5997	196.083	58.1544	196.082	-84.595	196.083	4255.6
196.054	60.7881	196.054	71.4322	196.054	-66.1338	196.054	4298.61
196.026	50.7289	196.026	85.081	196.025	-47.8473	196.026	4344.38
195.997	43.5156	195.997	98.8116	195.996	-30.1875	195.997	4392.94
195.968	39.1683	195.968	112.338	195.967	-13.5572	195.968	4444.23
195.939	37.6364	195.939	125.384	195.938	1.6996	195.939	4498.08
195.91	38.8039	195.91	137.692	195.909	15.306	195.91	4554.22
195.881	42.496	195.881	149.029	195.881	27.0553	195.881	4612.24
195.853	48.4871	195.853	159.193	195.852	36.816	195.853	4671.66
195.824	56.5099	195.824	168.019	195.823	44.5303	195.824	4731.92
195.795	66.2662	195.795	175.38	195.794	50.2129	195.795	4792.35
195.766	77.437	195.766	181.191	195.765	53.9466	195.766	4852.26
195.737	89.693	195.737	185.41	195.736	55.8761	195.737	4910.9
195.708	102.706	195.708	188.036	195.708	56.1992	195.708	4967.54
195.68	116.157	195.68	189.108	195.679	55.159	195.68	5021.43
195.651	129.746	195.651	188.701	195.65	53.0314	195.651	5071.88
195.622	143.203	195.622	186.923	195.621	50.1158	195.622	5118.27
195.593	156.288	195.593	183.908	195.592	46.7225	195.593	5160.06
195.564	168.801	195.564	179.815	195.563	43.1617	195.564	5196.79
195.535	180.584	195.535	174.816	195.535	39.7334	195.535	5228.17
195.507	191.522	195.507	169.093	195.506	36.7164	195.507	5254.01
195.478	201.545	195.478	162.832	195.477	34.3601	195.478	5274.28
195.449	210.624	195.449	156.216	195.448	32.8782	195.449	5289.11
195.42	218.771	195.42	149.422	195.419	32.4414	195.42	5298.77
195.391	226.033	195.391	142.611	195.39	33.1751	195.391	5303.67
195.362	232.488	195.362	135.929	195.362	35.1566	195.362	5304.37
195.334	238.237	195.334	129.5	195.333	38.4159	195.334	5301.54
195.305	243.403	195.305	123.429	195.304	42.9369	195.305	5295.96
195.276	248.117	195.276	117.794	195.275	48.6614	195.276	5288.5
195.247	252.517	195.247	112.65	195.246	55.494	195.247	5280.06
195.218	256.74	195.218	108.031	195.217	63.3085	195.218	5271.6
195.189	260.914	195.189	103.949	195.189	71.9552	195.189	5264.08
195.161	265.158	195.161	100.395	195.16	81.2693	195.161	5258.42
195.132	269.569	195.132	97.3472	195.131	91.0788	195.132	5255.51
195.103	274.229	195.103	94.7716	195.102	101.213	195.103	5256.16
195.074	279.192	195.074	92.6256	195.073	111.511	195.074	5261.07
195.045	284.491	195.045	90.864	195.044	121.828	195.045	5270.85
195.016	290.134	195.016	89.4414	195.016	132.043	195.016	5285.97
194.988	296.102	194.988	88.3182	194.987	142.064	194.988	5306.74
194.959	302.358	194.959	87.4618	194.958	151.832	194.959	5333.33
194.93	308.841	194.93	86.8524	194.929	161.32	194.93	5365.79
194.901	315.475	194.901	86.4826	194.9	170.539	194.901	5403.97
194.872	322.169	194.872	86.3612	194.871	179.534	194.872	5447.63
194.843	328.824	194.843	86.513	194.843	188.38	194.843	5496.36
194.815	335.333	194.815	86.9784	194.814	197.181	194.815	5549.65
194.786	341.589	194.786	87.8132	194.785	206.063	194.786	5606.92
194.757	347.484	194.757	89.0866	194.756	215.166	194.757	5667.48
194.728	352.918	194.728	90.878	194.727	224.639	194.728	5730.6
194.699	357.795	194.699	93.2736	194.698	234.63	194.699	5795.53
194.67	362.032	194.67	96.3636	194.67	245.275	194.67	5861.51
194.641	365.556	194.641	100.235	194.641	256.695	194.641	5927.79
194.613	368.305	194.613	104.971	194.612	268.985	194.613	5993.67
194.584	370.231	194.584	110.643	194.583	282.205	194.584	6058.49
194.555	371.296	194.555	117.306	194.554	296.374	194.555	6121.68
194.526	371.477	194.526	124.997	194.525	311.467	194.526	6182.75
194.497	370.755	194.497	133.726	194.497	327.411	194.497	6241.29
194.468	369.125	194.468	143.478	194.468	344.078	194.468	6297.01
194.44	366.583	194.44	154.207	194.439	361.291	194.44	6349.69
194.411	363.134	194.411	165.836	194.41	378.823	194.411	6399.21
194.382	358.782	194.382	178.256	194.381	396.398	194.382	6445.55
194.353	353.535	194.353	191.324	194.352	413.7	194.353	6488.75
194.324	347.399	194.324	204.869	194.323	430.378	194.324	6528.92
194.295	340.383	194.295	218.69	194.295	446.054	194.295	6566.2
194.267	332.492	194.267	232.563	194.266	460.332	194.267	6600.78
194.238	323.734	194.238	246.244	194.237	472.811	194.238	6632.83
194.209	314.118	194.209	259.477	194.208	483.095	194.209	6662.55
194.18	303.657	194.18	271.994	194.179	490.802	194.18	6690.09
194.151	292.368	194.151	283.529	194.15	495.579	194.151	6715.56
194.122	280.279	194.122	293.822	194.122	497.11	194.122	6739.04
194.094	267.428	194.094	302.625	194.093	495.131	194.094	6760.53
194.065	253.869	194.065	309.715	194.064	489.434	194.065	6779.97
194.036	239.672	194.036	314.891	194.035	479.875	194.036	6797.25
194.007	224.929	194.007	317.991	194.006	466.387	194.007	6812.18
193.978	209.755	193.978	318.892	193.977	448.977	193.978	6824.5
193.949	194.29	193.949	317.518	193.949	427.731	193.949	6833.92
193.921	178.699	193.921	313.84	193.92	402.815	193.921	6840.11
193.892	163.175	193.892	307.882	193.891	374.475	193.892	6842.72
193.863	147.934	193.863	299.724	193.862	343.03	193.863	6841.41
193.834	133.214	193.834	289.496	193.833	308.868	193.834	6835.84
193.805	119.274	193.805	277.382	193.804	272.439	193.805	6825.74
193.776	106.387	193.776	263.617	193.776	234.244	193.776	6810.89
193.748	94.8342	193.748	248.48	193.747	194.827	193.748	6791.16
193.719	84.8997	193.719	232.288	193.718	154.763	193.719	6766.53
193.69	76.8614	193.69	215.394	193.689	114.645	193.69	6737.08
193.661	70.9837	193.661	198.176	193.66	75.0691	193.661	6703.05
193.632	67.5082	193.632	181.028	193.631	36.6276	193.632	6664.82
193.603	66.6453	193.603	164.351	193.603	-0.1085	193.603	6622.9
193.575	68.5651	193.575	148.546	193.574	-34.6005	193.575	6577.96
193.546	73.3896	193.546	134.002	193.545	-66.3518	193.546	6530.8
193.517	81.1854	193.517	121.085	193.516	-94.9184	193.517	6482.35
193.488	91.9569	193.488	110.132	193.487	-119.918	193.488	6433.64
193.459	105.643	193.459	101.442	193.458	-141.037	193.459	6385.8
193.43	122.111	193.43	95.2638	193.43	-158.034	193.43	6340.01
193.402	141.16	193.402	91.7956	193.401	-170.746	193.402	6297.49
193.373	162.517	193.373	91.1746	193.372	-179.088	193.373	6259.43
193.344	185.844	193.344	93.4752	193.343	-183.055	193.344	6227.01
193.315	210.741	193.315	98.706	193.314	-182.715	193.315	6201.31
193.286	236.754	193.286	106.808	193.285	-178.215	193.286	6183.34
193.257	263.382	193.257	117.658	193.257	-169.765	193.257	6173.93
193.229	290.096	193.229	131.065	193.228	-157.64	193.229	6173.75
193.2	316.34	193.2	146.782	193.199	-142.169	193.2	6183.27
193.171	341.558	193.171	164.506	193.17	-123.729	193.171	6202.76
193.142	365.199	193.142	183.886	193.141	-102.733	193.142	6232.23
193.113	386.737	193.113	204.531	193.112	-79.6246	193.113	6271.47
193.084	405.685	193.084	226.02	193.084	-54.8686	193.084	6320
193.056	421.613	193.056	247.912	193.055	-28.9397	193.056	6377.13
193.027	434.157	193.027	269.754	193.026	-2.3163	193.027	6441.93
192.998	443.035	192.998	291.095	192.997	24.5282	192.998	6513.27
192.969	448.056	192.969	311.493	192.968	51.1326	192.969	6589.83
192.94	449.13	192.94	330.528	192.939	77.0544	192.94	6670.17
192.911	446.272	192.911	347.813	192.911	101.875	192.911	6752.73
192.883	439.604	192.883	362.999	192.882	125.203	192.883	6835.89
192.854	429.359	192.854	375.788	192.853	146.682	192.854	6918.02
192.825	415.87	192.825	385.933	192.824	165.989	192.825	6997.5
192.796	399.573	192.796	393.253	192.795	182.836	192.796	7072.82
192.767	380.987	192.767	397.628	192.766	196.976	192.767	7142.56
192.738	360.711	192.738	399.006	192.738	208.198	192.738	7205.48
192.71	339.4	192.71	397.404	192.709	216.33	192.71	7260.55
192.681	317.757	192.681	392.903	192.68	221.237	192.681	7306.97
192.652	296.505	192.652	385.65	192.651	222.823	192.652	7344.21
192.623	276.374	192.623	375.85	192.622	221.025	192.623	7372.02
192.594	258.076	192.594	363.764	192.593	215.815	192.594	7390.45
192.565	242.287	192.565	349.699	192.565	207.202	192.565	7399.83
192.537	229.624	192.537	333.998	192.536	195.225	192.537	7400.79
192.508	220.629	192.508	317.039	192.507	179.956	192.508	7394.24
192.479	215.753	192.479	299.215	192.478	161.5	192.479	7381.32
192.45	215.338	192.45	280.932	192.449	139.993	192.45	7363.41
192.421	219.607	192.421	262.595	192.42	115.602	192.421	7342.04
192.392	228.659	192.392	244.599	192.392	88.5282	192.392	7318.88
192.363	242.459	192.363	227.319	192.363	59.0019	192.363	7295.7
192.335	260.841	192.335	211.102	192.334	27.2864	192.335	7274.27
192.306	283.51	192.306	196.257	192.305	-6.3234	192.306	7256.35
192.277	310.047	192.277	183.051	192.276	-41.5018	192.277	7243.62
192.248	339.923	192.248	171.7	192.247	-77.8923	192.248	7237.61
192.219	372.511	192.219	162.367	192.219	-115.11	192.219	7239.68
192.19	407.103	192.19	155.158	192.19	-152.744	192.19	7250.97
192.162	442.93	192.162	150.121	192.161	-190.358	192.162	7272.35
192.133	479.183	192.133	147.247	192.132	-227.498	192.133	7304.39
192.104	515.037	192.104	146.47	192.103	-263.692	192.104	7347.35
192.075	549.673	192.075	147.672	192.074	-298.461	192.075	7401.18
192.046	582.302	192.046	150.685	192.045	-331.32	192.046	7465.47
192.017	612.188	192.017	155.301	192.017	-361.79	192.017	7539.53
191.989	638.67	191.989	161.273	191.988	-389.401	191.989	7622.33
191.96	661.179	191.96	168.327	191.959	-413.707	191.96	7712.59
191.931	679.257	191.931	176.168	191.93	-434.288	191.931	7808.79
191.902	692.568	191.902	184.489	191.901	-450.763	191.902	7909.2
191.873	700.907	191.873	192.98	191.872	-462.798	191.873	8011.96
191.844	704.208	191.844	201.333	191.844	-470.118	191.844	8115.11
191.816	702.544	191.816	209.256	191.815	-472.511	191.816	8216.67
191.787	696.123	191.787	216.474	191.786	-469.835	191.787	8314.67
191.758	685.282	191.758	222.741	191.757	-462.031	191.758	8407.24
191.729	670.477	191.729	227.842	191.728	-449.123	191.729	8492.63
191.7	652.265	191.7	231.598	191.699	-431.224	191.7	8569.3
191.671	631.292	191.671	233.873	191.671	-408.535	191.671	8635.95
191.643	608.265	191.643	234.57	191.642	-381.35	191.643	8691.54
191.614	583.937	191.614	233.639	191.613	-350.054	191.614	8735.36
191.585	559.077	191.585	231.071	191.584	-315.115	191.585	8767.03
191.556	534.452	191.556	226.9	191.555	-277.082	191.556	8786.5
191.527	510.796	191.527	221.198	191.526	-236.577	191.527	8794.09
191.498	488.795	191.498	214.073	191.498	-194.284	191.498	8790.43
191.47	469.058	191.47	205.665	191.469	-150.941	191.47	8776.49
191.441	452.103	191.441	196.138	191.44	-107.322	191.441	8753.52
191.412	438.339	191.412	185.68	191.411	-64.2281	191.412	8723.02
191.383	428.056	191.383	174.489	191.382	-22.4682	191.383	8686.7
191.354	421.412	191.354	162.776	191.353	17.1537	191.354	8646.44
191.325	418.433	191.325	150.751	191.325	53.8567	191.325	8604.2
191.297	419.011	191.297	138.624	191.296	86.8981	191.297	8561.99
191.268	422.909	191.268	126.596	191.267	115.589	191.268	8521.8
191.239	429.767	191.239	114.854	191.238	139.31	191.239	8485.54
191.21	439.12	191.21	103.57	191.209	157.524	191.21	8454.99
191.181	450.405	191.181	92.895	191.18	169.789	191.181	8431.73
191.152	462.988	191.152	82.9598	191.152	175.766	191.152	8417.12
191.124	476.184	191.124	73.8708	191.123	175.23	191.124	8412.23
191.095	489.275	191.095	65.7106	191.094	168.076	191.095	8417.84
191.066	501.538	191.066	58.5392	191.065	154.318	191.066	8434.39
191.037	512.268	191.037	52.3948	191.036	134.095	191.037	8461.99
191.008	520.805	191.008	47.2948	191.007	107.666	191.008	8500.41
190.979	526.548	190.979	43.2402	190.979	75.4029	190.979	8549.06
190.951	528.985	190.951	40.2164	190.95	37.7889	190.951	8607.09
190.922	527.704	190.922	38.1976	190.921	-4.5954	190.922	8673.32
190.893	522.41	190.893	37.1504	190.892	-51.0827	190.893	8746.34
190.864	512.933	190.864	37.0364	190.863	-100.932	190.864	8824.55
190.835	499.238	190.835	37.8162	190.834	-153.345	190.835	8906.18
190.806	481.425	190.806	39.451	190.806	-207.482	190.806	8989.37
190.778	459.727	190.778	41.9062	190.777	-262.479	190.778	9072.23
190.749	434.506	190.749	45.152	190.748	-317.465	190.749	9152.87
190.72	406.237	190.72	49.166	190.719	-371.582	190.72	9229.5
190.691	375.5	190.691	53.932	190.69	-423.997	190.691	9300.44
190.662	342.961	190.662	59.441	190.661	-473.925	190.662	9364.2
190.633	309.347	190.633	65.6906	190.633	-520.639	190.633	9419.53
190.605	275.432	190.605	72.6816	190.604	-563.485	190.605	9465.43
190.576	242.006	190.576	80.4168	190.575	-601.893	190.576	9501.2
190.547	209.856	190.547	88.8994	190.546	-635.386	190.547	9526.44
190.518	179.741	190.518	98.1274	190.517	-663.591	190.518	9541.1
190.489	152.366	190.489	108.094	190.488	-686.235	190.489	9545.44
190.46	128.365	190.46	118.78	190.46	-703.156	190.46	9540.04
190.432	108.279	190.432	130.154	190.431	-714.296	190.432	9525.76
190.403	92.5434	190.403	142.169	190.402	-719.699	190.403	9503.77
190.374	81.4711	190.374	154.757	190.373	-719.508	190.374	9475.44
190.345	75.2474	190.345	167.832	190.344	-713.955	190.345	9442.35
190.316	73.9241	190.316	181.283	190.315	-703.35	190.316	9406.21
190.287	77.4192	190.287	194.981	190.287	-688.073	190.287	9368.83
190.259	85.5204	190.259	208.773	190.258	-668.557	190.259	9332.08
190.23	97.8941	190.23	222.486	190.229	-645.28	190.23	9297.8
190.201	114.096	190.201	235.93	190.2	-618.747	190.201	9267.74
190.172	133.585	190.172	248.902	190.171	-589.473	190.172	9243.58
190.143	155.745	190.143	261.188	190.142	-557.977	190.143	9226.8
190.114	179.9	190.114	272.571	190.114	-524.762	190.114	9218.7
190.085	205.34	190.085	282.833	190.085	-490.303	190.085	9220.31
190.057	231.339	190.057	291.767	190.056	-455.041	190.057	9232.43
190.028	257.181	190.028	299.176	190.027	-419.366	190.028	9255.55
189.999	282.184	189.999	304.887	189.998	-383.617	189.999	9289.88
189.97	305.713	189.97	308.751	189.969	-348.07	189.97	9335.35
189.941	327.207	189.941	310.654	189.941	-312.938	189.941	9391.56
189.912	346.19	189.912	310.52	189.912	-278.369	189.912	9457.89
189.884	362.286	189.884	308.313	189.883	-244.448	189.884	9533.45
189.855	375.226	189.855	304.047	189.854	-211.197	189.855	9617.14
189.826	384.858	189.826	297.781	189.825	-178.583	189.826	9707.68
189.797	391.146	189.797	289.625	189.796	-146.524	189.797	9803.66
189.768	394.168	189.768	279.739	189.767	-114.897	189.768	9903.56
189.739	394.111	189.739	268.327	189.739	-83.547	189.739	10005.8
189.711	391.261	189.711	255.638	189.71	-52.3005	189.711	10108.9
189.682	385.992	189.682	241.958	189.681	-20.9744	189.682	10211.3
189.653	378.749	189.653	227.607	189.652	10.6116	189.653	10311.6
189.624	370.03	189.624	212.927	189.623	42.6235	189.624	10408.5
189.595	360.369	189.595	198.277	189.594	75.2016	189.595	10500.8
189.566	350.316	189.566	184.023	189.566	108.451	189.566	10587.6
189.538	340.417	189.538	170.526	189.537	142.431	189.538	10668
189.509	331.193	189.509	158.133	189.508	177.149	189.509	10741.7
189.48	323.122	189.48	147.168	189.479	212.555	189.48	10808.3
189.451	316.626	189.451	137.922	189.45	248.534	189.451	10867.6
189.422	312.054	189.422	130.641	189.421	284.909	189.422	10919.9
189.393	309.668	189.393	125.52	189.393	321.436	189.393	10965.4
189.365	309.644	189.365	122.697	189.364	357.812	189.365	11004.8
189.336	312.057	189.336	122.245	189.335	393.675	189.336	11038.6
189.307	316.887	189.307	124.171	189.306	428.612	189.307	11067.7
189.278	324.02	189.278	128.41	189.277	462.169	189.278	11093
189.249	333.253	189.249	134.83	189.248	493.857	189.249	11115.6
189.22	344.304	189.22	143.23	189.22	523.172	189.22	11136.3
189.192	356.824	189.192	153.345	189.191	549.598	189.192	11156.2
189.163	370.414	189.163	164.853	189.162	572.628	189.163	11176.2
189.134	384.635	189.134	177.383	189.133	591.775	189.134	11197.3
189.105	399.034	189.105	190.521	189.104	606.587	189.105	11220.2
189.076	413.155	189.076	203.826	189.075	616.659	189.076	11245.6
189.047	426.56	189.047	216.836	189.047	621.652	189.047	11274
189.019	438.848	189.019	229.085	189.018	621.298	189.019	11306
188.99	449.668	188.99	240.116	188.989	615.415	188.99	11341.6
188.961	458.734	188.961	249.488	188.96	603.912	188.961	11381
188.932	465.836	188.932	256.798	188.931	586.801	188.932	11424.1
188.903	470.849	188.903	261.685	188.902	564.199	188.903	11470.8
188.874	473.738	188.874	263.844	188.874	536.328	188.874	11520.7
188.846	474.56	188.846	263.038	188.845	503.515	188.846	11573.4
188.817	473.461	188.817	259.102	188.816	466.193	188.817	11628.5
188.788	470.671	188.788	251.951	188.787	424.889	188.788	11685.2
188.759	466.496	188.759	241.583	188.758	380.221	188.759	11743.1
188.73	461.305	188.73	228.08	188.729	332.882	188.73	11801.5
188.701	455.519	188.701	211.612	188.701	283.633	188.701	11859.9
188.673	449.587	188.673	192.427	188.672	233.28	188.673	11917.6
188.644	443.977	188.644	170.85	188.643	182.668	188.644	11974.2
188.615	439.15	188.615	147.277	188.614	132.655	188.615	12029.3
188.586	435.544	188.586	122.162	188.585	84.0962	188.586	12082.6
188.557	433.556	188.557	96.0098	188.556	37.8272	188.557	12133.8
188.528	433.522	188.528	69.3596	188.528	-5.3565	188.528	12182.8
188.5	435.701	188.5	42.777	188.499	-44.7172	188.5	12229.7
188.471	440.265	188.471	16.8366	188.47	-79.5913	188.471	12274.5
188.442	447.286	188.442	-7.8906	188.441	-109.405	188.442	12317.4
188.413	456.729	188.413	-30.8524	188.412	-133.69	188.413	12358.7
188.384	468.451	188.384	-51.5272	188.383	-152.09	188.384	12398.9
188.355	482.199	188.355	-69.438	188.355	-164.375	188.355	12438.2
188.327	497.616	188.327	-84.1628	188.326	-170.444	188.327	12477.3
188.298	514.25	188.298	-95.3452	188.297	-170.332	188.298	12516.6
188.269	531.563	188.269	-102.702	188.268	-164.205	188.269	12556.5
188.24	548.953	188.24	-106.03	188.239	-152.363	188.24	12597.6
188.211	565.763	188.211	-105.211	188.21	-135.227	188.211	12640.3
188.182	581.311	188.182	-100.209	188.182	-113.337	188.182	12684.9
188.154	594.906	188.154	-91.077	188.153	-87.3396	188.154	12731.8
188.125	605.873	188.125	-77.9506	188.124	-57.9686	188.125	12781.3
188.096	613.579	188.096	-61.0444	188.095	-26.0345	188.096	12833.3
188.067	617.451	188.067	-40.6454	188.066	7.5961	188.067	12888.1
188.038	616.999	188.038	-17.1062	188.037	42.0194	188.038	12945.5
188.009	611.839	188.009	9.1636	188.009	76.3145	188.009	13005.4
187.981	601.705	187.981	37.71	187.98	109.564	187.981	13067.5
187.952	586.462	187.952	68.0424	187.951	140.875	187.952	13131.7
187.923	566.12	187.923	99.6468	187.922	169.399	187.923	13197.4
187.894	540.831	187.894	131.997	187.893	194.351	187.894	13264.4
187.865	510.898	187.865	164.564	187.864	215.027	187.865	13332.1
187.836	476.766	187.836	196.831	187.836	230.82	187.836	13400.2
187.807	439.013	187.807	228.297	187.807	241.233	187.807	13468
187.779	398.339	187.779	258.493	187.778	245.89	187.779	13535.3
187.75	355.546	187.75	286.983	187.749	244.543	187.75	13601.6
187.721	311.522	187.721	313.374	187.72	237.079	187.721	13666.6
187.692	267.212	187.692	337.321	187.691	223.519	187.692	13730
187.663	223.596	187.663	358.531	187.663	204.02	187.663	13791.6
187.634	181.66	187.634	376.76	187.634	178.866	187.634	13851.2
187.606	142.368	187.606	391.822	187.605	148.465	187.606	13908.8
187.577	106.634	187.577	403.582	187.576	113.336	187.577	13964.5
187.548	75.2957	187.548	411.957	187.547	74.0972	187.548	14018.4
187.519	49.0886	187.519	416.911	187.518	31.4498	187.519	14070.5
187.49	28.6243	187.49	418.457	187.489	-13.837	187.49	14121.3
187.461	14.3718	187.461	416.645	187.461	-60.9452	187.461	14171.1
187.433	6.64155	187.433	411.565	187.432	-109.027	187.433	14220
187.404	5.57575	187.404	403.339	187.403	-157.223	187.404	14268.6
187.375	11.1425	187.375	392.114	187.374	-204.684	187.375	14317.1
187.346	23.135	187.346	378.065	187.345	-250.588	187.346	14366
187.317	41.176	187.317	361.383	187.316	-294.157	187.317	14415.5
187.288	64.7273	187.288	342.278	187.288	-334.676	187.288	14465.9
187.26	93.1044	187.26	320.971	187.259	-371.507	187.26	14517.6
187.231	125.494	187.231	297.697	187.23	-404.099	187.231	14570.6
187.202	160.979	187.202	272.698	187.201	-432	187.202	14625
187.173	198.56	187.173	246.225	187.172	-454.864	187.173	14680.9
187.144	237.185	187.144	218.538	187.143	-472.457	187.144	14738.1
187.115	275.783	187.115	189.903	187.115	-484.654	187.115	14796.7
187.087	313.288	187.087	160.593	187.086	-491.446	187.087	14856.2
187.058	348.672	187.058	130.891	187.057	-492.928	187.058	14916.6
187.029	380.974	187.029	101.084	187.028	-489.297	187.029	14977.4
187	409.329	187	71.4684	186.999	-480.844	187	15038.3
186.971	432.987	186.971	42.3474	186.97	-467.943	186.971	15099
186.942	451.34	186.942	14.0288	186.942	-451.035	186.942	15159
186.914	463.934	186.914	-13.175	186.913	-430.621	186.914	15217.9
186.885	470.485	186.885	-38.9508	186.884	-407.243	186.885	15275.5
186.856	470.883	186.856	-62.9862	186.855	-381.471	186.856	15331.4
186.827	465.196	186.827	-84.9752	186.826	-353.886	186.827	15385.4
186.798	453.667	186.798	-104.622	186.797	-325.068	186.798	15437.3
186.769	436.704	186.769	-121.645	186.769	-295.582	186.769	15487.1
186.741	414.872	186.741	-135.786	186.74	-265.963	186.741	15534.9
186.712	388.868	186.712	-146.813	186.711	-236.708	186.712	15580.6
186.683	359.506	186.683	-154.529	186.682	-208.264	186.683	15624.6
186.654	327.692	186.654	-158.776	186.653	-181.02	186.654	15667.2
186.625	294.394	186.625	-159.444	186.624	-155.304	186.625	15708.8
186.596	260.615	186.596	-156.475	186.596	-131.38	186.596	15749.8
186.568	227.368	186.568	-149.865	186.567	-109.442	186.568	15790.8
186.539	195.638	186.539	-139.674	186.538	-89.6196	186.539	15832.4
186.51	166.361	186.51	-126.024	186.509	-71.9795	186.51	15875.3
186.481	140.397	186.481	-109.098	186.48	-56.5299	186.481	15920
186.452	118.501	186.452	-89.1484	186.451	-43.2274	186.452	15967.2
186.423	101.31	186.423	-66.4832	186.423	-31.9844	186.423	16017.3
186.395	89.3171	186.395	-41.4712	186.394	-22.6775	186.395	16071.1
186.366	82.8683	186.366	-14.531	186.365	-15.1577	186.366	16128.8
186.337	82.1479	186.337	13.8748	186.336	-9.2596	186.337	16190.7
186.308	87.1782	186.308	43.2476	186.307	-4.8112	186.308	16257.3
186.279	97.8209	186.279	73.065	186.278	-1.6432	186.279	16328.4
186.25	113.783	186.25	102.792	186.25	0.4018	186.25	16404.2
186.222	134.629	186.222	131.892	186.221	1.4624	186.222	16484.3
186.193	159.792	186.193	159.841	186.192	1.6514	186.193	16568.6
186.164	188.599	186.164	186.14	186.163	1.0505	186.164	16656.5
186.135	220.285	186.135	210.329	186.134	-0.2921	186.135	16747.6
186.106	254.021	186.106	231.997	186.105	-2.3646	186.106	16841.1
186.077	288.939	186.077	250.792	186.077	-5.1909	186.077	16936.4
186.049	324.155	186.049	266.437	186.048	-8.8286	186.049	17032.5
186.02	358.798	186.02	278.728	186.019	-13.3662	186.02	17128.6
185.991	392.034	185.991	287.549	185.99	-18.9172	185.991	17223.9
185.962	423.086	185.962	292.868	185.961	-25.6149	185.962	17317.4
185.933	451.26	185.933	294.743	185.932	-33.6035	185.933	17408.3
185.904	475.961	185.904	293.318	185.904	-43.031	185.904	17495.8
185.876	496.705	185.876	288.818	185.875	-54.0398	185.876	17579.2
185.847	513.132	185.847	281.546	185.846	-66.7573	185.847	17657.8
185.818	525.015	185.818	271.869	185.817	-81.2873	185.818	17731.3
185.789	532.257	185.789	260.209	185.788	-97.7008	185.789	17799.2
185.76	534.895	185.76	247.032	185.759	-116.028	185.76	17861.3
185.731	533.089	185.731	232.83	185.731	-136.254	185.731	17917.6
185.703	527.118	185.703	218.109	185.702	-158.307	185.703	17968.2
185.674	517.361	185.674	203.37	185.673	-182.061	185.674	18013.4
185.645	504.288	185.645	189.095	185.644	-207.328	185.645	18053.5
185.616	488.435	185.616	175.734	185.615	-233.861	185.616	18089.2
185.587	470.39	185.587	163.684	185.586	-261.353	185.587	18121
185.558	450.767	185.558	153.284	185.558	-289.44	185.558	18149.8
185.529	430.19	185.529	144.799	185.529	-317.705	185.529	18176.4
185.501	409.267	185.501	138.414	185.5	-345.688	185.501	18201.6
185.472	388.574	185.472	134.228	185.471	-372.891	185.472	18226.5
185.443	368.635	185.443	132.249	185.442	-398.786	185.443	18251.8
185.414	349.906	185.414	132.398	185.413	-422.83	185.414	18278.6
185.385	332.765	185.385	134.508	185.385	-444.473	185.385	18307.6
185.356	317.495	185.356	138.334	185.356	-463.171	185.356	18339.6
185.328	304.286	185.328	143.56	185.327	-478.398	185.328	18375.3
185.299	293.224	185.299	149.81	185.298	-489.659	185.299	18415.3
185.27	284.298	185.27	156.663	185.269	-496.501	185.27	18459.9
185.241	277.399	185.241	163.668	185.24	-498.523	185.241	18509.5
185.212	272.33	185.212	170.36	185.211	-495.388	185.212	18564.3
185.183	268.817	185.183	176.281	185.183	-486.83	185.183	18624.3
185.155	266.519	185.155	180.991	185.154	-472.662	185.155	18689.3
185.126	265.045	185.126	184.09	185.125	-452.782	185.126	18759.2
185.097	263.971	185.097	185.233	185.096	-427.178	185.097	18833.6
185.068	262.858	185.068	184.142	185.067	-395.925	185.068	18912.1
185.039	261.268	185.039	180.62	185.038	-359.192	185.039	18994.1
185.01	258.784	185.01	174.559	185.01	-317.235	185.01	19079.1
184.982	255.025	184.982	165.946	184.981	-270.394	184.982	19166.4
184.953	249.664	184.953	154.868	184.952	-219.09	184.953	19255.5
184.924	242.438	184.924	141.507	184.923	-163.816	184.924	19345.6
184.895	233.164	184.895	126.14	184.894	-105.129	184.895	19436.2
184.866	221.743	184.866	109.13	184.865	-43.6395	184.866	19526.7
184.837	208.165	184.837	90.9142	184.837	19.997	184.837	19616.6
184.809	192.516	184.809	71.9914	184.808	85.093	184.809	19705.4
184.78	174.971	184.78	52.9056	184.779	150.939	184.78	19792.9
184.751	155.793	184.751	34.2272	184.75	216.818	184.751	19878.7
184.722	135.324	184.722	16.534	184.721	282.015	184.722	19962.6
184.693	113.973	184.693	0.3908	184.692	345.826	184.693	20044.6
184.664	92.2065	184.664	-13.6702	184.664	407.577	184.664	20124.6
184.636	70.5312	184.636	-25.1702	184.635	466.624	184.636	20202.7
184.607	49.4774	184.607	-33.7012	184.606	522.369	184.607	20279
184.578	29.5826	184.578	-38.9414	184.577	574.265	184.578	20353.7
184.549	11.3726	184.549	-40.6692	184.548	621.824	184.549	20427.1
184.52	-4.65585	184.52	-38.774	184.519	664.623	184.52	20499.3
184.491	-18.0518	184.491	-33.2606	184.491	702.305	184.491	20570.5
184.463	-28.4259	184.463	-24.2544	184.462	734.586	184.463	20641.1
184.434	-35.4638	184.434	-11.9972	184.433	761.255	184.434	20711.1
184.405	-38.938	184.405	3.1564	184.404	782.174	184.405	20780.8
184.376	-38.7155	184.376	20.7514	184.375	797.278	184.376	20850.2
184.347	-34.7649	184.347	40.2426	184.346	806.574	184.347	20919.5
184.318	-27.1575	184.318	61.0152	184.318	810.135	184.318	20988.5
184.29	-16.067	184.29	82.4018	184.289	808.101	184.29	21057.2
184.261	-1.7654	184.261	103.707	184.26	800.67	184.261	21125.5
184.232	15.3841	184.232	124.231	184.231	788.099	184.232	21193.1
184.203	34.9382	184.203	143.29	184.202	770.692	184.203	21259.9
184.174	56.3851	184.174	160.249	184.173	748.8	184.174	21325.6
184.145	79.1603	184.145	174.537	184.145	722.81	184.145	21389.8
184.117	102.664	184.117	185.673	184.116	693.144	184.117	21452.3
184.088	126.276	184.088	193.286	184.087	660.25	184.088	21512.9
184.059	149.38	184.059	197.127	184.058	624.595	184.059	21571.2
184.03	171.377	184.03	197.086	184.029	586.662	184.03	21627
184.001	191.705	184.001	193.196	184	546.942	184.001	21680.3
183.972	209.858	183.972	185.636	183.972	505.928	183.972	21731
183.944	225.401	183.944	174.73	183.943	464.109	183.944	21779.1
183.915	237.979	183.915	160.94	183.914	421.969	183.915	21824.8
183.886	247.334	183.886	144.851	183.885	379.975	183.886	21868.2
183.857	253.31	183.857	127.155	183.856	338.577	183.857	21909.8
183.828	255.858	183.828	108.632	183.827	298.204	183.828	21949.9
183.799	255.037	183.799	90.1222	183.799	259.253	183.799	21989.2
183.771	251.013	183.771	72.4974	183.77	222.094	183.771	22028.3
183.742	244.053	183.742	56.6348	183.741	187.061	183.742	22067.8
183.713	234.519	183.713	43.3822	183.712	154.448	183.713	22108.4
183.684	222.854	183.684	33.5294	183.683	124.508	183.684	22151
183.655	209.57	183.655	27.7778	183.654	97.4523	183.655	22196.2
183.626	195.232	183.626	26.7114	183.626	73.4451	183.626	22244.8
183.598	180.44	183.598	30.7728	183.597	52.6035	183.598	22297.5
183.569	165.812	183.569	40.2426	183.568	34.9973	183.569	22354.9
183.54	151.962	183.54	55.2218	183.539	20.6481	183.54	22417.4
183.511	139.485	183.511	75.623	183.51	9.5303	183.511	22485.4
183.482	128.936	183.482	101.163	183.481	1.5723	183.482	22559.1
183.453	120.811	183.453	131.368	183.453	-3.342	183.453	22638.7
183.425	115.535	183.425	165.576	183.424	-5.3696	183.425	22723.9
183.396	113.45	183.396	202.956	183.395	-4.7058	183.396	22814.6
183.367	114.796	183.367	242.528	183.366	-1.5795	183.367	22910.2
183.338	119.714	183.338	283.184	183.337	3.7517	183.338	23010.1
183.309	128.233	183.309	323.725	183.308	11.0065	183.309	23113.5
183.28	140.272	183.28	362.89	183.28	19.8856	183.28	23219.7
183.251	155.643	183.251	399.398	183.251	30.0787	183.251	23327.4
183.223	174.053	183.223	431.986	183.222	41.2698	183.223	23435.7
183.194	195.115	183.194	459.45	183.193	53.1449	183.194	23543.4
183.165	218.358	183.165	480.683	183.164	65.3977	183.165	23649.3
183.136	243.241	183.136	494.714	183.135	77.736	183.136	23752.3
183.107	269.168	183.107	500.747	183.107	89.8878	183.107	23851.3
183.078	295.508	183.078	498.184	183.078	101.607	183.078	23945.3
183.05	321.612	183.05	486.655	183.049	112.676	183.05	24033.4
183.021	346.83	183.021	466.037	183.02	122.913	183.021	24115
182.992	370.534	182.992	436.467	182.991	132.173	182.992	24189.4
182.963	392.136	182.963	398.344	182.962	140.347	182.963	24256.5
182.934	411.102	182.934	352.325	182.933	147.368	182.934	24316
182.905	426.972	182.905	299.321	182.905	153.207	182.905	24368.2
182.877	439.373	182.877	240.469	182.876	157.873	182.877	24413.5
182.848	448.029	182.848	177.113	182.847	161.41	182.848	24452.3
182.819	452.768	182.819	110.767	182.818	163.891	182.819	24485.6
182.79	453.531	182.79	43.0784	182.789	165.419	182.79	24514.3
182.761	450.374	182.761	-24.2148	182.76	166.117	182.761	24539.6
182.732	443.461	182.732	-89.3338	182.732	166.121	182.732	24562.8
182.704	433.067	182.704	-150.504	182.703	165.581	182.704	24585.3
182.675	419.565	182.675	-206.009	182.674	164.643	182.675	24608.5
182.646	403.418	182.646	-254.237	182.645	163.455	182.646	24633.8
182.617	385.165	182.617	-293.727	182.616	162.148	182.617	24662.7
182.588	365.407	182.588	-323.215	182.587	160.841	182.588	24696.5
182.559	344.786	182.559	-341.671	182.559	159.629	182.559	24736.3
182.531	323.971	182.531	-348.329	182.53	158.578	182.531	24783
182.502	303.636	182.502	-342.716	182.501	157.726	182.502	24837.5
182.473	284.442	182.473	-324.666	182.472	157.077	182.473	24900.3
182.444	267.016	182.444	-294.327	182.443	156.602	182.444	24971.6
182.415	251.937	182.415	-252.163	182.414	156.235	182.415	25051.4
182.386	239.712	182.386	-198.944	182.386	155.881	182.386	25139.3
182.358	230.77	182.358	-135.725	182.357	155.412	182.358	25234.7
182.329	225.441	182.329	-63.8218	182.328	154.675	182.329	25336.7
182.3	223.952	182.3	15.2264	182.299	153.494	182.3	25444.1
182.271	226.419	182.271	99.6974	182.27	151.68	182.271	25555.5
182.242	232.84	182.242	187.732	182.241	149.035	182.242	25669.2
182.213	243.097	182.213	277.385	182.213	145.356	182.213	25783.6
182.185	256.961	182.185	366.681	182.184	140.451	182.185	25896.7
182.156	274.091	182.156	453.666	182.155	134.137	182.156	26006.7
182.127	294.051	182.127	536.466	182.126	126.256	182.127	26111.5
182.098	316.316	182.098	613.333	182.097	116.673	182.098	26209.4
182.069	340.287	182.069	682.698	182.068	105.29	182.069	26298.7
182.04	365.308	182.04	743.213	182.04	92.0475	182.04	26377.7
182.012	390.685	182.012	793.787	182.011	76.9274	182.012	26445.2
181.983	415.702	181.983	833.615	181.982	59.9584	181.983	26500.2
181.954	439.641	181.954	862.2	181.953	41.2159	181.954	26541.9
181.925	461.801	181.925	879.362	181.924	20.8219	181.925	26569.9
181.896	481.519	181.896	885.243	181.895	-1.0563	181.896	26584.3
181.867	498.187	181.867	880.299	181.867	-24.2095	181.867	26585.3
181.839	511.265	181.839	865.28	181.838	-48.3909	181.839	26573.8
181.81	520.3	181.81	841.209	181.809	-73.322	181.81	26550.8
181.781	524.936	181.781	809.346	181.78	-98.6992	181.781	26517.7
181.752	524.922	181.752	771.148	181.751	-124.201	181.752	26476.3
181.723	520.123	181.723	728.222	181.722	-149.497	181.723	26428.5
181.694	510.516	181.694	682.277	181.694	-174.255	181.694	26376.6
181.666	496.201	181.666	635.066	181.665	-198.151	181.666	26323
181.637	477.387	181.637	588.337	181.636	-220.878	181.637	26270
181.608	454.395	181.608	543.773	181.607	-242.149	181.608	26220.1
181.579	427.645	181.579	502.943	181.578	-261.709	181.579	26175.9
181.55	397.645	181.55	467.257	181.549	-279.339	181.55	26139.6
181.521	364.98	181.521	437.916	181.521	-294.859	181.521	26113.3
181.493	330.295	181.493	415.88	181.492	-308.133	181.493	26099
181.464	294.278	181.464	401.838	181.463	-319.069	181.464	26098.3
181.435	257.643	181.435	396.189	181.434	-327.619	181.435	26112.4
181.406	221.11	181.406	399.025	181.405	-333.78	181.406	26142.4
181.377	185.391	181.377	410.138	181.376	-337.585	181.377	26188.6
181.348	151.165	181.348	429.021	181.348	-339.107	181.348	26251.1
181.32	119.069	181.32	454.885	181.319	-338.445	181.32	26329.7
181.291	89.6753	181.291	486.69	181.29	-335.724	181.291	26423.5
181.262	63.484	181.262	523.172	181.261	-331.082	181.262	26531.4
181.233	40.9062	181.233	562.887	181.232	-324.668	181.233	26651.9
181.204	22.2575	181.204	604.254	181.203	-316.632	181.204	26783
181.175	7.75085	181.175	645.611	181.175	-307.117	181.175	26922.6
181.147	-2.50735	181.147	685.26	181.146	-296.253	181.147	27068.3
181.118	-8.5183	181.118	721.527	181.117	-284.151	181.118	27217.6
181.089	-10.3885	181.089	752.813	181.088	-270.902	181.089	27367.9
181.06	-8.3258	181.06	777.643	181.059	-256.568	181.06	27516.4
181.031	-2.63105	181.031	794.716	181.03	-241.185	181.031	27660.5
181.002	6.31025	181.002	802.946	181.002	-224.76	181.002	27797.8
180.973	18.0409	180.973	801.496	180.973	-207.278	180.973	27925.9
180.945	32.0448	180.945	789.808	180.944	-188.699	180.945	28042.6
180.916	47.7617	180.916	767.62	180.915	-168.97	180.916	28146.2
180.887	64.6036	180.887	734.976	180.886	-148.027	180.887	28235.2
180.858	81.9706	180.858	692.233	180.857	-125.806	180.858	28308.5
180.829	99.2672	180.829	640.042	180.829	-102.25	180.829	28365.3
180.8	115.919	180.8	579.342	180.8	-77.3221	180.8	28405.4
180.772	131.386	180.772	511.327	180.771	-51.0093	180.772	28428.8
180.743	145.181	180.743	437.412	180.742	-23.338	180.743	28436.1
180.714	156.875	180.714	359.201	180.713	5.6197	180.714	28428
180.685	166.115	180.685	278.432	180.684	35.7387	180.685	28405.8
180.656	172.628	180.656	196.933	180.655	66.8334	180.656	28371
180.627	176.227	180.627	116.567	180.627	98.654	180.627	28325.4
180.599	176.819	180.599	39.1822	180.598	130.884	180.599	28271
180.57	174.399	180.57	-33.4418	180.569	163.141	180.57	28209.9
180.541	169.056	180.541	-99.6462	180.54	194.979	180.541	28144.3
180.512	160.964	180.512	-157.936	180.511	225.895	180.512	28076.4
180.483	150.377	180.483	-207.024	180.482	255.337	180.483	28008.5
180.454	137.623	180.454	-245.867	180.454	282.713	180.454	27942.6
180.426	123.09	180.426	-273.688	180.425	307.409	180.426	27880.6
180.397	107.219	180.397	-290.006	180.396	328.802	180.397	27824.4
180.368	90.4852	180.368	-294.639	180.367	346.278	180.368	27775.3
180.339	73.3907	180.339	-287.709	180.338	359.249	180.339	27734.7
180.31	56.4454	180.31	-269.641	180.309	367.175	180.31	27703.4
180.281	40.1553	180.281	-241.142	180.281	369.585	180.281	27682
180.253	25.0074	180.253	-203.182	180.252	366.089	180.253	27670.7
180.224	11.4573	180.224	-156.965	180.223	356.406	180.224	27669.5
180.195	-0.0834	180.195	-103.891	180.194	340.371	180.195	27678
180.166	-9.25805	180.166	-45.5176	180.165	317.954	180.166	27695.6
180.137	-15.7737	180.137	16.4874	180.136	289.27	180.137	27721.4
180.108	-19.4089	180.108	80.3916	180.108	254.583	180.108	27754.2
180.08	-20.0185	180.08	144.447	180.079	214.315	180.08	27792.8
180.051	-17.5372	180.051	206.937	180.05	169.038	180.051	27835.6
180.022	-11.9805	180.022	266.226	180.021	119.476	180.022	27881.2
179.993	-3.4433	179.993	320.796	179.992	66.4866	179.993	27928.1
179.964	7.9032	179.964	369.294	179.963	11.0549	179.964	27974.8
179.935	21.817	179.935	410.557	179.935	-45.731	179.935	28019.7
179.907	37.9921	179.907	443.648	179.906	-102.7	179.907	28061.5
179.878	56.0674	179.878	467.867	179.877	-158.623	179.878	28099.2
179.849	75.637	179.849	482.773	179.848	-212.245	179.849	28131.5
179.82	96.2601	179.82	488.184	179.819	-262.312	179.82	28157.8
179.791	117.474	179.791	484.176	179.79	-307.604	179.791	28177.5
179.762	138.806	179.762	471.076	179.762	-346.968	179.762	28190.3
179.734	159.784	179.734	449.444	179.733	-379.347	179.734	28196
179.705	179.951	179.705	420.05	179.704	-403.816	179.705	28194.8
179.676	198.874	179.676	383.848	179.675	-419.602	179.676	28187.1
179.647	216.154	179.647	341.943	179.646	-426.113	179.647	28173.5
179.618	231.44	179.618	295.556	179.617	-422.959	179.618	28154.7
179.589	244.428	179.589	245.986	179.589	-409.963	179.589	28131.7
179.561	254.877	179.561	194.571	179.56	-387.176	179.561	28105.5
179.532	262.607	179.532	142.652	179.531	-354.879	179.532	28077.2
179.503	267.501	179.503	91.5298	179.502	-313.581	179.503	28047.9
179.474	269.513	179.474	42.4392	179.473	-264.011	179.474	28018.9
179.445	268.66	179.445	-3.4906	179.444	-207.105	179.445	27991.3
179.416	265.021	179.416	-45.2598	179.416	-143.985	179.416	27966
179.388	258.737	179.388	-82.0192	179.387	-75.9348	179.388	27944.2
179.359	249.998	179.359	-113.09	179.358	-4.3668	179.359	27926.5
179.33	239.044	179.33	-137.975	179.329	69.2095	179.33	27913.8
179.301	226.151	179.301	-156.36	179.3	143.226	179.301	27906.4
179.272	211.626	179.272	-168.12	179.271	216.098	179.272	27904.7
179.243	195.795	179.243	-173.31	179.243	286.26	179.243	27908.9
179.215	178.995	179.215	-172.154	179.214	352.213	179.215	27919
179.186	161.567	179.186	-165.031	179.185	412.56	179.186	27934.7
179.157	143.843	179.157	-152.456	179.156	466.044	179.157	27955.6
179.128	126.138	179.128	-135.056	179.127	511.586	179.128	27981.2
179.099	108.748	179.099	-113.549	179.098	548.307	179.099	28010.9
179.07	91.9336	179.07	-88.7122	179.07	575.56	179.07	28043.9
179.042	75.9245	179.042	-61.3616	179.041	592.945	179.042	28079.4
179.013	60.9087	179.013	-32.3222	179.012	600.319	179.013	28116.5
178.984	47.0325	178.984	-2.4048	178.983	597.803	178.984	28154.4
178.955	34.3984	178.955	27.619	178.954	585.779	178.955	28192.3
178.926	23.0653	178.926	57.0354	178.925	564.876	178.926	28229.2
178.897	13.0499	178.897	85.2072	178.897	535.961	178.897	28264.6
178.869	4.3295	178.869	111.586	178.868	500.106	178.869	28297.6
178.84	-3.15415	178.84	135.725	178.839	458.564	178.84	28327.9
178.811	-9.4907	178.811	157.282	178.81	412.731	178.811	28354.9
178.782	-14.7942	178.782	176.025	178.781	364.109	178.782	28378.3
178.753	-19.1982	178.753	191.829	178.752	314.263	178.753	28398.1
178.724	-22.8482	178.724	204.672	178.724	264.773	178.724	28414.2
178.695	-25.8956	178.695	214.626	178.695	217.196	178.695	28426.6
178.667	-28.4902	178.667	221.846	178.666	173.013	178.667	28435.7
178.638	-30.7744	178.638	226.563	178.637	133.593	178.638	28441.7
178.609	-32.8771	178.609	229.06	178.608	100.152	178.609	28445.1
178.58	-34.9083	178.58	229.668	178.579	73.7143	178.58	28446.3
178.551	-36.9551	178.551	228.74	178.551	55.0872	178.551	28445.9
178.522	-39.0779	178.522	226.646	178.522	44.8344	178.522	28444.5
178.494	-41.3085	178.494	223.75	178.493	43.2612	178.494	28442.5
178.465	-43.6486	178.465	220.406	178.464	50.4036	178.465	28440.6
178.436	-46.0702	178.436	216.937	178.435	66.0278	178.436	28439.2
178.407	-48.5165	178.407	213.635	178.406	89.6358	178.407	28438.7
178.378	-50.9046	178.378	210.748	178.377	120.48	178.378	28439.6
178.349	-53.1283	178.349	208.48	178.349	157.584	178.349	28442.2
178.321	-55.0629	178.321	206.985	178.32	199.77	178.321	28446.5
178.292	-56.5699	178.292	206.368	178.291	245.695	178.292	28452.8
178.263	-57.5028	178.263	206.69	178.262	293.884	178.263	28461
178.234	-57.7127	178.234	207.968	178.233	342.779	178.234	28471
178.205	-57.0557	178.205	210.184	178.204	390.781	178.205	28482.6
178.176	-55.3975	178.176	213.289	178.176	436.295	178.176	28495.6
178.148	-52.6206	178.148	217.21	178.147	477.778	178.148	28509.5
178.119	-48.6295	178.119	221.861	178.118	513.783	178.119	28524.1
178.09	-43.3559	178.09	227.147	178.089	543.003	178.09	28538.7
178.061	-36.7625	178.061	232.971	178.06	564.307	178.061	28553.1
178.032	-28.8469	178.032	239.24	178.031	576.773	178.032	28566.5
178.003	-19.6435	178.003	245.874	178.003	579.718	178.003	28578.8
177.975	-9.22485	177.975	252.802	177.974	572.715	177.975	28589.2
177.946	2.2982	177.946	259.968	177.945	555.607	177.946	28597.6
177.917	14.7782	177.917	267.33	177.916	528.517	177.917	28603.4
177.888	28.0329	177.888	274.859	177.887	491.836	177.888	28606.5
177.859	41.8489	177.859	282.536	177.858	446.223	177.859	28606.5
177.83	55.986	177.83	290.345	177.83	392.581	177.83	28603.5
177.802	70.1832	177.802	298.271	177.801	332.034	177.802	28597.2
177.773	84.1642	177.773	306.291	177.772	265.898	177.773	28587.8
177.744	97.6446	177.744	314.369	177.743	195.643	177.744	28575.3
177.715	110.339	177.715	322.446	177.714	122.852	177.715	28559.9
177.686	121.968	177.686	330.441	177.685	49.1846	177.686	28541.7
177.657	132.267	177.657	338.235	177.657	-23.6771	177.657	28521.1
177.629	140.991	177.629	345.676	177.628	-94.0677	177.629	28498.4
177.6	147.926	177.6	352.571	177.599	-160.384	177.6	28473.9
177.571	152.888	177.571	358.69	177.57	-221.13	177.571	28447.8
177.542	155.736	177.542	363.759	177.541	-274.951	177.542	28420.7
177.513	156.373	177.513	367.471	177.512	-320.674	177.513	28392.7
177.484	154.75	177.484	369.488	177.484	-357.332	177.484	28364.1
177.456	150.866	177.456	369.45	177.455	-384.191	177.456	28335.3
177.427	144.775	177.427	366.983	177.426	-400.765	177.427	28306.3
177.398	136.58	177.398	361.711	177.397	-406.824	177.398	28277.5
177.369	126.435	177.369	353.271	177.368	-402.4	177.369	28248.8
177.34	114.542	177.34	341.323	177.339	-387.779	177.34	28220.3
177.311	101.145	177.311	325.568	177.311	-363.49	177.311	28192.1
177.283	86.528	177.283	305.76	177.282	-330.287	177.283	28164
177.254	71.0073	177.254	281.722	177.253	-289.124	177.254	28136.1
177.225	54.9251	177.225	253.356	177.224	-241.125	177.225	28108.2
177.196	38.6424	177.196	220.659	177.195	-187.553	177.196	28080
177.167	22.5307	177.167	183.726	177.166	-129.773	177.167	28051.6
177.138	6.9639	177.138	142.764	177.138	-69.208	177.138	28022.7
177.11	-7.6901	177.11	98.0906	177.109	-7.3082	177.11	27993.2
177.081	-21.0776	177.081	50.1348	177.08	54.4945	177.081	27962.9
177.052	-32.867	177.052	-0.5638	177.051	114.822	177.052	27931.8
177.023	-42.7566	177.023	-53.3626	177.022	172.383	177.023	27899.7
176.994	-50.4812	176.994	-107.525	176.993	226.01	176.994	27866.7
176.965	-55.8183	176.965	-162.235	176.965	274.68	176.965	27832.9
176.937	-58.5931	176.937	-216.613	176.936	317.541	176.937	27798.2
176.908	-58.6827	176.908	-269.734	176.907	353.929	176.908	27762.9
176.879	-56.0188	176.879	-320.65	176.878	383.374	176.879	27727.1
176.85	-50.5896	176.85	-368.411	176.849	405.613	176.85	27691.1
176.821	-42.4401	176.821	-412.093	176.82	420.579	176.821	27655.1
176.792	-31.6715	176.792	-450.819	176.792	428.401	176.792	27619.5
176.764	-18.4391	176.764	-483.78	176.763	429.389	176.764	27584.6
176.735	-2.9492	176.735	-510.265	176.734	424.018	176.735	27550.7
176.706	14.5449	176.706	-529.676	176.705	412.904	176.706	27518.2
176.677	33.7486	176.677	-541.551	176.676	396.778	176.677	27487.4
176.648	54.3316	176.648	-545.572	176.647	376.465	176.648	27458.6
176.619	75.9348	176.619	-541.587	176.619	352.848	176.619	27432
176.591	98.1773	176.591	-529.607	176.59	326.839	176.591	27407.8
176.562	120.665	176.562	-509.817	176.561	299.352	176.562	27386.2
176.533	142.996	176.533	-482.571	176.532	271.274	176.533	27367.3
176.504	164.773	176.504	-448.387	176.503	243.436	176.504	27351
176.475	185.605	176.475	-407.936	176.474	216.594	176.475	27337.2
176.446	205.123	176.446	-362.029	176.446	191.404	176.446	27325.8
176.417	222.977	176.417	-311.598	176.417	168.406	176.417	27316.5
176.389	238.852	176.389	-257.672	176.388	148.019	176.389	27309.1
176.36	252.466	176.36	-201.356	176.359	130.525	176.36	27303.1
176.331	263.582	176.331	-143.8	176.33	116.072	176.331	27298.1
176.302	272.006	176.302	-86.1768	176.301	104.672	176.302	27293.7
176.273	277.593	176.273	-29.6466	176.273	96.2124	176.273	27289.2
176.244	280.249	176.244	24.6662	176.244	90.4623	176.244	27284.4
176.216	279.931	176.216	75.703	176.215	87.0878	176.216	27278.5
176.187	276.647	176.187	122.496	176.186	85.6684	176.187	27271.1
176.158	270.457	176.158	164.19	176.157	85.7169	176.158	27261.8
176.129	261.466	176.129	200.063	176.128	86.6994	176.129	27250.1
176.1	249.828	176.1	229.545	176.099	88.0568	176.1	27235.7
176.071	235.734	176.071	252.223	176.071	89.2269	176.071	27218.2
176.043	219.415	176.043	267.856	176.042	89.6649	176.043	27197.5
176.014	201.132	176.014	276.373	176.013	88.8633	176.014	27173.4
175.985	181.171	175.985	277.873	175.984	86.3688	175.985	27146
175.956	159.838	175.956	272.619	175.955	81.7988	175.956	27115.2
175.927	137.452	175.927	261.025	175.926	74.8525	175.927	27081.3
175.898	114.339	175.898	243.644	175.898	65.3203	175.898	27044.4
175.87	90.8238	175.87	221.15	175.869	53.0896	175.87	27004.9
175.841	67.2262	175.841	194.315	175.84	38.1464	175.841	26963.2
175.812	43.8534	175.812	163.988	175.811	20.5742	175.812	26919.6
175.783	20.995	175.783	131.071	175.782	0.549	175.783	26874.7
175.754	-1.082	175.754	96.4912	175.753	-21.6683	175.754	26828.9
175.725	-22.1381	175.725	61.1804	175.725	-45.7424	175.725	26782.9
175.697	-41.9643	175.697	26.0468	175.696	-71.2766	175.697	26737
175.668	-60.3853	175.668	-8.0446	175.667	-97.8265	175.668	26691.9
175.639	-77.2618	175.639	-40.295	175.638	-124.917	175.639	26647.8
175.61	-92.4914	175.61	-69.9874	175.609	-152.056	175.61	26605.4
175.581	-106.009	175.581	-96.5018	175.58	-178.754	175.581	26564.8
175.552	-117.788	175.552	-119.328	175.552	-204.538	175.552	26526.5
175.524	-127.834	175.524	-138.069	175.523	-228.964	175.524	26490.5
175.495	-136.191	175.495	-152.451	175.494	-251.636	175.495	26457.1
175.466	-142.93	175.466	-162.316	175.465	-272.209	175.466	26426.3
175.437	-148.152	175.437	-167.625	175.436	-290.404	175.437	26398
175.408	-151.98	175.408	-168.445	175.407	-306.015	175.408	26372.1
175.379	-154.558	175.379	-164.944	175.379	-318.908	175.379	26348.6
175.351	-156.044	175.351	-157.376	175.35	-329.023	175.351	26327
175.322	-156.604	175.322	-146.069	175.321	-336.377	175.322	26307.2
175.293	-156.413	175.293	-131.404	175.292	-341.055	175.293	26288.8
175.264	-155.642	175.264	-113.808	175.263	-343.208	175.264	26271.5
175.235	-154.461	175.235	-93.7284	175.234	-343.039	175.235	26255
175.206	-153.026	175.206	-71.6234	175.206	-340.801	175.206	26238.8
175.178	-151.486	175.178	-47.9442	175.177	-336.781	175.178	26222.6
175.149	-149.968	175.149	-23.1224	175.148	-331.287	175.149	26206.1
175.12	-148.582	175.12	2.44	175.119	-324.643	175.12	26189.1
175.091	-147.417	175.091	28.3822	175.09	-317.172	175.091	26171.4
175.062	-146.534	175.062	54.3876	175.061	-309.186	175.062	26152.7
175.033	-145.975	175.033	80.1906	175.033	-300.977	175.033	26133
175.005	-145.753	175.005	105.575	175.004	-292.809	175.005	26112.2
174.976	-145.859	174.976	130.373	174.975	-284.908	174.976	26090.4
174.947	-146.26	174.947	154.465	174.946	-277.46	174.947	26067.7
174.918	-146.903	174.918	177.767	174.917	-270.606	174.918	26044.2
174.889	-147.715	174.889	200.226	174.888	-264.441	174.889	26020
174.86	-148.61	174.86	221.813	174.86	-259.015	174.86	25995.5
174.832	-149.488	174.832	242.511	174.831	-254.335	174.832	25970.8
174.803	-150.241	174.803	262.302	174.802	-250.368	174.803	25946.2
174.774	-150.758	174.774	281.164	174.773	-247.049	174.774	25922
174.745	-150.928	174.745	299.054	174.744	-244.286	174.745	25898.5
174.716	-150.643	174.716	315.907	174.715	-241.966	174.716	25875.8
174.687	-149.804	174.687	331.626	174.687	-239.968	174.687	25854.1
174.659	-148.324	174.659	346.079	174.658	-238.164	174.659	25833.5
174.63	-146.13	174.63	359.096	174.629	-236.434	174.63	25814.2
174.601	-143.17	174.601	370.473	174.6	-234.668	174.601	25796.1
174.572	-139.408	174.572	379.971	174.571	-232.773	174.572	25779.2
174.543	-134.834	174.543	387.324	174.542	-230.683	174.543	25763.3
174.514	-129.458	174.514	392.248	174.514	-228.356	174.514	25748.2
174.486	-123.315	174.486	394.451	174.485	-225.783	174.486	25733.6
174.457	-116.462	174.457	393.641	174.456	-222.983	174.457	25719.1
174.428	-108.979	174.428	389.546	174.427	-220.005	174.428	25704.4
174.399	-100.963	174.399	381.923	174.398	-216.929	174.399	25688.9
174.37	-92.5331	174.37	370.574	174.369	-213.856	174.37	25672.2
174.341	-83.8184	174.341	355.362	174.341	-210.905	174.341	25653.8
174.313	-74.9615	174.313	336.219	174.312	-208.212	174.313	25633.1
174.284	-66.1117	174.284	313.164	174.283	-205.914	174.284	25609.6
174.255	-57.4216	174.255	286.306	174.254	-204.15	174.255	25582.9
174.226	-49.0431	174.226	255.857	174.225	-203.05	174.226	25552.4
174.197	-41.1227	174.197	222.132	174.196	-202.725	174.197	25517.9
174.168	-33.7984	174.168	185.549	174.168	-203.267	174.168	25478.9
174.139	-27.195	174.139	146.629	174.139	-204.733	174.139	25435.3
174.111	-21.4216	174.111	105.987	174.11	-207.15	174.111	25386.8
174.082	-16.5681	174.082	64.3226	174.081	-210.505	174.082	25333.6
174.053	-12.7032	174.053	22.4068	174.052	-214.741	174.053	25275.5
174.024	-9.8725	174.024	-18.9368	174.023	-219.763	174.024	25212.7
173.995	-8.09775	173.995	-58.8496	173.995	-225.431	173.995	25145.5
173.966	-7.3764	173.966	-96.4612	173.966	-231.565	173.966	25074.3
173.938	-7.6823	173.938	-130.912	173.937	-237.952	173.938	24999.3
173.909	-8.96655	173.909	-161.38	173.908	-244.346	173.909	24921.3
173.88	-11.1593	173.88	-187.101	173.879	-250.475	173.88	24840.6
173.851	-14.1729	173.851	-207.397	173.85	-256.053	173.851	24757.9
173.822	-17.9039	173.822	-221.699	173.821	-260.78	173.822	24674
173.793	-22.2369	173.793	-229.564	173.793	-264.359	173.793	24589.3
173.765	-27.0489	173.765	-230.697	173.764	-266.5	173.765	24504.7
173.736	-32.2118	173.736	-224.962	173.735	-266.927	173.736	24420.7
173.707	-37.5977	173.707	-212.394	173.706	-265.391	173.707	24337.9
173.678	-43.0821	173.678	-193.205	173.677	-261.674	173.678	24257
173.649	-48.5476	173.649	-167.785	173.648	-255.595	173.649	24178.5
173.62	-53.8875	173.62	-136.696	173.62	-247.017	173.62	24102.8
173.592	-59.0088	173.592	-100.666	173.591	-235.85	173.592	24030.3
173.563	-63.8341	173.563	-60.573	173.562	-222.053	173.563	23961.2
173.534	-68.3038	173.534	-17.4262	173.533	-205.637	173.534	23895.7
173.505	-72.3768	173.505	27.6562	173.504	-186.659	173.505	23834
173.476	-76.0311	173.476	73.4734	173.475	-165.227	173.476	23776
173.447	-79.2631	173.447	118.772	173.447	-141.49	173.447	23721.6
173.419	-82.0868	173.419	162.276	173.418	-115.638	173.419	23670.8
173.39	-84.5317	173.39	202.725	173.389	-87.8925	173.39	23623.2
173.361	-86.6405	173.361	238.901	173.36	-58.5045	173.361	23578.7
173.332	-88.4662	173.332	269.665	173.331	-27.7433	173.332	23536.7
173.303	-90.0685	173.303	293.988	173.302	4.1073	173.303	23497
173.274	-91.5101	173.274	310.981	173.274	36.7582	173.274	23459.1
173.246	-92.8532	173.246	319.919	173.245	69.9203	173.246	23422.6
173.217	-94.1553	173.217	320.264	173.216	103.31	173.217	23387.1
173.188	-95.4657	173.188	311.683	173.187	136.657	173.188	23352.1
173.159	-96.8215	173.159	294.055	173.158	169.704	173.159	23317.4
173.13	-98.2452	173.13	267.487	173.129	202.214	173.13	23282.5
173.101	-99.742	173.101	232.304	173.101	233.969	173.101	23247
173.073	-101.298	173.073	189.05	173.072	264.772	173.073	23210.9
173.044	-102.878	173.044	138.475	173.043	294.448	173.044	23173.8
173.015	-104.427	173.015	81.5162	173.014	322.838	173.015	23135.5
172.986	-105.87	172.986	19.2794	172.985	349.799	172.986	23096
172.957	-107.113	172.957	-46.9904	172.956	375.202	172.957	23055.2
172.928	-108.045	172.928	-115.938	172.928	398.924	172.928	23013.2
172.9	-108.543	172.9	-186.133	172.899	420.848	172.9	22969.9
172.871	-108.473	172.871	-256.102	172.87	440.856	172.871	22925.5
172.842	-107.697	172.842	-324.37	172.841	458.826	172.842	22880
172.813	-106.073	172.813	-389.494	172.812	474.629	172.813	22833.5
172.784	-103.469	172.784	-450.101	172.783	488.127	172.784	22786.4
172.755	-99.7581	172.755	-504.921	172.755	499.168	172.755	22738.6
172.727	-94.8311	172.727	-552.818	172.726	507.591	172.727	22690.4
172.698	-88.5984	172.698	-592.82	172.697	513.223	172.698	22642
172.669	-80.995	172.669	-624.142	172.668	515.884	172.669	22593.4
172.64	-71.9855	172.64	-646.202	172.639	515.388	172.64	22544.8
172.611	-61.5665	172.611	-658.636	172.61	511.552	172.611	22496.3
172.582	-49.7702	172.582	-661.308	172.582	504.2	172.582	22448
172.554	-36.665	172.554	-654.305	172.553	493.171	172.554	22399.9
172.525	-22.3569	172.525	-637.939	172.524	478.328	172.525	22352
172.496	-6.9886	172.496	-612.731	172.495	459.566	172.496	22304.4
172.467	9.26235	172.467	-579.401	172.466	436.821	172.467	22257
172.438	26.1859	172.438	-538.842	172.437	410.081	172.438	22209.8
172.409	43.5439	172.409	-492.1	172.409	379.39	172.409	22162.8
172.381	61.0743	172.381	-440.339	172.38	344.86	172.381	22115.8
172.352	78.4976	172.352	-384.818	172.351	306.672	172.352	22068.7
172.323	95.5225	172.323	-326.85	172.322	265.086	172.323	22021.6
172.294	111.854	172.294	-267.773	172.293	220.438	172.294	21974.3
172.265	127.199	172.265	-208.914	172.264	173.141	172.265	21926.8
172.236	141.276	172.236	-151.555	172.236	123.684	172.236	21879
172.208	153.82	172.208	-96.904	172.207	72.6296	172.208	21830.9
172.179	164.593	172.179	-46.0628	172.178	20.5983	172.179	21782.5
172.15	173.386	172.15	-0.0052	172.149	-31.7332	172.15	21733.7
172.121	180.029	172.121	40.4464	172.12	-83.6493	172.121	21684.6
172.092	184.395	172.092	74.638	172.091	-134.407	172.092	21635.2
172.063	186.401	172.063	102.095	172.063	-183.253	172.063	21585.5
172.035	186.016	172.035	122.529	172.034	-229.442	172.035	21535.6
172.006	183.258	172.006	135.842	172.005	-272.254	172.006	21485.6
171.977	178.194	171.977	142.12	171.976	-311.01	171.977	21435.5
171.948	170.945	171.948	141.625	171.947	-345.097	171.948	21385.4
171.919	161.674	171.919	134.784	171.918	-373.977	171.919	21335.3
171.89	150.591	171.89	122.172	171.89	-397.212	171.89	21285.3
171.861	137.94	171.861	104.491	171.861	-414.47	171.861	21235.3
171.833	124.002	171.833	82.5452	171.832	-425.541	171.833	21185.4
171.804	109.078	171.804	57.2188	171.803	-430.346	171.804	21135.6
171.775	93.4891	171.775	29.4472	171.774	-428.941	171.775	21085.8
171.746	77.5659	171.746	0.1912	171.745	-421.52	171.746	21035.9
171.717	61.6395	171.717	-29.5914	171.717	-408.413	171.717	20985.8
171.688	46.0338	171.688	-58.9704	171.688	-390.082	171.688	20935.5
171.66	31.0584	171.66	-87.0688	171.659	-367.109	171.66	20884.7
171.631	16.9999	171.631	-113.083	171.63	-340.186	171.631	20833.5
171.602	4.11585	171.602	-136.305	171.601	-310.097	171.602	20781.5
171.573	-7.3711	171.573	-156.134	171.572	-277.702	171.573	20728.7
171.544	-17.2785	171.544	-172.094	171.543	-243.913	171.544	20675
171.515	-25.4668	171.515	-183.836	171.515	-209.671	171.515	20620.1
171.487	-31.8425	171.487	-191.148	171.486	-175.92	171.487	20564.1
171.458	-36.3587	171.458	-193.951	171.457	-143.589	171.458	20506.8
171.429	-39.0146	171.429	-192.3	171.428	-113.556	171.429	20448.3
171.4	-39.8537	171.4	-186.371	171.399	-86.6336	171.4	20388.6
171.371	-38.9614	171.371	-176.457	171.37	-63.5416	171.371	20327.7
171.342	-36.46	171.342	-162.95	171.342	-44.887	171.342	20265.9
171.314	-32.5043	171.314	-146.329	171.313	-31.1476	171.314	20203.2
171.285	-27.2751	171.285	-127.14	171.284	-22.6576	171.285	20139.9
171.256	-20.9732	171.256	-105.979	171.255	-19.5971	171.256	20076.3
171.227	-13.8118	171.227	-83.4724	171.226	-21.9869	171.227	20012.7
171.198	-6.01025	171.198	-60.2572	171.197	-29.6857	171.198	19949.6
171.169	2.21395	171.169	-36.9634	171.169	-42.3942	171.169	19887.3
171.141	10.6512	171.141	-14.1954	171.14	-59.6618	171.141	19826.2
171.112	19.1062	171.112	7.4828	171.111	-80.8985	171.112	19766.8
171.083	27.4034	171.083	27.564	171.082	-105.39	171.083	19709.5
171.054	35.3916	171.054	45.607	171.053	-132.319	171.054	19654.8
171.025	42.9476	171.025	61.247	171.024	-160.785	171.025	19602.9
170.996	49.9787	170.996	74.2024	170.996	-189.829	170.996	19554.2
170.968	56.424	170.968	84.2778	170.967	-218.463	170.968	19509.1
170.939	62.2537	170.939	91.3648	170.938	-245.695	170.939	19467.7
170.91	67.4696	170.91	95.4402	170.909	-270.555	170.91	19430.1
170.881	72.1009	170.881	96.5618	170.88	-292.128	170.881	19396.3
170.852	76.2025	170.852	94.8606	170.851	-309.571	170.852	19366.3
170.823	79.8497	170.823	90.5336	170.823	-322.146	170.823	19340
170.795	83.1341	170.795	83.8316	170.794	-329.233	170.795	19317
170.766	86.1578	170.766	75.0494	170.765	-330.353	170.766	19297.1
170.737	89.0275	170.737	64.5114	170.736	-325.179	170.737	19279.7
170.708	91.8488	170.708	52.5612	170.707	-313.544	170.708	19264.3
170.679	94.7209	170.679	39.5466	170.678	-295.451	170.679	19250.4
170.65	97.7308	170.65	25.8096	170.65	-271.068	170.65	19237.3
170.622	100.948	170.622	11.6732	170.621	-240.728	170.622	19224.3
170.593	104.422	170.593	-2.5664	170.592	-204.917	170.593	19210.8
170.564	108.177	170.564	-16.6506	170.563	-164.265	170.564	19195.9
170.535	112.21	170.535	-30.3632	170.534	-119.525	170.535	19179
170.506	116.493	170.506	-43.5362	170.505	-71.5573	170.506	19159.4
170.477	120.969	170.477	-56.0524	170.477	-21.3056	170.477	19136.7
170.449	125.554	170.449	-67.8458	170.448	30.2281	170.449	19110.1
170.42	130.142	170.42	-78.9	170.419	82.0088	170.42	19079.4
170.391	134.604	170.391	-89.2462	170.39	132.994	170.391	19044.2
170.362	138.799	170.362	-98.9566	170.361	182.161	170.362	19004.2
170.333	142.57	170.333	-108.14	170.332	228.532	170.333	18959.5
170.304	145.759	170.304	-116.931	170.304	271.196	170.304	18910.1
170.276	148.207	170.276	-125.485	170.275	309.332	170.276	18856.2
170.247	149.762	170.247	-133.966	170.246	342.227	170.247	18798.1
170.218	150.286	170.218	-142.539	170.217	369.293	170.218	18736.2
170.189	149.662	170.189	-151.359	170.188	390.075	170.189	18671.2
170.16	147.795	170.16	-160.564	170.159	404.262	170.16	18603.5
170.131	144.621	170.131	-170.267	170.131	411.691	170.131	18534.1
170.103	140.109	170.103	-180.543	170.102	412.346	170.103	18463.7
170.074	134.265	170.074	-191.433	170.073	406.352	170.074	18393
170.045	127.131	170.045	-202.931	170.044	393.973	170.045	18323
170.016	118.788	170.016	-214.988	170.015	375.597	170.016	18254.5
169.987	109.352	169.987	-227.505	169.986	351.722	169.987	18188.3
169.958	98.9743	169.958	-240.339	169.958	322.943	169.958	18125
169.93	87.8366	169.93	-253.304	169.929	289.931	169.93	18065.4
169.901	76.1461	169.901	-266.175	169.9	253.415	169.901	18010
169.872	64.1293	169.872	-278.696	169.871	214.164	169.872	17959.2
169.843	52.026	169.843	-290.584	169.842	172.962	169.843	17913.3
169.814	40.0814	169.814	-301.544	169.813	130.593	169.814	17872.4
169.785	28.5384	169.785	-311.272	169.785	87.8222	169.785	17836.6
169.757	17.6302	169.757	-319.471	169.756	45.375	169.757	17805.7
169.728	7.57175	169.728	-325.856	169.727	3.9262	169.728	17779.4
169.699	-1.44725	169.699	-330.172	169.698	-35.9142	169.699	17757.2
169.67	-9.26915	169.67	-332.196	169.669	-73.6117	169.67	17738.5
169.641	-15.7741	169.641	-331.754	169.64	-108.714	169.641	17722.7
169.612	-20.8853	169.612	-328.725	169.612	-140.856	169.612	17708.9
169.583	-24.5717	169.583	-323.049	169.583	-169.762	169.583	17696.3
169.555	-26.8514	169.555	-314.734	169.554	-195.244	169.555	17683.9
169.526	-27.7906	169.526	-303.86	169.525	-217.2	169.526	17670.8
169.497	-27.5039	169.497	-290.577	169.496	-235.606	169.497	17656.1
169.468	-26.151	169.468	-275.111	169.467	-250.512	169.468	17638.8
169.439	-23.9332	169.439	-257.757	169.439	-262.03	169.439	17618.2
169.41	-21.0874	169.41	-238.874	169.41	-270.326	169.41	17593.5
169.382	-17.8795	169.382	-218.885	169.381	-275.608	169.382	17563.9
169.353	-14.5968	169.353	-198.259	169.352	-278.117	169.353	17529.1
169.324	-11.5391	169.324	-177.51	169.323	-278.112	169.324	17488.6
169.295	-9.0098	169.295	-157.177	169.294	-275.864	169.295	17442.3
169.266	-7.3058	169.266	-137.818	169.265	-271.644	169.266	17390.1
169.237	-6.7088	169.237	-119.992	169.237	-265.715	169.237	17332.1
169.209	-7.47525	169.209	-104.244	169.208	-258.323	169.209	17268.8
169.18	-9.8287	169.18	-91.0942	169.179	-249.695	169.18	17200.4
169.151	-13.9511	169.151	-81.0176	169.15	-240.03	169.151	17127.7
169.122	-19.9771	169.122	-74.4354	169.121	-229.503	169.122	17051.5
169.093	-27.9882	169.093	-71.6986	169.092	-218.256	169.093	16972.6
169.064	-38.0094	169.064	-73.0774	169.064	-206.404	169.064	16892
169.036	-50.0073	169.036	-78.7508	169.035	-194.036	169.036	16810.7
169.007	-63.8892	169.007	-88.7984	169.006	-181.217	169.007	16729.9
168.978	-79.5055	168.978	-103.195	168.977	-167.992	168.978	16650.6
168.949	-96.6521	168.949	-121.807	168.948	-154.39	168.949	16574
168.92	-115.076	168.92	-144.391	168.919	-140.432	168.92	16501
168.891	-134.482	168.891	-170.596	168.891	-126.132	168.891	16432.6
168.863	-154.538	168.863	-199.968	168.862	-111.506	168.863	16369.7
168.834	-174.889	168.834	-231.958	168.833	-96.5713	168.834	16312.9
168.805	-195.161	168.805	-265.933	168.804	-81.3569	168.805	16262.9
168.776	-214.975	168.776	-301.183	168.775	-65.902	168.776	16219.9
168.747	-233.957	168.747	-336.942	168.746	-50.2602	168.747	16184.4
168.718	-251.748	168.718	-372.402	168.718	-34.5011	168.718	16156.2
168.69	-268.013	168.69	-406.729	168.689	-18.7099	168.69	16135.3
168.661	-282.452	168.661	-439.083	168.66	-2.9874	168.661	16121.3
168.632	-294.808	168.632	-468.64	168.631	12.5514	168.632	16113.7
168.603	-304.873	168.603	-494.607	168.602	27.7803	168.603	16111.9
168.574	-312.496	168.574	-516.247	168.573	42.5644	168.574	16115.1
168.545	-317.582	168.545	-532.894	168.545	56.7631	168.545	16122.4
168.517	-320.1	168.517	-543.969	168.516	70.2353	168.517	16132.6
168.488	-320.08	168.488	-549.001	168.487	82.8421	168.488	16144.8
168.459	-317.611	168.459	-547.635	168.458	94.4513	168.459	16157.9
168.43	-312.84	168.43	-539.649	168.429	104.941	168.43	16170.6
168.401	-305.965	168.401	-524.954	168.4	114.202	168.401	16181.9
168.372	-297.229	168.372	-503.608	168.372	122.143	168.372	16190.7
168.344	-286.912	168.344	-475.812	168.343	128.688	168.344	16195.9
168.315	-275.322	168.315	-441.908	168.314	133.783	168.315	16196.8
168.286	-262.784	168.286	-402.38	168.285	137.389	168.286	16192.6
168.257	-249.634	168.257	-357.839	168.256	139.491	168.257	16182.5
168.228	-236.204	168.228	-309.013	168.227	140.088	168.228	16166.2
168.199	-222.811	168.199	-256.736	168.199	139.194	168.199	16143.4
168.171	-209.754	168.171	-201.927	168.17	136.837	168.171	16113.8
168.142	-197.298	168.142	-145.571	168.141	133.057	168.142	16077.6
168.113	-185.668	168.113	-88.6984	168.112	127.895	168.113	16035
168.084	-175.046	168.084	-32.3632	168.083	121.4	168.084	15986.3
168.055	-165.562	168.055	22.3832	168.054	113.62	168.055	15932.1
168.026	-157.291	168.026	74.514	168.026	104.599	168.026	15873
167.998	-150.254	167.998	123.051	167.997	94.3772	167.998	15809.9
167.969	-144.418	167.969	167.086	167.968	82.9883	167.969	15743.5
167.94	-139.696	167.94	205.803	167.939	70.4583	167.94	15674.8
167.911	-135.952	167.911	238.498	167.91	56.8059	167.911	15604.7
167.882	-133.008	167.882	264.591	167.881	42.0441	167.882	15534.3
167.853	-130.651	167.853	283.648	167.853	26.1817	167.853	15464.6
167.825	-128.638	167.825	295.38	167.824	9.2259	167.825	15396.4
167.796	-126.71	167.796	299.658	167.795	-8.8133	167.796	15330.7
167.767	-124.597	167.767	296.514	167.766	-27.9193	167.767	15268.2
167.738	-122.034	167.738	286.135	167.737	-48.0637	167.738	15209.8
167.709	-118.766	167.709	268.865	167.708	-69.202	167.709	15155.9
167.68	-114.56	167.68	245.191	167.68	-91.2675	167.68	15107
167.652	-109.214	167.652	215.731	167.651	-114.168	167.652	15063.5
167.623	-102.567	167.623	181.222	167.622	-137.779	167.623	15025.6
167.594	-94.503	167.594	142.497	167.593	-161.945	167.594	14993.3
167.565	-84.9593	167.565	100.466	167.564	-186.473	167.565	14966.6
167.536	-73.9288	167.536	56.0948	167.535	-211.132	167.536	14945.3
167.507	-61.4629	167.507	10.3768	167.507	-235.654	167.507	14929
167.479	-47.6716	167.479	-35.6868	167.478	-259.739	167.479	14917.4
167.45	-32.7221	167.45	-81.1156	167.449	-283.055	167.45	14909.9
167.421	-16.835	167.421	-124.972	167.42	-305.241	167.421	14905.9
167.392	-0.2795	167.392	-166.382	167.391	-325.922	167.392	14904.8
167.363	16.6335	167.363	-204.562	167.362	-344.711	167.363	14906
167.334	33.5602	167.334	-238.828	167.334	-361.22	167.334	14908.8
167.305	50.1323	167.305	-268.62	167.305	-375.072	167.305	14912.5
167.277	65.9684	167.277	-293.508	167.276	-385.912	167.277	14916.3
167.248	80.6841	167.248	-313.201	167.247	-393.417	167.248	14919.8
167.219	93.9035	167.219	-327.554	167.218	-397.312	167.219	14922.4
167.19	105.27	167.19	-336.565	167.189	-397.378	167.19	14923.5
167.161	114.458	167.161	-340.376	167.161	-393.462	167.161	14922.7
167.132	121.182	167.132	-339.258	167.132	-385.49	167.132	14919.6
167.104	125.204	167.104	-333.61	167.103	-373.47	167.104	14914
167.075	126.345	167.075	-323.935	167.074	-357.501	167.075	14905.7
167.046	124.489	167.046	-310.83	167.045	-337.774	167.046	14894.5
167.017	119.584	167.017	-294.964	167.016	-314.573	167.017	14880.5
166.988	111.652	166.988	-277.055	166.987	-288.272	166.988	14863.7
166.959	100.784	166.959	-257.851	166.959	-259.334	166.959	14844.1
166.931	87.1397	166.931	-238.105	166.93	-228.297	166.931	14822
166.902	70.9456	166.902	-218.553	166.901	-195.767	166.902	14797.4
166.873	52.4894	166.873	-199.894	166.872	-162.403	166.873	14770.7
166.844	32.1131	166.844	-182.767	166.843	-128.904	166.844	14742
166.815	10.2049	166.815	-167.734	166.814	-95.9908	166.815	14711.6
166.786	-12.8097	166.786	-155.264	166.786	-64.386	166.786	14679.7
166.758	-36.4791	166.758	-145.724	166.757	-34.7965	166.758	14646.5
166.729	-60.3359	166.729	-139.365	166.728	-7.8926	166.729	14612.3
166.7	-83.9086	166.7	-136.317	166.699	15.7106	166.7	14577
166.671	-106.733	166.671	-136.594	166.67	35.472	166.671	14541
166.642	-128.364	166.642	-140.086	166.641	50.9416	166.642	14504.2
166.613	-148.386	166.613	-146.572	166.613	61.7746	166.613	14466.6
166.585	-166.42	166.585	-155.729	166.584	67.744	166.585	14428.2
166.556	-182.138	166.556	-167.141	166.555	68.75	166.556	14389
166.527	-195.266	166.527	-180.315	166.526	64.8252	166.527	14348.8
166.498	-205.59	166.498	-194.703	166.497	56.1364	166.498	14307.6
166.469	-212.96	166.469	-209.715	166.468	42.9834	166.469	14265.1
166.44	-217.298	166.44	-224.744	166.44	25.7927	166.44	14221.3
166.412	-218.588	166.412	-239.184	166.411	5.1075	166.412	14175.9
166.383	-216.886	166.383	-252.452	166.382	-18.425	166.383	14128.8
166.354	-212.308	166.354	-264.007	166.353	-44.0705	166.354	14079.8
166.325	-205.034	166.325	-273.369	166.324	-71.0275	166.325	14028.8
166.296	-195.294	166.296	-280.133	166.295	-98.4482	166.296	13975.7
166.267	-183.366	166.267	-283.986	166.267	-125.463	166.267	13920.6
166.239	-169.569	166.239	-284.713	166.238	-151.206	166.239	13863.3
166.21	-154.25	166.21	-282.207	166.209	-174.836	166.21	13803.9
166.181	-137.777	166.181	-276.473	166.18	-195.566	166.181	13742.6
166.152	-120.53	166.152	-267.627	166.151	-212.686	166.152	13679.6
166.123	-102.89	166.123	-255.891	166.122	-225.579	166.123	13615
166.094	-85.2323	166.094	-241.587	166.094	-233.747	166.094	13549.2
166.066	-67.9153	166.066	-225.125	166.065	-236.822	166.066	13482.5
166.037	-51.2749	166.037	-206.994	166.036	-234.581	166.037	13415.2
166.008	-35.6164	166.008	-187.738	166.007	-226.952	166.008	13347.9
165.979	-21.2098	165.979	-167.946	165.978	-214.017	165.979	13280.9
165.95	-8.2846	165.95	-148.225	165.949	-196.013	165.95	13214.6
165.921	2.9725	165.921	-129.188	165.921	-173.325	165.921	13149.7
165.893	12.4198	165.893	-111.426	165.892	-146.476	165.893	13086.4
165.864	19.9606	165.864	-95.4912	165.863	-116.113	165.864	13025.3
165.835	25.5421	165.835	-81.881	165.834	-82.9899	165.835	12966.8
165.806	29.1541	165.806	-71.0166	165.805	-47.944	165.806	12911.2
165.777	30.8244	165.777	-63.2306	165.776	-11.8736	165.777	12858.8
165.748	30.6157	165.748	-58.7558	165.748	24.2875	165.748	12810
165.72	28.6206	165.72	-57.7164	165.719	59.5982	165.72	12764.8
165.691	24.9551	165.691	-60.1216	165.69	93.1369	165.691	12723.5
165.662	19.7543	165.662	-65.8664	165.661	124.028	165.662	12686.2
165.633	13.1652	165.633	-74.7328	165.632	151.467	165.633	12652.7
165.604	5.3413	165.604	-86.3962	165.603	174.746	165.604	12623
165.575	-3.5628	165.575	-100.434	165.575	193.273	165.575	12596.9
165.547	-13.3969	165.547	-116.34	165.546	206.586	165.547	12574.3
165.518	-24.0196	165.518	-133.54	165.517	214.373	165.518	12554.8
165.489	-35.3021	165.489	-151.405	165.488	216.476	165.489	12538.1
165.46	-47.1306	165.46	-169.278	165.459	212.894	165.46	12523.9
165.431	-59.4094	165.431	-186.489	165.43	203.788	165.431	12511.7
165.402	-72.0606	165.402	-202.377	165.402	189.469	165.402	12501.2
165.374	-85.0253	165.374	-216.314	165.373	170.396	165.374	12491.9
165.345	-98.2618	165.345	-227.72	165.344	147.153	165.345	12483.4
165.316	-111.744	165.316	-236.088	165.315	120.44	165.316	12475.2
165.287	-125.461	165.287	-240.992	165.286	91.044	165.287	12467.1
165.258	-139.408	165.258	-242.109	165.257	59.8222	165.258	12458.5
165.229	-153.59	165.229	-239.225	165.229	27.6723	165.229	12449.3
165.201	-168.013	165.201	-232.244	165.2	-4.492	165.201	12439.2
165.172	-182.682	165.172	-221.19	165.171	-35.7684	165.172	12427.8
165.143	-197.593	165.143	-206.21	165.142	-65.2911	165.143	12415.1
165.114	-212.735	165.114	-187.57	165.113	-92.2557	165.114	12401
165.085	-228.082	165.085	-165.643	165.084	-115.941	165.085	12385.3
165.056	-243.589	165.056	-140.906	165.056	-135.731	165.056	12368
165.027	-259.194	165.027	-113.92	165.027	-151.124	165.027	12349.2
164.999	-274.811	164.999	-85.3182	164.998	-161.755	164.999	12329
164.97	-290.333	164.97	-55.7842	164.969	-167.393	164.97	12307.4
164.941	-305.629	164.941	-26.0358	164.94	-167.952	164.941	12284.6
164.912	-320.547	164.912	3.198	164.911	-163.487	164.912	12260.7
164.883	-334.917	164.883	31.1968	164.883	-154.19	164.883	12235.8
164.854	-348.547	164.854	57.2686	164.854	-140.378	164.854	12210.2
164.826	-361.237	164.826	80.7696	164.825	-122.482	164.826	12183.8
164.797	-372.775	164.797	101.122	164.796	-101.031	164.797	12157
164.768	-382.943	164.768	117.826	164.767	-76.6328	164.768	12129.7
164.739	-391.529	164.739	130.481	164.738	-49.9514	164.739	12101.9
164.71	-398.325	164.71	138.782	164.709	-21.6869	164.71	12073.8
164.681	-403.135	164.681	142.539	164.681	7.4482	164.681	12045.4
164.653	-405.786	164.653	141.67	164.652	36.7512	164.653	12016.5
164.624	-406.126	164.624	136.205	164.623	65.5501	164.624	11987.1
164.595	-404.036	164.595	126.284	164.594	93.2236	164.595	11957
164.566	-399.43	164.566	112.142	164.565	119.218	164.566	11926.1
164.537	-392.263	164.537	94.106	164.536	143.062	164.537	11894.3
164.508	-382.53	164.508	72.5804	164.508	164.379	164.508	11861.3
164.48	-370.273	164.48	48.0296	164.479	182.89	164.48	11826.8
164.451	-355.579	164.451	20.9634	164.45	198.423	164.451	11790.7
164.422	-338.58	164.422	-8.0794	164.421	210.908	164.422	11752.8
164.393	-319.453	164.393	-38.5512	164.392	220.379	164.393	11712.9
164.364	-298.418	164.364	-69.9116	164.363	226.959	164.364	11670.8
164.335	-275.733	164.335	-101.643	164.335	230.857	164.335	11626.4
164.307	-251.693	164.307	-133.269	164.306	232.348	164.307	11579.6
164.278	-226.618	164.278	-164.364	164.277	231.764	164.278	11530.4
164.249	-200.856	164.249	-194.566	164.248	229.474	164.249	11478.7
164.22	-174.766	164.22	-223.588	164.219	225.863	164.22	11424.8
164.191	-148.719	164.191	-251.215	164.19	221.323	164.191	11368.8
164.162	-123.085	164.162	-277.315	164.162	216.227	164.162	11310.8
164.134	-98.2268	164.134	-301.833	164.133	210.918	164.134	11251.3
164.105	-74.4935	164.105	-324.788	164.104	205.693	164.105	11190.5
164.076	-52.2102	164.076	-346.267	164.075	200.791	164.076	11129
164.047	-31.6727	164.047	-366.416	164.046	196.384	164.047	11067
164.018	-13.1405	164.018	-385.425	164.017	192.572	164.018	11005.3
163.989	3.1687	163.989	-403.52	163.989	189.376	163.989	10944.3
163.961	17.0837	163.961	-420.941	163.96	186.748	163.961	10884.6
163.932	28.4832	163.932	-437.937	163.931	184.563	163.932	10826.8
163.903	37.2988	163.903	-454.739	163.902	182.636	163.903	10771.3
163.874	43.5149	163.874	-471.555	163.873	180.728	163.874	10718.9
163.845	47.1694	163.845	-488.55	163.844	178.558	163.845	10669.9
163.816	48.3522	163.816	-505.839	163.816	175.818	163.816	10624.9
163.788	47.2017	163.788	-523.47	163.787	172.193	163.788	10584.2
163.759	43.9016	163.759	-541.424	163.758	167.371	163.759	10548.1
163.73	38.6751	163.73	-559.605	163.729	161.065	163.73	10517
163.701	31.7793	163.701	-577.844	163.7	153.029	163.701	10490.9
163.672	23.4981	163.672	-595.892	163.671	143.068	163.672	10469.9
163.643	14.1346	163.643	-613.434	163.643	131.058	163.643	10454
163.615	4.0032	163.615	-630.09	163.614	116.953	163.615	10443
163.586	-6.5788	163.586	-645.43	163.585	100.793	163.586	10436.7
163.557	-17.2997	163.557	-658.985	163.556	82.7082	163.557	10434.8
163.528	-27.8609	163.528	-670.261	163.527	62.9226	163.528	10436.9
163.499	-37.9855	163.499	-678.757	163.498	41.7483	163.499	10442.5
163.47	-47.4247	163.47	-683.987	163.47	19.5813	163.47	10451
163.442	-55.9652	163.442	-685.489	163.441	-3.1087	163.442	10461.9
163.413	-63.4337	163.413	-682.85	163.412	-25.7914	163.413	10474.6
163.384	-69.7017	163.384	-675.723	163.383	-47.8907	163.384	10488.3
163.355	-74.6889	163.355	-663.838	163.354	-68.8034	163.355	10502.4
163.326	-78.3649	163.326	-647.019	163.325	-87.9181	163.326	10516.4
163.297	-80.75	163.297	-625.197	163.297	-104.636	163.297	10529.4
163.269	-81.9139	163.269	-598.413	163.268	-118.39	163.269	10541.1
163.24	-81.9743	163.24	-566.826	163.239	-128.67	163.24	10550.8
163.211	-81.093	163.211	-530.715	163.21	-135.034	163.211	10558.2
163.182	-79.4715	163.182	-490.476	163.181	-137.132	163.182	10562.7
163.153	-77.3456	163.153	-446.613	163.152	-134.718	163.153	10564.1
163.124	-74.9781	163.124	-399.735	163.124	-127.66	163.124	10562.3
163.096	-72.6518	163.096	-350.535	163.095	-115.951	163.096	10557
163.067	-70.6616	163.067	-299.782	163.066	-99.7101	163.067	10548.2
163.038	-69.3059	163.038	-248.297	163.037	-79.1839	163.038	10536.1
163.009	-68.8784	163.009	-196.935	163.008	-54.741	163.009	10520.7
162.98	-69.6591	162.98	-146.563	162.979	-26.864	162.98	10502.2
162.951	-71.9066	162.951	-98.0394	162.951	3.8632	162.951	10481
162.923	-75.8502	162.923	-52.1872	162.922	36.7717	162.923	10457.4
162.894	-81.6827	162.894	-9.775	162.893	71.126	162.894	10431.8
162.865	-89.5548	162.865	28.5034	162.864	106.146	162.865	10404.7
162.836	-99.5695	162.836	62.0498	162.835	141.031	162.836	10376.3
162.807	-111.779	162.807	90.3764	162.806	174.983	162.807	10347.3
162.778	-126.179	162.778	113.119	162.778	207.23	162.778	10318.1
162.749	-142.715	162.749	130.048	162.749	237.053	162.749	10289
162.721	-161.272	162.721	141.073	162.72	263.806	162.721	10260.4
162.692	-181.684	162.692	146.247	162.691	286.936	162.692	10232.7
162.663	-203.734	162.663	145.762	162.662	306	162.663	10206.2
162.634	-227.159	162.634	139.945	162.633	320.683	162.634	10181.2
162.605	-251.654	162.605	129.248	162.605	330.798	162.605	10157.6
162.576	-276.88	162.576	114.237	162.576	336.303	162.576	10135.8
162.548	-302.471	162.548	95.571	162.547	337.292	162.548	10115.6
162.519	-328.041	162.519	73.9872	162.518	333.995	162.519	10097.1
162.49	-353.193	162.49	50.2788	162.489	326.771	162.49	10080.2
162.461	-377.53	162.461	25.2726	162.46	316.09	162.461	10064.7
162.432	-400.661	162.432	-0.1932	162.431	302.522	162.432	10050.5
162.403	-422.211	162.403	-25.2948	162.403	286.713	162.403	10037.3
[truncated: 6,672 more rows]

## Sheet: Fig.3b_13C solid-state NMR
Chemical shift (ppm)	2.8V Exp	Fitted Peak	Fitted Peak	Fitted Peak	Fitted Peak	Fitted Peak	Fitted Peak	Fitted Peak	Fitted Peak	Fitted Peak	Fitted Peak	Fitted Peak	Fitted Peak	Fitted Peak	Fitted Peak	Fitted Peak	Fitted Peak	Fitted Peak	Fitted Peak	Fitted Peak	Fitted Peak	Fitted Peak	Fitted Peak	Fitted Peak	Fitted Peak	Fitted Peak	Fitted Peak	Fitted Sum
54.0232	-53.5533	0	0	0	0.03034	0	4.94042	0.02205	0	35.6596	0.09129	0.15634	12.9483	0.00167	0	0.43745	12.4343	11.5161	0.21696	1.6161	3.8651	3.03046	61.1285	5.0593	88.9994	8.02867	126.271	376.38
54.0548	-30.7172	0	0	0	0.03041	0	4.95688	0.02213	0	35.7883	0.09162	0.15694	12.9996	0.00169	0	0.43973	12.5077	11.5938	0.21866	1.63012	3.90676	3.05996	61.9011	5.13178	90.5475	8.196	129.781	383.008
54.0864	-2.83777	0	0	0	0.03055	0	4.97334	0.02221	0	35.9171	0.09195	0.15751	13.051	0.00169	0	0.44201	12.5816	11.6725	0.22036	1.64432	3.94913	3.08989	62.6884	5.20582	92.1362	8.3686	133.438	389.639
54.118	55.5824	0	0	0	0.03061	0	4.99	0.02225	0	36.0474	0.09228	0.15812	13.103	0.0017	0	0.44432	12.6563	11.7518	0.22211	1.65872	3.99216	3.12027	63.4907	5.28147	93.7667	8.54673	137.251	396.683
54.1496	162.756	0	0	0	0.03068	0	5.00672	0.02233	0	36.1777	0.09264	0.15873	13.155	0.0017	0	0.44664	12.7316	11.8321	0.22385	1.6733	4.03592	3.15108	64.3086	5.3588	95.4409	8.73058	141.23	403.729
54.1812	314.479	0	0	0	0.03081	0	5.0235	0.02241	0	36.3092	0.09299	0.15933	13.2075	0.00171	0	0.44899	12.8075	11.913	0.22562	1.68807	4.08041	3.18236	65.1424	5.43784	97.1599	8.92044	145.385	411.249
54.2128	473.487	0	0	0	0.03088	0	5.04029	0.02249	0	36.4408	0.09334	0.15994	13.2602	0.00172	0	0.45135	12.8844	11.995	0.22742	1.70304	4.1256	3.21413	65.9924	5.51865	98.9257	9.11654	149.727	418.772
54.2444	577.788	0	0	0	0.03101	0	5.05727	0.02257	0	36.5739	0.09369	0.16055	13.3136	0.00173	0	0.45374	12.9615	12.0776	0.22925	1.7182	4.17155	3.24634	66.8592	5.60124	100.74	9.31919	154.271	426.779
54.276	585.144	0	0	0	0.03108	0	5.07432	0.02265	0	36.707	0.09404	0.16115	13.367	0.00173	0	0.45614	13.0398	12.1613	0.23107	1.73357	4.21832	3.27906	67.7431	5.68572	102.604	9.52865	159.031	435.2
54.3076	508.661	0	0	0	0.03122	0	5.09143	0.02273	0	36.8414	0.09439	0.16176	13.4209	0.00174	0	0.45855	13.1184	12.2456	0.23294	1.74916	4.26583	3.31227	68.6446	5.77212	104.52	9.74525	164.024	443.74
54.3392	400.237	0	0	0	0.03128	0	5.10861	0.02281	0	36.9758	0.09474	0.16241	13.4748	0.00174	0	0.46099	13.198	12.331	0.23482	1.76495	4.31417	3.34598	69.5641	5.86053	106.49	9.96932	169.268	452.694
54.3708	306.383	0	0	0	0.03142	0	5.12592	0.02289	0	37.1118	0.09511	0.16301	13.5294	0.00176	0	0.46344	13.278	12.4171	0.23673	1.78094	4.36333	3.38023	70.5022	5.95094	108.516	10.2012	174.785	461.926
54.4024	247.833	0	0	0	0.03149	0	5.1433	0.02297	0	37.2478	0.09548	0.16366	13.584	0.00176	0	0.46592	13.3591	12.5043	0.23866	1.79718	4.41334	3.41497	71.4597	6.04347	110.599	10.4413	180.602	471.575
54.434	232.396	0	0	0	0.03162	0	5.1608	0.02305	0	37.3855	0.09584	0.16427	13.6392	0.00177	0	0.46843	13.4406	12.5923	0.24061	1.81361	4.46418	3.45027	72.4364	6.13821	112.744	10.6899	186.746	481.734
54.4656	267.955	0	0	0	0.03169	0	5.17831	0.02313	0	37.5234	0.09619	0.16491	13.6945	0.00177	0	0.47095	13.5232	12.6812	0.24258	1.8303	4.51598	3.48613	73.4333	6.23517	114.95	10.9475	193.254	492.307
54.4972	345.121	0	0	0	0.03182	0	5.19601	0.02321	0	37.6626	0.09656	0.16556	13.7503	0.00179	0	0.47348	13.6062	12.7711	0.24459	1.84719	4.5686	3.52254	74.4509	6.33444	117.222	11.2145	200.165	503.231
54.5288	428.452	0	0	0	0.03189	0	5.21371	0.02329	0	37.8019	0.09693	0.1662	13.8063	0.00179	0	0.47603	13.6904	12.8621	0.24661	1.86434	4.62221	3.55952	75.4899	6.43607	119.561	11.4914	207.527	514.982
54.5603	487.719	0	0	0	0.03202	0	5.23154	0.02337	0	37.9424	0.0973	0.16685	13.8629	0.0018	0	0.47862	13.7749	12.9539	0.24867	1.88171	4.67676	3.5971	76.5507	6.54022	121.971	11.7787	215.395	527.148
54.5919	530.736	0	0	0	0.03209	0	5.24944	0.02345	0	38.0831	0.09767	0.16749	13.9195	0.0018	0	0.48122	13.8606	13.0467	0.25075	1.89934	4.73227	3.63526	77.6338	6.64688	124.453	12.0768	223.838	540.144
54.6235	584.89	0	0	0	0.03222	0	5.26747	0.02353	0	38.2251	0.09804	0.16814	13.9769	0.00181	0	0.48384	13.9467	13.1405	0.25285	1.91721	4.78874	3.67402	78.7402	6.7562	127.012	12.3864	232.932	553.868
54.6551	646.328	0	0	0	0.03229	0	5.28556	0.02361	0	38.3672	0.09842	0.16882	14.0342	0.00181	0	0.48647	14.034	13.2354	0.25498	1.93534	4.84628	3.71344	79.8704	6.86819	129.65	12.7081	242.77	568.423
54.6867	677.647	0	0	0	0.03242	0	5.30378	0.02373	0	38.511	0.09879	0.16947	14.0922	0.00183	0	0.48915	14.1218	13.3312	0.25714	1.9537	4.90484	3.75348	81.0248	6.98305	132.37	13.0424	253.462	583.778
54.7183	670.299	0	0	0	0.03249	0	5.32201	0.02381	0	38.6549	0.09918	0.17015	14.1503	0.00184	0	0.49183	14.2107	13.4281	0.25933	1.97237	4.96448	3.79417	82.2046	7.10077	135.176	13.3901	265.136	600.518
54.7499	671.777	0	0	0	0.03263	0	5.34042	0.02389	0	38.8003	0.09955	0.17083	14.2089	0.00184	0	0.49454	14.3002	13.5262	0.26154	1.99127	5.0252	3.8355	83.4102	7.22149	138.072	13.7519	277.941	618.505
54.7815	733.216	0	0	0	0.03276	0	5.35891	0.02397	0	38.9457	0.09994	0.17148	14.2677	0.00186	0	0.49727	14.3908	13.6252	0.26378	2.01047	5.08703	3.87756	84.6425	7.34535	141.061	14.1285	292.052	637.879
54.8131	857.907	0	0	0	0.03283	0	5.37753	0.02405	0	39.0929	0.10033	0.17216	14.3272	0.00186	0	0.50002	14.482	13.7254	0.26605	2.02992	5.15	3.92027	85.902	7.47238	144.147	14.5208	307.674	658.909
54.8447	1016.78	0	0	0	0.03296	0	5.39614	0.02413	0	39.2401	0.10072	0.17284	14.3867	0.00187	0	0.5028	14.5743	13.8266	0.26835	2.04969	5.21418	3.9637	87.1902	7.60276	147.335	14.9297	325.04	681.878
54.8763	1186.16	0	0	0	0.03303	0	5.41495	0.02421	0	39.3889	0.10111	0.17353	14.447	0.00187	0	0.5056	14.6673	13.929	0.27067	2.06972	5.27957	4.00787	88.5073	7.73656	150.629	15.356	344.42	706.929
54.9079	1343.78	0	0	0	0.03316	0	5.43383	0.02433	0	39.5376	0.10151	0.17421	14.5072	0.00188	0	0.50843	14.7613	14.0325	0.27304	2.09005	5.34616	4.05276	89.8544	7.87391	154.034	15.8008	366.122	734.476
54.9395	1456.39	0	0	0	0.0333	0	5.45284	0.02441	0	39.6881	0.1019	0.17493	14.5683	0.0019	0	0.51128	14.8561	14.1372	0.27543	2.11069	5.41403	4.09841	91.2323	8.01497	157.555	16.2652	390.495	765.036
54.9711	1506.79	0	0	0	0.03336	0	5.47184	0.02449	0	39.8387	0.10231	0.17561	14.6293	0.0019	0	0.51415	14.9519	14.2429	0.27785	2.13164	5.48323	4.14486	92.6422	8.15986	161.196	16.7503	417.932	798.648
55.0027	1518.67	0	0	0	0.0335	0	5.49105	0.02457	0	39.9907	0.10271	0.17633	14.691	0.00191	0	0.51703	15.0486	14.3499	0.2803	2.15289	5.55376	4.1921	94.085	8.30873	164.965	17.2575	448.871	836.038
55.0343	1526.63	0	0	0	0.03363	0	5.51025	0.02465	0	40.1427	0.10312	0.17702	14.7528	0.00191	0	0.51996	15.1463	14.4583	0.28279	2.17446	5.62563	4.24013	95.5616	8.46168	168.865	17.788	483.799	877.587
55.0659	1515.63	0	0	0	0.0337	0	5.52965	0.02477	0	40.2967	0.10353	0.17774	14.8153	0.00193	0	0.5229	15.2449	14.5677	0.28531	2.19637	5.69889	4.28899	97.0732	8.61888	172.905	18.3433	523.25	923.97
55.0975	1430.1	0	0	0	0.03383	0	5.54912	0.02485	0	40.4506	0.10394	0.17846	14.8779	0.00194	0	0.52587	15.3446	14.6785	0.28787	2.21861	5.77365	4.33871	98.6209	8.78052	177.09	18.9249	567.804	975.622
55.1291	1247.7	0	0	0	0.03397	0	5.56871	0.02493	0	40.6061	0.10434	0.17918	14.9412	0.00194	0	0.52886	15.445	14.7904	0.29046	2.24117	5.84986	4.38931	100.206	8.94672	181.427	19.5347	618.087	1033.27
55.1607	1037.84	0	0	0	0.03404	0	5.58837	0.02501	0	40.7615	0.10475	0.1799	15.0045	0.00196	0	0.53188	15.5466	14.9038	0.29307	2.26411	5.92757	4.44078	101.829	9.1177	185.923	20.1743	674.767	1097.29
55.1923	918.653	0	0	0	0.03417	0	5.60816	0.02513	0	40.9193	0.10516	0.18062	15.0685	0.00196	0	0.53494	15.6491	15.0183	0.29573	2.28738	6.00687	4.49316	103.492	9.29364	190.588	20.8458	738.544	1168.97
55.2239	967.021	0	0	0	0.0343	0	5.62802	0.02521	0	41.077	0.10558	0.18138	15.1325	0.00197	0	0.53801	15.7527	15.1342	0.29843	2.31101	6.08776	4.54648	105.196	9.47471	195.428	21.5513	810.15	1248.69
55.2555	1173.98	0	0	0	0.03437	0	5.64807	0.02529	0	41.2363	0.10601	0.1821	15.1976	0.00198	0	0.5411	15.8573	15.2515	0.30117	2.33501	6.17029	4.60073	106.942	9.66111	200.453	22.2932	890.331	1337.15
55.2871	1480.12	0	0	0	0.03451	0	5.66812	0.02541	0	41.3955	0.10643	0.18286	15.2628	0.00198	0	0.54424	15.963	15.3701	0.30394	2.35939	6.25454	4.656	108.732	9.85306	205.672	23.074	979.841	1435.3
55.3187	1828.64	0	0	0	0.03464	0	5.68837	0.02549	0	41.5568	0.10686	0.18358	15.3287	0.002	0	0.54738	16.0696	15.4901	0.30674	2.38413	6.34045	4.71224	110.567	10.0508	211.095	23.8964	1079.42	1543.64
55.3503	2171	0	0	0	0.03471	0	5.70869	0.02557	0	41.7183	0.10728	0.18434	15.3945	0.002	0	0.55057	16.1773	15.6115	0.3096	2.4093	6.42819	4.76951	112.449	10.2545	216.733	24.7635	1189.8	1663.34
55.3819	2453.25	0	0	0	0.03484	0	5.72913	0.02569	0	41.8812	0.10771	0.1851	15.4611	0.00201	0	0.55377	16.2862	15.7344	0.31247	2.43484	6.51778	4.82782	114.379	10.4645	222.597	25.6786	1311.65	1794.78
55.4135	2622.87	0	0	0	0.03498	0	5.74964	0.02577	0	42.0441	0.10815	0.18586	15.5277	0.00203	0	0.55701	16.3962	15.8587	0.31541	2.46082	6.60924	4.88723	116.359	10.681	228.699	26.6452	1445.59	1938.7
55.445	2667.56	0	0	0	0.03511	0	5.77035	0.02585	0	42.2092	0.10858	0.18662	15.5954	0.00203	0	0.56028	16.5073	15.9846	0.31838	2.4872	6.70264	4.9477	118.39	10.9043	235.053	27.6673	1592.14	2095.46
55.4766	2631	0	0	0	0.03518	0	5.79105	0.02597	0	42.3745	0.10902	0.18738	15.6631	0.00204	0	0.56357	16.6195	16.1118	0.32138	2.514	6.79801	5.00935	120.476	11.1346	241.671	28.7493	1751.73	2265.81
55.5082	2586.87	0	0	0	0.03531	0	5.81195	0.02605	0	42.5412	0.10946	0.18818	15.7314	0.00205	0	0.5669	16.7329	16.2406	0.32444	2.54123	6.89544	5.07214	122.617	11.3724	248.569	29.8957	1924.64	2449.76
55.5398	2594.85	0	0	0	0.03545	0	5.83286	0.02617	0	42.708	0.10991	0.18893	15.7998	0.00205	0	0.57024	16.8474	16.3709	0.32754	2.56893	6.995	5.1361	124.815	11.6178	255.763	31.112	2111.02	2647.84
55.5714	2683.01	0	0	0	0.03558	0	5.85402	0.02625	0	42.877	0.11035	0.18973	15.8689	0.00207	0	0.57363	16.9631	16.5028	0.33068	2.59707	7.09672	5.20128	127.072	11.8712	263.269	32.4038	2310.83	2859.71
55.603	2863.63	0	0	0	0.03565	0	5.87518	0.02637	0	43.0461	0.11081	0.19053	15.9382	0.00208	0	0.57704	17.0799	16.6365	0.33388	2.62568	7.20069	5.26772	129.391	12.1331	271.106	33.7775	2523.81	3085.16
55.6346	3139.51	0	0	0	0.03578	0	5.89654	0.02645	0	43.2168	0.11126	0.19133	16.0086	0.00208	0	0.58049	17.1981	16.7715	0.3371	2.65476	7.30689	5.33543	131.774	12.4036	279.292	35.2401	2749.52	3323.93
55.6662	3487.69	0	0	0	0.03592	0	5.91797	0.02657	0	43.3875	0.11172	0.19212	16.079	0.0021	0	0.58396	17.3174	16.9084	0.34038	2.68433	7.41557	5.40447	134.223	12.6833	287.85	36.7995	2987.23	3575.16
55.6978	3858.87	0	0	0	0.03605	0	5.93958	0.02665	0	43.5602	0.11218	0.19292	16.1501	0.00211	0	0.58747	17.438	17.0469	0.34372	2.71437	7.52662	5.47482	136.741	12.9726	296.801	38.4645	3235.99	3838.14
55.7294	4212.68	0	0	0	0.03618	0	5.96121	0.02677	0	43.7329	0.11264	0.19372	16.2212	0.00211	0	0.59101	17.5597	17.1871	0.34709	2.74497	7.64019	5.54659	139.33	13.2719	306.17	40.2445	3494.55	4111.36
55.761	4536.59	0	0	0	0.03632	0	5.98302	0.02685	0	43.9087	0.11311	0.19455	16.2934	0.00213	0	0.59457	17.6829	17.329	0.35052	2.77605	7.75633	5.61975	141.993	13.5816	315.983	42.1506	3761.35	4393.71
55.7926	4825.18	0	0	0	0.03638	0	6.0049	0.02697	0	44.0844	0.11357	0.19539	16.3656	0.00214	0	0.59818	17.8073	17.4727	0.35401	2.80768	7.8752	5.69439	144.733	13.9023	326.269	44.1949	4034.53	4682.98
55.8242	5055.6	0	0	0	0.03652	0	6.02698	0.02705	0	44.261	0.11403	0.19618	16.4386	0.00215	0	0.60181	17.9331	17.6182	0.35754	2.83984	7.99677	5.7705	147.552	14.2345	337.059	46.3909	4311.88	4977.22
55.8558	5224.93	0	0	0	0.03665	0	6.04912	0.02717	0	44.4378	0.11451	0.19702	16.5116	0.00215	0	0.60547	18.0601	17.7655	0.36112	2.87255	8.12119	5.84817	150.455	14.5788	348.387	48.754	4590.88	5273.93
55.8874	5396.3	0	0	0	0.03679	0	6.07146	0.02725	0	44.6176	0.11497	0.19785	16.5857	0.00217	0	0.60918	18.1886	17.9147	0.36476	2.90584	8.24854	5.92739	153.443	14.9356	360.292	51.3015	4868.6	5570.31
55.919	5667.97	0	0	0	0.03692	0	6.0938	0.02737	0	44.7974	0.11546	0.19869	16.6599	0.00218	0	0.61291	18.3182	18.0658	0.36846	2.93971	8.37891	6.00825	156.522	15.3057	372.814	54.053	5141.78	5863.06
55.9506	6066.32	0	0	0	0.03706	0	6.11633	0.02749	0	44.9785	0.11594	0.19956	16.7349	0.00218	0	0.61669	18.4496	18.2187	0.37221	2.97419	8.51236	6.09076	159.693	15.6897	386	57.0308	5406.78	6148.5
55.9822	6495.5	0	0	0	0.03719	0	6.13887	0.02757	0	45.1596	0.11644	0.20039	16.81	0.0022	0	0.62049	18.582	18.3736	0.37601	3.00926	8.64908	6.17498	162.961	16.0883	399.902	60.2602	5659.66	6423.11
56.0138	6816.59	0	0	0	0.03732	0	6.1618	0.02769	0	45.3437	0.11692	0.20127	16.8861	0.00221	0	0.62433	18.7162	18.5304	0.37989	3.04496	8.7891	6.26097	166.33	16.5023	414.58	63.7703	5896.17	6682.52
56.0454	6972.37	0	0	0	0.03746	0	6.18472	0.02777	0	45.5278	0.1174	0.2021	16.9623	0.00222	0	0.6282	18.8516	18.6894	0.3838	3.0813	8.93252	6.34875	169.804	16.9325	430.102	67.5942	6111.91	6922.23
56.077	7026.68	0	0	0	0.03759	0	6.20771	0.02789	0	45.7132	0.1179	0.20298	17.0393	0.00222	0	0.63211	18.9884	18.8503	0.3878	3.1183	9.07946	6.43838	173.388	17.3797	446.545	71.7704	6302.41	7138.25
56.1086	7093.89	0	0	0	0.03766	0	6.23071	0.02801	0	45.8987	0.1184	0.20385	17.1164	0.00224	0	0.63607	19.1271	19.0134	0.39184	3.15596	9.23015	6.52995	177.086	17.8448	464.002	76.3431	6463.34	7326.25
56.1402	7245.15	0	0	0	0.03779	0	6.25409	0.02813	0	46.0873	0.1189	0.20472	17.1946	0.00225	0	0.64005	19.2669	19.1786	0.39596	3.19431	9.38456	6.62346	180.903	18.3288	482.578	81.3638	6590.76	7482.55
56.1718	7465.34	0	0	0	0.03793	0	6.27754	0.02821	0	46.2758	0.11939	0.20563	17.2729	0.00227	0	0.64407	19.4085	19.3459	0.40014	3.23336	9.54288	6.719	184.844	18.8328	502.403	86.8925	6681.3	7603.65
56.2034	7668.86	0	0	0	0.03806	0	6.30118	0.02833	0	46.466	0.11989	0.2065	17.3521	0.00227	0	0.64814	19.5515	19.5154	0.40438	3.27313	9.70523	6.8166	188.915	19.3578	523.626	92.9994	6732.47	7687.75
56.235	7756.37	0	0	0	0.0382	0	6.32483	0.02845	0	46.6564	0.12041	0.20742	17.4314	0.00228	0	0.65223	19.6963	19.6872	0.40869	3.31365	9.87174	6.91638	193.12	19.905	546.431	99.7674	6742.81	7733.35
56.2666	7681.8	0	0	0	0.03833	0	6.34867	0.02853	0	46.8497	0.12093	0.20833	17.5118	0.00229	0	0.65638	19.8424	19.8613	0.41308	3.35492	10.0426	7.01832	197.467	20.4757	571.036	107.294	6712	7740.62
56.2982	7469.94	0	0	0	0.03847	0	6.37258	0.02865	0	47.0431	0.12145	0.20924	17.5923	0.00231	0	0.66056	19.9904	20.0376	0.41754	3.39696	10.2179	7.12257	201.962	21.0713	597.706	115.697	6640.95	7710.5
56.3297	7179.03	0	0	0	0.0386	0	6.39668	0.02877	0	47.2381	0.12196	0.21015	17.6737	0.00232	0	0.66477	20.1399	20.2163	0.42206	3.4398	10.3979	7.22913	206.611	21.6932	626.761	125.114	6531.65	7646.01
56.3613	6864.02	0	0	0	0.03873	0	6.42078	0.02889	0	47.4333	0.12248	0.21106	17.7552	0.00232	0	0.66903	20.2913	20.3975	0.42665	3.48345	10.5826	7.33808	211.422	22.3431	658.586	135.715	6387.06	7550.25
56.3929	6574.44	0	0	0	0.03887	0	6.44528	0.02901	0	47.6314	0.123	0.21197	17.8378	0.00234	0	0.67333	20.4441	20.581	0.43133	3.52794	10.7723	7.44953	216.402	23.0225	693.645	147.703	6210.86	7427.81
56.4245	6360.51	0	0	0	0.03907	0	6.46984	0.02913	0	47.8296	0.12354	0.21292	17.9205	0.00235	0	0.67768	20.5988	20.7671	0.43608	3.5733	10.9672	7.56352	221.558	23.7333	732.495	161.327	6007.23	7283.52
56.4561	6252.14	0	0	0	0.0392	0	6.49446	0.02921	0	48.0294	0.12407	0.21387	18.0042	0.00237	0	0.68206	20.7552	20.9556	0.44092	3.61951	11.1674	7.68017	226.9	24.4776	775.801	176.893	5780.57	7122.86
56.4877	6223.9	0	0	0	0.03934	0	6.51915	0.02933	0	48.2294	0.12461	0.21482	18.088	0.00238	0	0.68649	20.9134	21.1468	0.44583	3.66665	11.3731	7.7995	232.437	25.2573	824.349	194.782	5535.36	6951.43
56.5193	6206.46	0	0	0	0.03947	0	6.54423	0.02945	0	48.4324	0.12515	0.21577	18.1729	0.00238	0	0.69095	21.0735	21.3405	0.45081	3.71469	11.5845	7.92163	238.177	26.0748	879.07	215.47	5275.92	6774.94
56.5509	6143.62	0	0	0	0.03961	0	6.56932	0.02957	0	48.6354	0.1257	0.21671	18.2579	0.00239	0	0.69546	21.2355	21.537	0.45589	3.76372	11.802	8.04668	244.131	26.9325	941.048	239.557	5006.36	6599.33
56.5825	6039.79	0	0	0	0.03974	0	6.59453	0.02969	0	48.8404	0.12624	0.21766	18.3441	0.00241	0	0.70002	21.3992	21.736	0.46107	3.81368	12.0256	8.17469	250.31	27.8332	1011.54	267.813	4730.49	6430.41
56.6141	5937.65	0	0	0	0.03988	0	6.61981	0.02981	0	49.0456	0.12679	0.21865	18.4303	0.00242	0	0.70463	21.5648	21.9381	0.46631	3.86468	12.2555	8.30577	256.724	28.7798	1091.99	301.231	4451.74	6274
56.6457	5863.24	0	0	0	0.04001	0	6.64541	0.02993	0	49.2538	0.12735	0.21964	18.5176	0.00244	0	0.70927	21.7324	22.1428	0.47165	3.91667	12.4922	8.44001	263.387	29.7754	1184.03	341.113	4173.22	6136.23
56.6773	5820.78	0	0	0	0.04014	0	6.67108	0.03005	0	49.462	0.1279	0.22062	18.6049	0.00245	0	0.71397	21.9019	22.3505	0.47709	3.96976	12.7358	8.57755	270.31	30.8234	1289.51	389.193	3897.65	6023.17
56.7089	5824.79	0	0	0	0.04034	0	6.69688	0.03017	0	49.6724	0.12846	0.22161	18.6936	0.00245	0	0.71871	22.0736	22.561	0.48263	4.02392	12.9866	8.71845	277.508	31.9277	1410.46	447.809	3627.4	5941.97
56.7405	5907.82	0	0	0	0.04048	0	6.72275	0.03029	0	49.8829	0.12903	0.2226	18.7824	0.00246	0	0.7235	22.247	22.7746	0.48824	4.07919	13.2448	8.86287	284.995	33.0921	1549.1	520.153	3364.5	5899.9
56.7721	6076.52	0	0	0	0.04061	0	6.74894	0.03041	0	50.0964	0.1296	0.22358	18.8722	0.00248	0	0.72833	22.4228	22.9911	0.49397	4.13559	13.5107	9.01087	292.787	34.3214	1707.84	610.621	3110.65	5905.65
56.8037	6286.12	0	0	0	0.04075	0	6.7752	0.03053	0	50.31	0.13018	0.22461	18.9621	0.00249	0	0.73322	22.6003	23.211	0.4998	4.19321	13.7849	9.16262	300.9	35.6202	1889.23	725.263	2867.26	5968.82
56.8353	6482.53	0	0	0	0.04088	0	6.80165	0.03065	0	50.5258	0.13075	0.22563	19.0534	0.00251	0	0.73815	22.7803	23.4337	0.50573	4.252	14.0674	9.31823	309.353	36.994	2095.91	872.35	2635.43	6101.77
56.8669	6662.68	0	0	0	0.04102	0	6.82811	0.03077	0	50.7417	0.13132	0.22666	19.1447	0.00252	0	0.74314	22.9621	23.6598	0.51177	4.31206	14.3587	9.47782	318.163	38.4486	2330.57	1062.97	2415.99	6319.32
56.8985	6880.25	0	0	0	0.04122	0	6.85495	0.03089	0	50.9606	0.13191	0.22768	19.2371	0.00254	0	0.74817	23.1461	23.8892	0.51791	4.37339	14.6591	9.64153	327.352	39.9905	2595.91	1311.38	2209.54	6638.55
56.9301	7185.79	0	0	0	0.04135	0	6.8818	0.03105	0	51.1796	0.13251	0.22871	19.3296	0.00255	0	0.75326	23.3328	24.1219	0.52416	4.43603	14.9691	9.80953	336.941	41.6267	2894.51	1634.4	2016.41	7079.52
56.9617	7588.52	0	0	0	0.04149	0	6.90884	0.03117	0	51.4012	0.1331	0.22977	19.4236	0.00256	0	0.7584	23.5213	24.3581	0.53053	4.50003	15.2889	9.98193	346.954	43.3651	3228.79	2047.52	1836.75	7660.34
56.9933	8078.11	0	0	0	0.04162	0	6.93595	0.03129	0	51.623	0.13369	0.23083	19.5175	0.00258	0	0.7636	23.7123	24.5976	0.53702	4.56545	15.6192	10.1589	357.416	45.2144	3600.85	2553.04	1670.51	8385.28
57.0249	8668.08	0	0	0	0.04182	0	6.96338	0.03141	0	51.8478	0.13428	0.23186	19.6127	0.00258	0	0.76883	23.9054	24.8407	0.54362	4.63227	15.9602	10.3407	368.353	47.1841	4012.45	3113.69	1517.46	9218.84
57.0565	9375.17	0	0	0	0.04196	0	6.99088	0.03153	0	52.0727	0.13489	0.23296	19.708	0.00259	0	0.77413	24.1011	25.0876	0.55034	4.70059	16.3126	10.5273	379.794	49.2849	4464.8	3618.12	1377.26	10050.4
57.0881	10152.1	0	0	0	0.04209	0	7.01857	0.03169	0	52.2994	0.1355	0.23402	19.8042	0.00261	0	0.77949	24.2991	25.338	0.55721	4.77043	16.6767	10.719	391.772	51.5287	4958.52	3888.88	1249.42	10702.9
57.1197	10862.3	0	0	0	0.04229	0	7.04633	0.03181	0	52.5276	0.13611	0.23508	19.9011	0.00262	0	0.7849	24.4996	25.5922	0.56418	4.84182	17.0531	10.916	404.319	53.9287	5493.46	3796.91	1133.37	11046
57.1513	11353.8	0	0	0	0.04243	0	7.07448	0.03193	0	52.7573	0.13672	0.23618	19.9989	0.00263	0	0.79035	24.7025	25.8503	0.57129	4.91485	17.4424	11.1184	417.471	56.4996	6068.63	3388.65	1028.47	11125.3
57.1828	11563.4	0	0	0	0.04256	0	7.10264	0.03205	0	52.9884	0.13735	0.23728	20.0975	0.00265	0	0.79589	24.9081	26.1123	0.57854	4.98953	17.8452	11.3266	431.268	59.2581	6682.05	2837.14	933.996	11110.8
57.2144	11554.1	0	0	0	0.04276	0	7.13098	0.03221	0	53.2214	0.13798	0.23838	20.1966	0.00266	0	0.80146	25.1161	26.3781	0.58593	5.06592	18.2621	11.5406	445.752	62.2226	7330.65	2294.75	849.232	11151.4
57.246	11466.9	0	0	0	0.0429	0	7.1594	0.03233	0	53.4558	0.13861	0.23948	20.2964	0.00268	0	0.80712	25.3267	26.6482	0.59346	5.14408	18.6938	11.7607	460.968	65.4143	8010.15	1833.05	773.42	11313.4
57.2776	11446.3	0	0	0	0.04303	0	7.1882	0.03245	0	53.6918	0.13924	0.24062	20.3972	0.00269	0	0.81279	25.5402	26.9225	0.60114	5.22407	19.1409	11.9871	476.968	68.8567	8714.9	1465.6	705.811	11604
57.3092	11583.1	0	0	0	0.04323	0	7.21701	0.03261	0	53.9293	0.13986	0.24176	20.4986	0.00271	0	0.81856	25.7561	27.201	0.60896	5.30593	19.6043	12.2202	493.803	72.5767	9437.78	1181.32	645.662	12004.7
57.3408	11896.3	0	0	0	0.04337	0	7.24608	0.03273	0	54.1685	0.14051	0.2429	20.6007	0.00272	0	0.82437	25.975	27.4837	0.61694	5.38973	20.0847	12.4601	511.533	76.6047	10170.1	963.23	592.257	12488.8
57.3724	12358	0	0	0	0.04357	0	7.27521	0.03289	0	54.4093	0.14116	0.24404	20.7035	0.00273	0	0.83028	26.1965	27.771	0.62508	5.47553	20.5829	12.7071	530.221	80.9756	10901.3	795.543	544.912	13029.7
57.404	12935.5	0	0	0	0.0437	0	7.30473	0.03301	0	54.6516	0.14181	0.24518	20.8072	0.00275	0	0.83622	26.4207	28.0627	0.63338	5.56339	21.0999	12.9615	549.937	85.7292	11619.1	665.564	502.978	13601.9
57.4356	13608.9	0	0	0	0.04384	0	7.33426	0.03313	0	54.8955	0.14247	0.24635	20.9116	0.00276	0	0.84224	26.6483	28.3591	0.64184	5.6534	21.6366	13.2236	570.756	90.911	12309.4	563.659	465.852	14181
57.4672	14348	0	0	0	0.04404	0	7.36404	0.03329	0	55.1409	0.14312	0.24753	21.017	0.00278	0	0.8483	26.8784	28.6601	0.65047	5.74559	22.1941	13.4936	592.76	96.5739	12956.4	482.72	432.977	14743.9
57.4988	15087.1	0	0	0	0.04417	0	7.39389	0.03341	0	55.3881	0.14379	0.24871	21.1231	0.00279	0	0.85445	27.1118	28.966	0.65928	5.84006	22.7733	13.7721	616.039	102.779	13542.8	417.574	403.842	15267.2
57.5304	15729.8	0	0	0	0.04437	0	7.42407	0.03357	0	55.6367	0.14445	0.24988	21.23	0.0028	0	0.86065	27.348	29.2769	0.66828	5.93688	23.3755	14.0592	640.693	109.596	14051	364.464	377.984	15730.1
57.562	16193.7	0	0	0	0.04451	0	7.45431	0.03373	0	55.8869	0.14513	0.25106	21.3377	0.00282	0	0.86694	27.5874	29.5927	0.67744	6.03614	24.0019	14.3554	666.831	117.109	14463.7	320.653	354.99	16111.3
57.5936	16449.9	0	0	0	0.04471	0	7.48488	0.03385	0	56.1394	0.14582	0.25227	21.4463	0.00283	0	0.87328	27.8299	29.9135	0.68681	6.13788	24.6537	14.6609	694.57	125.415	14765.3	284.127	334.486	16394
57.6252	16520.5	0	0	0	0.04484	0	7.51545	0.03401	0	56.3935	0.1465	0.25349	21.5556	0.00286	0	0.87971	28.0756	30.2398	0.69637	6.24223	25.3325	14.9763	724.045	134.627	14943.7	253.382	316.146	16564.1
57.6568	16452.9	0	0	0	0.04504	0	7.54641	0.03413	0	56.6492	0.14719	0.2547	21.6654	0.00287	0	0.88619	28.3247	30.5713	0.70612	6.34926	26.0396	15.302	755.398	144.882	14991.1	227.279	299.682	16612.9
57.6884	16295.1	0	0	0	0.04524	0	7.57737	0.03429	0	56.9063	0.14787	0.25592	21.7766	0.00289	0	0.89275	28.577	30.9083	0.71609	6.45907	26.7767	15.6384	788.794	156.34	14905.6	204.943	284.84	16537
57.72	16077.5	0	0	0	0.04538	0	7.60866	0.03445	0	57.1656	0.14858	0.25717	21.8886	0.0029	0	0.89937	28.8328	31.2509	0.72627	6.57172	27.5456	15.9859	824.41	169.195	14690.8	185.694	271.404	16340.3
57.7516	15797.6	0	0	0	0.04558	0	7.64001	0.03457	0	57.4266	0.14928	0.25842	22.0013	0.00292	0	0.90609	29.0918	31.5992	0.73666	6.68738	28.348	16.3451	862.447	183.68	14355.9	168.997	259.183	16031.3
57.7832	15429	0	0	0	0.04571	0	7.67175	0.03473	0	57.6891	0.14998	0.25967	22.1149	0.00293	0	0.91287	29.3547	31.9533	0.74729	6.80611	29.1859	16.7165	903.13	200.08	13914.1	154.425	248.017	15623
57.8148	14961.3	0	0	0	0.04592	0	7.7035	0.03489	0	57.9531	0.1507	0.26093	22.2293	0.00295	0	0.91973	29.6208	32.3135	0.75814	6.92802	30.0615	17.1007	946.713	218.741	13381.6	141.638	237.765	15132.4
57.8464	14424.5	0	0	0	0.04612	0	7.73563	0.03505	0	58.2199	0.15142	0.26222	22.3446	0.00296	0	0.92667	29.8905	32.6798	0.76922	7.05325	30.9771	17.4982	993.481	240.095	12775.9	130.358	228.31	14576.7
57.878	13863.6	0	0	0	0.04625	0	7.76777	0.03517	0	58.4883	0.15214	0.26351	22.4612	0.00299	0	0.93368	30.1642	33.0523	0.78056	7.18188	31.935	17.9096	1043.76	264.684	12114.8	120.361	219.552	13974
57.9096	13294.6	0	0	0	0.04645	0	7.8003	0.03533	0	58.7583	0.15287	0.2648	22.578	0.003	0	0.94078	30.4415	33.4312	0.79214	7.31408	32.938	18.3357	1097.92	293.213	11415	111.46	211.404	13342.7
57.9412	12715	0	0	0	0.04665	0	7.83283	0.03549	0	59.0298	0.1536	0.26609	22.6962	0.00302	0	0.94795	30.7227	33.8167	0.80398	7.44995	33.989	18.7772	1156.39	326.636	10692	103.503	203.796	12698.7
57.9728	12128.4	0	0	0	0.04679	0	7.86575	0.03565	0	59.3041	0.15434	0.26742	22.815	0.00303	0	0.95521	31.0077	34.2088	0.8161	7.58964	35.091	19.2346	1219.67	366.322	9959.27	96.3611	196.666	12057.5
58.0044	11544.5	0	0	0	0.04699	0	7.89874	0.03581	0	59.58	0.15508	0.26871	22.9352	0.00304	0	0.96255	31.2968	34.6078	0.82849	7.73329	36.2474	19.709	1288.32	414.388	9228.69	89.9284	189.961	11433.5
58.036	10967.2	0	0	0	0.04719	0	7.93211	0.03597	0	59.8567	0.15584	0.27007	23.056	0.00306	0	0.96998	31.5899	35.0137	0.84115	7.88104	37.4618	20.201	1363.01	474.282	8510.2	84.1145	183.639	10840.3
58.0675	10414	0	0	0	0.04733	0	7.96549	0.03613	0	60.1364	0.1566	0.2714	23.1783	0.00309	0	0.97749	31.887	35.427	0.85412	8.03309	38.7382	20.7116	1444.5	551.794	7812.04	78.8429	177.662	10293.2
58.0991	9947.46	0	0	0	0.04753	0	7.99926	0.03629	0	60.4178	0.15736	0.27273	23.3008	0.0031	0	0.9851	32.1886	35.8475	0.86737	8.18956	40.0809	21.2417	1533.71	656.553	7140.91	74.0488	171.998	9808.46
58.1307	9654.12	0	0	0	0.04773	0	8.0331	0.03645	0	60.7023	0.15812	0.27409	23.4248	0.00312	0	0.99278	32.4941	36.2755	0.88095	8.35066	41.4945	21.7923	1631.69	803.954	6502.03	69.6764	166.62	9408.72
58.1623	9574	0	0	0	0.04793	0	8.06726	0.03661	0	60.9869	0.15889	0.2755	23.5494	0.00313	0	1.00055	32.8041	36.7112	0.89484	8.51656	42.984	22.3645	1739.64	1017.03	5899.33	65.6781	161.504	9121.36
58.1939	9662.56	0	0	0	0.04813	0	8.10148	0.03677	0	61.2745	0.15967	0.27687	23.6754	0.00316	0	1.00844	33.1189	37.1548	0.90907	8.68743	44.555	22.9593	1858.99	1327.27	5335.56	62.0125	156.63	8982.22
58.2255	9828.31	0	0	0	0.04827	0	8.13617	0.03693	0	61.5633	0.16045	0.27827	23.8021	0.00317	0	1.01641	33.4378	37.6065	0.92364	8.8635	46.2136	23.5782	1991.38	1773.03	4812.4	58.6439	151.98	9032.76
58.2571	9997.99	0	0	0	0.04847	0	8.17085	0.03709	0	61.8552	0.16124	0.27967	23.9302	0.00319	0	1.02446	33.7615	38.0664	0.93855	9.04498	47.9664	24.2222	2138.67	2394.11	4330.59	55.5412	147.538	9315.68
58.2887	10149	0	0	0	0.04867	0	8.20593	0.03725	0	62.1492	0.16204	0.28108	24.0589	0.0032	0	1.0326	34.0899	38.5349	0.95383	9.23208	49.8206	24.8929	2303.01	3221.95	3890.04	52.6773	143.29	9864.44
58.3203	10311.7	0	0	0	0.04887	0	8.241	0.03741	0	62.4461	0.16283	0.28248	24.189	0.00323	0	1.04088	34.4231	39.0119	0.96949	9.42505	51.7842	25.5916	2486.8	4266.19	3489.96	50.0284	139.225	10689.5
58.3519	10569.3	0	0	0	0.04907	0	8.2766	0.03757	0	62.743	0.16365	0.28392	24.3197	0.00324	0	1.04921	34.7613	39.4979	0.98553	9.62411	53.866	26.32	2692.75	5498.31	3128.94	47.5736	135.33	11764.8
58.3835	11042.7	0	0	0	0.04927	0	8.3122	0.03773	0	63.043	0.16446	0.28537	24.452	0.00326	0	1.05768	35.1042	39.9929	1.00197	9.82954	56.0755	27.0797	2923.85	6831.49	2805.15	45.2945	131.596	13003.6
58.4151	11837.7	0	0	0	0.04947	0	8.34819	0.03793	0	63.3451	0.16527	0.28685	24.5847	0.00328	0	1.06622	35.4524	40.4974	1.01884	10.0416	58.4235	27.8726	3183.37	8096.01	2516.36	43.1747	128.013	14237.6
58.4467	12967.3	0	0	0	0.04967	0	8.38418	0.03809	0	63.6501	0.16611	0.28829	24.719	0.0033	0	1.0749	35.8059	41.0115	1.03612	10.2606	60.9217	28.7006	3474.87	9031.08	2260.11	41.1997	124.574	15207.6
58.4783	14275.5	0	0	0	0.04988	0	8.42056	0.03825	0	63.956	0.16694	0.28977	24.8543	0.00331	0	1.08365	36.1646	41.5353	1.05385	10.4869	63.5832	29.5658	3802.1	9358.75	2033.76	39.3568	121.27	15636.4
58.5099	15417.4	0	0	0	0.05008	0	8.45695	0.03845	0	64.2649	0.16777	0.29129	24.991	0.00334	0	1.09254	36.5287	42.0693	1.07203	10.7207	66.4225	30.4704	4169.01	8960.59	1834.63	37.6345	118.094	15406.1
58.5415	15961.4	0	0	0	0.05028	0	8.49398	0.0386	0	64.5758	0.16862	0.29277	25.1283	0.00336	0	1.10151	36.8985	42.6136	1.09069	10.9624	69.4557	31.4169	4579.64	7978.72	1660.02	36.0224	115.04	14661.5
58.5731	15617.2	0	0	0	0.05048	0	8.53102	0.03877	0	64.8898	0.16947	0.29428	25.2671	0.00337	0	1.11062	37.2736	43.1684	1.10984	11.2124	72.7008	32.4079	5037.99	6696.55	1507.31	34.5115	112.101	13686.4
58.6047	14452.2	0	0	0	0.05068	0	8.56851	0.03896	0	65.2048	0.17032	0.2958	25.4068	0.0034	0	1.11981	37.6544	43.7341	1.1295	11.471	76.1781	33.4461	5547.85	5367.25	1373.99	33.0934	109.272	12735.4
58.6363	12899.8	0	0	0	0.05088	0	8.606	0.03912	0	65.5228	0.17119	0.29736	25.5478	0.00341	0	1.12915	38.0413	44.3111	1.14968	11.7386	79.9101	34.5347	6112.54	4151.21	1257.71	31.7607	106.548	11970.6
58.6679	11527.6	0	0	0	0.05108	0	8.64389	0.03932	0	65.8429	0.17206	0.29891	25.6899	0.00344	0	1.13858	38.4341	44.8995	1.17041	12.0157	83.9221	35.6768	6734.55	3128.26	1156.29	30.5067	103.923	11471.3
58.6995	10726.4	0	0	0	0.05129	0	8.68184	0.03948	0	66.166	0.17293	0.30047	25.8334	0.00345	0	1.14816	38.8332	45.4997	1.19169	12.3028	88.2429	36.876	7414.98	2322.2	1067.76	29.3253	101.392	11260.7
58.7311	10552.3	0	0	0	0.05149	0	8.72031	0.03968	0	66.4903	0.17382	0.30206	25.9779	0.00348	0	1.15782	39.2384	46.1118	1.21357	12.6002	92.9048	38.1362	8152.82	1720.5	990.329	28.2111	98.9514	11323.4
58.7627	10803.6	0	0	0	0.05169	0	8.75885	0.03984	0	66.8177	0.1747	0.30362	26.1237	0.0035	0	1.16763	39.6498	46.7365	1.23604	12.9085	97.9446	39.4615	8943.91	1290.3	922.423	27.1591	96.5968	11621.3
58.7943	11236.5	0	0	0	0.05189	0	8.79778	0.04004	0	67.1472	0.17559	0.30525	26.2706	0.00353	0	1.17756	40.0677	47.374	1.25915	13.2283	103.404	40.8565	9779.64	991.562	862.651	26.1647	94.3241	12104.3
58.8259	11727.2	0	0	0	0.05209	0	8.83671	0.0402	0	67.4798	0.1765	0.30685	26.419	0.00354	0	1.18762	40.4924	48.0244	1.28291	13.5601	109.331	42.326	10645.5	786.446	809.808	25.2238	92.1298	12718.3
58.8575	12269.9	0	0	0	0.05236	0	8.87609	0.0404	0	67.814	0.1774	0.30848	26.5685	0.00357	0	1.1978	40.9238	48.6884	1.30735	13.9045	115.779	43.8754	11519.5	644.286	762.855	24.3327	90.0101	13409.9
58.8891	12874.8	0	0	0	0.05256	0	8.91555	0.0406	0	68.1513	0.17833	0.31011	26.7193	0.00358	0	1.20812	41.362	49.3661	1.33248	14.2622	122.812	45.5105	12371.2	542.886	720.905	23.4878	87.9619	14126.2
58.9207	13509.3	0	0	0	0.05276	0	8.95565	0.04076	0	68.4907	0.17925	0.31178	26.8713	0.00361	0	1.21856	41.8075	50.0582	1.35834	14.6339	130.503	47.2378	13161.9	467.526	683.208	22.6862	85.982	14812.8
58.9522	14117.5	0	0	0	0.05296	0	8.99576	0.04096	0	68.8332	0.18018	0.31341	27.0247	0.00362	0	1.22915	42.2599	50.7647	1.38497	15.0203	138.934	49.0642	13846.5	409.049	649.131	21.9248	84.0675	15414.3
58.9838	14651.6	0	0	0	0.05317	0	9.03625	0.04116	0	69.1778	0.18112	0.31512	27.1793	0.00365	0	1.23988	42.7199	51.4863	1.41238	15.4221	148.204	50.9972	14378.2	361.963	618.146	21.201	82.2154	15878.6
59.0154	15059.6	0	0	0	0.05343	0	9.07675	0.04136	0	69.5256	0.18206	0.31679	27.3352	0.00367	0	1.25074	43.1874	52.2233	1.44061	15.8403	158.428	53.0454	14715.2	322.992	589.813	20.5125	80.4233	16160.4
59.047	15279.7	0	0	0	0.05363	0	9.1179	0.04156	0	69.8754	0.18303	0.3185	27.4927	0.0037	0	1.26175	43.6627	52.9762	1.4697	16.2756	169.738	55.2178	14828.4	290.12	563.766	19.8569	78.6885	16228
59.0786	15269.6	0	0	0	0.05384	0	9.15912	0.04176	0	70.2283	0.18399	0.32021	27.6516	0.00371	0	1.2729	44.1456	53.7456	1.49966	16.7292	182.295	57.5247	14707.8	262.029	539.703	19.2321	77.0086	16070.2
59.1102	15047.1	0	0	0	0.0541	0	9.20073	0.04192	0	70.5836	0.18495	0.32195	27.8115	0.00374	0	1.28421	44.6366	54.5317	1.53054	17.202	196.286	59.9772	14364	237.796	517.374	18.6364	75.3814	15696.1
59.1418	14676.1	0	0	0	0.05431	0	9.24234	0.04212	0	70.9421	0.18593	0.3237	27.973	0.00377	0	1.29566	45.136	55.3352	1.5624	17.695	211.935	62.5875	13826.8	216.737	496.57	18.0678	73.8047	15135.7
59.1734	14214.7	0	0	0	0.05451	0	9.2846	0.04232	0	71.3026	0.18691	0.32544	28.1359	0.00378	0	1.30725	45.6438	56.1564	1.59525	18.2095	229.514	65.3694	13138.1	198.323	477.118	17.5249	72.2764	14430
59.205	13690	0	0	0	0.05478	0	9.32692	0.04252	0	71.6661	0.18791	0.32722	28.3003	0.00381	0	1.31903	46.16	56.9961	1.62914	18.7468	249.349	68.3381	12344.8	182.132	458.876	17.006	70.7947	13625.4
59.2366	13121.5	0	0	0	0.05498	0	9.3697	0.04276	0	72.0323	0.18891	0.32901	28.4661	0.00384	0	1.33094	46.685	57.8547	1.66411	19.3081	271.838	71.5103	11491.7	167.824	441.721	16.5098	69.3577	12767
59.2682	12554.6	0	0	0	0.05525	0	9.41256	0.04296	0	72.4017	0.18992	0.33083	28.6333	0.00385	0	1.34305	47.219	58.7326	1.70023	19.895	297.47	74.905	10617.5	155.12	425.551	16.035	67.9635	11893.8
59.2998	12046.7	0	0	0	0.05545	0	9.4558	0.04316	0	72.7731	0.19094	0.33265	28.8021	0.00388	0	1.35528	47.7625	59.6307	1.73753	20.509	326.85	78.5433	9752.33	143.792	410.279	15.5803	66.6106	11036.1
59.3314	11605.4	0	0	0	0.05572	0	9.49949	0.04336	0	73.1476	0.19196	0.33447	28.9722	0.00391	0	1.36772	48.315	60.5497	1.77605	21.1518	360.732	82.4492	8917.82	133.65	395.83	15.1447	65.2974	10215.6
59.363	11150.5	0	0	0	0.05592	0	9.54326	0.04356	0	73.5258	0.19299	0.33633	29.1441	0.00394	0	1.3803	48.8773	61.4897	1.81587	21.8253	400.069	86.6496	8128.32	124.535	382.139	14.7271	64.0223	9447.63
59.3946	10564.9	0	0	0	0.05619	0	9.58748	0.04376	0	73.9071	0.19403	0.33819	29.3172	0.00395	0	1.39307	49.4495	62.4518	1.85704	22.5314	446.072	91.1758	7392.27	116.315	369.149	14.3265	62.7838	8742.36
59.4262	9801.58	0	0	0	0.05639	0	9.63196	0.044	0	74.2905	0.19508	0.34009	29.492	0.00398	0	1.40602	50.0315	63.4367	1.8996	23.2722	500.302	96.0638	6713.7	108.876	356.809	13.942	61.5806	8104.49
59.4578	8928.97	0	0	0	0.05666	0	9.67683	0.0442	0	74.677	0.19614	0.34199	29.6682	0.00401	0	1.41915	50.624	64.4448	1.94365	24.0501	564.804	101.356	6093.55	102.124	345.075	13.5728	60.4114	7537
59.4894	8084.85	0	0	0	0.05692	0	9.72184	0.0444	0	75.0661	0.19721	0.34389	29.8463	0.00403	0	1.43246	51.2272	65.4771	1.98924	24.8676	642.301	107.102	5530.66	95.9772	333.905	13.218	59.2748	7041.9
59.521	7384.73	0	0	0	0.05713	0	9.7673	0.04464	0	75.4584	0.19828	0.34582	30.0257	0.00405	0	1.44596	51.841	66.5342	2.03644	25.7274	736.501	113.363	5022.51	90.3656	323.263	12.8769	58.1699	6619.4
59.5526	6876.13	0	0	0	0.05739	0	9.81296	0.04484	0	75.8546	0.19937	0.34776	30.2066	0.00408	0	1.45965	52.4659	67.6172	2.08534	26.6324	852.575	120.213	4565.75	85.2294	313.116	12.5489	57.0954	6272.35
59.5842	6547.41	0	0	0	0.05766	0	9.85907	0.04508	0	76.2541	0.20046	0.34973	30.3898	0.00411	0	1.47353	53.1021	68.7267	2.136	27.586	997.889	127.745	4156.59	80.5165	303.433	12.2332	56.05	6003.47
59.6158	6363.15	0	0	0	0.05786	0	9.90538	0.04528	0	76.6559	0.20157	0.3517	30.5743	0.00413	0	1.48761	53.7499	69.8636	2.18852	28.5915	1183.07	136.074	3791.01	76.1821	294.187	11.9293	55.0329	5819.61
59.6474	6282.56	0	0	0	0.05813	0	9.95215	0.04552	0	77.0608	0.20268	0.35372	30.7602	0.00416	0	1.5019	54.4097	71.0289	2.24299	29.6529	1423.44	145.347	3464.98	72.1867	285.351	11.6365	54.043	5732.83
59.679	6253.87	0	0	0	0.0584	0	9.99918	0.04572	0	77.4697	0.20379	0.35573	30.9482	0.00419	0	1.51638	55.0816	72.2234	2.29951	30.7743	1740.66	155.753	3174.57	68.4961	276.903	11.3544	53.0794	5760.31
59.7106	6234.71	0	0	0	0.0586	0	10.0466	0.04596	0	77.8817	0.20492	0.35774	31.1376	0.00422	0	1.53109	55.7662	73.4482	2.35817	31.9604	2164.37	167.528	2916.01	65.0803	268.819	11.0824	52.1412	5928.2
59.7422	6242.16	0	0	0	0.05887	0	10.0943	0.0462	0	78.2965	0.20607	0.35979	31.3289	0.00425	0	1.54601	56.4631	74.7042	2.41909	33.2162	2732.92	180.977	2685.77	61.9126	261.079	10.8201	51.2275	6271.35
59.7738	6381.31	0	0	0	0.05914	0	10.1424	0.04644	0	78.7143	0.20721	0.36184	31.5225	0.00428	0	1.56116	57.1735	75.9927	2.48239	34.5473	3491.23	196.48	2480.57	58.9699	253.665	10.5669	50.3374	6832.51
59.8054	6794.2	0	0	0	0.05941	0	10.1908	0.04664	0	79.1362	0.20838	0.36392	31.7171	0.0043	0	1.57652	57.8975	77.3145	2.54818	35.9597	4479.72	214.512	2297.45	56.2312	246.557	10.3225	49.4702	7649.16
59.8369	7560.69	0	0	0	0.05968	0	10.2396	0.04688	0	79.5613	0.20954	0.36605	31.9139	0.00433	0	1.59211	58.6349	78.6712	2.61662	37.4603	5699.14	235.657	2133.69	53.6783	239.741	10.0865	48.6249	8719.34
59.8685	8608.53	0	0	0	0.05994	0	10.2886	0.04712	0	79.9897	0.21073	0.36814	32.1122	0.00436	0	1.60793	59.3864	80.0635	2.68782	39.0564	7029.72	260.62	1986.91	51.2948	233.2	9.85853	47.8011	9922.44
59.9001	9674.86	0	0	0	0.06021	0	10.3381	0.04736	0	80.4214	0.21191	0.3703	32.3128	0.00439	0	1.62398	60.1528	81.493	2.76194	40.7564	8131.49	290.234	1854.97	49.066	226.92	9.63817	46.9979	10916.7
59.9317	10347	0	0	0	0.06048	0	10.3879	0.0476	0	80.8571	0.21311	0.37246	32.5148	0.00442	0	1.64029	60.9336	82.9609	2.83915	42.5693	8519.99	325.466	1736.01	46.979	220.888	9.42509	46.2146	11216.5
59.9633	10240.8	0	0	0	0.06075	0	10.4381	0.04784	0	81.2958	0.21432	0.37463	32.7193	0.00444	0	1.65683	61.7301	84.4688	2.91962	44.5055	7975.75	367.403	1628.39	45.022	215.09	9.21901	45.4507	10602.5
59.9949	9253.82	0	0	0	0.06102	0	10.4886	0.04808	0	81.7389	0.21554	0.37683	32.9253	0.00447	0	1.67363	62.5419	86.0179	3.00353	46.5763	6798.27	417.235	1530.72	43.1843	209.515	9.01961	44.7053	9373.7
60.0265	7692.43	0	0	0	0.06129	0	10.5396	0.04832	0	82.185	0.21676	0.37903	33.1336	0.0045	0	1.69068	63.37	87.6097	3.09106	48.7944	5469.19	476.221	1441.77	41.4566	204.151	8.82661	43.9781	8011.17
60.0581	6094.32	0	0	0	0.06156	0	10.5908	0.04856	0	82.6352	0.21799	0.38127	33.3434	0.00453	0	1.70801	64.2144	89.2459	3.18246	51.1741	4286.56	545.638	1360.51	39.8303	198.989	8.63972	43.2684	6814.45
60.0897	4884.57	0	0	0	0.06182	0	10.6424	0.0488	0	83.0884	0.21925	0.38351	33.5555	0.00457	0	1.72558	65.0759	90.9281	3.27792	53.7312	3340.74	626.712	1286.03	38.2975	194.018	8.45871	42.5757	5873.09
60.1213	4167.88	0	0	0	0.06209	0	10.6945	0.04908	0	83.5463	0.22051	0.38578	33.7693	0.0046	0	1.74343	65.9547	92.6582	3.37772	56.4839	2619.41	720.542	1217.56	36.8514	189.23	8.28332	41.8993	5176.11
60.1529	3810.4	0	0	0	0.06236	0	10.747	0.04932	0	84.0073	0.22179	0.38806	33.9855	0.00463	0	1.76157	66.8513	94.4377	3.48209	59.4526	2079.73	827.997	1154.45	35.4855	184.614	8.11333	41.2388	4679.97
60.1845	3638.9	0	0	0	0.06263	0	10.7997	0.04956	0	84.4723	0.22308	0.39038	34.2037	0.00466	0	1.77999	67.7664	96.2688	3.59131	62.6601	1677.49	949.612	1096.12	34.1939	180.164	7.9485	40.5937	4341
60.2161	3546.41	0	0	0	0.0629	0	10.8528	0.04984	0	84.9405	0.22437	0.39273	34.4241	0.0047	0	1.79871	68.7001	98.1535	3.70572	66.1328	1375.84	1085.46	1042.09	32.9714	175.872	7.78866	39.9636	4122.08
60.2477	3474.83	0	0	0	0.06323	0	10.9063	0.05008	0	85.414	0.22567	0.39508	34.6465	0.00473	0	1.81771	69.6532	100.093	3.82561	69.9005	1146.66	1235	991.928	31.8132	171.73	7.63358	39.348	3993.69
60.2793	3393.72	0	0	0	0.0635	0	10.9603	0.05032	0	85.8906	0.22698	0.39743	34.8712	0.00476	0	1.83702	70.6264	102.091	3.95135	73.9973	969.526	1396.92	945.268	30.7149	167.731	7.48308	38.7463	3934.44
60.3109	3310.37	0	0	0	0.06377	0	11.0148	0.0506	0	86.3714	0.22831	0.39986	35.0979	0.0048	0	1.85663	71.6197	104.149	4.08333	78.4624	830.074	1568.87	901.782	29.6723	163.869	7.337	38.1584	3926.78
60.3425	3271.29	0	0	0	0.06404	0	11.0696	0.05088	0	86.8553	0.22966	0.40225	35.3269	0.00483	0	1.87658	72.6344	106.27	4.22194	83.341	718.35	1747.23	861.188	28.6818	160.137	7.19515	37.5836	3957.25
60.3741	3321.96	0	0	0	0.06437	0	11.1248	0.05112	0	87.3435	0.23101	0.40472	35.5581	0.00485	0	1.89683	73.6706	108.455	4.36767	88.6852	627.445	1926.78	823.231	27.74	156.531	7.05735	37.0217	4013.09
60.4057	3476.3	0	0	0	0.06464	0	11.1804	0.0514	0	87.8367	0.23238	0.40719	35.7915	0.0049	0	1.91742	74.7289	110.708	4.52096	94.5558	552.493	2100.43	787.689	26.8438	153.044	6.92349	36.4722	4082.69
60.4373	3715.33	0	0	0	0.06498	0	11.2363	0.05168	0	88.334	0.23375	0.40965	36.0274	0.00493	0	1.93834	75.8101	113.032	4.68238	101.023	489.991	2259.19	754.362	25.9902	149.672	6.79339	35.9347	4152.96
60.4689	3999.75	0	0	0	0.06525	0	11.2929	0.05192	0	88.8362	0.23514	0.41216	36.2657	0.00497	0	1.95962	76.9149	115.429	4.85253	108.171	437.355	2392.64	723.071	25.1767	146.408	6.66694	35.4091	4210.4
60.5005	4271.84	0	0	0	0.06552	0	11.3496	0.0522	0	89.3412	0.23654	0.4147	36.5064	0.005	0	1.98122	78.0438	117.902	5.03203	116.097	392.639	2490.07	693.655	24.4007	143.25	6.54396	34.8947	4242.63
60.5321	4466.03	0	0	0	0.06585	0	11.4071	0.05248	0	89.8512	0.23795	0.41724	36.7493	0.00504	0	2.00322	79.1977	120.456	5.22165	124.915	354.35	2542.41	665.969	23.6599	140.192	6.42436	34.3916	4238.79
60.5637	4533.24	0	0	0	0.06612	0	11.4648	0.05276	0	90.3653	0.23937	0.41983	36.9947	0.00507	0	2.02555	80.3772	123.092	5.42221	134.765	321.33	2544.28	639.881	22.9523	137.23	6.30801	33.8991	4191.94
60.5953	4468.75	0	0	0	0.06646	0	11.523	0.05304	0	90.8845	0.24082	0.42244	37.2423	0.00511	0	2.04828	81.5833	125.816	5.63468	145.811	292.666	2495.49	615.272	22.276	134.361	6.19479	33.4172	4101.33
60.6269	4310.89	0	0	0	0.06679	0	11.5816	0.05332	0	91.4075	0.24228	0.42506	37.4927	0.00514	0	2.07138	82.8164	128.63	5.86025	158.251	267.632	2401.05	592.035	21.6291	131.579	6.08458	32.9453	3971.08
60.6585	4103.16	0	0	0	0.06706	0	11.6406	0.0536	0	91.9356	0.24374	0.42772	37.7454	0.00518	0	2.09489	84.0777	131.539	6.10036	172.326	245.647	2269.86	570.07	21.0099	128.883	5.9773	32.4833	3810.42
60.6901	3869.26	0	0	0	0.06739	0	11.7002	0.05388	0	92.4677	0.24522	0.43038	38.001	0.00522	0	2.11877	85.3679	134.547	6.35688	188.33	226.24	2112.57	549.288	20.4168	126.268	5.87282	32.031	3629.12
60.7216	3635.37	0	0	0	0.06773	0	11.7602	0.0542	0	93.005	0.24671	0.43311	38.2591	0.00525	0	2.1431	86.6875	137.659	6.63223	206.625	209.025	1939.67	529.607	19.8486	123.732	5.77106	31.588	3438.47
60.7532	3452.02	0	0	0	0.068	0	11.8205	0.05448	0	93.5464	0.24821	0.4358	38.5193	0.00529	0	2.16783	88.0381	140.879	6.92981	227.659	193.688	1760.28	510.95	19.3036	121.271	5.67191	31.154	3247.23
60.7848	3362.24	0	0	0	0.06833	0	11.8815	0.05476	0	94.0931	0.24973	0.43857	38.7829	0.00534	0	2.193	89.4203	144.212	7.2543	251.992	179.968	1581.63	493.25	18.7808	118.882	5.57532	30.729	3063.23
60.8164	3337.86	0	0	0	0.06867	0	11.9429	0.05508	0	94.6437	0.25126	0.44134	39.0488	0.00538	0	2.2186	90.835	147.664	7.61239	280.33	167.645	1409.08	476.442	18.2789	116.562	5.48115	30.3125	2892.08
60.848	3273.69	0	0	0	0.06901	0	12.0048	0.05536	0	95.1995	0.25282	0.44415	39.3179	0.00541	0	2.24465	92.2836	151.24	8.01378	313.573	156.538	1246.34	460.469	17.7969	114.31	5.38935	29.9044	2738.12
60.8796	3066.88	0	0	0	0.06927	0	12.067	0.05568	0	95.7609	0.25439	0.447	39.5892	0.00545	0	2.27116	93.7667	154.947	8.47241	352.873	146.493	1095.84	445.276	17.3336	112.121	5.29983	29.5045	2604.85
60.9112	2700.36	0	0	0	0.06961	0	12.13	0.05596	0	96.3274	0.25596	0.44984	39.8637	0.00549	0	2.29817	95.2857	158.79	9.00856	399.728	137.38	958.977	430.815	16.8882	109.995	5.21253	29.1125	2495.41
60.9428	2266.88	0	0	0	0.06995	0	12.1932	0.05628	0	96.8979	0.25755	0.45273	40.1407	0.00553	0	2.32563	96.8417	162.777	9.65138	456.097	129.086	836.326	417.039	16.4597	107.928	5.12737	28.7282	2411.34
60.9744	1905.68	0	0	0	0.07028	0	12.2571	0.0566	0	97.4736	0.25914	0.45565	40.421	0.00558	0	2.3536	98.4359	166.914	10.4426	524.57	121.518	727.857	403.907	16.0473	105.918	5.04427	28.3514	2355.55
61.006	1713.89	0	0	0	0.07062	0	12.3215	0.05688	0	98.0545	0.26077	0.45861	40.7039	0.00562	0	2.38206	100.069	171.21	11.4413	608.596	114.594	633.066	391.379	15.6502	103.964	4.96318	27.982	2330.83
61.0376	1707.59	0	0	0	0.07095	0	12.3863	0.0572	0	98.6406	0.26241	0.46157	40.99	0.00566	0	2.41107	101.744	175.671	12.7303	712.797	108.242	551.102	379.42	15.2676	102.063	4.88403	27.6198	2341.06
61.0692	1843.07	0	0	0	0.07129	0	12.4518	0.05752	0	99.2328	0.26406	0.46457	41.279	0.0057	0	2.4406	103.461	180.308	14.4242	843.37	102.402	480.881	367.994	14.8989	100.213	4.80675	27.2645	2390.9
61.1008	2050.83	0	0	0	0.07162	0	12.5174	0.05784	0	99.8302	0.26572	0.46761	41.5712	0.00575	0	2.47068	105.22	185.129	16.6795	1008.56	97.0209	421.182	357.073	14.5433	98.4135	4.73129	26.916	2487.9
61.1324	2249.46	0	0	0	0.07203	0	12.5836	0.05816	0	100.432	0.26741	0.47064	41.8666	0.00579	0	2.5013	107.025	190.143	19.7067	1219.07	92.0511	370.73	346.627	14.2004	96.6613	4.65759	26.574	2641.41
61.164	2378.04	0	0	0	0.07236	0	12.6507	0.05848	0	101.04	0.26911	0.47375	42.1647	0.00583	0	2.53251	108.877	195.362	23.7851	1487.9	87.4523	328.262	336.628	13.8694	94.9554	4.58561	26.2386	2863.44
61.1956	2449.54	0	0	0	0.0727	0	12.7181	0.0588	0	101.653	0.27083	0.47687	42.4666	0.00589	0	2.5643	110.777	200.795	29.2788	1828.57	83.1885	292.583	327.051	13.5498	93.2939	4.51529	25.9095	3166.43
61.2272	2566.42	0	0	0	0.07303	0	12.7863	0.05915	0	102.273	0.27257	0.48002	42.7713	0.00593	0	2.59669	112.726	206.456	36.6555	2248.88	79.2282	262.596	317.875	13.2411	91.6754	4.44656	25.5865	3557.71
61.2588	2856.01	0	0	0	0.07337	0	12.8546	0.05947	0	102.897	0.27431	0.4832	43.0795	0.00597	0	2.6297	114.727	212.357	46.5049	2736.32	75.5432	237.326	309.076	12.9429	90.0986	4.37937	25.2694	4024.15
61.2904	3350.13	0	0	0	0.07377	0	12.9238	0.05979	0	103.528	0.27608	0.48643	43.3906	0.00601	0	2.66335	116.782	218.511	59.5578	3233.85	72.1086	215.93	300.635	12.6546	88.5618	4.31373	24.9582	4508.9
61.322	3906.46	0	0	0	0.07411	0	12.9933	0.06015	0	104.164	0.27786	0.48966	43.7059	0.00607	0	2.69765	118.892	224.933	76.7022	3623.45	68.9025	197.693	292.532	12.3758	87.0638	4.24954	24.6527	4893.79
61.3536	4266.1	0	0	0	0.07451	0	13.0637	0.06047	0	104.806	0.27965	0.49296	44.024	0.00611	0	2.7326	121.059	231.638	98.9956	3763.67	65.9049	182.025	284.751	12.1062	85.6036	4.18676	24.3527	5038.05
61.3852	4223	0	0	0	0.07484	0	13.1344	0.06083	0	105.454	0.28148	0.49626	44.3462	0.00616	0	2.76824	123.285	238.644	127.67	3592.13	63.0984	168.441	277.273	11.8452	84.1794	4.12535	24.0582	4879.67
61.4168	3779.23	0	0	0	0.07518	0	13.2058	0.06119	0	106.107	0.28331	0.4996	44.6711	0.00621	0	2.80459	125.573	245.967	164.128	3184.15	60.4669	156.556	270.084	11.5926	82.7903	4.06532	23.769	4495.38
61.4484	3140.66	0	0	0	0.07558	0	13.2777	0.06151	0	106.768	0.28516	0.50298	45.0005	0.00626	0	2.84165	127.924	253.628	209.921	2683.01	57.9962	146.06	263.169	11.348	81.4353	4.00657	23.4849	4029.28
61.48	2563.18	0	0	0	0.07599	0	13.3503	0.06187	0	107.434	0.28703	0.50639	45.3326	0.00631	0	2.87946	130.342	261.648	266.722	2200.83	55.6736	136.711	256.515	11.111	80.1132	3.94909	23.2059	3595.41
61.5116	2198.07	0	0	0	0.07632	0	13.4233	0.06223	0	108.107	0.28893	0.50985	45.6686	0.00637	0	2.91802	132.829	270.048	336.264	1788.82	53.4875	128.319	250.108	10.8814	78.8228	3.89282	22.9318	3246.31
61.5432	2056.56	0	0	0	0.07672	0	13.4971	0.06259	0	108.786	0.29084	0.51334	46.0091	0.00641	0	2.95736	135.386	278.852	420.275	1456.28	51.4274	120.734	243.936	10.6588	77.5631	3.83775	22.6625	2992.74
61.5748	2073.43	0	0	0	0.07713	0	13.5713	0.06295	0	109.471	0.29276	0.51687	46.3524	0.00647	0	2.99751	138.018	288.088	520.377	1194.27	49.4839	113.838	237.99	10.443	76.3334	3.78384	22.3979	2827.22
61.6063	2173.79	0	0	0	0.07746	0	13.6464	0.06331	0	110.163	0.2947	0.5204	46.7004	0.00652	0	3.03847	140.726	297.784	637.981	989.139	47.6482	107.537	232.256	10.2336	75.1325	3.73108	22.138	2737.8
61.6379	2298.93	0	0	0	0.07787	0	13.7219	0.06367	0	110.861	0.29668	0.524	47.0517	0.00657	0	3.08027	143.515	307.971	774.158	828.072	45.9126	101.756	226.726	10.0305	73.9598	3.67939	21.8825	2712.53
61.6695	2411.19	0	0	0	0.07827	0	13.7983	0.06407	0	111.566	0.29866	0.52765	47.4077	0.00662	0	3.12296	146.386	318.683	929.504	700.642	44.27	96.4329	221.39	9.83337	72.814	3.62877	21.6313	2741.24
61.7011	2512.59	0	0	0	0.07867	0	13.875	0.06443	0	112.278	0.30068	0.53133	47.767	0.00668	0	3.16653	149.343	329.959	1104	598.84	42.7139	91.5172	216.239	9.64199	71.6945	3.5792	21.3845	2816.09
61.7327	2652.65	0	0	0	0.07907	0	13.9525	0.06483	0	112.996	0.30269	0.53501	48.1308	0.00674	0	3.21101	152.39	341.838	1296.91	516.656	41.2382	86.9661	211.265	9.45615	70.6007	3.53063	21.1419	2930.52
61.7643	2883.25	0	0	0	0.07948	0	14.0305	0.06519	0	113.722	0.30474	0.53877	48.4984	0.00679	0	3.25645	155.53	354.369	1506.64	449.611	39.8376	82.7431	206.46	9.27561	69.5316	3.48304	20.9033	3078.13
61.7959	3200.71	0	0	0	0.07988	0	14.1093	0.06559	0	114.454	0.30682	0.54256	48.8706	0.00685	0	3.30284	158.768	367.603	1730.71	394.359	38.507	78.8169	201.816	9.10019	68.4865	3.43641	20.6688	3253.14
61.8275	3536.59	0	0	0	0.08028	0	14.1887	0.06595	0	115.194	0.3089	0.54639	49.247	0.00691	0	3.35025	162.106	381.599	1965.69	348.387	37.2419	75.16	197.326	8.92969	67.4647	3.3907	20.4381	3450.05
61.8591	3813.63	0	0	0	0.08068	0	14.269	0.06635	0	115.94	0.31101	0.55023	49.628	0.00696	0	3.39867	165.551	396.426	2207.25	309.792	36.0381	71.7485	192.983	8.76393	66.4655	3.34591	20.2114	3662.16
61.8907	4006.75	0	0	0	0.08109	0	14.3497	0.06675	0	116.695	0.31314	0.55414	50.013	0.00702	0	3.44815	169.104	412.161	2450.25	277.118	34.8916	68.5608	188.782	8.60278	65.4883	3.30199	19.9883	3883.12
61.9223	4147.75	0	0	0	0.08149	0	14.4312	0.06715	0	117.456	0.3153	0.55812	50.4026	0.00708	0	3.49873	172.772	428.895	2688.86	249.242	33.7989	65.578	184.716	8.44601	64.5324	3.25894	19.7689	4105.98
61.9539	4267.95	0	0	0	0.08189	0	14.5134	0.06755	0	118.225	0.31747	0.5621	50.7968	0.00715	0	3.55041	176.56	446.737	2916.75	225.289	32.7567	62.7831	180.779	8.29347	63.5972	3.21671	19.5531	4323.93
61.9855	4362.92	0	0	0	0.08236	0	14.5963	0.06795	0	119.001	0.31967	0.56613	51.1956	0.0072	0	3.60326	180.472	465.815	3127.38	204.569	31.7618	60.1608	176.966	8.14504	62.6822	3.17532	19.3408	4529.37
62.0171	4427.47	0	0	0	0.08277	0	14.6799	0.06839	0	119.786	0.32189	0.57019	51.5993	0.00726	0	3.65729	184.514	486.28	3314.24	186.536	30.8116	57.6973	173.272	8.00054	61.7867	3.13469	19.1319	4715.71
62.0487	4494.81	0	0	0	0.08317	0	14.7643	0.06879	0	120.577	0.32414	0.57432	52.0075	0.00733	0	3.71255	188.692	508.317	3471.2	170.752	29.9033	55.3803	169.692	7.85985	60.9101	3.09485	18.9264	4876.25
62.0803	4609.86	0	0	0	0.08364	0	14.8493	0.06919	0	121.376	0.32642	0.5785	52.4209	0.00739	0	3.76906	193.011	532.15	3592.83	156.863	29.0346	53.1984	166.221	7.72286	60.052	3.05578	18.7242	5005.91
62.1119	4775.9	0	0	0	0.08404	0	14.9351	0.06963	0	122.185	0.32871	0.58271	52.8389	0.00746	0	3.82688	197.479	558.048	3674.74	144.581	28.2031	51.1416	162.855	7.58939	59.2119	3.01743	18.5252	5099.8
62.1435	4945.47	0	0	0	0.08451	0	15.0216	0.07007	0	123	0.33102	0.58696	53.2625	0.00751	0	3.88602	202.102	586.34	3713.89	133.67	27.4068	49.2005	159.59	7.45936	58.3894	2.97978	18.3293	5155.01
62.1751	5065.16	0	0	0	0.08491	0	15.109	0.07047	0	123.825	0.33337	0.59129	53.6907	0.00758	0	3.94656	206.886	617.423	3708.77	123.937	26.6437	47.3667	156.422	7.33266	57.5837	2.94286	18.1365	5170.61
62.2067	5109.75	0	0	0	0.08538	0	15.197	0.07091	0	124.656	0.33574	0.59562	54.1236	0.00766	0	4.00852	211.841	651.779	3659.59	115.219	25.912	45.6325	153.346	7.20915	56.7944	2.90662	17.9467	5146.71
62.2383	5075.34	0	0	0	0.08585	0	15.2857	0.07135	0	125.498	0.33812	0.60002	54.5628	0.00773	0	4.07194	216.973	689.987	3568.21	107.38	25.21	43.9908	150.361	7.08872	56.0214	2.87104	17.7599	5085.99
62.2699	4955.32	0	0	0	0.08626	0	15.3753	0.07179	0	126.346	0.34055	0.6045	55.0065	0.00778	0	4.13689	222.292	732.744	3438.01	100.309	24.5361	42.4354	147.461	6.97129	55.2638	2.83611	17.576	4992.15
62.3015	4722.67	0	0	0	0.08673	0	15.4657	0.07223	0	127.204	0.34299	0.60898	55.4564	0.00785	0	4.2034	227.805	780.877	3273.66	93.9081	23.8889	40.9603	144.644	6.85674	54.5217	2.8018	17.3949	4870.37
62.3331	4362.53	0	0	0	0.0872	0	15.5569	0.07267	0	128.071	0.34545	0.61353	55.9111	0.00792	0	4.27152	233.523	835.363	3080.76	88.0964	23.2669	39.5601	141.907	6.74499	53.7942	2.76812	17.2167	4727.62
62.3647	3928.99	0	0	0	0.08767	0	15.649	0.07315	0	128.947	0.34794	0.61816	56.3721	0.00799	0	4.34132	239.457	897.348	2865.58	82.8041	22.6689	38.23	139.246	6.63596	53.0812	2.73504	17.0411	4570.8
62.3963	3550.81	0	0	0	0.08814	0	15.7418	0.07359	0	129.831	0.35048	0.62279	56.838	0.00807	0	4.41283	245.616	968.16	2634.64	77.9716	22.0936	36.9652	136.659	6.52958	52.3822	2.70253	16.8681	4408.17
62.4279	3352.52	0	0	0	0.08861	0	15.8354	0.07407	0	130.725	0.35303	0.6275	57.3103	0.00815	0	4.48612	252.012	1049.32	2394.47	73.5474	21.5399	35.7617	134.144	6.42571	51.6969	2.67063	16.6978	4247.54
62.4594	3369.83	0	0	0	0.08907	0	15.9299	0.07451	0	131.627	0.3556	0.63228	57.7882	0.00822	0	4.56125	258.657	1142.57	2151.31	69.4872	21.0068	34.6156	131.697	6.32427	51.0248	2.63928	16.5301	4096.62
62.491	3537.89	0	0	0	0.08954	0	16.0252	0.07499	0	132.54	0.35821	0.6371	58.2725	0.00829	0	4.63829	265.565	1249.82	1910.83	65.7523	20.4932	33.5233	129.316	6.22525	50.366	2.60848	16.3649	3963.21
62.5226	3749.83	0	0	0	0.09001	0	16.1215	0.07547	0	133.461	0.36085	0.64196	58.7624	0.00838	0	4.71728	272.749	1373.23	1678.01	62.3089	19.9981	32.4815	126.999	6.12852	49.7196	2.5782	16.202	3854.37
62.5542	3910.78	0	0	0	0.09048	0	16.2185	0.07595	0	134.392	0.36351	0.64689	59.2587	0.00845	0	4.79832	280.224	1515.11	1456.97	59.1278	19.5209	31.4872	124.743	6.03403	49.0856	2.54847	16.0417	3776.33
62.5858	3962.38	0	0	0	0.09102	0	16.3165	0.07643	0	135.333	0.36621	0.65186	59.7614	0.00853	0	4.88146	288.007	1677.94	1250.93	56.1831	19.0604	30.5376	122.547	5.9417	48.4636	2.51923	15.8837	3735.24
62.6174	3890.14	0	0	0	0.09149	0	16.4153	0.07691	0	136.285	0.36893	0.65691	60.2706	0.0086	0	4.96677	296.114	1864.33	1062.15	53.4519	18.6161	29.63	120.408	5.8515	47.8533	2.4905	15.7281	3735.46
62.649	3735.44	0	0	0	0.09196	0	16.515	0.07743	0	137.246	0.37169	0.66199	60.7861	0.00869	0	5.05433	304.564	2076.95	892.021	50.9144	18.1871	28.762	118.325	5.76331	47.2546	2.46225	15.5746	3781.24
62.6806	3599.24	0	0	0	0.0925	0	16.6155	0.07791	0	138.217	0.37448	0.66716	61.308	0.00877	0	5.14424	313.378	2318.46	741.111	48.5525	17.7727	27.9314	116.295	5.67708	46.6667	2.4345	15.4235	3876.08
62.7122	3610.21	0	0	0	0.09297	0	16.7172	0.07843	0	139.199	0.37731	0.67239	61.8373	0.00886	0	5.23656	322.578	2591.48	609.283	46.3507	17.3724	27.136	114.316	5.59281	46.09	2.4072	15.2745	4021.91
62.7438	3869.42	0	0	0	0.09351	0	16.8197	0.07891	0	140.191	0.38016	0.67767	62.373	0.00894	0	5.33137	332.186	2898.43	495.817	44.2947	16.9854	26.3739	112.388	5.51038	45.5238	2.38035	15.1276	4220.66
62.7754	4394.37	0	0	0	0.09404	0	16.9232	0.07943	0	141.194	0.38304	0.68302	62.9161	0.00903	0	5.4288	342.231	3241.44	399.555	42.372	16.6112	25.6433	110.507	5.42976	44.9679	2.35396	14.9828	4473.57
62.807	5104.79	0	0	0	0.09451	0	17.0274	0.07995	0	142.207	0.38595	0.68841	63.4656	0.00911	0	5.5289	352.741	3622.28	319.026	40.5714	16.2492	24.9425	108.674	5.35092	44.4221	2.328	14.8402	4780.51
62.8386	5855.57	0	0	0	0.09505	0	17.1329	0.08046	0	143.232	0.38891	0.69387	64.0225	0.0092	0	5.6318	363.748	4042.19	252.572	38.8829	15.8989	24.2699	106.885	5.27376	43.8862	2.30245	14.6996	5141.53
62.8702	6509.4	0	0	0	0.09559	0	17.2392	0.08099	0	144.266	0.39188	0.69941	64.5876	0.00928	0	5.7376	375.289	4501.77	198.459	37.2972	15.5598	23.624	105.141	5.19827	43.3599	2.27735	14.5609	5555.45
62.9018	7005.46	0	0	0	0.09612	0	17.3464	0.08154	0	145.314	0.3949	0.70503	65.1592	0.00938	0	5.84639	387.405	5000.87	154.96	35.8063	15.2314	23.0033	103.438	5.12438	42.8429	2.25265	14.4241	6020.05
62.9334	7364.23	0	0	0	0.09666	0	17.455	0.08206	0	146.371	0.39795	0.71069	65.739	0.00947	0	5.95831	400.141	5538.42	120.428	34.4028	14.9133	22.4068	101.776	5.05203	42.3352	2.22834	14.2893	6533.09
62.965	7643.43	0	0	0	0.0972	0	17.5641	0.08262	0	147.442	0.40104	0.71645	66.3262	0.00957	0	6.07347	413.552	6112.33	93.3411	33.08	14.6051	21.833	100.154	4.98125	41.8364	2.20442	14.1563	7090.61
62.9966	7901.89	0	0	0	0.09773	0	17.6747	0.08314	0	148.522	0.40416	0.72226	66.9215	0.00966	0	6.192	427.698	6719.36	72.3366	31.8318	14.3064	21.2808	98.5707	4.91189	41.3464	2.18089	14.0252	7688.26
63.0282	8184.49	0	0	0	0.09827	0	17.7859	0.0837	0	149.617	0.40732	0.72814	67.5248	0.00975	0	6.31402	442.648	7354.94	56.2223	30.6528	14.0166	20.7493	97.0243	4.844	40.8648	2.15772	13.896	8320.36
63.0598	8518.08	0	0	0	0.09881	0	17.8985	0.08426	0	150.721	0.41052	0.7341	68.1363	0.00985	0	6.43968	458.483	8013.06	43.9802	29.5379	13.7356	20.2373	95.5137	4.77751	40.3916	2.13495	13.7685	8979.84
63.0914	8920.59	0	0	0	0.09941	0	18.012	0.08486	0	151.839	0.41376	0.7401	68.7562	0.00995	0	6.56912	475.297	8686.08	34.7598	28.4826	13.463	19.744	94.0382	4.71237	39.9267	2.11251	13.6427	9658.54
63.123	9431.26	0	0	0	0.09995	0	18.1268	0.08542	0	152.97	0.41703	0.74621	69.3842	0.01005	0	6.7025	493.201	9364.59	27.8646	27.4828	13.1984	19.2684	92.5967	4.64856	39.4697	2.09044	13.5187	10346.3
63.1546	10105.3	0	0	0	0.10055	0	18.2424	0.08598	0	154.113	0.42036	0.7524	70.0212	0.01016	0	6.83998	512.322	10037.3	22.7344	26.5345	12.9415	18.8098	91.1876	4.58604	39.0203	2.06868	13.3962	11031.3
63.1862	10954.7	0	0	0	0.10109	0	18.3594	0.08658	0	155.269	0.42371	0.75866	70.6664	0.01026	0	6.98173	532.809	10690.7	18.9272	25.6344	12.692	18.3672	89.8108	4.52478	38.5788	2.0473	13.2756	11699.9
63.2178	11892.2	0	0	0	0.10169	0	18.4773	0.08718	0	156.437	0.42709	0.76499	71.3209	0.01036	0	7.12792	554.839	11309.6	16.0999	24.7792	12.4497	17.94	88.4647	4.46473	38.1445	2.02623	13.1565	12336.6
63.2494	12753.9	0	0	0	0.10223	0	18.5965	0.08774	0	157.62	0.43053	0.77141	71.9854	0.01047	0	7.27873	578.615	11877.1	13.9905	23.9661	12.2143	17.5275	87.1484	4.40587	37.7176	2.00548	13.039	12924.6
63.281	13387.1	0	0	0	0.10284	0	18.7166	0.08834	0	158.815	0.43401	0.7779	72.6581	0.01058	0	7.43438	604.376	12375.1	12.402	23.1922	11.9854	17.129	85.8615	4.34817	37.2978	1.98506	12.9231	13445.5
63.3126	13720.5	0	0	0	0.10344	0	18.8381	0.08898	0	160.024	0.43752	0.78446	73.341	0.01068	0	7.59506	632.399	12785.6	11.1888	22.4551	11.763	16.7439	84.6025	4.29157	36.885	1.96495	12.8086	13881.7
63.3441	13787.8	0	0	0	0.10404	0	18.9607	0.08958	0	161.247	0.44109	0.79111	74.0329	0.0108	0	7.761	663.007	13092.1	10.2443	21.7526	11.5466	16.3716	83.371	4.2361	36.4789	1.94511	12.6958	14217.1
63.3757	13697.7	0	0	0	0.10465	0	19.0846	0.09022	0	162.484	0.4447	0.79786	74.7349	0.01091	0	7.93244	696.571	13281	9.49186	21.0825	11.3362	16.0115	82.1664	4.18167	36.0794	1.92561	12.5844	14437.9
63.4073	13572	0	0	0	0.10525	0	19.2095	0.09082	0	163.735	0.44834	0.80469	75.4469	0.01102	0	8.1096	733.517	13343.6	8.8768	20.4428	11.1315	15.6631	80.9874	4.12828	35.6865	1.90637	12.4744	14536.3
63.4389	13482.9	0	0	0	0.10586	0	19.3359	0.09146	0	165	0.45204	0.8116	76.1687	0.01115	0	8.29274	774.334	13276.7	8.36074	19.8317	10.9322	15.326	79.8336	4.07594	35.3001	1.88745	12.3659	14509.2
63.4705	13428.7	0	0	0	0.10646	0	19.4633	0.0921	0	166.281	0.45577	0.81862	76.9018	0.01126	0	8.48215	819.576	13083.8	7.91683	19.2476	10.7383	14.9996	78.7044	4.02455	34.9198	1.86878	12.2588	14360.5
63.5021	13357.1	0	0	0	0.10713	0	19.5921	0.09274	0	167.576	0.45957	0.82572	77.6448	0.01139	0	8.67813	869.872	12773.6	7.52648	18.6889	10.5495	14.6834	77.5988	3.97416	34.5457	1.85042	12.1531	14099.8
63.5337	13200.4	0	0	0	0.10774	0	19.7221	0.09342	0	168.887	0.46339	0.83293	78.3986	0.0115	0	8.88095	925.924	12359.9	7.17686	18.1541	10.3656	14.3772	76.5163	3.92468	34.1773	1.83231	12.0487	13741.7
63.5653	12915.3	0	0	0	0.10841	0	19.8535	0.09406	0	170.213	0.46728	0.84022	79.1642	0.01163	0	9.09094	988.516	11859.3	6.85909	17.6419	10.1865	14.0803	75.4563	3.87614	33.815	1.81446	11.9456	13303.2
63.5969	12509	0	0	0	0.10901	0	19.9862	0.09474	0	171.555	0.47122	0.84758	79.9402	0.01176	0	9.30846	1058.51	11289.9	6.56699	17.1511	10.012	13.7926	74.4179	3.82848	33.4584	1.79687	11.844	12803.4
63.6285	12029.2	0	0	0	0.10968	0	20.1203	0.09542	0	172.912	0.47519	0.85506	80.728	0.01188	0	9.53386	1136.86	10669.5	6.29622	16.6804	9.84189	13.5136	73.4011	3.78172	33.1075	1.77955	11.7436	12261.2
63.6601	11522.2	0	0	0	0.11035	0	20.2557	0.0961	0	174.285	0.47922	0.86265	81.5272	0.01203	0	9.76752	1224.59	10015.2	6.04369	16.2288	9.67611	13.2428	72.4048	3.73579	32.7618	1.76245	11.6443	11694.5
63.6917	11011.3	0	0	0	0.11096	0	20.3924	0.09678	0	175.676	0.48331	0.87031	82.3382	0.01215	0	10.0099	1322.8	9342.12	5.80706	15.7953	9.51448	12.9802	71.4284	3.69067	32.4216	1.74562	11.5465	11119.8
63.7233	10522.2	0	0	0	0.11163	0	20.5306	0.09746	0	177.082	0.48745	0.87813	83.162	0.01229	0	10.2613	1432.67	8663.61	5.58463	15.3789	9.35688	12.7253	70.4719	3.64639	32.0867	1.72903	11.4497	10551.4
63.7549	10093.1	0	0	0	0.1123	0	20.67	0.09818	0	178.506	0.49163	0.88599	83.9978	0.01242	0	10.5223	1555.44	7990.94	5.37499	14.9787	9.20313	12.4777	69.5344	3.60291	31.757	1.71266	11.3543	10001.6
63.7865	9745.14	0	0	0	0.11297	0	20.811	0.0989	0	179.946	0.49589	0.89399	84.8459	0.01256	0	10.7934	1692.38	7333.45	5.17704	14.5939	9.05315	12.2373	68.6154	3.56019	31.4324	1.69653	11.2601	9481.22
63.8181	9450.45	0	0	0	0.11364	0	20.9533	0.09962	0	181.405	0.50018	0.90212	85.7075	0.01271	0	11.0751	1844.8	6698.73	4.98982	14.2238	8.90683	12.0038	67.7144	3.51821	31.1125	1.68062	11.1669	8999.41
63.8497	9139.29	0	0	0	0.11438	0	21.0972	0.10034	0	182.881	0.50454	0.91031	86.5819	0.01286	0	11.3679	2014.02	6092.74	4.81254	13.8675	8.764	11.7769	66.8311	3.47699	30.7976	1.66495	11.0749	8563.29
63.8813	8737.91	0	0	0	0.11505	0	21.2426	0.10106	0	184.375	0.50894	0.91866	87.4699	0.013	0	11.6724	2201.34	5519.98	4.64446	13.5245	8.62459	11.5563	65.965	3.43647	30.4874	1.64947	10.9841	8178.45
63.9129	8211.69	0	0	0	0.11579	0	21.3893	0.10182	0	185.888	0.51342	0.92709	88.3716	0.01316	0	11.9893	2408.02	4983.68	4.48495	13.194	8.48849	11.3419	65.1154	3.39669	30.1818	1.63423	10.8944	7849.68
63.9445	7598.6	0	0	0	0.11646	0	21.5379	0.10258	0	187.419	0.51795	0.93566	89.2868	0.01331	0	12.3193	2635.22	4485.88	4.33345	12.8754	8.35556	11.1333	64.2823	3.35756	29.8808	1.61919	10.8057	7579.94
63.9761	7007.94	0	0	0	0.1172	0	21.6879	0.10333	0	188.969	0.52253	0.94432	90.2163	0.01347	0	12.663	2884.03	4027.61	4.18941	12.5683	8.22575	10.9305	63.4649	3.31914	29.5845	1.60436	10.7182	7371.34
64.0077	6554.57	0	0	0	0.11787	0	21.8393	0.10409	0	190.538	0.52719	0.95312	91.1612	0.01362	0	13.0213	3155.35	3609.01	4.05236	12.2719	8.09891	10.7331	62.663	3.28134	29.2924	1.58972	10.6317	7225.07
64.0393	6293.19	0	0	0	0.11861	0	21.9923	0.10485	0	192.128	0.53189	0.96204	92.1204	0.01378	0	13.3949	3449.93	3229.45	3.92186	11.986	7.975	10.541	61.8761	3.2442	29.0046	1.57529	10.5462	7141.25
64.0709	6212.82	0	0	0	0.11935	0	22.1471	0.10565	0	193.737	0.53668	0.97111	93.0949	0.01395	0	13.7848	3768.27	2887.66	3.7975	11.7099	7.85391	10.354	61.1039	3.20766	28.7211	1.56107	10.4618	7119.2
64.1025	6276.89	0	0	0	0.12009	0	22.3034	0.10645	0	195.365	0.54153	0.9803	94.0851	0.01412	0	14.1919	4110.6	2581.88	3.6789	11.4432	7.73556	10.1719	60.3463	3.17178	28.4415	1.54701	10.3783	7157.05
64.1341	6445.75	0	0	0	0.12082	0	22.4615	0.10725	0	197.016	0.54643	0.9896	95.0906	0.01429	0	14.6172	4476.86	2309.95	3.56572	11.1855	7.61987	9.9946	59.6025	3.13645	28.1662	1.53316	10.2959	7252.78
64.1657	6669.4	0	0	0	0.12163	0	22.6211	0.10805	0	198.686	0.5514	0.99905	96.1122	0.01446	0	15.0619	4866.62	2069.43	3.45763	10.9365	7.50672	9.82186	58.8722	3.10172	27.8947	1.51949	10.2145	7403.47
64.1973	6900.34	0	0	0	0.12237	0	22.7826	0.10889	0	200.378	0.55645	1.00861	97.1511	0.01463	0	15.5271	5279.05	1857.73	3.35434	10.6956	7.39611	9.65357	58.1556	3.06759	27.6271	1.50601	10.134	7605.93
64.2288	7134.77	0	0	0	0.12317	0	22.9457	0.10973	0	202.092	0.56156	1.01833	98.2064	0.01481	0	16.0141	5712.89	1672.16	3.25557	10.4626	7.28791	9.48955	57.4516	3.03401	27.3634	1.49271	10.0545	7855.87
64.2604	7425.81	0	0	0	0.12391	0	23.1107	0.11057	0	203.828	0.56673	1.02819	99.2789	0.015	0	16.5243	6166.39	1510.07	3.16106	10.2371	7.18206	9.32966	56.7605	3.00099	27.1036	1.47957	9.97582	8149.27
64.292	7825.53	0	0	0	0.12472	0	23.2772	0.11141	0	205.586	0.57199	1.03818	100.37	0.01518	0	17.0592	6637.24	1368.84	3.07058	10.0189	7.07853	9.17375	56.0819	2.96845	26.8472	1.46662	9.89813	8480.79
64.3236	8316.58	0	0	0	0.12552	0	23.4456	0.11229	0	207.366	0.57731	1.04835	101.477	0.01536	0	17.6203	7122.58	1246.01	2.98388	9.80752	6.97719	9.02175	55.4152	2.93648	26.5947	1.45383	9.82135	8845.23
64.3552	8826.34	0	0	0	0.12633	0	23.616	0.11313	0	209.171	0.58273	1.05863	102.604	0.01556	0	18.2095	7618.87	1139.25	2.9008	9.60277	6.87801	8.87347	54.7601	2.90502	26.3456	1.44121	9.74542	9236.94
64.3868	9305.28	0	0	0	0.12713	0	23.7882	0.11401	0	210.998	0.5882	1.06907	103.75	0.01576	0	18.8285	8121.86	1046.44	2.82108	9.40436	6.78095	8.72879	54.1169	2.87406	26.0999	1.42873	9.6704	9649.39
64.4184	9782.81	0	0	0	0.12794	0	23.9623	0.11493	0	212.851	0.59375	1.0797	104.914	0.01596	0	19.4796	8626.56	965.649	2.74461	9.21203	6.6859	8.58764	53.4847	2.84362	25.8577	1.41645	9.5962	10075.7
64.45	10325.9	0	0	0	0.12874	0	24.1383	0.11581	0	214.726	0.59939	1.09047	106.098	0.01617	0	20.1648	9127.15	895.153	2.67116	9.02554	6.59288	8.44986	52.8636	2.81363	25.6189	1.40431	9.52291	10508.3
64.4816	10955.9	0	0	0	0.12955	0	24.3162	0.11673	0	216.626	0.60511	1.10137	107.303	0.01637	0	20.8866	9616.99	833.438	2.60062	8.84464	6.50176	8.31536	52.2534	2.78409	25.3833	1.3923	9.45037	10939.1
64.5132	11617.8	0	0	0	0.13042	0	24.4961	0.11765	0	218.553	0.61091	1.11249	108.528	0.01658	0	21.6477	10088.6	779.18	2.53281	8.66914	6.41251	8.18408	51.6534	2.75505	25.151	1.38049	9.37876	11359
64.5448	12209.2	0	0	0	0.13123	0	24.6778	0.11857	0	220.505	0.61679	1.12372	109.774	0.01681	0	22.4509	10533.8	731.241	2.4676	8.49878	6.32508	8.05585	51.0638	2.72645	24.9217	1.3688	9.30786	11759
64.5764	12628.6	0	0	0	0.1321	0	24.862	0.11953	0	222.484	0.62275	1.13518	111.042	0.01702	0	23.2994	10943.7	688.649	2.40486	8.33342	6.23945	7.93062	50.4843	2.69828	24.6957	1.35726	9.23786	12129.4
64.608	12813.5	0	0	0	0.13297	0	25.0478	0.12049	0	224.489	0.62882	1.14676	112.331	0.01725	0	24.1966	11309.3	650.578	2.34446	8.17282	6.15551	7.80824	49.9147	2.67056	24.4727	1.34588	9.16861	12460.1
64.6396	12781.4	0	0	0	0.13385	0	25.236	0.12145	0	226.521	0.63496	1.15856	113.644	0.01749	0	25.1464	11621.5	616.34	2.28631	8.01681	6.07328	7.6887	49.3543	2.64326	24.2527	1.33463	9.10009	12741.1
64.6712	12647.1	0	0	0	0.13472	0	25.4261	0.12245	0	228.581	0.64119	1.17052	114.978	0.01771	0	26.1528	11871.9	585.357	2.23026	7.86523	5.99267	7.57189	48.8033	2.6164	24.0356	1.32352	9.0324	12963.9
64.7028	12566	0	0	0	0.13559	0	25.6186	0.12345	0	230.669	0.64751	1.18266	116.337	0.01795	0	27.2204	12053.3	557.151	2.17625	7.71791	5.91368	7.4577	48.2617	2.5899	23.8215	1.31255	8.96543	13120.4
64.7344	12625.9	0	0	0	0.13653	0	25.813	0.12445	0	232.785	0.65393	1.19503	117.72	0.01819	0	28.3543	12159.9	531.326	2.12417	7.57469	5.83621	7.34608	47.7292	2.56386	23.6102	1.30172	8.8992	13205
64.766	12782.7	0	0	0	0.1374	0	26.0098	0.12545	0	234.931	0.66046	1.20756	119.128	0.01845	0	29.56	12188.4	507.558	2.07392	7.4354	5.76027	7.23693	47.2051	2.53816	23.4018	1.29102	8.83369	13213.4
64.7976	12903.1	0	0	0	0.13834	0	26.2088	0.12648	0	237.107	0.66706	1.22031	120.561	0.0187	0	30.8436	12137.8	485.576	2.02543	7.29993	5.68582	7.1302	46.6897	2.51288	23.1959	1.28045	8.76889	13144.8
64.8292	12870.6	0	0	0	0.13928	0	26.4103	0.12752	0	239.313	0.67377	1.23325	122.02	0.01896	0	32.2121	12009.8	465.159	1.97861	7.16812	5.61277	7.02581	46.1827	2.48794	22.9929	1.27002	8.70479	13000.6
64.8608	12660.1	0	0	0	0.14022	0	26.6139	0.12856	0	241.55	0.6806	1.24638	123.505	0.01923	0	33.6729	11808.5	446.126	1.93337	7.03984	5.54114	6.92367	45.6837	2.46339	22.7926	1.25969	8.64145	12784.3
64.8924	12323.5	0	0	0	0.14116	0	26.8199	0.12964	0	243.817	0.68751	1.25974	125.018	0.01949	0	35.2344	11540	428.323	1.88968	6.91499	5.47085	6.82378	45.1932	2.4392	22.5947	1.24952	8.5788	12502.5
64.924	11923.2	0	0	0	0.1421	0	27.0283	0.13072	0	246.116	0.69454	1.27333	126.559	0.01978	0	36.9061	11211.9	411.623	1.84743	6.79341	5.40192	6.726	44.7102	2.41534	22.3994	1.23943	8.51674	12162.4
64.9556	11477.5	0	0	0	0.14304	0	27.239	0.1318	0	248.45	0.70168	1.28711	128.127	0.02006	0	38.6985	10833	395.919	1.80659	6.67502	5.33427	6.63032	44.2349	2.39188	22.2066	1.22951	8.4554	11772.7
64.9872	10974	0	0	0	0.14405	0	27.4525	0.13292	0	250.816	0.70891	1.30111	129.726	0.02034	0	40.6232	10412.3	381.121	1.76707	6.55969	5.26788	6.53664	43.7671	2.36872	22.0164	1.21967	8.39472	11342.2
65.0188	10411.6	0	0	0	0.14499	0	27.6683	0.13404	0	253.216	0.71627	1.31538	131.354	0.02064	0	42.6937	9958.84	367.151	1.72882	6.44732	5.20273	6.44497	43.3069	2.34592	21.8286	1.20998	8.33474	10880
65.0504	9822.07	0	0	0	0.146	0	27.8867	0.1352	0	255.65	0.72374	1.32988	133.013	0.02094	0	44.9247	9481.32	353.942	1.69181	6.33782	5.13876	6.35519	42.854	2.32343	21.6432	1.20037	8.27531	10394.9
65.082	9239.79	0	0	0	0.147	0	28.1076	0.13632	0	258.12	0.73134	1.34461	134.704	0.02125	0	47.3331	8987.75	341.433	1.65597	6.23108	5.07599	6.26727	42.4077	2.30125	21.4602	1.19091	8.21659	9894.6
65.1135	8670.76	0	0	0	0.14801	0	28.3311	0.13748	0	260.625	0.73906	1.35956	136.426	0.02156	0	49.9379	8485.37	329.575	1.62124	6.12702	5.01433	6.18114	41.9687	2.27942	21.2793	1.18155	8.15842	9386.32
65.1451	8094.44	0	0	0	0.14908	0	28.5576	0.13868	0	263.168	0.74688	1.37478	138.183	0.02189	0	52.7609	7980.6	318.319	1.5876	6.02554	4.95382	6.09681	41.5362	2.25787	21.1009	1.17229	8.10097	8876.7
65.1767	7484.82	0	0	0	0.15009	0	28.7867	0.13988	0	265.746	0.75483	1.39026	139.973	0.02221	0	55.8267	7479.01	307.625	1.55498	5.92654	4.89439	6.01414	41.1106	2.23663	20.9245	1.16315	8.04401	8371.43
65.2083	6836.54	0	0	0	0.15116	0	29.0184	0.14108	0	268.364	0.76293	1.40602	141.798	0.02255	0	59.1636	6985.4	297.455	1.52336	5.82998	4.836	5.93319	40.6914	2.21571	20.7505	1.15411	7.98774	7874.5
65.2399	6176.14	0	0	0	0.15217	0	29.2531	0.14232	0	271.021	0.77114	1.42203	143.658	0.02289	0	62.8042	6503.79	287.774	1.49268	5.73575	4.77866	5.85385	40.2785	2.19503	20.5787	1.14517	7.93194	7390.78
65.2715	5560.01	0	0	0	0.15324	0	29.4904	0.14356	0	273.716	0.77948	1.43831	145.556	0.02324	0	66.7862	6037.52	278.553	1.46292	5.64379	4.72234	5.77608	39.872	2.1747	20.4089	1.13634	7.87683	6923.14
65.3031	5046.25	0	0	0	0.15432	0	29.7308	0.1448	0	276.451	0.78797	1.4549	147.491	0.02361	0	71.1538	5589.33	269.762	1.43404	5.554	4.667	5.69985	39.4715	2.15462	20.2411	1.12761	7.8223	6474.35
65.3347	4660.82	0	0	0	0.15546	0	29.9738	0.14608	0	279.229	0.79661	1.47175	149.464	0.02398	0	75.9595	5161.32	261.375	1.406	5.46637	4.61264	5.62511	39.0771	2.13481	20.0755	1.11898	7.7683	6047.17
65.3663	4388.37	0	0	0	0.15653	0	30.2203	0.1474	0	282.048	0.80537	1.48891	151.478	0.02435	0	81.2666	4755.13	253.368	1.37877	5.38078	4.55921	5.55185	38.6884	2.11528	19.9119	1.11044	7.71485	5642.58
65.3979	4194.94	0	0	0	0.15767	0	30.4695	0.14871	0	284.909	0.81429	1.50633	153.532	0.02474	0	87.1541	4371.89	245.719	1.35232	5.29719	4.50673	5.47998	38.3057	2.09604	19.7503	1.10201	7.6619	5261.83
65.4295	4035.16	0	0	0	0.15875	0	30.7222	0.15003	0	287.813	0.82335	1.52409	155.628	0.02514	0	93.7233	4012.3	238.406	1.32663	5.21552	4.45514	5.40949	37.9285	2.07703	19.5906	1.09367	7.60953	4906
65.4611	3860.25	0	0	0	0.15989	0	30.9775	0.15135	0	290.764	0.83256	1.54219	157.767	0.02553	0	101.11	3676.7	231.411	1.30165	5.13574	4.4044	5.3404	37.5568	2.05827	19.4328	1.08542	7.55769	4575.12
65.4927	3640.16	0	0	0	0.16103	0	31.2362	0.15275	0	293.759	0.84192	1.5606	159.95	0.02596	0	109.502	3365.05	224.715	1.27737	5.05776	4.35456	5.27257	37.1905	2.03979	19.277	1.07728	7.5064	4270.06
65.5243	3394.85	0	0	0	0.16224	0	31.4984	0.15411	0	296.801	0.85146	1.57931	162.18	0.02638	0	119.167	3077.04	218.302	1.25377	4.98155	4.30554	5.20607	36.8298	2.02155	19.1232	1.06923	7.45561	3989.94
65.5559	3175.95	0	0	0	0.16338	0	31.7636	0.15551	0	299.891	0.86115	1.5984	164.456	0.02682	0	130.497	2812.11	212.157	1.23081	4.90704	4.25734	5.14076	36.4741	2.00356	18.9708	1.06124	7.40532	3735.06
65.5875	3015.89	0	0	0	0.16459	0	32.0324	0.15695	0	303.027	0.87101	1.6178	166.779	0.02726	0	144.066	2569.45	206.264	1.20847	4.83421	4.20997	5.07672	36.1235	1.98581	18.8205	1.05336	7.35554	3505.12
65.6191	2912.22	0	0	0	0.1658	0	32.3044	0.15839	0	306.214	0.88103	1.63757	169.152	0.02773	0	160.709	2348.11	200.611	1.18674	4.76297	4.16336	5.01384	35.7779	1.96827	18.6721	1.04558	7.30631	3299.77
65.6507	2856.18	0	0	0	0.167	0	32.5801	0.15983	0	309.451	0.89122	1.65772	171.576	0.02819	0	181.63	2146.98	195.185	1.16558	4.69329	4.11752	4.95214	35.4374	1.95097	18.5253	1.03787	7.25761	3119.35
65.6823	2844.04	0	0	0	0.16821	0	32.8591	0.16131	0	312.741	0.90161	1.67826	174.052	0.02868	0	208.512	1964.86	189.973	1.14498	4.62513	4.07246	4.89157	35.1017	1.93392	18.3802	1.03024	7.20928	2964.42
65.7139	2857.12	0	0	0	0.16949	0	33.1418	0.16283	0	316.081	0.91217	1.69913	176.581	0.02917	0	243.641	1800.48	184.965	1.12492	4.55846	4.02811	4.83209	34.7706	1.91708	18.2367	1.0227	7.16148	2835.54
65.7455	2862.36	0	0	0	0.1707	0	33.4282	0.16435	0	319.476	0.92292	1.72042	179.166	0.02967	0	289.999	1652.52	180.151	1.10539	4.49321	3.98449	4.77371	34.4443	1.90045	18.0951	1.01524	7.11414	2734.6
65.7771	2839.02	0	0	0	0.17197	0	33.7184	0.16591	0	322.925	0.93387	1.74213	181.808	0.03019	0	351.31	1519.68	175.521	1.08636	4.42935	3.94156	4.71635	34.1226	1.88406	17.955	1.00787	7.06729	2664.15
65.8087	2792.81	0	0	0	0.17325	0	34.0123	0.16747	0	326.43	0.945	1.76422	184.508	0.03073	0	431.983	1400.66	171.064	1.06781	4.36684	3.89933	4.66002	33.8051	1.86784	17.8165	1.00058	7.02088	2627.06
65.8403	2735.95	0	0	0	0.17459	0	34.3098	0.16903	0	329.993	0.95634	1.78677	187.269	0.03128	0	536.909	1294.17	166.774	1.04973	4.30564	3.85777	4.60471	33.4923	1.85187	17.6796	0.99337	6.97499	2627.13
65.8719	2668.65	0	0	0	0.17586	0	34.6117	0.17067	0	333.615	0.96788	1.80973	190.092	0.03184	0	671.092	1199.01	162.642	1.0321	4.24571	3.81688	4.55037	33.1837	1.83608	17.5443	0.98622	6.92945	2668.42
65.9035	2582.86	0	0	0	0.17721	0	34.9172	0.1723	0	337.295	0.97962	1.83311	192.979	0.03241	0	839.09	1114.02	158.66	1.01491	4.18705	3.77666	4.49698	32.8794	1.82049	17.4106	0.97917	6.88441	2753.51
65.9351	2489.04	0	0	0	0.17855	0	35.2271	0.17394	0	341.037	0.99159	1.85698	195.931	0.03302	0	1044.29	1038.11	154.822	0.99816	4.12958	3.73703	4.44455	32.5791	1.80511	17.2783	0.97218	6.83976	2885.34
65.9667	2429.39	0	0	0	0.17989	0	35.5407	0.17562	0	344.842	1.00377	1.88131	198.952	0.03363	0	1288.09	970.277	151.12	0.98181	4.07328	3.69804	4.393	32.2831	1.78991	17.1476	0.96527	6.7956	3064.26
65.9982	2453.18	0	0	0	0.1813	0	35.8586	0.17734	0	348.71	1.01618	1.90613	202.043	0.03425	0	1569.03	909.601	147.547	0.96584	4.01812	3.65966	4.34235	31.9912	1.77491	17.0183	0.95843	6.7518	3287.73
66.0298	2577.27	0	0	0	0.18265	0	36.1813	0.17906	0	352.644	1.02883	1.93145	205.205	0.0349	0	1881.94	855.237	144.1	0.95028	3.96411	3.62188	4.29257	31.703	1.76009	16.8907	0.95167	6.70852	3549.36
66.0614	2772.73	0	0	0	0.18405	0	36.5078	0.18082	0	356.644	1.04172	1.95726	208.443	0.03556	0	2217.18	806.423	140.77	0.93508	3.91112	3.58467	4.24365	31.4187	1.74548	16.7642	0.94496	6.66552	3839.5
66.093	3007.99	0	0	0	0.18546	0	36.8391	0.18258	0	360.712	1.05484	1.9836	211.757	0.03624	0	2559.84	762.48	137.554	0.92025	3.85923	3.54803	4.19554	31.1382	1.73101	16.6393	0.93834	6.62304	4142.22
66.1246	3284.36	0	0	0	0.18694	0	37.1746	0.18442	0	364.85	1.06823	2.01047	215.15	0.03695	0	2889.13	722.801	134.446	0.90577	3.80836	3.51193	4.14825	30.8614	1.71675	16.5157	0.93179	6.5809	4436.1
66.1562	3606.13	0	0	0	0.18842	0	37.515	0.18626	0	369.059	1.08186	2.03791	218.625	0.03767	0	3178.39	686.848	131.441	0.89162	3.75848	3.4764	4.10177	30.5885	1.70266	16.3936	0.9253	6.53928	4693.73
66.1878	3930.17	0	0	0	0.18983	0	37.8599	0.1881	0	373.342	1.09574	2.06588	222.184	0.03842	0	3397.18	654.153	128.535	0.87779	3.70958	3.44141	4.05603	30.3191	1.68875	16.2727	0.91888	6.49791	4884.59
66.2194	4166.22	0	0	0	0.19137	0	38.2095	0.18998	0	377.699	1.10991	2.09446	225.831	0.03919	0	3516.96	624.305	125.724	0.86429	3.66162	3.40693	4.01109	30.0531	1.67501	16.1533	0.91253	6.45704	4979.46
66.251	4241.31	0	0	0	0.19285	0	38.5643	0.19193	0	382.132	1.12436	2.12365	229.567	0.03998	2.45535e-07	3519.68	596.945	123.003	0.8511	3.61457	3.37299	3.96689	29.7907	1.66141	16.0349	0.90625	6.41653	4959.91
66.2826	4144.36	0	0	0	0.19439	0	38.9238	0.19386	0	386.644	1.13908	2.1534	233.396	0.04078	3.36221e-05	3404.91	571.766	120.37	0.8382	3.56846	3.33953	3.9234	29.5317	1.64798	15.9181	0.90002	6.37631	4825.78
66.3142	3917.71	0	0	0	0.19594	0	39.2885	0.19585	0	391.235	1.15407	2.18381	237.322	0.04163	3.38678e-05	3190	548.502	117.819	0.8256	3.5232	3.30657	3.8806	29.2761	1.63473	15.8025	0.89386	6.33655	4593.53
66.3458	3612.06	0	0	0	0.19748	0	39.658	0.19785	0	395.91	1.16939	2.21489	241.345	0.0425	6.749e-05	2903.23	526.924	115.348	0.81329	3.4788	3.27412	3.83852	29.0238	1.62166	15.688	0.88777	6.29709	4291.14
66.3774	3272.08	0	0	0	0.19902	0	40.0328	0.19989	0	400.667	1.18502	2.24662	245.473	0.04339	0.000101358	2575.11	506.836	112.954	0.80124	3.43523	3.24212	3.79714	28.7747	1.60868	15.575	0.88173	6.25809	3949.19
66.409	2939.38	0	0	0	0.20063	0	40.4134	0.20197	0	405.511	1.20096	2.27903	249.706	0.04431	0.000169094	2232.54	488.07	110.632	0.78946	3.39247	3.21059	3.75641	28.5288	1.59592	15.4631	0.87576	6.21941	3594.65
66.4406	2641.24	0	0	0	0.20225	0	40.799	0.20405	0	410.442	1.21721	2.31213	254.048	0.04527	0.000304075	1896.6	470.483	108.381	0.77792	3.35052	3.17951	3.71632	28.2859	1.58326	15.3524	0.86985	6.18113	3248.12
66.4722	2373.92	0	0	0	0.20392	0	41.1902	0.20621	0	415.464	1.2338	2.34599	258.504	0.04624	0.000506793	1582.43	453.954	106.198	0.76665	3.30933	3.1489	3.67688	28.0463	1.57078	15.2428	0.864	6.14315	2924.39
66.5038	2110.66	0	0	0	0.20553	0	41.5871	0.20837	0	420.578	1.25073	2.38056	263.078	0.04726	0.000844493	1299.91	438.375	104.08	0.75562	3.26889	3.11871	3.63804	27.8097	1.55847	15.1345	0.8582	6.10552	2633.8
66.5354	1834.51	0	0	0	0.20721	0	41.9899	0.21057	0	425.787	1.26802	2.41594	267.773	0.04831	0.00138	1054.39	423.658	102.024	0.74482	3.2292	3.08896	3.59984	27.576	1.54627	15.0273	0.85248	6.0682	2381.46
66.567	1564.17	0	0	0	0.20896	0	42.3985	0.21281	0	431.093	1.28566	2.45211	272.594	0.0494	0.00226	847.461	409.725	100.028	0.73425	3.19022	3.05965	3.56223	27.3453	1.5342	14.9211	0.8468	6.03128	2168.79
66.5986	1338.11	0	0	0	0.21063	0	42.8129	0.21509	0	436.498	1.30367	2.48908	277.545	0.05052	0.00365	677.854	396.509	98.09	0.7239	3.15195	3.03073	3.5252	27.1175	1.52231	14.8161	0.84118	5.99468	1994.33
66.6302	1177.54	0	0	0	0.21238	0	43.2337	0.2174	0	442.005	1.32208	2.52688	282.632	0.05168	0.00581	542.246	383.951	96.2072	0.71378	3.11434	3.00225	3.48875	26.8924	1.51052	14.7122	0.83562	5.95843	1854.82
66.6618	1062.36	0	0	0	0.21413	0	43.6603	0.21976	0	447.616	1.34085	2.56559	287.858	0.05288	0.00925	436.115	372	94.3779	0.70386	3.07744	2.97412	3.45286	26.6702	1.49891	14.6096	0.8301	5.92249	1745.74
66.6934	945.604	0	0	0	0.21594	0	44.0933	0.22216	0	453.334	1.36005	2.60518	293.23	0.05412	0.01462	354.464	360.613	92.5999	0.69415	3.04116	2.94643	3.4175	26.4506	1.4874	14.5077	0.82465	5.88685	1662.05
66.725	809.239	0	0	0	0.21775	0	44.5332	0.2246	0	459.163	1.37965	2.64568	298.752	0.05541	0.02289	292.385	349.748	90.8715	0.68464	3.00553	2.9191	3.38271	26.2338	1.47604	14.4071	0.81925	5.85153	1598.81
66.7566	693.258	0	0	0	0.21956	0	44.9794	0.22704	0	465.103	1.39968	2.68713	304.43	0.05674	0.03555	245.444	339.372	89.1908	0.67532	2.9705	2.89214	3.34845	26.0198	1.46477	14.3075	0.8139	5.81657	1551.22
66.7882	642.841	0	0	0	0.22144	0	45.4324	0.22956	0	471.159	1.42015	2.72956	310.27	0.05813	0.05482	209.884	329.452	87.5561	0.66619	2.93613	2.86557	3.31469	25.8083	1.45368	14.209	0.8086	5.78191	1516.33
66.8198	631.161	0	0	0	0.22332	0	45.8923	0.23212	0	477.334	1.44109	2.77302	316.279	0.05956	0.08387	182.688	319.961	85.9657	0.65724	2.9023	2.83937	3.28144	25.5993	1.4427	14.1114	0.80335	5.74752	1490.2
66.8513	565.124	0	0	0	0.2252	0	46.3591	0.23472	0	483.629	1.46247	2.81754	322.462	0.06104	0.12736	161.541	310.872	84.4181	0.64847	2.86907	2.81353	3.24869	25.3928	1.43182	14.0149	0.79817	5.71344	1471.25
66.8829	382.667	0	0	0	0.22708	0	46.8328	0.23736	0	490.051	1.48435	2.86309	328.826	0.06258	0.19191	144.736	302.162	82.9115	0.63988	2.83639	2.78803	3.21643	25.1889	1.42108	13.9193	0.79302	5.6797	1457.15
66.9145	123.439	0	0	0	0.22903	0	47.3144	0.24004	0	496.6	1.50671	2.90981	335.38	0.06418	0.28697	131.05	293.81	81.445	0.63145	2.80431	2.76286	3.18466	24.9874	1.41048	13.8247	0.78792	5.64627	1446.91
66.9461	-103.41	0	0	0	0.23104	0	47.8029	0.24276	0	503.281	1.52958	2.95763	342.129	0.06585	0.42585	119.634	285.795	80.0167	0.62319	2.77274	2.73806	3.15332	24.7882	1.39995	13.731	0.78288	5.61312	1439.52
66.9777	-215.38	0	0	0	0.23306	0	48.2993	0.24555	0	510.097	1.55298	3.00667	349.082	0.06758	0.62713	109.904	278.101	78.6255	0.61509	2.74171	2.71358	3.12248	24.5915	1.38959	13.6384	0.77788	5.58026	1434.9
67.0093	-203.998	0	0	0	0.23507	0	48.8034	0.24835	0	517.05	1.57691	3.05693	356.246	0.06939	0.91644	101.462	270.708	77.2701	0.60715	2.71118	2.68942	3.09208	24.397	1.3793	13.5465	0.77293	5.54766	1432.43
67.0409	-112.481	0	0	0	0.23708	0	49.3154	0.25123	0	524.148	1.60142	3.10847	363.632	0.07126	1.32903	94.0352	263.603	75.9494	0.59936	2.68118	2.66557	3.06211	24.2051	1.36916	13.4558	0.76803	5.51536	1431.61
67.0725	-2.47113	0	0	0	0.23916	0	49.8357	0.25415	0	531.39	1.62648	3.16134	371.247	0.07321	1.91263	87.4326	256.77	74.662	0.59172	2.65166	2.64205	3.03258	24.015	1.35911	13.3657	0.76318	5.48334	1432.49
67.1041	62.1477	0	0	0	0.24131	0	50.3639	0.25711	0	538.785	1.65215	3.21554	379.102	0.07523	2.7315	81.517	250.196	73.4071	0.58422	2.62264	2.61884	3.00346	23.8274	1.34917	13.2767	0.75836	5.45161	1435.03
67.1357	36.6854	0	0	0	0.24339	0	50.9005	0.26015	0	546.332	1.67843	3.27115	387.206	0.07735	3.87112	76.1858	243.867	72.1832	0.57686	2.59407	2.59595	2.97477	23.6421	1.33934	13.1887	0.7536	5.42014	1439.1
67.1673	-66.6696	0	0	0	0.24561	0	51.4461	0.26323	0	554.039	1.70534	3.32823	395.569	0.07956	5.44431	71.3592	237.773	70.9898	0.56964	2.56598	2.57334	2.9465	23.4588	1.32965	13.1014	0.74887	5.38897	1444.83
67.1989	-186.763	0	0	0	0.24776	0	52.0002	0.26638	0	561.909	1.7329	3.3868	404.203	0.08187	7.59835	66.9731	231.901	69.8254	0.56256	2.53833	2.55102	2.91861	23.2777	1.32002	13.0151	0.7442	5.358	1452.51
67.2305	-270.431	0	0	0	0.24997	0	52.5632	0.26954	0	569.947	1.76112	3.44692	413.12	0.08426	10.5236	62.9748	226.241	68.6894	0.55562	2.51115	2.52899	2.89114	23.0986	1.3105	12.9294	0.73956	5.32733	1461.85
67.2621	-311.16	0	0	0	0.25225	0	53.1359	0.27282	0	578.158	1.79006	3.50868	422.332	0.08678	14.4638	59.3198	220.783	67.5809	0.5488	2.48439	2.50727	2.86401	22.9215	1.30109	12.8448	0.73498	5.29691	1473
67.2937	-318.827	0	0	0	0.25454	0	53.7174	0.2761	0	586.546	1.81971	3.5721	431.852	0.08939	19.7272	55.97	215.517	66.4988	0.54209	2.45806	2.48581	2.83731	22.7466	1.29181	12.7609	0.73043	5.2668	1486.91
67.3253	-284.676	0	0	0	0.25682	0	54.3087	0.2795	0	595.117	1.8501	3.63727	441.692	0.09214	26.7006	52.8927	210.436	65.4424	0.53552	2.43213	2.4646	2.81097	22.5735	1.28261	12.6778	0.72593	5.23691	1503.55
67.3569	-200.651	0	0	0	0.25917	0	54.9099	0.2829	0	603.877	1.88126	3.70423	451.87	0.09502	35.8629	50.0595	205.53	64.4109	0.52906	2.40662	2.4437	2.78498	22.4025	1.27347	12.5954	0.72146	5.20734	1522.97
67.3885	-93.0896	0	0	0	0.26152	0	55.5211	0.28642	0	612.83	1.9132	3.77304	462.398	0.09802	47.8012	47.4454	200.791	63.4036	0.52271	2.38152	2.42304	2.75936	22.2334	1.26447	12.5141	0.71704	5.17791	1546.2
67.4201	-10.7455	0	0	0	0.26393	0	56.1424	0.28997	0	621.983	1.94597	3.84379	473.294	0.10118	63.2269	45.0286	196.212	62.4195	0.51648	2.35679	2.40265	2.73408	22.0663	1.25555	12.4334	0.71265	5.14879	1574.42
67.4517	25.5687	0	0	0	0.26642	0	56.7741	0.29357	0	631.339	1.9796	3.91656	484.574	0.10449	82.9916	42.79	191.787	61.4581	0.51037	2.33246	2.38252	2.70915	21.9009	1.24672	12.3535	0.70832	5.11988	1607.66
67.4833	48.9941	0	0	0	0.26883	0	57.4168	0.29729	0	640.909	2.01409	3.99145	496.256	0.10797	108.103	40.7127	187.508	60.5188	0.50435	2.3085	2.36265	2.68456	21.7375	1.23801	12.2744	0.70402	5.09127	1647.01
67.5149	121.243	0	0	0	0.27138	0	58.0704	0.30105	0	650.695	2.04951	4.06846	508.361	0.11162	139.736	38.7817	183.369	59.6006	0.49844	2.28489	2.34299	2.66031	21.5758	1.22936	12.1961	0.69976	5.06282	1694.13
67.5465	288.195	0	0	0	0.27393	0	58.7349	0.30489	0	660.707	2.08585	4.14771	520.907	0.11547	179.246	36.9837	179.364	58.7033	0.49265	2.26166	2.32359	2.63639	21.4161	1.22081	12.1184	0.69553	5.03468	1749.57
67.5781	548.871	0	0	0	0.27648	0	59.4109	0.30881	0	670.95	2.12319	4.22932	533.917	0.1195	228.171	35.3068	175.487	57.8257	0.48695	2.23879	2.30445	2.61276	21.2578	1.21234	12.0415	0.69134	5.0067	1816.02
67.6097	850.455	0	0	0	0.2791	0	60.099	0.31277	0	681.43	2.16152	4.31336	547.413	0.12376	288.23	33.7406	171.733	56.9679	0.48134	2.21624	2.28556	2.58947	21.1016	1.20397	11.9653	0.6872	4.97905	1894.12
67.6413	1107.14	0	0	0	0.28179	0	60.7989	0.31684	0	692.157	2.20091	4.39994	561.42	0.12825	361.318	32.2755	168.098	56.1288	0.47584	2.19402	2.26686	2.56652	20.9471	1.19571	11.8899	0.68308	4.95155	1986.57
67.6729	1250.07	0	0	0	0.28447	0	61.5109	0.321	0	703.137	2.24138	4.48914	575.963	0.13298	449.478	30.9031	164.575	55.3082	0.47042	2.17217	2.24841	2.54382	20.7941	1.18751	11.8152	0.67901	4.92434	2095.11
67.7045	1281.78	0	0	0	0.28716	0	62.2355	0.3252	0	714.378	2.28297	4.58111	591.071	0.13799	554.877	29.6158	161.161	54.5054	0.4651	2.15063	2.23018	2.52146	20.6429	1.17939	11.7411	0.67497	4.89727	2221.97
67.736	1283.8	0	0	0	0.28998	0	62.9731	0.32952	0	725.89	2.32574	4.67589	606.772	0.14329	679.759	28.4067	157.851	53.7198	0.45986	2.12942	2.21215	2.49936	20.4932	1.17133	11.6677	0.67097	4.87052	2369.35
67.7676	1362.03	0	0	0	0.2928	0	63.7239	0.33392	0	737.68	2.36972	4.77367	623.099	0.14889	826.385	27.2697	154.641	52.9509	0.45473	2.10849	2.19437	2.47757	20.3453	1.16338	11.5951	0.667	4.84392	2539.61
67.7992	1584.28	0	0	0	0.29562	0	64.4878	0.3384	0	749.756	2.41496	4.87452	640.085	0.15482	996.964	26.1992	151.528	52.1986	0.44966	2.08789	2.17678	2.45605	20.1988	1.15554	11.5232	0.66307	4.81762	2734.81
67.8308	1950.26	0	0	0	0.2985	0	65.2659	0.34299	0	762.13	2.46151	4.97864	657.767	0.16111	1193.57	25.1902	148.506	51.4621	0.44468	2.06759	2.15941	2.43482	20.054	1.14772	11.4519	0.65918	4.79139	2957.23
67.8624	2414.31	0	0	0	0.30145	0	66.058	0.34763	0	774.81	2.50941	5.0861	676.184	0.16781	1418.02	24.238	145.573	50.7409	0.4398	2.04759	2.14227	2.41386	19.9109	1.14002	11.3813	0.65531	4.7655	3209.03
67.894	2930.54	0	0	0	0.30441	0	66.8643	0.35239	0	787.807	2.55872	5.19709	695.381	0.17492	1671.81	23.3385	142.726	50.0349	0.43499	2.02784	2.12531	2.39317	19.7691	1.13238	11.3113	0.65148	4.73973	3491.18
67.9256	3480.96	0	0	0	0.30743	0	67.6859	0.35727	0	801.131	2.60951	5.31172	715.401	0.18249	1955.97	22.4879	139.96	49.3434	0.43024	2.00842	2.10855	2.37275	19.6289	1.12481	11.2419	0.64769	4.71428	3804.91
67.9572	4061.54	0	0	0	0.31052	0	68.5225	0.36223	0	814.793	2.66182	5.43023	736.298	0.19057	2270.95	21.6828	137.273	48.6661	0.42559	1.98925	2.09198	2.35258	19.49	1.11735	11.1732	0.64392	4.68886	4151.19
67.9888	4653.88	0	0	0	0.31361	0	69.3744	0.3673	0	828.805	2.71571	5.55272	758.128	0.19921	2616.5	20.9199	134.663	48.0026	0.421	1.97039	2.07562	2.33267	19.3527	1.10992	11.1051	0.6402	4.66377	4529.05
68.0204	5224.02	0	0	0	0.31676	0	70.2426	0.37246	0	843.177	2.77125	5.67938	780.953	0.20843	2991.61	20.1963	132.125	47.3525	0.41651	1.95176	2.05943	2.31301	19.2169	1.1026	11.0376	0.6365	4.63891	4938.2
68.052	5742.04	0	0	0	0.31998	0	71.127	0.37774	0	857.925	2.82854	5.81049	804.843	0.21831	3394.36	19.5095	129.658	46.7157	0.41206	1.93341	2.04346	2.29361	19.0826	1.09535	10.9708	0.63284	4.61419	5376.69
68.0836	6180.73	0	0	0	0.32327	0	72.0283	0.38314	0	873.059	2.88759	5.94612	829.875	0.22892	3821.91	18.857	127.259	46.0913	0.40769	1.9153	2.02765	2.27443	18.9495	1.08813	10.9045	0.6292	4.58965	5841.63
68.1152	6516.88	0	0	0	0.32656	0	72.9467	0.38866	0	888.593	2.94852	6.0866	856.139	0.2403	4270.43	18.2365	124.926	45.4795	0.4034	1.89746	2.01203	2.25552	18.8179	1.08102	10.8389	0.62559	4.56541	6329.26
68.1468	6744.94	0	0	0	0.32992	0	73.8826	0.3943	0	904.541	3.0114	6.2321	883.734	0.25257	4735.14	17.6461	122.655	44.8798	0.39917	1.87987	1.9966	2.23681	18.6875	1.07397	10.7738	0.62203	4.5412	6834.84
68.1784	6896.22	0	0	0	0.33334	0	74.8368	0.40005	0	920.918	3.07632	6.38287	912.777	0.26579	5210.32	17.0837	120.446	44.2918	0.39501	1.86252	1.98133	2.21836	18.5587	1.067	10.7094	0.61848	4.51729	7353.11
68.21	7039.53	0	0	0	0.33676	0	75.8093	0.40593	0	937.741	3.14335	6.53919	943.399	0.28008	5689.37	16.5477	118.295	43.7152	0.39091	1.8454	1.96624	2.2001	18.4312	1.06009	10.6454	0.61497	4.49355	7877.1
68.2416	7267.45	0	0	0	0.34032	0	76.8012	0.41197	0	955.024	3.2126	6.70131	975.753	0.29555	6165.01	16.0365	116.201	43.1499	0.38687	1.82852	1.95132	2.18211	18.3049	1.05322	10.5821	0.6115	4.46999	8400.21
68.2732	7663.13	0	0	0	0.34388	0	77.8122	0.41813	0	972.784	3.28416	6.86955	1010.02	0.31232	6629.38	15.5484	114.162	42.5953	0.3829	1.81186	1.93659	2.16433	18.1798	1.04646	10.5193	0.60803	4.44655	8914.82
68.3048	8246.55	0	0	0	0.3475	0	78.8437	0.4244	0	991.041	3.35813	7.0442	1046.4	0.33058	7074.27	15.0823	112.175	42.0514	0.37899	1.79546	1.92202	2.14674	18.0562	1.03973	10.4572	0.60461	4.42344	9412.2
68.3364	8955.94	0	0	0	0.3512	0	79.8953	0.43084	0	1009.81	3.43463	7.22561	1085.15	0.35047	7491.35	14.6367	110.24	41.5178	0.37513	1.77923	1.9076	2.12939	17.9339	1.03307	10.3955	0.60122	4.40036	9884.93
68.368	9681.58	0	0	0	0.35496	0	80.9683	0.4374	0	1029.11	3.51378	7.41408	1126.54	0.37221	7872.41	14.2105	108.354	40.9943	0.37134	1.76327	1.89335	2.11223	17.8126	1.02648	10.3345	0.59786	4.37758	10324.9
68.3996	10334.3	0	0	0	0.35871	0	82.0629	0.44416	0	1048.96	3.5957	7.61003	1170.91	0.39604	8209.65	13.8026	106.515	40.4805	0.3676	1.74748	1.87925	2.09529	17.6926	1.01996	10.2738	0.59452	4.35492	10724.9
68.4312	10883.4	0	0	0	0.36261	0	83.1801	0.45104	0	1069.39	3.6805	7.81384	1218.66	0.42222	8495.94	13.412	104.723	39.9764	0.36392	1.73196	1.86531	2.07855	17.5738	1.0135	10.2138	0.59121	4.33242	11077.7
68.4628	11349.4	0	0	0	0.36657	0	84.3199	0.45807	0	1090.42	3.76834	8.02596	1270.25	0.45107	8725.04	13.0377	102.975	39.4817	0.3603	1.7166	1.85153	2.06201	17.4562	1.00709	10.1542	0.58792	4.31011	11378.1
68.4944	11758.8	0	0	0	0.37053	0	85.4832	0.46531	0	1112.06	3.85938	8.24682	1326.2	0.48299	8891.86	12.6787	101.271	38.9959	0.35672	1.70144	1.83788	2.04567	17.3398	1.00074	10.0953	0.58468	4.28796	11621.3
68.526	12089.7	0	0	0	0.37456	0	86.6709	0.47267	0	1134.35	3.95373	8.47693	1387.16	0.51839	8992.65	12.3344	99.608	38.5192	0.3532	1.68649	1.82442	2.02951	17.2246	0.99447	10.0367	0.58145	4.26593	11803.9
68.5576	12261.9	0	0	0	0.37872	0	87.8831	0.48026	0	1157.3	4.0516	8.71677	1453.84	0.55782	9025.1	12.0038	97.9855	38.051	0.34973	1.67175	1.81108	2.01356	17.1105	0.98826	9.97878	0.57825	4.24423	11925
68.5892	12201.6	0	0	0	0.38288	0	89.1208	0.48798	0	1180.95	4.15314	8.96697	1527.09	0.60192	8988.47	11.6864	96.4019	37.5913	0.34631	1.65718	1.7979	1.99778	16.9975	0.98208	9.9212	0.57507	4.2225	11984.5
68.6207	11916.6	0	0	0	0.38717	0	90.3852	0.49594	0	1205.33	4.25854	9.22807	1607.9	0.65143	8883.6	11.3813	94.8565	37.1399	0.34295	1.64282	1.78485	1.98219	16.8855	0.97598	9.8643	0.57193	4.2011	11983.6
68.6523	11513.6	0	0	0	0.39147	0	91.6763	0.50406	0	1230.45	4.368	9.50075	1697.36	0.70729	8712.88	11.0879	93.3478	36.6966	0.33963	1.62863	1.77193	1.96678	16.7748	0.96991	9.80773	0.5688	4.17983	11927
68.6839	11140.3	0	0	0	0.3959	0	92.9952	0.51241	0	1256.36	4.48174	9.78568	1796.76	0.7706	8480.16	10.8058	91.8744	36.2612	0.33635	1.61463	1.75917	1.95155	16.6653	0.96395	9.75188	0.5657	4.1587	11818.8
68.7155	10900.7	0	0	0	0.4004	0	94.3425	0.52093	0	1283.09	4.59997	10.0836	1907.54	0.84277	8190.6	10.5343	90.4356	35.8333	0.33313	1.60081	1.74656	1.93649	16.5566	0.95799	9.69621	0.56263	4.13776	11666.5
68.7471	10804.1	0	0	0	0.40496	0	95.7196	0.52969	0	1310.67	4.72294	10.3954	2031.32	0.92552	7850.49	10.2728	89.0299	35.4132	0.32996	1.58718	1.73405	1.92163	16.4491	0.95213	9.6412	0.55958	4.11683	11477.1
68.7787	10783.4	0	0	0	0.4096	0	97.1268	0.53868	0	1339.13	4.8509	10.7218	2169.92	1.02099	7467.02	10.0209	87.6566	35.0001	0.32682	1.57369	1.7217	1.90691	16.3426	0.94627	9.58653	0.55656	4.09626	11260.7
68.8103	10752.1	0	0	0	0.4143	0	98.5649	0.54788	0	1368.52	4.98414	11.0638	2325.34	1.1319	7048.02	9.77818	86.3149	34.5945	0.32373	1.5604	1.70948	1.89238	16.2372	0.94052	9.53253	0.55356	4.07569	11026
68.8419	10655.1	0	0	0	0.41913	0	100.035	0.55732	0	1398.87	5.12294	11.4225	2499.8	1.26178	6601.72	9.54414	85.0035	34.1956	0.32069	1.54725	1.69738	1.87798	16.1326	0.9348	9.47864	0.55059	4.05537	10784.4
68.8735	10490.3	0	0	0	0.42396	0	101.539	0.56703	0	1430.23	5.26761	11.7988	2695.71	1.41513	6136.43	9.31838	83.7216	33.8038	0.31769	1.53431	1.68541	1.86378	16.0292	0.92912	9.42548	0.54765	4.03505	10546.6
68.9051	10292.5	0	0	0	0.42893	0	103.076	0.57699	0	1462.63	5.41849	12.1941	2915.67	1.59791	5660.36	9.10052	82.4682	33.4185	0.31473	1.5215	1.67357	1.84973	15.9267	0.9235	9.37276	0.54472	4.01508	10323.1
68.9367	10097.5	0	0	0	0.43403	0	104.648	0.58719	0	1496.14	5.57594	12.6096	3162.48	1.81808	5181.34	8.89019	81.2429	33.0398	0.31181	1.50885	1.66185	1.83586	15.8254	0.91792	9.32043	0.54181	3.99514	10124.6
68.9683	9911.37	0	0	0	0.43913	0	106.257	0.59766	0	1530.79	5.74035	13.0466	3439.06	2.08652	4706.62	8.68706	80.0442	32.6676	0.30893	1.49637	1.65026	1.8221	15.7248	0.91241	9.2685	0.53894	3.97547	9961.73
68.9999	9720.22	0	0	0	0.44437	0	107.903	0.60846	0	1566.64	5.91212	13.5067	3748.51	2.41933	4242.73	8.49079	78.8721	32.3015	0.3061	1.48403	1.63877	1.80852	15.6253	0.90694	9.21695	0.53607	3.9558	9843.78
69.0315	9534.96	0	0	0	0.44974	0	109.587	0.6195	0	1603.74	6.09174	13.9916	4093.97	2.84822	3795.35	8.30109	77.7251	31.9415	0.30329	1.47184	1.62747	1.79511	15.5266	0.9015	9.16586	0.53324	3.93639	9780.1
69.0631	9415.27	0	0	0	0.45518	0	111.311	0.63089	0	1642.16	6.27964	14.5031	4478.67	3.48212	3369.2	8.11767	76.6031	31.5876	0.30054	1.45981	1.6162	1.78181	15.429	0.89613	9.11543	0.53043	3.91697	9778
69.0947	9439.84	0	0	0	0.46068	0	113.075	0.64257	0	1681.94	6.47636	15.043	4905.82	4.83271	2968.06	7.94024	75.5049	31.2394	0.29781	1.44793	1.60511	1.76868	15.3321	0.89083	9.06522	0.52764	3.89786	9845.72
69.1263	9647.65	0	0	0	0.46632	0	114.882	0.65457	0	1723.16	6.68247	15.6137	5378.56	9.20772	2594.7	7.76857	74.4303	30.897	0.29513	1.4362	1.59407	1.75568	15.2362	0.88553	9.01536	0.52487	3.87877	9991.67
69.1579	10007.6	0	0	0	0.47202	0	116.732	0.66692	0	1765.89	6.89857	16.2175	5899.88	25.3019	2250.97	7.60238	73.3781	30.5602	0.29247	1.4246	1.58321	1.74281	15.1414	0.8803	8.96616	0.52213	3.85993	10228.8
69.1895	10458.9	0	0	0	0.47786	0	118.627	0.67964	0	1810.2	7.12532	16.857	6472.56	79.1891	1937.87	7.44147	72.3481	30.2288	0.28985	1.41314	1.57238	1.73013	15.0473	0.87513	8.91696	0.51941	3.84109	10587.8
69.2211	10987.2	0	0	0	0.48384	0	120.568	0.69267	0	1856.16	7.36341	17.5349	7099.07	230.824	1655.57	7.2856	71.3396	29.9027	0.28727	1.40181	1.56171	1.71754	14.954	0.87001	8.86832	0.51671	3.82253	11130.8
69.2527	11670.8	0	0	0	0.48988	0	122.558	0.70615	0	1903.86	7.61363	18.2546	7781.48	579.229	1403.58	7.13457	70.3518	29.582	0.28472	1.39063	1.55114	1.70512	14.8617	0.86488	8.82024	0.51402	3.80397	11958.6
69.2843	12636.7	0	0	0	0.49606	0	124.596	0.71998	0	1953.39	7.87679	19.0195	8521.36	1220.7	1180.86	6.98818	69.3843	29.2664	0.28222	1.37958	1.54069	1.69282	14.7701	0.85986	8.77249	0.51137	3.78568	13168.3
69.3159	13957.4	0	0	0	0.5023	0	126.686	0.73426	0	2004.83	8.15383	19.8333	9319.69	2143.44	985.896	6.84624	68.4367	28.9558	0.27974	1.36866	1.53034	1.68066	14.6795	0.85484	8.72508	0.50872	3.76739	14747.3
69.3475	15555.6	0	0	0	0.50874	0	128.828	0.74894	0	2058.29	8.44574	20.7006	10176.8	3127.02	816.83	6.70858	67.5083	28.65	0.27729	1.35786	1.52009	1.66861	14.5897	0.84989	8.67806	0.50611	3.74933	16474.1
69.3791	17182.4	0	0	0	0.51526	0	131.025	0.76405	0	2113.86	8.75357	21.6258	11092.1	3783.9	671.585	6.57502	66.5984	28.3492	0.27487	1.3472	1.50996	1.6567	14.5007	0.84497	8.63143	0.5035	3.7313	17958.7
69.4107	18503.4	0	0	0	0.5219	0	133.279	0.77965	0	2171.66	9.07853	22.6145	12064.2	3791.63	547.95	6.4454	65.7068	28.053	0.27249	1.33665	1.49989	1.64492	14.4126	0.84009	8.58519	0.50092	3.71354	18874.7
69.4423	19278.1	0	0	0	0.52868	0	135.59	0.79572	0	2231.82	9.4219	23.6724	13090.9	3145.99	443.659	6.31957	64.833	27.7614	0.27014	1.32624	1.48996	1.63327	14.3253	0.83524	8.53929	0.49835	3.69578	19213.8
69.4739	19522	0	0	0	0.53559	0	137.962	0.81228	0	2294.44	9.7851	24.8062	14168.6	2164.72	356.474	6.19739	63.9762	27.4742	0.26782	1.31594	1.48011	1.62174	14.2386	0.83046	8.49377	0.49582	3.67825	19288.2
69.5054	19521	0	0	0	0.54264	0	140.397	0.82939	0	2359.67	10.1697	26.0234	15292.7	1237.22	284.233	6.0787	63.1364	27.1916	0.26552	1.30577	1.47036	1.61033	14.1527	0.82572	8.44859	0.49328	3.66074	19480.4
69.537	19667.6	0	0	0	0.54983	0	142.896	0.84703	0	2427.65	10.5773	27.3322	16457.3	588.925	224.901	5.9634	62.3131	26.9133	0.26325	1.29572	1.46071	1.59904	14.0677	0.82101	8.40381	0.49079	3.64346	20008.2
69.5686	20238.4	0	0	0	0.55721	0	145.462	0.86526	0	2498.53	11.01	28.7421	17655.1	235.271	176.595	5.85134	61.5054	26.6392	0.26103	1.28578	1.45116	1.58787	13.9835	0.81634	8.35936	0.4883	3.62618	20878
69.6002	21283	0	0	0	0.56466	0	148.098	0.88406	0	2572.47	11.4697	30.2638	18877.6	80.8137	137.605	5.7424	60.7136	26.3692	0.25881	1.27595	1.44169	1.57681	13.9	0.8117	8.31524	0.48584	3.60915	21984.2
69.6318	22675.6	0	0	0	0.57231	0	150.805	0.90349	0	2649.65	11.9587	31.9093	20114.2	25.7856	106.404	5.63647	59.9366	26.1035	0.25664	1.26623	1.4323	1.56588	13.8173	0.8071	8.27146	0.48339	3.59212	23215.4
69.6634	24237.7	0	0	0	0.5801	0	153.587	0.92356	0	2730.25	12.4796	33.6926	21353.1	9.33278	81.6495	5.53345	59.1747	25.8417	0.25448	1.25662	1.42302	1.55504	13.7352	0.80257	8.22807	0.48097	3.57532	24497.6
69.695	25821.5	0	0	0	0.58802	0	156.446	0.94428	0	2814.48	13.0353	35.6293	22580.5	4.86731	62.1753	5.43322	58.4269	25.5837	0.25237	1.24713	1.41385	1.54434	13.6539	0.79803	8.18501	0.47856	3.55854	25789.2
69.7266	27325.2	0	0	0	0.59614	0	159.385	0.96575	0	2902.53	13.6288	37.7374	23781	3.49684	46.9842	5.33569	57.6933	25.3296	0.25026	1.23773	1.40474	1.53372	13.5732	0.79357	8.14229	0.47617	3.54199	27065.5
69.7582	28674.8	0	0	0	0.6044	0	162.408	0.98795	0	2994.65	14.2637	40.038	24937.4	2.85789	35.2334	5.24074	56.9733	25.0793	0.2482	1.22845	1.39572	1.52324	13.4934	0.78914	8.0999	0.4738	3.52543	28306.5
69.7898	29832.9	0	0	0	0.61286	0	165.516	1.0109	0	3091.08	14.944	42.5549	26031	2.42679	26.2196	5.14833	56.2665	24.8326	0.24615	1.21927	1.3868	1.51285	13.4142	0.78475	8.0578	0.47145	3.50911	29492.2
69.8214	30822.3	0	0	0	0.62152	0	168.714	1.03469	0	3192.07	15.6739	45.3162	27041.7	2.09251	19.3628	5.05831	55.5732	24.5897	0.24413	1.21019	1.37794	1.50256	13.3358	0.78035	8.01608	0.4691	3.49278	30602.2
69.853	31723.4	0	0	0	0.63031	0	172.005	1.05933	0	3297.91	16.4586	48.3544	27949.1	1.82296	14.1899	4.97064	54.8921	24.3501	0.24213	1.20121	1.36918	1.49238	13.2579	0.77603	7.97464	0.46679	3.47668	31616
69.8846	32618.4	0	0	0	0.63931	0	175.393	1.08484	0	3408.91	17.3035	51.7077	28732.7	1.60195	10.3195	4.88523	54.2238	24.114	0.24016	1.19233	1.36051	1.48231	13.1808	0.77174	7.9336	0.46448	3.46058	32512.9
69.9162	33519.9	0	0	0	0.64851	0	178.882	1.11128	0	3525.38	18.215	55.4211	29373	1.4185	7.44748	4.802	53.5673	23.8815	0.23821	1.18356	1.35193	1.47234	13.1044	0.76749	7.89278	0.46219	3.4447	33273.6
69.9478	34352.6	0	0	0	0.6579	0	182.474	1.13871	0	3647.68	19.2003	59.5478	29853.2	1.26462	5.33369	4.72088	52.9228	23.6523	0.23629	1.17488	1.34339	1.46247	13.0287	0.76327	7.85234	0.45992	3.42883	33881.6
69.9794	34994.8	0	0	0	0.6675	0	186.175	1.16714	0	3776.18	20.2675	64.1514	30159.7	1.13432	3.79069	4.64178	52.2898	23.4262	0.23438	1.16629	1.33498	1.45267	12.9536	0.75908	7.81214	0.45767	3.41316	34323.2
70.011	35356.3	0	0	0	0.6773	0	189.99	1.19665	0	3911.29	21.4259	69.3078	30283.4	1.02306	2.67347	4.56467	51.668	23.2036	0.23251	1.15779	1.32663	1.44301	12.8791	0.75493	7.77232	0.45543	3.39748	34589.9
70.0426	35438.4	0	0	0	0.68737	0	193.921	1.22733	0	4053.45	22.6861	75.1088	30220.6	0.92731	1.87112	4.48944	51.0573	22.984	0.23066	1.14939	1.31834	1.43343	12.8052	0.75082	7.73278	0.45321	3.38204	34678.3
70.0742	35324.8	0	0	0	0.69758	0	197.975	1.2592	0	4203.13	24.0605	81.666	29973.2	0.84433	1.29957	4.41608	50.4571	22.7674	0.22882	1.14109	1.31015	1.42395	12.732	0.7467	7.69358	0.45101	3.36659	34590.9
70.1058	35110.5	0	0	0	0.70805	0	202.157	1.29231	0	4360.84	25.5632	89.1159	29548.6	0.77197	0.89572	4.34448	49.8674	22.554	0.22701	1.13287	1.30202	1.41455	12.6594	0.74266	7.6546	0.44882	3.35137	34335.5
70.1374	34818.2	0	0	0	0.71879	0	206.471	1.32674	0	4527.13	27.2105	97.6273	28959	0.70848	0.61264	4.27462	49.2882	22.3436	0.22522	1.12474	1.29399	1.40526	12.5875	0.73865	7.61596	0.44665	3.33615	33925.4
70.169	34385	0	0	0	0.72973	0	210.925	1.36258	0	4702.59	29.0216	107.41	28220.3	0.6525	0.41581	4.20642	48.7188	22.1359	0.22345	1.11669	1.28602	1.39604	12.5161	0.73467	7.57759	0.4445	3.3211	33377.1
70.2006	33729.4	0	0	0	0.74094	0	215.522	1.39985	0	4887.86	31.0189	118.73	27351.2	0.60287	0.28007	4.13983	48.1593	21.9314	0.22169	1.10874	1.27811	1.38693	12.4455	0.7307	7.53956	0.44236	3.30608	32710
70.2322	32836.7	0	0	0	0.75242	0	220.27	1.43872	0	5083.64	33.2286	131.921	26372	0.55866	0.1872	4.07482	47.6094	21.7294	0.21996	1.10086	1.2703	1.37789	12.3753	0.72679	7.5017	0.44023	3.29123	31945.7
70.2638	31794.3	0	0	0	0.76417	0	225.176	1.47919	0	5290.68	35.6817	147.419	25303.3	0.51915	0.12418	4.01133	47.0686	21.5304	0.21826	1.09307	1.26252	1.36895	12.3057	0.72289	7.46423	0.43811	3.27642	31106
70.2954	30744.9	0	0	0	0.77619	0	230.246	1.52142	0	5509.79	38.4152	165.786	24165.4	0.48366	0.08175	3.94931	46.537	21.3341	0.21658	1.08536	1.25484	1.3601	12.2367	0.71905	7.42698	0.43603	3.26177	30212.2
70.327	29793.5	0	0	0	0.78847	0	235.487	1.56545	0	5741.86	41.4731	187.768	22977.3	0.45168	0.05338	3.88871	46.0145	21.1404	0.2149	1.07773	1.24725	1.35134	12.1684	0.71521	7.39012	0.43394	3.24713	29285.6
70.3586	28954.4	0	0	0	0.80102	0	240.908	1.61144	0	5987.83	44.9086	214.366	21756.9	0.42277	0.0346	3.8295	45.5007	20.9493	0.21326	1.07019	1.2397	1.34265	12.1005	0.71141	7.35343	0.43188	3.23268	28345.6
70.3901	28186.5	0	0	0	0.81391	0	246.517	1.65948	0	6248.72	48.786	246.946	20520.1	0.39653	0.02226	3.77162	44.9954	20.7608	0.21162	1.06273	1.2322	1.33406	12.0332	0.70765	7.31708	0.42983	3.21827	27411.1
70.4217	27455.8	0	0	0	0.82714	0	252.322	1.70971	0	6525.66	53.1837	287.417	19281.4	0.37268	0.01422	3.71505	44.4983	20.5748	0.21002	1.05533	1.2248	1.32553	11.9665	0.70391	7.28089	0.4278	3.20403	26499.1
70.4533	26745.9	0	0	0	0.84063	0	258.332	1.76222	0	6819.85	58.1982	338.533	18053.1	0.3509	0.00902	3.65974	44.0096	20.3915	0.20841	1.04801	1.21747	1.3171	11.9004	0.70018	7.24509	0.42577	3.18978	25626.2
70.4849	26027.6	0	0	0	0.85453	0	264.558	1.81721	0	7132.58	63.9494	404.55	16846.1	0.33097	0.00567	3.60565	43.5288	20.2103	0.20685	1.04078	1.2102	1.30875	11.8349	0.69652	7.20941	0.42377	3.17569	24809.2
70.5165	25267.2	0	0	0	0.86869	0	271.009	1.87484	0	7465.25	70.5872	492.94	15669.8	0.31268	0.00352	3.55275	43.0557	20.0317	0.20529	1.03363	1.20299	1.30047	11.7699	0.69286	7.17406	0.42177	3.16163	24066.3
70.5481	24489.7	0	0	0	0.88326	0	277.696	1.93519	0	7819.38	78.301	619.066	14531.7	0.29587	0.00218	3.50101	42.5903	19.8555	0.20375	1.02653	1.19582	1.29226	11.7053	0.68923	7.13899	0.4198	3.14776	23422
70.5797	23815.9	0	0	0	0.89816	0	284.632	1.99854	0	8196.58	87.3334	817.296	13438.2	0.28038	0.00134	3.4504	42.1325	19.6815	0.20223	1.01952	1.18874	1.28416	11.6413	0.68564	7.10431	0.41783	3.13392	22919.2
70.6113	23425.6	0	0	0	0.91347	0	291.827	2.06501	0	8598.59	97.9979	1160.63	12394.5	0.26607	0.000804614	3.40087	41.6821	19.5098	0.20072	1.01258	1.18172	1.27609	11.5779	0.68209	7.06969	0.41589	3.12023	22637.8
70.6429	23487.6	0	0	0	0.92918	0	299.296	2.13488	0	9027.28	110.707	1779.93	11404.1	0.25283	0.000502787	3.35239	41.2386	19.3404	0.19923	1.0057	1.17476	1.26813	11.5149	0.67856	7.0354	0.41395	3.10654	22714.9
70.6745	24111.5	0	0	0	0.94522	0	307.052	2.20835	0	9484.62	126.018	2853.05	10470	0.24055	0.000301569	3.30495	40.8023	19.1731	0.19776	0.9989	1.16787	1.26022	11.4525	0.67504	7.00128	0.41202	3.09303	23333.6
70.7061	25323.3	0	0	0	0.96174	0	315.11	2.28566	0	9972.71	144.719	4525.79	9593.79	0.22914	0.000167595	3.2585	40.3729	19.0081	0.1963	0.99216	1.16105	1.25242	11.3905	0.67155	6.96749	0.41011	3.07952	24644.4
70.7377	27006	0	0	0	0.97872	0	323.485	2.36709	0	10493.8	168.031	6750.3	8776.22	0.21852	0.000100609	3.21303	39.9499	18.845	0.19486	0.9855	1.15425	1.24465	11.3291	0.6681	6.93382	0.40821	3.06615	26603.3
70.7693	28803.6	0	0	0	0.99611	0	332.194	2.45296	0	11050.1	198.101	9025.56	8017.29	0.20863	6.69864e-05	3.1685	39.5338	18.6841	0.19343	0.97889	1.14755	1.23698	11.2681	0.66468	6.90053	0.40632	3.05282	28714.2
70.8009	30126	0	0	0	1.01397	0	341.256	2.54355	0	11644.1	239.15	10180	7316.21	0.19938	3.36221e-05	3.12488	39.1242	18.5252	0.19202	0.97235	1.14089	1.22939	11.2076	0.66127	6.86753	0.40446	3.03965	29810.9
70.8325	30399.9	0	0	0	1.03229	0	350.688	2.6393	0	12278.2	299.823	9286.49	6671.61	0.19075	3.33641e-05	3.08218	38.7208	18.3684	0.19064	0.96589	1.13428	1.22186	11.1477	0.65788	6.83464	0.40259	3.02649	28976.5
70.8641	29460.5	0	0	0	1.05116	0	360.512	2.74049	0	12954.8	397.061	7081.6	6081.56	0.18266	0	3.04032	38.3235	18.2136	0.18925	0.95948	1.12774	1.21438	11.0882	0.65454	6.80191	0.40075	3.01348	26964.6
70.8957	27739.3	0	0	0	1.07049	0	370.748	2.84764	0	13676.4	560.578	4804.5	5543.72	0.17507	0	2.99931	37.9325	18.0606	0.18788	0.95314	1.12123	1.20697	11.0292	0.65122	6.76958	0.39892	3.0005	25044.2
70.9273	26026.9	0	0	0	1.09036	0	381.42	2.96116	0	14445.2	834.551	3045.36	5055.4	0.16794	0	2.95914	37.5472	17.9097	0.18654	0.94687	1.11482	1.19964	10.9707	0.64791	6.73752	0.39709	2.98766	23849.6
70.9589	24993	0	0	0	1.11084	0	392.553	3.08159	0	15263.2	1270.8	1895.89	4613.66	0.16126	0	2.91976	37.168	17.7606	0.1852	0.94065	1.10844	1.19238	10.9127	0.64463	6.70558	0.39528	2.97485	23523.3
70.9905	24874	0	0	0	1.13185	0	404.173	3.2095	0	16132.1	1908.89	1225.27	4215.42	0.15494	0	2.88117	36.7943	17.6133	0.18388	0.93449	1.10212	1.18516	10.855	0.64139	6.67381	0.39349	2.96219	23972.5
71.0221	25522.2	0	0	0	1.15347	0	416.309	3.34554	0	17053	2744.48	853.327	3857.46	0.149	0	2.84332	36.4262	17.4679	0.18259	0.9284	1.09583	1.17804	10.7979	0.63815	6.64242	0.39171	2.94956	25010.8
71.0537	26640.7	0	0	0	1.17569	0	428.992	3.49041	0	18026.3	3691.19	640.767	3536.58	0.14339	0	2.80623	36.0636	17.3242	0.18129	0.92236	1.08964	1.17098	10.7413	0.63494	6.61109	0.38994	2.93702	26409.6
71.0853	27932.4	0	0	0	1.19851	0	442.254	3.64485	0	19051.5	4539.07	507.472	3249.59	0.1381	0	2.76985	35.7065	17.1824	0.18001	0.91639	1.08348	1.16398	10.685	0.63177	6.5801	0.38817	2.92451	27875
71.1169	29122.2	0	0	0	1.22208	0	456.13	3.80973	0	20126.6	4961.99	415.112	2993.36	0.13308	0	2.73418	35.3544	17.0422	0.17874	0.91047	1.07735	1.15703	10.6291	0.62863	6.54933	0.38643	2.91218	29037.8
71.1485	29980.8	0	0	0	1.24631	0	470.661	3.98605	0	21248.1	4731.38	346.585	2764.93	0.12834	0	2.69919	35.0078	16.9039	0.17749	0.9046	1.07129	1.15015	10.5737	0.62549	6.51867	0.38469	2.89985	29646
71.1801	30420.9	0	0	0	1.27129	0	485.886	4.17482	0	22410.6	3977.59	293.726	2561.44	0.12385	0	2.66487	34.6662	16.767	0.17625	0.8988	1.06529	1.14332	10.5187	0.62238	6.48835	0.38297	2.88764	29813.2
71.2117	30567.9	0	0	0	1.297	0	501.852	4.37734	0	23606.3	3031.93	251.983	2380.23	0.11959	0	2.63119	34.3293	16.632	0.17503	0.89305	1.05935	1.13656	10.4643	0.61931	6.45813	0.38126	2.87546	29855.7
71.2433	30685.3	0	0	0	1.32352	0	518.608	4.59488	0	24824.5	2147.64	218.448	2218.83	0.11554	0	2.59816	33.9975	16.4984	0.17381	0.88736	1.05341	1.12985	10.4102	0.61625	6.4282	0.37956	2.86343	30011
71.2748	30997.2	0	0	0	1.35077	0	536.209	4.82897	0	26051.6	1444.99	191.12	2074.96	0.11169	0	2.56573	33.6704	16.3665	0.17261	0.88172	1.04757	1.12321	10.3565	0.61321	6.39844	0.37787	2.85139	30381.6
71.3064	31560.3	0	0	0	1.3789	0	554.714	5.08135	0	27270.9	949.299	168.571	1946.54	0.10804	0	2.53392	33.348	16.2363	0.17142	0.87612	1.04176	1.11663	10.3031	0.61018	6.36889	0.37619	2.83949	30972.4
71.338	32294.3	0	0	0	1.40797	0	574.19	5.35402	0	28462.4	630.754	149.756	1831.69	0.10457	0	2.50269	33.0303	16.1075	0.17025	0.8706	1.03601	1.11011	10.2503	0.60718	6.33952	0.37452	2.82761	31730.8
71.3696	33095.4	0	0	0	1.43791	0	594.71	5.64909	0	29603	438.518	133.902	1728.74	0.10124	0	2.47203	32.7168	15.9803	0.16908	0.86511	1.0303	1.10364	10.1979	0.60422	6.31042	0.37287	2.81588	32580.6
71.4012	33898.2	0	0	0	1.4688	0	616.359	5.96918	0	30667.5	324.743	120.422	1636.17	0.09809	0	2.44193	32.4082	15.8546	0.16793	0.85969	1.02461	1.09722	10.1458	0.60125	6.28144	0.37122	2.80415	33446.8
71.4328	34646.3	0	0	0	1.50069	0	639.229	6.31707	0	31629	255.144	108.867	1552.66	0.09508	0	2.41238	32.1037	15.7303	0.16679	0.8543	1.01899	1.09087	10.0941	0.59832	6.25274	0.36958	2.79254	34266.3
71.4644	35266.2	0	0	0	1.53365	0	663.429	6.69618	0	32460.6	209.282	98.8904	1477.05	0.09221	0	2.38336	31.8033	15.6075	0.16567	0.84897	1.01344	1.08457	10.0429	0.59543	6.22415	0.36796	2.78096	34990.4
71.496	35711.2	0	0	0	1.56769	0	689.081	7.1103	0	33136.9	176.433	90.2179	1408.31	0.08945	0	2.35486	31.5073	15.4861	0.16455	0.8437	1.00788	1.07832	9.992	0.59253	6.19578	0.36635	2.76948	35582.1
71.5276	36003.2	0	0	0	1.60287	0	716.329	7.5638	0	33635.7	151.335	82.633	1345.57	0.08682	0	2.32688	31.2153	15.3662	0.16344	0.83847	1.00242	1.07213	9.94145	0.58967	6.16758	0.36474	2.75803	36012.6
71.5592	36194.9	0	0	0	1.63919	0	745.338	8.06185	0	33939.7	131.374	75.9619	1288.05	0.08432	0	2.29938	30.9274	15.2476	0.16234	0.83328	0.99696	1.06599	9.89135	0.58685	6.13965	0.36315	2.74673	36261.5
71.5908	36298.7	0	0	0	1.67685	0	776.303	8.61048	0	34037.9	115.118	70.0642	1235.1	0.0819	0	2.27237	30.6435	15.1304	0.16125	0.82815	0.99159	1.0599	9.84164	0.58403	6.1119	0.36157	2.73545	36315.6
71.6224	36279.3	0	0	0	1.71579	0	809.453	9.21662	0	33926.8	101.674	64.8251	1186.15	0.0796	0	2.24583	30.3634	15.0145	0.16019	0.82305	0.98623	1.05385	9.79231	0.5812	6.0842	0.36	2.72425	36170.1
71.654	36108	0	0	0	1.75614	0	845.059	9.88865	0	33610.4	90.4294	60.1505	1140.72	0.07739	0	2.21976	30.0872	14.9	0.15912	0.81802	0.98093	1.04787	9.74331	0.57841	6.05689	0.35844	2.71307	35828.3
71.6856	35793.4	0	0	0	1.79803	0	883.442	10.6363	2.98445e-07	33100.1	80.9315	55.9622	1098.39	0.07529	0	2.19414	29.8145	14.7867	0.15807	0.81303	0.97565	1.04194	9.69476	0.57566	6.02958	0.35689	2.70204	35300.6
71.7172	35344.9	0	0	0	1.84147	0	924.982	11.4714	4.07824e-05	32413.5	72.84	52.1954	1058.81	0.07325	0	2.16895	29.5459	14.6749	0.15703	0.80808	0.97045	1.03606	9.64653	0.5729	6.00266	0.35535	2.69104	34604.3
71.7488	34721.9	0	0	0	1.88666	0	970.13	12.4078	0.000345836	31573.1	65.893	48.7955	1021.68	0.0713	0	2.1442	29.2807	14.5641	0.15599	0.80318	0.96524	1.03022	9.59859	0.57018	5.97569	0.35382	2.68014	33761.9
71.7804	33845	0	0	0	1.93372	0	1019.42	13.4625	0.00281	30604.5	59.8862	45.7164	986.75	0.06942	0	2.11986	29.0189	14.4547	0.15497	0.79832	0.96013	1.02445	9.55097	0.5675	5.94911	0.3523	2.66924	32799.2
71.812	32664.7	0	0	0	1.98294	0	1073.48	14.6562	0.01989	29534.5	54.6586	42.9191	953.791	0.06762	0	2.09594	28.7608	14.3464	0.15396	0.79351	0.95502	1.01871	9.5038	0.56481	5.92253	0.35079	2.65846	31743.1
71.8436	31229.5	0	0	0	2.03444	0	1133.06	16.0139	0.12225	28390	50.082	40.3704	922.62	0.06588	0	2.07243	28.506	14.2394	0.15297	0.78874	0.94997	1.01302	9.45701	0.56213	5.89634	0.34928	2.64771	30621
71.8752	29689.1	0	0	0	2.0887	0	1199.01	17.5669	0.65146	27196.2	46.0534	38.0416	893.076	0.06423	0	2.0493	28.2546	14.1337	0.15197	0.784	0.94495	1.00737	9.4105	0.55947	5.8702	0.34779	2.63706	29459
71.9068	28231.1	0	0	0	2.14611	0	1272.36	19.3543	3.0104	25975.9	42.4892	35.9083	865.02	0.06262	0	2.02656	28.0064	14.029	0.15099	0.77931	0.93997	1.00178	9.36432	0.55686	5.84423	0.34631	2.62644	28281.9
71.9384	26988.6	0	0	0	2.20729	0	1354.25	21.4272	12.0613	24748.8	39.321	33.9492	838.332	0.06108	0	2.0042	27.7616	13.9256	0.15002	0.77467	0.93501	0.99623	9.31858	0.55424	5.81843	0.34483	2.61591	27115.6
71.97	25994.4	0	0	0	2.27311	0	1446.03	23.8581	41.8951	23531.6	36.4926	32.1458	812.907	0.05959	0	1.98221	27.5201	13.8232	0.14905	0.77007	0.93012	0.99074	9.27317	0.55166	5.7928	0.34337	2.60541	25992
72.0016	25211.7	0	0	0	2.34465	0	1549.22	26.7689	126.156	22337.8	33.9573	30.4822	788.652	0.05815	0	1.96058	27.2815	13.7221	0.1481	0.76551	0.92527	0.98527	9.22793	0.54908	5.76734	0.34192	2.59502	24959.6
72.0332	24603.2	0	0	0	2.42338	0	1665.51	30.4176	329.31	21177.6	31.6761	28.9443	765.487	0.05676	0	1.93929	27.0461	13.6219	0.14716	0.76098	0.92044	0.97986	9.18302	0.54654	5.74198	0.34047	2.58464	24095.1
72.0648	24178.7	0	0	0	2.5114	0	1796.8	35.4457	745.12	20058.8	29.6163	27.5197	743.339	0.05543	0	1.91835	26.8135	13.5229	0.14621	0.75651	0.91565	0.9745	9.13856	0.54399	5.71691	0.33904	2.57437	23502.6
72.0964	23989	0	0	0	2.6114	0	1945.19	43.5293	1461.35	18986.7	27.7504	26.1975	722.142	0.05415	0	1.89775	26.5842	13.4249	0.14529	0.75206	0.91091	0.96919	9.09448	0.54148	5.69195	0.33762	2.56412	23278.4
72.1279	24072.9	0	0	0	2.7272	0	2112.96	58.8894	2484.12	17964.7	26.0547	24.9683	701.841	0.0529	0	1.87748	26.3578	13.328	0.14437	0.74766	0.90618	0.9639	9.05062	0.53897	5.66715	0.3362	2.55397	23438.7
72.1595	24378.1	0	0	0	2.86366	0	2302.54	91.3461	3659.87	16994.6	24.5093	23.8235	682.38	0.0517	0	1.85753	26.134	13.2322	0.14346	0.7433	0.90151	0.95867	9.00714	0.53646	5.64247	0.33479	2.54382	23844.1
72.1911	24704.1	0	0	0	3.02744	0	2516.52	161.531	4673.26	16076.9	23.097	22.7556	663.713	0.05054	0	1.8379	25.9134	13.1374	0.14256	0.73897	0.89688	0.95348	8.96389	0.53402	5.6179	0.33339	2.5338	24202.4
72.2227	24748.2	0	0	0	3.22743	0	2757.58	307.96	5171.59	15211.1	21.803	21.7578	645.795	0.04943	0	1.81857	25.6953	13.0436	0.14168	0.73469	0.89228	0.94833	8.92097	0.53158	5.59371	0.332	2.52381	24202.1
72.2543	24292.5	0	0	0	3.47518	0	3028.47	593.391	4959.85	14396.2	20.6144	20.8241	628.585	0.04834	0	1.79956	25.4801	12.9507	0.14079	0.73042	0.8877	0.94321	8.87833	0.52914	5.56953	0.33062	2.51388	23712.2
72.2859	23396.9	0	0	0	3.78625	0	3331.94	1104.57	4122.35	13630.4	19.5201	19.9493	612.046	0.04729	0	1.78083	25.2674	12.8589	0.13991	0.72622	0.88316	0.93815	8.83607	0.5267	5.54552	0.32924	2.50399	22904.9
72.3175	22428	0	0	0	4.18062	0	3670.65	1937.2	2969.23	12911.7	18.5106	19.1283	596.144	0.04627	0	1.76239	25.0575	12.7681	0.13905	0.72204	0.87869	0.93311	8.79403	0.52429	5.52168	0.32788	2.49422	22186.6
72.3491	21864.3	0	0	0	4.68458	0	4047.13	3160.73	1853.37	12237.8	17.5771	18.357	580.845	0.04528	0	1.74425	24.8502	12.6783	0.13819	0.7179	0.87421	0.92814	8.75232	0.52192	5.498	0.32652	2.48445	21980
72.3807	22043.9	0	0	0	5.33198	0	4463.66	4767.82	1002.51	11606.2	16.7124	17.6313	566.12	0.04433	0	1.72639	24.6454	12.5894	0.13733	0.71381	0.86976	0.92317	8.7109	0.51955	5.47438	0.32517	2.47475	22505.3
72.4123	23015.4	0	0	0	6.16654	0	4922.19	6628.34	469.922	11014.6	15.9098	16.9478	551.94	0.0434	0	1.70879	24.4432	12.5014	0.13649	0.70971	0.86538	0.91827	8.66985	0.51721	5.45109	0.32383	2.46508	23684.8
72.4439	24536.2	0	0	0	7.24395	0	5424.22	8477.52	190.881	10460.6	15.1635	16.3032	538.28	0.04251	0	1.69145	24.2434	12.4143	0.13566	0.70569	0.861	0.9134	8.62898	0.51487	5.42775	0.32249	2.45553	25188.6
72.4755	26159.6	0	0	0	8.63524	0	5970.7	9959.98	67.1893	9941.61	14.4684	15.6947	525.114	0.04165	0	1.67439	24.0461	12.3281	0.13483	0.70168	0.85668	0.90858	8.58849	0.51254	5.40474	0.32117	2.44599	26561.3
72.5071	27381.9	0	0	0	10.4298	0	6561.91	10730.6	20.4942	9455.48	13.82	15.1196	512.418	0.0408	0	1.65758	23.8511	12.2428	0.134	0.69771	0.8524	0.90378	8.54822	0.51024	5.38178	0.31986	2.43652	27377.8
72.5387	27827	0	0	0	12.7403	0	7197.33	10587.2	5.41696	8999.97	13.2141	14.5755	500.171	0.03999	0	1.64102	23.6585	12.1584	0.1332	0.69378	0.84811	0.89904	8.50828	0.50794	5.35894	0.31855	2.42708	27387.9
72.5703	27383.8	0	0	0	15.7066	0	7875.51	9568.67	1.24071	8572.99	12.6471	14.0603	488.353	0.0392	0	1.6247	23.4681	12.0748	0.13238	0.68987	0.84389	0.89431	8.46856	0.50567	5.33638	0.31725	2.41773	26606.1
72.6019	26227.1	0	0	0	19.5025	0	8593.92	7934.57	0.24625	8172.56	12.1158	13.5718	476.943	0.03842	0	1.60864	23.2803	11.9923	0.13159	0.68601	0.8397	0.88963	8.42923	0.5034	5.31382	0.31596	2.40841	25279.9
72.6335	24717.3	0	0	0	24.3416	0	9348.8	6046.68	0.04235	7796.84	11.6172	13.1084	465.923	0.03769	0	1.59281	23.0944	11.9103	0.13079	0.68217	0.83551	0.88497	8.39007	0.50117	5.29148	0.31468	2.39917	23763.5
72.6651	23239.5	0	0	0	30.4849	0	10135	4241.13	0.00632	7444.08	11.1487	12.6683	455.276	0.03695	0	1.57721	22.9111	11.8294	0.13001	0.67837	0.83138	0.88037	8.35123	0.49894	5.2692	0.31341	2.38993	22385.3
72.6967	22078.1	0	0	0	38.2494	0	10945.5	2743.52	0.000822952	7112.69	10.708	12.25	444.986	0.03626	0	1.56184	22.7295	11.7491	0.12923	0.67461	0.82725	0.87579	8.31262	0.49671	5.24714	0.31213	2.38081	21363.3
72.7283	21367.8	0	0	0	48.0168	0	11771.8	1643.12	9.56041e-05	6801.14	10.2928	11.852	435.037	0.03557	0	1.54669	22.5504	11.6699	0.12847	0.67085	0.82318	0.87128	8.27434	0.49451	5.22514	0.31087	2.37169	20776.3
72.7599	21130.6	0	0	0	60.2446	0	12603.1	918.194	0	6508.06	9.9013	11.4731	425.413	0.0349	0	1.53176	22.3734	11.5912	0.1277	0.66715	0.81912	0.86677	8.23622	0.49235	5.20336	0.30963	2.36265	20591
72.7915	21320.8	0	0	0	75.4755	0	13426.1	486.31	0	6232.14	9.53169	11.1121	416.103	0.03427	0	1.51704	22.1982	11.5134	0.12694	0.66346	0.81512	0.86232	8.19844	0.49018	5.18164	0.30838	2.35361	20710.9
72.8231	21830.8	0	0	0	94.3502	0	14225.4	251.672	0	5972.2	9.18237	10.7678	407.091	0.03363	0	1.50254	22.0253	11.4365	0.1262	0.65983	0.81112	0.85787	8.16088	0.48802	5.16014	0.30713	2.34469	21024.5
72.8547	22483.7	0	0	0	117.618	0	14983.1	134.078	0	5727.12	8.85188	10.4394	398.365	0.03302	0	1.48825	21.8543	11.3603	0.12545	0.65619	0.80718	0.85348	8.12365	0.48586	5.13869	0.3059	2.3358	21433.1
72.8863	23082.1	0	0	0	146.148	0	15679.2	78.5933	0	5495.89	8.53889	10.1256	389.914	0.03243	0	1.47415	21.6854	11.2849	0.12472	0.65262	0.80324	0.84912	8.08653	0.48373	5.11747	0.30469	2.32696	21861.6
72.9179	23495.1	0	0	0	180.944	0	16292.8	52.9587	0	5277.54	8.24221	9.82583	381.726	0.03185	0	1.46026	21.5182	11.2101	0.12398	0.64904	0.79934	0.84478	8.04979	0.48161	5.09625	0.30347	2.31814	22256.9
72.9495	23699.6	0	0	0	223.149	0	16802.6	40.5423	0	5071.22	7.96068	9.53915	373.792	0.03128	0	1.44656	21.3532	11.1362	0.12325	0.64552	0.79547	0.8405	8.01328	0.47951	5.07531	0.30227	2.30942	22581.3
72.9811	23735.5	0	0	0	274.059	0	17189.1	33.6879	0	4876.11	7.69334	9.26483	366.099	0.03073	0	1.43305	21.19	11.0629	0.12254	0.642	0.79162	0.83623	7.9771	0.47742	5.05437	0.30106	2.30073	22808.2
73.0126	23638.1	0	0	0	335.128	0	17436.2	29.1952	0	4691.46	7.43922	9.0022	358.64	0.03021	0	1.41974	21.0285	10.9904	0.12182	0.63854	0.78778	0.83198	7.94097	0.47536	5.03365	0.29986	2.29209	22919
73.0442	23425.8	0	0	0	407.972	0	17532.8	25.8159	0	4516.59	7.19748	8.75053	351.403	0.02969	0	1.4066	20.8689	10.9185	0.12112	0.63509	0.784	0.82779	7.90518	0.47331	5.01293	0.29867	2.28345	22902.1
73.0758	23118.4	0	0	0	494.37	0	17474.5	23.0706	0	4350.85	6.96731	8.50929	344.382	0.02918	0	1.39366	20.7112	10.8475	0.12043	0.63168	0.78023	0.82361	7.8696	0.47125	4.99249	0.2975	2.27494	22754
73.1074	22754.5	0	0	0	596.259	0	17264.1	20.7591	0	4193.65	6.748	8.27788	337.567	0.02868	0	1.38087	20.5554	10.777	0.11973	0.62827	0.77651	0.81949	7.83441	0.46923	4.97211	0.29633	2.26645	22478.3
73.139	22382.7	0	0	0	715.723	0	16910.9	18.7799	0	4044.45	6.53889	8.05576	330.951	0.0282	0	1.36828	20.4011	10.7073	0.11904	0.62492	0.7728	0.81539	7.79923	0.4672	4.95189	0.29515	2.25798	22085.9
73.1706	22034	0	0	0	854.982	0	16430	17.069	0	3902.74	6.33932	7.84248	324.525	0.02773	0	1.35585	20.2487	10.6382	0.11837	0.62158	0.76911	0.8113	7.76443	0.46518	4.93168	0.29399	2.24954	21593.8
73.2022	21690.6	0	0	5.71744e-07	1016.36	0	15840.3	15.5795	0	3768.05	6.14876	7.63754	318.283	0.02727	0	1.34359	20.0978	10.5698	0.11769	0.61829	0.76546	0.80724	7.72985	0.46319	4.91174	0.29285	2.24123	21022.4
73.2338	21293	0	0	7.26858e-05	1202.28	0	15162.7	14.275	0	3639.94	5.96665	7.44054	312.218	0.02683	0	1.3315	19.9488	10.5021	0.11701	0.61499	0.76181	0.80325	7.6956	0.46121	4.89186	0.2917	2.23291	20394.5
73.2654	20803.8	0	0	7.32579e-05	1415.17	0	14418.3	13.1263	0	3518.01	5.7925	7.25108	306.324	0.02639	0	1.31957	19.8014	10.435	0.11635	0.61174	0.75822	0.79927	7.66146	0.45925	4.87209	0.29056	2.22465	19733.3
73.297	20261.4	0	0	0.000145944	1657.5	0	13627.6	12.1097	0	3401.89	5.62586	7.06871	300.593	0.02597	0	1.30779	19.6556	10.3686	0.1157	0.6085	0.75463	0.7953	7.62732	0.4573	4.85238	0.28943	2.21639	19061.6
73.3286	19732.7	0	0	0.000219202	1931.64	0	12809	11.2059	0	3291.22	5.46631	6.89317	295.02	0.02554	0	1.29619	19.5113	10.3027	0.11504	0.6053	0.75108	0.7914	7.59374	0.45535	4.83294	0.2883	2.20825	18399.2
73.3602	19235.9	0	0	0.000365147	2239.85	1.03653e-07	11978.4	10.399	0	3185.69	5.31344	6.72409	289.6	0.02515	0	1.28472	19.3687	10.2375	0.1144	0.60212	0.74755	0.78749	7.56021	0.45343	4.81351	0.28718	2.20011	17764.4
73.3918	18724.5	0	0	0.000583777	2584.22	1.41928e-05	11149.8	9.67556	0	3084.99	5.1669	6.56114	284.327	0.02475	0	1.27341	19.2276	10.1729	0.11375	0.59896	0.74406	0.78363	7.52701	0.45151	4.79424	0.28607	2.19205	17173
73.4234	18146.4	0	0	0.000876813	2966.53	0.000152805	10334.4	9.02465	0	2988.84	5.02632	6.40404	279.195	0.02436	0	1.26225	19.0881	10.1089	0.11311	0.59582	0.74057	0.77978	7.49381	0.44959	4.77497	0.28497	2.18398	16637.3
73.455	17489.1	0	0	0.00146	3388.25	0.00122	9541.49	8.43692	0	2896.98	4.89141	6.25252	274.2	0.02399	0	1.25123	18.95	10.0455	0.11249	0.59272	0.73711	0.77598	7.46116	0.44771	4.75599	0.28387	2.176	16168
73.4866	16790.8	0	0	0.00226	3850.39	0.00829	8778.29	7.90447	0	2809.16	4.76184	6.1063	269.337	0.02362	0	1.24036	18.8135	9.98283	0.11186	0.58964	0.73368	0.77218	7.42852	0.44583	4.737	0.28278	2.16803	15773.3
73.5182	16139.5	0	0	0.00358	4353.46	0.04917	8050.41	7.42063	0	2725.17	4.63736	5.96513	264.601	0.02325	0	1.22963	18.6784	9.92065	0.11124	0.58659	0.73028	0.76843	7.39626	0.44394	4.71824	0.28169	2.16015	15458.8
73.5498	15662.4	0	0	0.00562	4897.36	0.25599	7361.95	6.97968	0	2644.78	4.5177	5.82886	259.988	0.0229	0	1.21904	18.5448	9.85902	0.11062	0.58355	0.72688	0.76468	7.36405	0.4421	4.69947	0.28061	2.15226	15228.3
73.5814	15463.6	0	0	0.00876	5481.32	1.16842	6715.73	6.57673	0	2567.81	4.40259	5.69714	255.494	0.02256	0	1.20859	18.4127	9.79803	0.11001	0.58055	0.72352	0.761	7.33218	0.44025	4.68087	0.27953	2.14445	15084.7
73.613	15544.4	0	0	0.0135	6103.83	4.67602	6113.45	6.20752	0	2494.06	4.29184	5.56985	251.115	0.02222	0	1.19827	18.2818	9.73753	0.1094	0.57755	0.72018	0.75732	7.30031	0.4384	4.66234	0.27846	2.13666	15029.5
73.6446	15781.6	0	0	0.02066	6762.58	16.4071	5555.85	5.86848	0	2423.36	4.18521	5.44682	246.846	0.02189	0	1.18808	18.1525	9.67759	0.10881	0.57459	0.71688	0.75368	7.26876	0.43659	4.64402	0.2774	2.12895	15066.6
73.6762	16011.5	0	0	0.03145	7454.42	50.4709	5042.84	5.55632	0	2355.56	4.08251	5.32776	242.685	0.02157	0	1.17801	18.0244	9.61819	0.10821	0.57164	0.71358	0.75005	7.23722	0.43477	4.6257	0.27635	2.12124	15206.6
73.7078	16162.4	0	0	0.04758	8175.35	136.107	4573.62	5.26836	0	2290.49	3.98353	5.21262	238.628	0.02126	0	1.16808	17.8977	9.55939	0.10762	0.56873	0.71031	0.74647	7.20623	0.43296	4.60755	0.27529	2.1136	15474.2
73.7394	16319.6	0	0	0.07151	8920.49	321.763	4146.81	5.00214	0	2228.03	3.88811	5.10112	234.67	0.02095	0	1.15827	17.7723	9.50113	0.10704	0.56582	0.70707	0.74288	7.1753	0.43118	4.58946	0.27425	2.10597	15910.9
73.771	16664.5	0	0	0.10675	9684.13	666.788	3760.58	4.75553	0	2168.03	3.79606	4.99318	230.81	0.02065	0	1.14858	17.6482	9.44337	0.10645	0.56296	0.70386	0.73935	7.14464	0.4294	4.57147	0.27322	2.09841	16568.8
73.8026	17335	0	0	0.15832	10459.7	1211.22	3412.71	4.52666	0	2110.36	3.70725	4.88862	227.044	0.02035	0	1.13902	17.5255	9.38616	0.10587	0.5601	0.70066	0.73582	7.11398	0.42762	4.55355	0.27219	2.09084	17478.8
73.8342	18320.6	0	0	0.2333	11240.1	1928.53	3100.73	4.31385	0	2054.92	3.62153	4.78732	223.368	0.02006	0	1.12958	17.4041	9.32945	0.10531	0.55727	0.69748	0.73234	7.08366	0.42588	4.53585	0.27116	2.08336	18605
73.8658	19476	0	0	0.34147	12017.2	2691.48	2822	4.1157	0	2001.59	3.53873	4.68913	219.78	0.01977	0	1.12024	17.2839	9.27328	0.10474	0.55445	0.69431	0.72886	7.05339	0.42414	4.5182	0.27013	2.0759	19808.8
73.8973	20596.1	0	0	0.49659	12782.8	3292.33	2573.78	3.93086	0	1950.27	3.45876	4.59394	216.278	0.0195	0	1.11103	17.1649	9.21756	0.10417	0.55167	0.69116	0.72542	7.02356	0.42239	4.50072	0.26912	2.06851	20871.9
73.9289	21487.1	0	0	0.7174	13528	3529.85	2353.33	3.75816	0	1900.86	3.38145	4.50164	212.859	0.01924	0	1.10193	17.0471	9.16233	0.10362	0.5489	0.68805	0.72199	6.99373	0.42065	4.48324	0.2681	2.06113	21580.9
73.9605	22008.2	0	0	1.02979	14243.9	3316.98	2157.93	3.59653	0	1853.27	3.30671	4.41206	209.519	0.01897	0	1.09294	16.9305	9.10766	0.10307	0.54616	0.68497	0.71861	6.96423	0.41894	4.46593	0.2671	2.05382	21837.3
73.9921	22126.4	0	0	1.46859	14921.4	2731.83	1984.98	3.44512	0	1807.41	3.23441	4.3251	206.257	0.01871	0	1.08406	16.8152	9.05348	0.10251	0.54343	0.68189	0.71522	6.93473	0.41723	4.44862	0.2661	2.04651	21707.5
74.0237	21942.7	0	0	2.0808	15551.5	1971.9	1831.99	3.30307	0	1763.2	3.16445	4.24072	203.07	0.01846	0	1.07529	16.701	8.99974	0.10197	0.54072	0.67884	0.71189	6.90562	0.41552	4.43153	0.26512	2.03928	21377.5
74.0553	21653.2	0	0	2.92895	16125.8	1247.47	1696.65	3.16956	0	1720.57	3.09675	4.15881	199.956	0.0182	0	1.06662	16.588	8.94651	0.10143	0.53803	0.6758	0.70855	6.87651	0.41385	4.41444	0.26413	2.03204	21046.5
74.0869	21443.4	0	0	4.09618	16636.2	691.647	1576.82	3.04401	0	1679.44	3.0312	4.07921	196.912	0.01796	0	1.05807	16.476	8.89372	0.10089	0.53536	0.67278	0.70526	6.84773	0.41218	4.39752	0.26315	2.02488	20837.7
74.1185	21393.3	0	0	5.69128	17075.3	336.082	1470.54	2.92572	0	1639.74	2.9677	4.00189	193.938	0.01772	0	1.04961	16.3654	8.84143	0.10037	0.53271	0.66979	0.70197	6.81895	0.41054	4.38065	0.26218	2.01773	20773.4
74.1501	21465.3	0	0	7.85624	17436.8	143.123	1376.08	2.81419	0	1601.41	2.90617	3.92673	191.03	0.01748	0	1.04124	16.2556	8.78953	0.09984	0.53009	0.66681	0.69872	6.79056	0.40886	4.36395	0.26121	2.01064	20807.9
74.1817	21562.5	0	0	10.7743	17715.1	53.4158	1291.86	2.70894	0	1564.39	2.84653	3.8537	188.186	0.01726	0	1.03298	16.1471	8.73819	0.09932	0.52748	0.66386	0.69548	6.76222	0.40722	4.34726	0.26023	2.00356	20874.8
74.2133	21599.1	0	0	14.6804	17906.2	17.4714	1216.51	2.60943	0	1528.62	2.78873	3.78264	185.405	0.01703	0	1.02483	16.0397	8.68719	0.09879	0.5249	0.66094	0.69228	6.73416	0.40558	4.33073	0.25928	1.99655	20919.5
74.2449	21533.1	0	0	19.8727	18007.1	5.00819	1148.81	2.51532	0	1494.04	2.73265	3.71358	182.685	0.0168	0	1.01676	15.9333	8.63669	0.09828	0.52232	0.65802	0.68908	6.70615	0.40398	4.3142	0.25832	1.98954	20907.8
74.2765	21373.4	0	0	26.7268	18016.2	1.25813	1087.74	2.42621	0	1460.6	2.67825	3.64635	180.025	0.01659	0	1.00879	15.8279	8.58658	0.09777	0.51978	0.65512	0.68592	6.67842	0.40234	4.29789	0.25737	1.98259	20822.3
74.3081	21176.1	0	0	35.7115	17933.5	0.27698	1032.38	2.34173	0	1428.26	2.62547	3.58094	177.421	0.01638	0	1.00092	15.7235	8.53703	0.09725	0.51724	0.65224	0.68276	6.65075	0.40074	4.28158	0.25642	1.97565	20656.9
74.3397	21018	0	0	47.4068	17760.1	0.05344	981.968	2.2616	0	1396.97	2.57422	3.51728	174.873	0.01617	0	0.99313	15.6203	8.48777	0.09676	0.51473	0.64938	0.67965	6.62335	0.39913	4.26544	0.25548	1.9688	20410.2
74.3713	20935.6	0	5.69028e-07	62.5237	17498.8	0.00904	935.844	2.18547	0	1366.67	2.52445	3.45532	172.38	0.01597	0	0.98545	15.518	8.43905	0.09626	0.51224	0.64655	0.67654	6.596	0.39756	4.24931	0.25455	1.96194	20084.7
74.4029	20875.9	0	7.14796e-05	81.9256	17153.4	0.00133	893.453	2.11314	0	1337.35	2.47613	3.39496	169.94	0.01577	0	0.97784	15.4168	8.39064	0.09576	0.50977	0.64373	0.67346	6.56899	0.39599	4.23333	0.25363	1.95513	19684.2
74.4345	20718.2	0	7.14796e-05	106.651	16729.2	0.000169874	854.324	2.04432	0	1308.94	2.42917	3.33619	167.55	0.01557	0	0.97031	15.3166	8.34272	0.09526	0.5073	0.64093	0.67039	6.54198	0.39443	4.21736	0.2527	1.94835	19214.3
74.4661	20343.7	0	7.20492e-05	137.938	16232.4	2.61022e-05	818.06	1.97882	0	1281.41	2.38352	3.2789	165.211	0.01538	0	0.96289	15.2173	8.29516	0.09478	0.50486	0.63814	0.66737	6.5153	0.39286	4.20156	0.25179	1.94162	18682.3
74.4977	19707.5	0	0.000143529	177.244	15670.2	0	784.327	1.91644	0	1254.74	2.33917	3.22309	162.919	0.01519	0	0.95554	15.1189	8.24808	0.09429	0.50243	0.63538	0.66434	6.48862	0.39132	4.18581	0.25088	1.93491	18096.4
74.5293	18859.5	0	0.000215579	226.273	15050.5	0	752.842	1.85693	0	1228.88	2.29604	3.16868	160.675	0.01499	0	0.94828	15.0215	8.20126	0.09381	0.50004	0.63265	0.66135	6.46221	0.38979	4.17017	0.24996	1.92826	17465.8
74.5609	17913.4	0	0.000359108	286.988	14381.7	0	723.366	1.80014	0	1203.8	2.25408	3.11567	158.477	0.01481	0	0.94109	14.925	8.15493	0.09334	0.49764	0.62992	0.65836	6.43586	0.38825	4.15459	0.24906	1.9216	16800.6
74.5925	16975.6	0	0.000574118	361.632	13672.7	0	695.697	1.74591	0	1179.47	2.21327	3.06396	156.323	0.01464	0	0.934	14.8295	8.10905	0.09287	0.49527	0.62722	0.65541	6.40979	0.38672	4.13912	0.24817	1.91502	16111.7
74.6241	16091	0	0.000861749	452.732	12932.6	0	669.663	1.69412	0	1155.86	2.17355	3.0135	154.214	0.01446	0	0.92698	14.7349	8.06347	0.0924	0.49291	0.62452	0.65248	6.38377	0.38522	4.12371	0.24727	1.90844	15410.6
74.6557	15248.7	0	0.00136	563.101	12170.3	0	645.114	1.64456	0	1132.95	2.13489	2.96433	152.146	0.01429	0	0.92005	14.6412	8.01834	0.09193	0.49058	0.62185	0.64955	6.35803	0.38372	4.10846	0.24638	1.90191	14708.9
74.6873	14437.3	0	0.00215	695.83	11394.8	0	621.924	1.59716	0	1110.7	2.09727	2.91629	150.119	0.01412	0	0.91317	14.5484	7.9735	0.09147	0.48825	0.61918	0.64665	6.33229	0.38222	4.09322	0.2455	1.89538	14018.1
74.7189	13691.7	0	0.00323	854.262	10614.4	0	599.981	1.5518	0	1089.1	2.0606	2.86944	148.132	0.01395	0	0.90639	14.4564	7.92911	0.091	0.48596	0.61655	0.64378	6.30688	0.38072	4.07814	0.24462	1.88892	13350.4
74.7505	13094.6	0	0.00495	1041.96	9837.28	0	579.188	1.50832	0	1068.11	2.02492	2.82372	146.185	0.01379	0	0.89968	14.3654	7.88503	0.09054	0.48366	0.61391	0.64092	6.28152	0.37926	4.06306	0.24375	1.88249	12716.9
74.782	12719.5	0	0.00739	1262.64	9070.73	0	559.46	1.46664	0	1047.72	1.99013	2.77906	144.275	0.01362	0	0.89304	14.2751	7.84133	0.09009	0.48138	0.61131	0.63808	6.25633	0.37779	4.0481	0.24288	1.87608	12128.7
74.8136	12551.3	0	0.01112	1520.14	8321.44	0	540.721	1.42667	0	1027.9	1.95624	2.73546	142.403	0.01347	0	0.88649	14.1857	7.79799	0.08965	0.47913	0.60871	0.63524	6.2312	0.37633	4.03318	0.24201	1.8697	11596.3
74.8452	12455.1	0	0.01665	1818.26	7595.29	0	522.901	1.3883	0	1008.63	1.92322	2.69289	140.566	0.01331	0	0.88	14.0971	7.75504	0.0892	0.4769	0.60613	0.63245	6.2064	0.37486	4.01839	0.24114	1.8634	11128.9
74.8768	12245.1	0	0.02468	2160.73	6897.32	0	505.94	1.35145	0	989.897	1.89102	2.65131	138.765	0.01316	0	0.87357	14.0095	7.71244	0.08876	0.47467	0.60356	0.62967	6.1816	0.37343	4.00364	0.24028	1.8571	10735.6
74.9084	11814.7	0	0.03645	2551.03	6231.73	0	489.783	1.31604	0	971.673	1.85963	2.61067	136.998	0.01301	0	0.86722	13.9225	7.67019	0.08832	0.47246	0.60102	0.62691	6.15707	0.372	3.98901	0.23943	1.85082	10423.9
74.94	11222.3	0	0.05345	2992.29	5601.81	0	474.378	1.28203	0	953.942	1.82899	2.57099	135.264	0.01286	0	0.86094	13.8365	7.62829	0.08789	0.47026	0.59848	0.62415	6.1326	0.37057	3.97444	0.23859	1.84456	10200.1
74.9716	10657.4	0	0.07805	3487.08	5010.06	0	459.678	1.24934	0	936.688	1.79911	2.53217	133.563	0.01272	0	0.85473	13.7512	7.58674	0.08746	0.46809	0.59597	0.62142	6.1084	0.36914	3.95997	0.23775	1.83838	10069.3
75.0032	10319.4	0	0.1132	4037.3	4458.13	0	445.643	1.21785	0	919.894	1.76998	2.49423	131.894	0.01258	0	0.84859	13.6667	7.54548	0.08703	0.46591	0.5935	0.6187	6.08426	0.36775	3.94556	0.23691	1.8322	10034.7
75.0348	10302.7	0	0.16333	4644	3946.93	0	432.232	1.18751	0	903.543	1.74153	2.45712	130.256	0.01243	0	0.8425	13.5829	7.50457	0.0866	0.46377	0.59102	0.61602	6.06023	0.36635	3.93127	0.23607	1.82605	10098.7
75.0664	10567.8	0	0.23432	5307.19	3476.69	0	419.409	1.15834	0	887.621	1.71376	2.42085	128.647	0.01229	0	0.83649	13.5	7.46401	0.08617	0.46164	0.58854	0.61334	6.03626	0.36496	3.91697	0.23524	1.81992	10261
75.098	11003.4	0	0.33421	6025.7	3047.02	0	407.14	1.1302	0	872.112	1.68665	2.38538	127.068	0.01215	0	0.83054	13.4177	7.42375	0.08576	0.45952	0.5861	0.61068	6.01262	0.36356	3.90284	0.23442	1.81384	10520.4
75.1296	11507.8	0	0.47411	6797.08	2656.99	0	395.394	1.1031	0	857.002	1.66018	2.3507	125.519	0.01202	0	0.82466	13.3363	7.38383	0.08534	0.4574	0.58365	0.60803	5.98898	0.3622	3.88877	0.2336	1.80779	10873.1
75.1612	12031.6	0	0.66863	7617.43	2305.23	0	384.142	1.07692	0	842.278	1.63433	2.31674	123.997	0.0119	0	0.81883	13.2555	7.34422	0.08493	0.45531	0.58124	0.60541	5.96555	0.36081	3.87475	0.23278	1.80176	11314.1
75.1928	12586.1	0	0.93777	8481.37	1990	0	373.358	1.0517	0	827.929	1.60908	2.28354	122.503	0.01177	0	0.81306	13.1755	7.30495	0.08451	0.45324	0.57883	0.6028	5.94219	0.35945	3.86079	0.23197	1.79576	11836.2
75.2244	13220.6	0	1.30769	9381.98	1709.27	0	363.016	1.02732	0	813.938	1.5844	2.25102	121.035	0.01164	0	0.80736	13.0962	7.26598	0.0841	0.45117	0.57644	0.60021	5.9191	0.35809	3.84694	0.23116	1.7898	12430.4
75.256	13959.9	0	1.81336	10310.9	1460.83	0	353.092	1.00382	0	800.299	1.56029	2.21919	119.594	0.01151	0	0.80172	13.0178	7.22736	0.0837	0.44913	0.57406	0.59763	5.89606	0.35676	3.83315	0.23036	1.78388	13086.2
75.2876	14756	0	2.50021	11258.1	1242.28	0	343.564	0.98108	0	786.995	1.53673	2.18804	118.178	0.01139	0	0.79614	12.94	7.18903	0.08329	0.44709	0.57171	0.59508	5.87314	0.3554	3.81947	0.22956	1.77797	13791
75.3192	15522.5	0	3.42785	12212.6	1051.21	0	334.413	0.9591	0	774.017	1.5137	2.15753	116.787	0.01126	0	0.79061	12.8627	7.15101	0.08289	0.44507	0.56937	0.59253	5.85027	0.35408	3.80578	0.22877	1.77207	14531.5
75.3508	16202.9	0	4.67315	13162	885.158	0	325.617	0.93788	0	761.356	1.49118	2.12767	115.42	0.01115	0	0.78514	12.7863	7.11323	0.08249	0.44307	0.56705	0.59001	5.82773	0.35275	3.79227	0.22797	1.76624	15293.2
75.3824	16793	0	6.33476	14093.1	741.699	0	317.161	0.91733	0	749.001	1.46916	2.09842	114.078	0.01103	0	0.77973	12.7104	7.0758	0.08211	0.44108	0.56473	0.5875	5.80519	0.35143	3.77876	0.22719	1.76044	16060
75.414	17304.8	0	8.53869	14992.1	618.488	0	309.026	0.89747	0	736.943	1.44762	2.06977	112.758	0.01092	0	0.77438	12.6353	7.03862	0.08172	0.4391	0.56241	0.585	5.78282	0.35014	3.76535	0.2264	1.75464	16816.4
75.4456	17753.2	0	11.4444	15845	513.284	0	301.196	0.87824	0	725.17	1.42656	2.04173	111.461	0.01079	0	0.76907	12.5608	7.00174	0.08133	0.43714	0.56012	0.58252	5.76051	0.34885	3.75195	0.22562	1.74886	17545.8
75.4772	18174.3	0	15.2523	16637.6	423.972	0	293.657	0.85962	0	713.676	1.40595	2.01423	110.186	0.01069	0	0.76382	12.4871	6.9652	0.08094	0.43519	0.55787	0.58007	5.73846	0.34752	3.73871	0.22485	1.74313	18232.2
75.5088	18624	0	20.2122	17356.4	348.585	0	286.395	0.84159	0	702.451	1.38578	1.98729	108.934	0.01058	0	0.75863	12.414	6.92897	0.08057	0.43324	0.55562	0.57761	5.71648	0.34623	3.72548	0.22409	1.73743	18860.7
75.5404	19142.4	0	26.6337	17988.8	285.314	0	279.396	0.82412	0	691.486	1.36605	1.96084	107.702	0.01047	0	0.75349	12.3414	6.89293	0.08018	0.43132	0.55336	0.57518	5.6946	0.34494	3.71235	0.22332	1.73178	19416.8
75.572	19722.9	0	34.8972	18523.1	232.51	0	272.648	0.80718	0	680.775	1.34673	1.93496	106.491	0.01037	0	0.7484	12.2695	6.85724	0.07981	0.4294	0.55114	0.57277	5.67278	0.34369	3.69923	0.22255	1.72613	19887.7
75.6036	20315.6	0	45.4662	18949.5	188.686	0	266.139	0.79075	0	670.31	1.32782	1.90958	105.299	0.01026	0	0.74336	12.1983	6.8218	0.07944	0.4275	0.54892	0.57037	5.65124	0.34243	3.68628	0.22178	1.7205	20262.5
75.6352	20831.6	0	58.9014	19259.9	152.517	0	259.859	0.77484	0	660.082	1.30931	1.88469	104.129	0.01016	0	0.73838	12.1277	6.78666	0.07906	0.42561	0.54669	0.56798	5.62975	0.34118	3.67332	0.22103	1.7149	20532.2
75.6667	21161.5	0	75.8756	19448.2	122.827	0	253.796	0.75938	0	650.084	1.29117	1.86029	102.977	0.01006	0	0.73344	12.0577	6.75171	0.07869	0.42373	0.5445	0.56561	5.60837	0.33992	3.66047	0.22028	1.70933	20690.5
75.6983	21226.4	3.02022e-07	97.1891	19510.9	98.5893	0	247.941	0.74439	0	640.312	1.27341	1.83639	101.844	0.00995	0	0.72856	11.9882	6.71712	0.07833	0.42186	0.54231	0.56325	5.587	0.33866	3.64763	0.21954	1.70377	20733.2
75.7299	21050.1	3.74336e-05	123.786	19446.7	78.9067	0	242.284	0.72984	0	630.755	1.25603	1.8129	100.73	0.00985	0	0.72372	11.9194	6.68272	0.07795	0.42001	0.54015	0.56092	5.56595	0.33741	3.63495	0.2188	1.69827	20659.3
75.7615	20767.8	3.74336e-05	156.771	19256.9	63.0073	0	236.817	0.71573	0	621.411	1.23898	1.78987	99.6341	0.00976	0	0.71892	11.8511	6.64867	0.07759	0.41818	0.53799	0.55859	5.54496	0.33619	3.62228	0.21806	1.6928	20470.6
75.7931	20517.1	3.77359e-05	197.424	18945.2	50.23	0	231.532	0.70198	0	612.27	1.22229	1.76729	98.5557	0.00966	0	0.71419	11.7835	6.61477	0.07724	0.41635	0.53587	0.55627	5.52402	0.33497	3.60966	0.21732	1.68732	20171
75.8247	20314.1	7.51695e-05	247.215	18517.5	40.0135	0	226.42	0.68867	0	603.33	1.20592	1.74514	97.4946	0.00956	0	0.70948	11.7164	6.58117	0.07689	0.41453	0.53374	0.55397	5.50314	0.33375	3.59709	0.21658	1.68187	19767.5
75.8563	20051.6	0.000112906	307.813	17981.9	31.8845	0	221.474	0.67572	0	594.582	1.18989	1.72339	96.4504	0.00946	0	0.70484	11.6499	6.54782	0.07653	0.41273	0.53161	0.5517	5.48259	0.33253	3.58464	0.21586	1.6765	19269.6
75.8879	19621.7	0.000188076	381.1	17348.5	25.4468	0	216.688	0.66309	0	586.023	1.17418	1.70203	95.4234	0.00938	0	0.70023	11.584	6.51481	0.07618	0.41094	0.52952	0.54942	5.46204	0.33134	3.57224	0.21513	1.67112	18688.3
75.9195	19002.5	0.000300679	469.169	16628.7	20.3716	0	212.053	0.65086	0	577.646	1.15878	1.68109	94.4125	0.00929	0	0.69567	11.5186	6.48195	0.07582	0.40916	0.52742	0.54716	5.44161	0.33012	3.5599	0.21441	1.66577	18037.3
75.9511	18240.4	0.000451019	574.328	15835.3	16.3871	0	207.565	0.63895	0	569.446	1.14367	1.66052	93.417	0.0092	0	0.69116	11.4537	6.44945	0.07548	0.40739	0.52536	0.54492	5.42122	0.32894	3.54756	0.21368	1.66045	17331.2
75.9827	17406.1	0.000676833	699.085	14981.8	13.2713	0	203.217	0.62736	0	561.418	1.12886	1.64034	92.4375	0.00911	0	0.68669	11.3895	6.41704	0.07513	0.40564	0.52329	0.5427	5.40112	0.32775	3.53538	0.21297	1.65514	16585.9
76.0143	16581.3	0.00105	846.134	14082.4	10.8429	0	199.002	0.61608	0	553.558	1.11433	1.62049	91.4736	0.00903	0	0.68225	11.3258	6.38498	0.0748	0.40388	0.52123	0.54048	5.38106	0.32656	3.52326	0.21226	1.64985	15817.7
76.0459	15829.3	0.00162	1018.33	13151	8.95572	0	194.917	0.60513	0	545.861	1.10008	1.60103	90.524	0.00894	0	0.67787	11.2626	6.35311	0.07445	0.40214	0.5192	0.53828	5.36101	0.32538	3.51114	0.21155	1.6446	15043.6
76.0775	15152.9	0.00241	1218.64	12201.4	7.49226	0	190.955	0.59442	0	538.323	1.0861	1.5819	89.5898	0.00886	0	0.67352	11.2	6.32155	0.07412	0.40042	0.51716	0.53608	5.34102	0.32423	3.49908	0.21086	1.63935	14280.5
76.1091	14486	0.00361	1450.12	11246.9	6.35883	0	187.112	0.58403	0	530.938	1.0724	1.56312	88.6698	0.00877	0	0.66922	11.1378	6.29014	0.07379	0.39871	0.51513	0.53391	5.32135	0.32308	3.48719	0.21015	1.63417	13544.1
76.1407	13744.6	0.00537	1715.81	10299.8	5.48098	0	183.384	0.57392	0	523.706	1.05894	1.54468	87.7633	0.00869	0	0.66496	11.0761	6.25902	0.07346	0.39701	0.51313	0.53175	5.30169	0.32193	3.47529	0.20945	1.629	12849.6
76.1723	12892.4	0.00797	2018.72	9371.23	4.80029	0	179.765	0.56404	0	516.616	1.04574	1.52658	86.8711	0.0086	0	0.66075	11.0149	6.22805	0.07313	0.39532	0.51113	0.52961	5.28224	0.32077	3.46345	0.20876	1.62382	12211.4
76.2039	11981.2	0.01172	2361.68	8471	4.27086	0	176.251	0.55441	0	509.671	1.03278	1.50875	85.9923	0.00853	0	0.65656	10.9543	6.19743	0.07279	0.39363	0.50916	0.52747	5.2628	0.31962	3.45161	0.20808	1.61867	11642.2
76.2355	11150.8	0.01721	2747.3	7607.54	3.85705	0	172.838	0.54506	0	502.864	1.02006	1.49126	85.1264	0.00845	0	0.65242	10.8942	6.16691	0.07246	0.39196	0.50719	0.52535	5.24352	0.31847	3.43994	0.20738	1.6136	11152.6
76.2671	10553	0.02506	3177.82	6787.73	3.53127	0	169.523	0.5359	0	496.192	1.00758	1.47407	84.2741	0.00838	0	0.64831	10.8346	6.13674	0.07214	0.39031	0.50523	0.52324	5.22429	0.31736	3.42827	0.2067	1.60853	10752.1
76.2987	10260.3	0.03637	3655.05	6016.95	3.27227	0	166.302	0.52699	0	489.651	0.99532	1.45719	83.4344	0.00829	0	0.64425	10.7754	6.10667	0.07183	0.38867	0.50329	0.52114	5.20512	0.31624	3.41671	0.20602	1.60345	10447.4
76.3303	10238.2	0.05244	4180.19	5299.07	3.06391	0	163.172	0.51832	0	483.237	0.98328	1.44057	82.6064	0.00822	0	0.64024	10.7167	6.07689	0.07151	0.38703	0.50135	0.51905	5.18601	0.31513	3.40515	0.20535	1.5984	10243.9
76.3619	10400.4	0.0752	4753.77	4636.54	2.89373	0	160.128	0.50984	0	476.949	0.97147	1.42425	81.7914	0.00815	0	0.63624	10.6585	6.04727	0.07119	0.3854	0.49942	0.51698	5.16723	0.31401	3.39365	0.20467	1.5934	10144.5
76.3935	10670.8	0.10727	5375.51	4030.5	2.75242	0	157.169	0.50157	0	470.781	0.95986	1.4082	80.9882	0.00808	0	0.63229	10.6009	6.01799	0.07087	0.38377	0.49751	0.51493	5.14845	0.31289	3.3822	0.204	1.58843	10150.1
76.4251	10993.4	0.15219	6044.22	3480.94	2.63302	0	154.29	0.4935	0	464.732	0.94847	1.39242	80.1965	0.00801	0	0.62838	10.5436	5.98876	0.07055	0.38217	0.49561	0.51288	5.12978	0.31178	3.37081	0.20334	1.58346	10259.2
76.4567	11329.9	0.21475	6757.72	2986.79	2.53016	0	151.489	0.48562	0	458.799	0.93727	1.3769	79.4167	0.00792	0	0.6245	10.4868	5.95988	0.07025	0.38058	0.4937	0.51084	5.11116	0.3107	3.35947	0.20267	1.57851	10468.8
76.4883	11668.3	0.30137	7512.76	2546.15	2.44003	0	148.763	0.47791	0	452.977	0.92627	1.36164	78.6478	0.00785	0	0.62066	10.4304	5.9311	0.06993	0.37899	0.49183	0.50882	5.09271	0.30962	3.34824	0.202	1.57361	10773.8
76.5199	12016.3	0.42066	8304.98	2156.42	2.35962	0	146.11	0.47039	0	447.266	0.91547	1.34662	77.8906	0.0078	0	0.61686	10.3746	5.90267	0.06963	0.37741	0.48995	0.50681	5.07426	0.30854	3.33707	0.20135	1.56874	11167
76.5514	12379.9	0.58397	9128.86	1814.5	2.28678	0	143.527	0.46308	0	441.662	0.90485	1.33186	77.1441	0.00773	0	0.61308	10.3192	5.87429	0.06932	0.37583	0.48808	0.50481	5.05592	0.30745	3.32591	0.2007	1.56387	11640.1
76.583	12755.3	0.80633	9977.78	1516.87	2.21997	0	141.012	0.45592	0	436.161	0.89441	1.31736	76.4076	0.00765	0	0.60934	10.2643	5.8462	0.06902	0.37428	0.48624	0.50282	5.03764	0.30637	3.31479	0.20005	1.55902	12182.6
76.6146	13148.9	1.10728	10844	1259.83	2.15792	0	138.561	0.44893	0	430.762	0.88415	1.30306	75.6823	0.00758	0	0.60564	10.2096	5.81832	0.06871	0.37274	0.4844	0.50085	5.01963	0.30529	3.30379	0.1994	1.55419	12783.3
76.6462	13596.9	1.51241	11718.9	1039.56	2.09982	0	136.174	0.44209	0	425.462	0.87407	1.28902	74.9669	0.00753	0	0.60197	10.1555	5.79058	0.06842	0.37119	0.48256	0.49889	5.00168	0.30425	3.29285	0.19876	1.54937	13429.6
76.6778	14143.3	2.05453	12592.8	852.228	2.04501	0	133.847	0.43538	0	420.26	0.86416	1.27521	74.2616	0.00746	0	0.59834	10.1018	5.76309	0.06812	0.36967	0.48075	0.49694	4.98372	0.3032	3.28196	0.19812	1.5446	14108.2
76.7094	14801.2	2.77589	13455.4	694.119	1.99294	0	131.58	0.42886	0	415.152	0.85442	1.26159	73.5663	0.00739	0	0.59473	10.0486	5.73575	0.06783	0.36815	0.47894	0.49499	4.96583	0.30215	3.27107	0.19748	1.53985	14805.2
76.741	15543.6	3.73024	14295.9	561.672	1.94329	0	129.369	0.42247	0	410.135	0.84484	1.24819	72.8807	0.00733	0	0.59116	9.99566	5.70866	0.06754	0.36663	0.47713	0.49307	4.94826	0.30111	3.26023	0.19685	1.5351	15506
76.7726	16324.7	4.98554	15103.1	451.548	1.89585	0	127.213	0.41623	0	405.21	0.83543	1.23503	72.205	0.00726	0	0.58762	9.94331	5.68172	0.06725	0.36513	0.47535	0.49115	4.93069	0.30006	3.24945	0.19622	1.53038	16196.4
76.8042	17091.3	6.62724	15865.6	360.658	1.8503	0	125.111	0.41012	0	400.37	0.82617	1.22205	71.5375	0.0072	0	0.58412	9.89123	5.65493	0.06696	0.36365	0.47357	0.48925	4.91318	0.29905	3.23879	0.19559	1.52569	16862.1
76.8358	17794.6	8.76185	16572.6	286.193	1.80648	0	123.06	0.40412	0	395.619	0.81705	1.2093	70.88	0.00715	0	0.58065	9.8397	5.62844	0.06667	0.36216	0.47182	0.48734	4.89573	0.29804	3.22812	0.19496	1.52099	17489.1
76.8674	18410.8	11.5213	17213.2	225.628	1.76434	0	121.058	0.39828	0	390.949	0.8081	1.19674	70.2317	0.00709	0	0.5772	9.78844	5.60199	0.06638	0.36069	0.47005	0.48547	4.87838	0.29699	3.21751	0.19434	1.51637	18064.3
76.899	18953.5	15.0679	17777.6	176.725	1.72368	0	119.105	0.39257	0	386.363	0.79928	1.18437	69.5917	0.00702	0	0.57379	9.73772	5.57585	0.0661	0.35923	0.4683	0.48359	4.86109	0.29595	3.20696	0.19372	1.51175	18575.9
76.9306	19451.1	19.5995	18256.7	137.523	1.68449	0	117.199	0.38697	0	381.856	0.79061	1.17219	68.9608	0.00696	0	0.57041	9.68719	5.5498	0.06581	0.35777	0.46655	0.48172	4.84402	0.29494	3.19646	0.19309	1.50715	19013
76.9622	19907.8	25.356	18642.8	106.322	1.64658	0	115.338	0.38149	0	377.428	0.78209	1.1602	68.338	0.0069	0	0.56705	9.63725	5.52405	0.06553	0.35633	0.46484	0.47986	4.82701	0.29396	3.18596	0.19248	1.50255	19366.6
76.9938	20296.8	32.6258	18929.6	81.6662	1.60995	0	113.52	0.37614	0	373.075	0.7737	1.14836	67.724	0.00685	0	0.56372	9.58753	5.49835	0.06525	0.35488	0.46312	0.47803	4.80994	0.29295	3.17563	0.19188	1.49798	19629
77.0254	20577.7	41.7528	19112.1	62.3207	1.57458	0	111.746	0.37086	0	368.797	0.76545	1.13675	67.1182	0.00679	0	0.56042	9.53841	5.47295	0.06498	0.35345	0.46141	0.47621	4.79293	0.29194	3.16529	0.19127	1.49343	19794.6
77.057	20705.7	53.1437	19187.4	47.2492	1.5403	0	110.012	0.36575	0	364.592	0.75731	1.12529	66.5202	0.00674	0	0.55716	9.48937	5.4476	0.0647	0.35204	0.4597	0.47439	4.77624	0.29092	3.15496	0.19067	1.48894	19859.5
77.0886	20640.3	67.2763	19154.2	35.5899	1.50715	0	108.318	0.36071	0	360.458	0.74933	1.11402	65.9305	0.00668	0	0.55392	9.44088	5.42255	0.06442	0.35062	0.45801	0.47257	4.75956	0.28995	3.14469	0.19008	1.48444	19822.1
77.1202	20379.8	84.7063	19012.9	26.6337	1.47507	0	106.663	0.35575	0	356.395	0.74145	1.10291	65.3482	0.00662	0	0.55071	9.39266	5.39755	0.06416	0.34922	0.45633	0.47077	4.74288	0.28897	3.13452	0.18947	1.47995	19682.9
77.1518	19983.1	106.075	18766.1	19.8019	1.44394	0	105.045	0.35096	0	352.399	0.7337	1.09194	64.774	0.00657	0	0.54753	9.34504	5.37284	0.0639	0.34783	0.45465	0.46898	4.72625	0.288	3.12442	0.18886	1.47547	19444.2
77.1834	19543.9	132.115	18417.9	14.627	1.41381	0	103.464	0.3462	0	348.469	0.72607	1.08116	64.2065	0.00652	0	0.54437	9.29759	5.34819	0.06362	0.34644	0.45299	0.4672	4.70996	0.28702	3.11431	0.18827	1.47105	19110.6
77.215	19127.7	163.657	17973.9	10.7343	1.38462	0	101.917	0.34156	0	344.605	0.71856	1.07054	63.6473	0.00647	0	0.54125	9.25069	5.32383	0.06335	0.34507	0.45134	0.46542	4.69366	0.28608	3.1042	0.18769	1.46663	18688.2
77.2466	18735.3	201.633	17441.6	7.82639	1.3563	0	100.406	0.33701	0	340.804	0.71118	1.06007	63.0954	0.00641	0	0.53814	9.20383	5.29957	0.06308	0.34369	0.44969	0.46366	4.67736	0.2851	3.09426	0.1871	1.46221	18185
77.2782	18327.9	247.077	16829.4	5.66923	1.32886	0	98.9273	0.33257	0	337.066	0.7039	1.04975	62.5499	0.00637	0	0.53508	9.15752	5.27547	0.06282	0.34233	0.44804	0.46192	4.66107	0.28416	3.08432	0.18652	1.45782	17610.1
77.3098	17873.1	301.125	16147	4.07996	1.30222	0	97.481	0.32821	0	333.389	0.69673	1.03958	62.0118	0.00631	0	0.53203	9.11166	5.25161	0.06256	0.34097	0.44642	0.46019	4.64499	0.28318	3.07443	0.18594	1.45347	16974.2
77.3414	17357.3	365.009	15404.7	2.91713	1.27632	0	96.0664	0.3239	0	329.771	0.68966	1.02956	61.4805	0.00627	0	0.529	9.06585	5.2278	0.06231	0.33962	0.4448	0.45845	4.62892	0.28224	3.06461	0.18536	1.44913	16289.1
77.373	16753.6	440.051	14613.5	2.0722	1.25122	0	94.6821	0.3197	0	326.212	0.68271	1.01969	60.9561	0.00621	0	0.52601	9.02072	5.20423	0.06204	0.33829	0.44318	0.45674	4.61301	0.2813	3.05478	0.18478	1.44478	15566.4
77.4045	16014.9	527.651	13784.6	1.4624	1.22686	0	93.3273	0.31558	0	322.711	0.67587	1.00994	60.4386	0.00617	0	0.52304	8.97559	5.18068	0.06178	0.33696	0.4416	0.45502	4.59716	0.28036	3.04495	0.18421	1.44046	14818.9
77.4361	15127.1	629.265	12929.3	1.02536	1.20318	0	92.0013	0.31154	0	319.264	0.66912	1.00034	59.9271	0.00611	0	0.5201	8.9311	5.15746	0.06153	0.33564	0.44001	0.45332	4.58141	0.27942	3.03529	0.18363	1.43619	14059.4
77.4677	14154.7	746.386	12058.5	0.71429	1.18016	0	90.7033	0.30759	0	315.873	0.66248	0.99089	59.4226	0.00607	0	0.51716	8.88665	5.13425	0.06128	0.33432	0.43842	0.45164	4.56567	0.27851	3.02563	0.18307	1.43194	13299.9
77.4993	13206.9	880.516	11182.8	0.49437	1.15782	0	89.4326	0.30371	0	312.536	0.65594	0.98156	58.9245	0.00601	0	0.51428	8.84288	5.11138	0.06102	0.33302	0.43683	0.44996	4.55009	0.27757	3.01596	0.18249	1.42767	12552.9
77.5309	12362.8	1033.13	10312.1	0.33994	1.13607	0	88.1883	0.29991	0	309.25	0.64948	0.97238	58.4324	0.00597	0	0.51141	8.79911	5.08852	0.06077	0.33171	0.43528	0.44828	4.53451	0.27666	3.00636	0.18192	1.42343	11829.7
77.5625	11635.2	1205.63	9455.5	0.2322	1.11494	0	86.9697	0.29616	0	306.015	0.64312	0.96331	57.9463	0.00593	0	0.50856	8.75593	5.0659	0.06052	0.33042	0.43372	0.44662	4.51905	0.27575	2.99687	0.18136	1.41923	11140.2
77.5941	10993.3	1399.32	8621.05	0.1576	1.0944	0	85.776	0.29248	0	302.832	0.63688	0.95435	57.4661	0.00589	0	0.50573	8.7128	5.04333	0.06027	0.32913	0.43217	0.44496	4.50364	0.27485	2.98743	0.18081	1.41506	10494.5
77.6257	10418.3	1615.34	7815.84	0.10627	1.07441	0	84.6066	0.28888	0	299.698	0.6307	0.94555	56.992	0.00583	0	0.50293	8.67021	5.02101	0.06004	0.32786	0.43061	0.44332	4.48839	0.27394	2.97793	0.18024	1.41087	9900.44
77.6573	9925.67	1854.62	7045.8	0.07118	1.05495	0	83.4611	0.28532	0	296.612	0.62462	0.93682	56.5239	0.00579	0	0.50015	8.62767	4.9987	0.05979	0.3266	0.42909	0.44168	4.47314	0.27304	2.9685	0.17969	1.4067	9364.62
77.6889	9543.24	2117.81	6315.74	0.0474	1.03602	0	82.3386	0.28185	0	293.573	0.61863	0.92825	56.0614	0.00575	0	0.4974	8.58576	4.97668	0.05954	0.32533	0.42756	0.44006	4.45801	0.27213	2.95923	0.17914	1.40258	8892.89
77.7205	9276.81	2405.28	5629.34	0.03131	1.01757	0	81.2383	0.27845	0	290.58	0.61271	0.91979	55.6047	0.0057	0	0.49466	8.54386	4.95466	0.05931	0.32407	0.42607	0.43844	4.44293	0.27122	2.94996	0.17859	1.39849	8489.33
77.7521	9105.93	2716.97	4989.19	0.02058	0.99959	0	80.1601	0.27509	0	287.634	0.60689	0.91148	55.1532	0.00566	0	0.49196	8.50263	4.93298	0.05907	0.32282	0.42455	0.43683	4.42796	0.27035	2.94068	0.17804	1.39437	8156.36
77.7837	8993.89	3052.45	4396.85	0.01341	0.98214	0	79.1031	0.27181	0	284.731	0.60115	0.90324	54.7076	0.00562	0	0.48927	8.4614	4.91131	0.05882	0.32159	0.42305	0.43523	4.41304	0.26948	2.93141	0.1775	1.39027	7894.87
77.8153	8896.56	3410.79	3852.95	0.0087	0.9651	0	78.0667	0.26857	0	281.872	0.59548	0.89512	54.2671	0.00558	0	0.48661	8.42068	4.88984	0.05859	0.32036	0.42156	0.43364	4.39818	0.26857	2.92226	0.17697	1.38623	7705.06
77.8469	8784.09	3790.58	3357.25	0.00558	0.94852	0	77.0505	0.26542	0	279.056	0.58991	0.88708	53.8316	0.00553	0	0.48396	8.37995	4.86837	0.05835	0.31914	0.42007	0.43205	4.38338	0.2677	2.91315	0.17643	1.38218	7584.49
77.8785	8670.09	4189.85	2908.8	0.00362	0.93235	0	76.054	0.2623	0	276.28	0.5844	0.87919	53.4017	0.00549	0	0.48134	8.33981	4.84724	0.05812	0.31791	0.41858	0.43048	4.36874	0.26683	2.90405	0.1759	1.37814	7531.07
77.9101	8600.35	4606.13	2506.01	0.00232	0.91658	0	75.0767	0.25922	0	273.548	0.57899	0.87141	52.9769	0.00545	0	0.47873	8.29968	4.82616	0.05788	0.31669	0.41712	0.42891	4.3541	0.26596	2.89495	0.17536	1.37412	7540.22
77.9417	8603.85	5036.35	2146.8	0.00145	0.90121	0	74.1181	0.25622	0	270.855	0.57362	0.8637	52.5571	0.00542	0	0.47615	8.26008	4.80529	0.05766	0.31549	0.41566	0.42736	4.33957	0.26512	2.88601	0.17482	1.37015	7607.04
77.9733	8656.11	5476.96	1828.69	0.00086983	0.88618	0	73.1776	0.25326	0	268.201	0.56836	0.85612	52.1423	0.00538	0	0.4736	8.22054	4.78441	0.05742	0.3143	0.41419	0.42582	4.32504	0.26428	2.87708	0.1743	1.36618	7725.33
78.0049	8704.02	5923.88	1548.91	0.000579686	0.87155	0	72.2548	0.25035	0	265.586	0.56314	0.8486	51.7323	0.00534	0	0.47107	8.18158	4.76378	0.0572	0.3131	0.41273	0.42428	4.31068	0.26341	2.86814	0.17377	1.36222	7888.57
78.0365	8714.38	6372.59	1304.53	0.000362228	0.85732	0	71.3494	0.24751	0	263.01	0.55802	0.8412	51.3273	0.00529	0	0.46853	8.14263	4.74315	0.05697	0.31193	0.4113	0.42274	4.29638	0.26254	2.85921	0.17324	1.35825	8088.88
78.0681	8713.11	6818.2	1092.49	0.000217457	0.84337	0	70.4608	0.24467	0	260.469	0.55295	0.83392	50.9268	0.00525	0	0.46604	8.10417	4.72282	0.05675	0.31075	0.40988	0.42122	4.28212	0.2617	2.85038	0.17272	1.35433	8318.23
78.0997	8784.13	7255.49	909.754	0.000144771	0.82981	0	69.5887	0.24191	0	257.967	0.54796	0.82671	50.5312	0.00522	0	0.46357	8.06572	4.70249	0.05652	0.30957	0.40845	0.4197	4.26787	0.26087	2.84162	0.1722	1.35044	8569.12
78.1313	9011.35	7679.03	753.301	7.26858e-05	0.81652	0	68.7328	0.23919	0	255.499	0.54302	0.81961	50.1399	0.00518	0	0.46111	8.02785	4.68241	0.05629	0.30841	0.40702	0.41819	4.25379	0.26003	2.83285	0.17168	1.34654	8832.55
78.1629	9398.28	8083.32	620.229	7.20848e-05	0.80357	0	67.8922	0.23655	0	253.066	0.53816	0.81256	49.7535	0.00514	0	0.45866	7.98998	4.66233	0.05607	0.30724	0.40562	0.4167	4.2397	0.25919	2.82408	0.17117	1.34265	9099.79
78.1945	9843.24	8462.85	507.78	0	0.79096	0	67.0671	0.23392	0	250.669	0.53337	0.80565	49.3713	0.00511	0	0.45625	7.95262	4.64249	0.05585	0.30609	0.40423	0.41521	4.22572	0.25835	2.81542	0.17067	1.33881	9363.03
78.2261	10219.3	8812.25	413.369	0	0.77861	0	66.2569	0.23132	0	248.305	0.52864	0.79878	48.9932	0.00507	0	0.45383	7.9153	4.62266	0.05564	0.30496	0.40283	0.41373	4.2118	0.25752	2.80682	0.17016	1.33499	9614.57
78.2577	10475.4	9126.42	334.61	0	0.76653	0	65.4613	0.2288	0	245.974	0.52396	0.79203	48.6199	0.00504	0	0.45146	7.87843	4.60308	0.05542	0.30382	0.40143	0.41225	4.19805	0.25668	2.79817	0.16965	1.33114	9846.18
78.2892	10663.7	9400.63	269.327	0	0.75472	0	64.68	0.22628	0	243.676	0.51936	0.78539	48.2507	0.005	0	0.4491	7.84161	4.58354	0.0552	0.30268	0.40007	0.41078	4.18429	0.25588	2.78957	0.16914	1.32733	10051.7
78.3208	10873.6	9630.68	215.556	0	0.74318	0	63.9122	0.22384	0	241.411	0.51481	0.77878	47.8856	0.00497	0	0.44677	7.80528	4.56421	0.05499	0.30156	0.3987	0.40932	4.17059	0.25508	2.78108	0.16864	1.32356	10224.5
78.3524	11132.3	9812.97	171.546	0	0.73197	0	63.1583	0.22141	0	239.175	0.51032	0.7723	47.5245	0.00493	0	0.44443	7.76896	4.54487	0.05477	0.30044	0.39733	0.40787	4.15689	0.25427	2.77265	0.16814	1.31979	10359.1
78.384	11371.9	9944.6	135.75	0	0.72097	0	62.4176	0.21905	0	236.971	0.5059	0.76585	47.1677	0.0049	0	0.44212	7.73314	4.52578	0.05456	0.29932	0.39597	0.40643	4.14336	0.25347	2.76416	0.16764	1.31602	10451.6
78.4156	11497.8	10023.4	106.816	0	0.71016	0	61.6898	0.21669	0	234.798	0.50152	0.75951	46.815	0.00485	0	0.43983	7.69732	4.5067	0.05434	0.29821	0.3946	0.40499	4.12988	0.25267	2.75573	0.16714	1.31226	10498.2
78.4472	11479.1	10048.3	83.5747	0	0.69963	0	60.9746	0.21441	0	232.653	0.49721	0.75325	46.4661	0.00483	0	0.43756	7.66195	4.48786	0.05413	0.29712	0.39327	0.40357	4.11646	0.25187	2.7474	0.16665	1.30854	10496.2
78.4788	11360.1	10018.6	65.0207	0	0.68936	0	60.2717	0.21213	0	230.539	0.49294	0.74706	46.1212	0.0048	0	0.4353	7.62662	4.46902	0.05392	0.29602	0.39194	0.40215	4.10304	0.25106	2.73914	0.16616	1.30485	10445
78.5104	11195.6	9934.98	50.3	0	0.67929	0	59.5809	0.20989	0	228.453	0.48874	0.74095	45.7796	0.00476	0	0.43307	7.5918	4.45043	0.05372	0.29493	0.3906	0.40074	4.08978	0.25026	2.73082	0.16567	1.30113	10343.3
78.542	11000.3	9798.74	38.6922	0	0.66943	0	58.9019	0.20769	0	226.394	0.48458	0.73492	45.4422	0.00473	0	0.43084	7.55697	4.43184	0.05351	0.29385	0.38927	0.39933	4.07652	0.2495	2.72255	0.16517	1.29744	10192.3
78.5736	10769.3	9612.07	29.595	0	0.65983	0	58.2344	0.20554	0	224.364	0.48047	0.72896	45.1087	0.0047	0	0.42864	7.52256	4.41344	0.0533	0.29277	0.38794	0.39793	4.06332	0.24869	2.71434	0.16468	1.29379	9993.65
78.6052	10515.3	9377.93	22.5088	0	0.65037	0	57.5781	0.20342	0	222.361	0.47644	0.72304	44.7783	0.00466	0	0.42645	7.48819	4.39505	0.05309	0.2917	0.38663	0.39654	4.05017	0.24793	2.70619	0.1642	1.29015	9749.04
78.6368	10266.4	9099.98	17.0226	0	0.64111	0	56.9329	0.20134	0	220.384	0.47243	0.71724	44.4517	0.00463	0	0.42429	7.45427	4.37691	0.0529	0.29064	0.38533	0.39515	4.03713	0.24713	2.69804	0.16373	1.28651	9462.57
78.6684	10031.5	8782.47	12.8009	0	0.63212	0	56.2984	0.19926	0	218.434	0.46849	0.71147	44.1292	0.0046	0	0.42212	7.4204	4.35882	0.05269	0.28957	0.38403	0.39378	4.02415	0.24636	2.68988	0.16325	1.28287	9137.9
78.7	9788.14	8430.18	9.57176	0	0.62326	0	55.6745	0.19722	0	216.509	0.46459	0.70582	43.8097	0.00457	0	0.42	7.38694	4.34087	0.0525	0.28852	0.38273	0.39241	4.01128	0.24559	2.68184	0.16277	1.27928	8779.56
78.7316	9500.52	8048.22	7.11678	0	0.6146	0	55.0607	0.19522	0	214.61	0.46075	0.7002	43.4936	0.00454	0	0.41788	7.35352	4.32293	0.05229	0.28747	0.38146	0.39105	3.99841	0.24482	2.67386	0.16229	1.27571	8391.92
78.7632	9145.09	7641.99	5.26151	0	0.60608	0	54.4573	0.19326	0	212.734	0.45694	0.69466	43.1812	0.0045	0	0.41578	7.32051	4.30523	0.0521	0.28643	0.38019	0.38969	3.98559	0.24406	2.66581	0.16181	1.27212	7981.04
78.7948	8730.82	7216.99	3.86795	0	0.59776	0	53.8635	0.19131	0	210.885	0.45318	0.68916	42.8721	0.00447	0	0.41368	7.28751	4.28754	0.0519	0.28539	0.37892	0.38835	3.97283	0.24332	2.65783	0.16135	1.26855	7551.92
78.8264	8292.81	6778.75	2.82744	0	0.58964	0	53.2793	0.18943	0	209.059	0.44949	0.68373	42.5661	0.00444	0	0.41161	7.25495	4.26999	0.0517	0.28435	0.37765	0.387	3.96013	0.24256	2.64995	0.16089	1.26501	7109.59
78.858	7858.72	6332.66	2.05515	0	0.58165	0	52.7048	0.18755	0	207.255	0.44581	0.67838	42.2633	0.00442	0	0.40955	7.2224	4.25249	0.0515	0.28333	0.37638	0.38566	3.94748	0.24179	2.64208	0.16042	1.26149	6660.1
78.8896	7414.76	5883.9	1.48536	0	0.57387	0	52.1393	0.18567	0	205.476	0.4422	0.67311	41.9638	0.00439	0	0.40752	7.19025	4.23524	0.05131	0.28231	0.37514	0.38434	3.93494	0.24106	2.6342	0.15996	1.25797	6207.82
78.9212	6916.43	5437.37	1.06744	0	0.56615	0	51.5829	0.18383	0	203.719	0.43861	0.66787	41.6676	0.00436	0	0.40548	7.15811	4.21799	0.05112	0.2813	0.3739	0.38302	3.92246	0.24032	2.62633	0.15949	1.25446	5758.34
78.9528	6340.08	4997.53	0.76285	0	0.55864	0	51.0354	0.18203	0	201.985	0.43508	0.66271	41.3744	0.00433	0	0.40348	7.12642	4.20089	0.05092	0.28029	0.37266	0.38171	3.91003	0.23956	2.61857	0.15903	1.25099	5315.61
78.9844	5717.21	4568.41	0.54206	0	0.55132	0	50.4965	0.18027	0	200.273	0.43161	0.65759	41.0844	0.0043	0	0.40147	7.09477	4.18385	0.05074	0.27929	0.37143	0.3804	3.8976	0.23883	2.61086	0.15857	1.24753	4883.44
79.016	5105.76	4153.54	0.38297	0	0.54407	0	49.9661	0.17851	0	198.582	0.42815	0.65254	40.7973	0.00427	0	0.39949	7.06349	4.16699	0.05055	0.2783	0.37019	0.3791	3.88533	0.23809	2.60316	0.1581	1.24406	4465.91
79.0476	4548.67	3755.9	0.26909	0	0.53703	0	49.4439	0.1768	0	196.913	0.42475	0.64757	40.5134	0.00425	0	0.39752	7.03225	4.15019	0.05035	0.2773	0.36898	0.37781	3.87307	0.23736	2.59545	0.15765	1.24062	4065.58
79.0792	4057.83	3377.96	0.18794	0	0.53005	0	48.9298	0.17512	0	195.264	0.42138	0.64264	40.2323	0.00422	0	0.39557	7.00137	4.13349	0.05017	0.2763	0.36774	0.37653	3.86092	0.23663	2.58785	0.15721	1.2372	3684.98
79.1108	3628.06	3021.6	0.13054	0	0.52327	0	48.4239	0.17344	0	193.637	0.41805	0.63774	39.9543	0.00419	0	0.39363	6.9705	4.11679	0.04998	0.27532	0.36654	0.37525	3.84877	0.23593	2.58026	0.15676	1.23381	3326.01
79.1424	3262.32	2688.21	0.09019	0	0.51656	0	47.9257	0.1718	0	192.029	0.41476	0.63292	39.6788	0.00416	0	0.39171	6.94003	4.10034	0.0498	0.27434	0.36533	0.37397	3.83667	0.2352	2.57266	0.15631	1.2304	2990.18
79.1739	2993.53	2378.66	0.06195	0	0.50998	0	47.435	0.17016	0	190.44	0.41153	0.62814	39.4065	0.00413	0	0.3898	6.90957	4.08393	0.04961	0.27337	0.36412	0.3727	3.82457	0.23447	2.56507	0.15586	1.227	2678.18
79.2055	2878.45	2093.37	0.04227	0	0.50361	0	46.952	0.16856	0	188.873	0.40831	0.62344	39.1365	0.0041	0	0.38791	6.87947	4.06763	0.04943	0.27241	0.36292	0.37145	3.81258	0.23377	2.55759	0.15541	1.22364	2390.65
79.2371	2936.54	1832.32	0.02873	0	0.4973	0	46.4761	0.16696	0	187.324	0.40513	0.61877	38.8697	0.00408	0	0.38602	6.84941	4.05138	0.04925	0.27145	0.36174	0.37019	3.80065	0.23307	2.55016	0.15497	1.2203	2126.96
79.2687	3095.63	1595.15	0.01939	0	0.49106	0	46.0075	0.1654	0	185.794	0.40201	0.61418	38.6053	0.00406	0	0.38416	6.81976	4.03532	0.04907	0.2705	0.36057	0.36894	3.78883	0.23234	2.54267	0.15452	1.21693	1887.7
79.3003	3211.57	1381.16	0.01304	0	0.48502	0	45.546	0.16388	0	184.283	0.3989	0.60963	38.3441	0.00403	0	0.3823	6.79011	4.01931	0.04889	0.26954	0.35939	0.36769	3.77706	0.23164	2.53525	0.15409	1.21359	1671.16
79.3319	3159.38	1189.41	0.0087	0	0.47905	0	45.0912	0.16237	0	182.789	0.39585	0.60511	38.0853	0.00401	0	0.38046	6.76078	4.00341	0.04871	0.26859	0.35822	0.36646	3.7653	0.23094	2.52788	0.15366	1.21028	1476.83
79.3635	2904.89	1018.73	0.00577	0	0.47321	0	44.6435	0.16085	0	181.314	0.39282	0.60063	37.8288	0.00398	0	0.37862	6.7315	3.9875	0.04853	0.26765	0.35707	0.36524	3.75353	0.23025	2.52056	0.15322	1.20698	1304.1
79.3951	2514.58	867.826	0.00378	0	0.46744	0	44.2022	0.15941	0	179.857	0.38982	0.59623	37.5754	0.00395	0	0.37682	6.70262	3.97184	0.04835	0.26671	0.3559	0.364	3.74193	0.22955	2.51319	0.15279	1.20369	1151.02
79.4267	2114.75	735.273	0.00249	0	0.4618	0	43.7674	0.15793	0	178.418	0.38686	0.59187	37.3241	0.00394	0	0.37501	6.67375	3.95619	0.04817	0.26579	0.35475	0.36278	3.73039	0.22885	2.50587	0.15235	1.2004	1016.22
79.4583	1826.04	619.595	0.00164	0	0.45623	0	43.3388	0.15649	0	176.995	0.38392	0.58754	37.0754	0.00391	0	0.37322	6.64523	3.94068	0.04799	0.26486	0.35361	0.36158	3.71884	0.22815	2.49867	0.15192	1.19716	898.582
79.4899	1701.53	519.291	0.00107	0	0.45079	0	42.9168	0.15509	0	175.59	0.38104	0.58329	36.829	0.00388	0	0.37144	6.61672	3.92517	0.04782	0.26393	0.35247	0.36037	3.7073	0.22749	2.49146	0.1515	1.19392	795.893
79.5215	1704.85	432.869	0.000712401	0	0.44543	0	42.5009	0.15369	0	174.2	0.37817	0.57908	36.5855	0.00385	0	0.36968	6.58852	3.90981	0.04764	0.26302	0.35133	0.35917	3.69592	0.22679	2.48426	0.15106	1.19068	707.185
79.5531	1743.48	358.877	0.00042768	0	0.44019	0	42.0909	0.15233	0	172.828	0.37534	0.57491	36.3443	0.00384	0	0.36792	6.56033	3.8945	0.04748	0.26211	0.35022	0.35797	3.68454	0.22613	2.47706	0.15064	1.18747	631.207
79.5847	1723.41	295.923	0.00028472	0	0.43502	0	41.6866	0.15097	0	171.472	0.37255	0.57077	36.1053	0.00381	0	0.36618	6.5325	3.87934	0.0473	0.2612	0.34907	0.35679	3.67321	0.22543	2.46996	0.15022	1.18425	566.336
79.6163	1586.23	242.692	0.000142959	0	0.42992	0	41.2883	0.14961	0	170.13	0.36978	0.56667	35.8686	0.00378	0	0.36445	6.50471	3.86423	0.04713	0.2603	0.34796	0.35562	3.66189	0.22477	2.46287	0.1498	1.18106	510.88
79.6479	1323.52	197.958	0.00014236	0	0.42496	0	40.8957	0.14829	0	168.806	0.36704	0.56265	35.6343	0.00377	0	0.36274	6.47719	3.84926	0.04696	0.2594	0.34685	0.35444	3.65073	0.22411	2.45578	0.14938	1.17787	464.206
79.6795	970.587	160.597	7.14796e-05	0	0.42006	0	40.5086	0.14697	0	167.495	0.36434	0.55867	35.4024	0.00374	0	0.36104	6.44973	3.8343	0.04679	0.25851	0.34574	0.35326	3.63957	0.22345	2.44874	0.14896	1.17468	424.731
79.7111	593.595	129.581	7.08797e-05	0	0.41523	0	40.1269	0.14569	0	166.202	0.36166	0.55468	35.1725	0.00371	0	0.35935	6.42262	3.81949	0.04662	0.25762	0.34463	0.35211	3.62841	0.22278	2.44176	0.14854	1.17154	391.961
79.7427	283.289	103.99	0	0	0.41053	0	39.7507	0.14442	0	164.922	0.35902	0.55077	34.9449	0.00369	0	0.35767	6.39552	3.80473	0.04645	0.25674	0.34352	0.35095	3.61731	0.22212	2.43478	0.14813	1.1684	364.176
79.7743	130.099	83.0011	0	0	0.4059	0	39.3796	0.14318	0	163.657	0.35641	0.5469	34.7197	0.00367	0	0.356	6.36873	3.79006	0.04629	0.25586	0.34244	0.3498	3.60632	0.22146	2.4278	0.14772	1.16526	341.301
79.8059	179.206	65.89	0	0	0.40127	0	39.0139	0.14194	0	162.407	0.35382	0.54307	34.4969	0.00365	0	0.35435	6.34198	3.77545	0.04612	0.25497	0.34136	0.34864	3.59538	0.2208	2.42088	0.14731	1.16215	322.298
79.8375	396.241	52.0234	0	0	0.39677	0	38.6531	0.1407	0	161.171	0.35125	0.53928	34.2757	0.00362	0	0.35271	6.31551	3.76098	0.04596	0.2541	0.34028	0.3475	3.5845	0.22013	2.41401	0.14689	1.15906	306.456
79.8691	684.444	40.8527	0	0	0.39234	0	38.2973	0.1395	0	159.949	0.34872	0.53552	34.0568	0.00361	0	0.35107	6.28909	3.74657	0.04579	0.25323	0.3392	0.34637	3.57361	0.21951	2.40719	0.14648	1.15597	293.382
79.9007	938.954	31.907	0	0	0.38805	0	37.9462	0.1383	0	158.74	0.34622	0.5318	33.8399	0.00358	0	0.34945	6.26294	3.73225	0.04564	0.25238	0.33812	0.34524	3.56279	0.21884	2.40032	0.14608	1.15288	282.726
79.9323	1102.12	24.7854	0	0	0.38375	0	37.6002	0.13714	0	157.546	0.34374	0.52816	33.6254	0.00357	0	0.34783	6.23683	3.71799	0.04547	0.25152	0.33704	0.34411	3.55196	0.21821	2.39351	0.14567	1.14979	273.728
79.9639	1183.34	19.1491	0	0	0.37952	0	37.2589	0.13598	0	156.364	0.34129	0.52451	33.4126	0.00354	0	0.34623	6.21104	3.70382	0.0453	0.25067	0.33599	0.343	3.5413	0.21755	2.38675	0.14527	1.14675	266.033
79.9955	1242.69	14.7144	0	0	0.37543	0	36.922	0.13482	0	155.197	0.33886	0.52091	33.2021	0.00352	0	0.34465	6.18525	3.6897	0.04515	0.24981	0.33494	0.34189	3.53064	0.21693	2.38005	0.14488	1.14371	259.992
80.0271	1334.48	11.2456	0	0	0.37134	0	36.5898	0.1337	0	154.041	0.33646	0.51734	32.9932	0.0035	0	0.34307	6.15978	3.67574	0.04499	0.24897	0.33389	0.34078	3.52003	0.21626	2.3733	0.14447	1.14067	254.731
80.0586	1455.97	8.54798	0	0	0.36731	0	36.2621	0.13258	0	152.9	0.33409	0.51382	32.7867	0.00348	0	0.34151	6.13435	3.66177	0.04483	0.24813	0.33285	0.33967	3.50943	0.21563	2.36659	0.14408	1.13763	250.302
80.0902	1549.1	6.46232	0	0	0.36335	0	35.9385	0.13147	0	151.769	0.33174	0.51032	32.5816	0.00345	0	0.33995	6.10915	3.64795	0.04467	0.24729	0.3318	0.33858	3.49893	0.21501	2.35995	0.14369	1.13464	246.744
80.1218	1565.44	4.85912	0	0	0.35952	0	35.6194	0.13039	0	150.653	0.32942	0.50687	32.3789	0.00344	0	0.3384	6.084	3.63413	0.04452	0.24646	0.33075	0.33749	3.48843	0.21438	2.35336	0.1433	1.13165	243.192
80.1534	1521.03	3.6339	0	0	0.3557	0	35.3046	0.12931	0	149.547	0.32712	0.50346	32.1777	0.00341	0	0.33687	6.05917	3.62046	0.04436	0.24563	0.3297	0.3364	3.47799	0.21375	2.34671	0.1429	1.12867	240.379
80.185	1476.61	2.70286	0	0	0.35194	0	34.9938	0.12827	0	148.455	0.32483	0.50008	31.9789	0.0034	0	0.33535	6.03433	3.60684	0.04421	0.24482	0.32869	0.33531	3.46761	0.21316	2.34012	0.14251	1.12568	237.569
80.2166	1466.13	1.9995	0	0	0.34825	0	34.6872	0.12719	0	147.375	0.32259	0.4967	31.7812	0.00338	0	0.33384	6.00977	3.59332	0.04405	0.24399	0.32767	0.33424	3.45722	0.21253	2.33359	0.14212	1.12271	235.267
80.2482	1452.85	1.47117	0	0	0.34456	0	34.3845	0.12615	0	146.306	0.32036	0.4934	31.5858	0.00336	0	0.33233	5.9852	3.57985	0.04389	0.24318	0.32665	0.33317	3.44689	0.2119	2.32711	0.14173	1.11977	232.968
80.2798	1380.41	1.07658	0	0	0.341	0	34.0858	0.12515	0	145.249	0.31815	0.4901	31.392	0.00334	0	0.33084	5.96096	3.56648	0.04374	0.24237	0.32564	0.3321	3.43668	0.21131	2.32058	0.14134	1.11683	231.08
80.3114	1234.57	0.78356	0	0	0.33745	0	33.7911	0.12411	0	144.202	0.31597	0.48687	31.2005	0.00331	0	0.32936	5.93676	3.55316	0.04359	0.24157	0.32462	0.33104	3.42651	0.21072	2.3141	0.14096	1.1139	229.195
80.343	1040.88	0.56723	0	0	0.33402	0	33.4998	0.12311	0	143.168	0.31381	0.48365	31.0101	0.0033	0	0.32789	5.91283	3.53993	0.04344	0.24075	0.32361	0.32998	3.41635	0.21009	2.30768	0.14057	1.11098	227.471
80.3746	824.225	0.40839	0	0	0.3306	0	33.2126	0.12215	0	142.144	0.31166	0.48046	30.8219	0.00328	0	0.32642	5.8889	3.52676	0.04328	0.23995	0.32262	0.32894	3.40624	0.20946	2.30131	0.14019	1.10809	225.747
80.4062	598.109	0.29243	0	0	0.32725	0	32.9291	0.12115	0	141.131	0.30956	0.47731	30.6348	0.00326	0	0.32496	5.8652	3.51369	0.04315	0.23915	0.32164	0.32789	3.39613	0.20887	2.29489	0.13982	1.10518	224.023
80.4378	391.607	0.20825	0	0	0.32389	0	32.649	0.12019	0	140.129	0.30745	0.47416	30.45	0.00324	0	0.32352	5.8415	3.50067	0.04299	0.23837	0.32065	0.32685	3.38608	0.20828	2.28852	0.13944	1.10229	222.301
80.4694	249.794	0.14753	0	0	0.3206	0	32.3726	0.11923	0	139.137	0.30538	0.47109	30.2667	0.00323	0	0.32209	5.81807	3.48774	0.04284	0.23758	0.31967	0.32581	3.37613	0.20768	2.28221	0.13906	1.09943	220.776
80.501	201.564	0.10395	0	0	0.31745	0	32.0996	0.11831	0	138.156	0.30333	0.46802	30.0847	0.0032	0	0.32066	5.79469	3.47482	0.04269	0.2368	0.31869	0.32479	3.36624	0.20709	2.2759	0.13869	1.09659	219.251
80.5326	239.423	0.07285	0	0	0.31423	0	31.8301	0.11735	0	137.186	0.30129	0.46498	29.9048	0.00319	0	0.31924	5.77158	3.46204	0.04255	0.23603	0.3177	0.32376	3.35636	0.2065	2.26959	0.13831	1.09373	217.726
80.5642	328.276	0.05074	0	0	0.31114	0	31.564	0.11643	0	136.226	0.29928	0.46198	29.7263	0.00317	0	0.31784	5.74852	3.44932	0.0424	0.23525	0.31672	0.32273	3.34652	0.20591	2.26334	0.13794	1.09089	216.202
80.5958	431.777	0.03517	0	0	0.30805	0	31.301	0.11556	0	135.275	0.29728	0.45898	29.5496	0.00316	0	0.31645	5.72563	3.43664	0.04226	0.23448	0.31573	0.32172	3.33669	0.20531	2.25714	0.13756	1.08807	214.76
80.6274	526.873	0.02427	0	0	0.30503	0	31.0416	0.11464	0	134.335	0.29532	0.45606	29.3743	0.00313	0	0.31506	5.7028	3.42402	0.04211	0.23371	0.31478	0.32071	3.32686	0.20472	2.25094	0.1372	1.08526	213.319
80.659	605.788	0.01661	0	0	0.30201	0	30.7851	0.11376	0	133.404	0.29336	0.45314	29.2006	0.00311	0	0.31368	5.68027	3.41154	0.04197	0.23294	0.31383	0.3197	3.31719	0.20413	2.24474	0.13683	1.08245	211.877
80.6906	668.452	0.01135	0	0	0.29906	0	30.5321	0.11288	0	132.483	0.29142	0.45026	29.0282	0.0031	0	0.31231	5.65775	3.39906	0.04183	0.23218	0.31288	0.31869	3.30752	0.20357	2.2386	0.13647	1.07963	210.436
80.7222	713.71	0.00769	0	0	0.29617	0	30.2818	0.112	0	131.571	0.28951	0.44737	28.8575	0.00309	0	0.31094	5.63542	3.38669	0.04168	0.23143	0.31192	0.3177	3.29791	0.20298	2.23251	0.13609	1.07687	209.047
80.7538	733.75	0.00519	0	0	0.29335	0	30.0349	0.11116	0	130.669	0.28761	0.44453	28.6883	0.00306	0	0.30959	5.61312	3.37431	0.04154	0.23067	0.31097	0.31671	3.2883	0.20242	2.22642	0.13573	1.07411	207.657
80.7854	710.991	0.00347	0	0	0.29054	0	29.791	0.11032	0	129.776	0.28574	0.44172	28.5207	0.00304	0	0.30825	5.5911	3.36208	0.0414	0.22992	0.31002	0.31572	3.27874	0.20183	2.22033	0.13537	1.07135	206.268
80.817	630.513	0.00231	0	0	0.28772	0	29.5499	0.10948	0	128.893	0.28387	0.43895	28.3544	0.00303	0	0.30692	5.56913	3.3499	0.04127	0.22918	0.3091	0.31473	3.26924	0.20127	2.21425	0.13501	1.06858	204.879
80.8486	492.673	0.00153	0	0	0.28497	0	29.3117	0.10864	0	128.017	0.28204	0.43618	28.1895	0.00302	0	0.30559	5.54729	3.33777	0.04113	0.22844	0.30818	0.31376	3.2598	0.20067	2.20822	0.13465	1.06584	203.58
80.8802	316.166	0.00101	0	0	0.28228	0	29.0764	0.1078	0	127.151	0.28021	0.43345	28.026	0.003	0	0.30428	5.5255	3.3257	0.04099	0.2277	0.30726	0.31279	3.2504	0.20012	2.20224	0.1343	1.06313	202.281
80.9118	121.587	0.000671897	0	0	0.27966	0	28.8439	0.107	0	126.293	0.2784	0.43075	27.8641	0.00299	0	0.30297	5.50402	3.31377	0.04085	0.22697	0.30633	0.31181	3.24096	0.19956	2.19626	0.13394	1.06039	200.983
80.9433	-76.9141	0.000447931	0	0	0.27698	0	28.6142	0.1062	0	125.445	0.27663	0.4281	27.7036	0.00296	0	0.30167	5.48254	3.30184	0.04071	0.22624	0.30541	0.31085	3.23157	0.199	2.19029	0.13359	1.05768	199.684
80.9749	-259.76	0.000298514	0	0	0.27443	0	28.3872	0.1054	0	124.604	0.27485	0.42544	27.5446	0.00295	0	0.30037	5.46129	3.28996	0.04057	0.22551	0.30449	0.30989	3.22234	0.19844	2.18437	0.13323	1.05499	198.385
81.0065	-389.37	0.000186532	0	0	0.27188	0	28.1629	0.10464	0	123.773	0.27309	0.42278	27.3869	0.00293	0	0.29909	5.44005	3.27813	0.04043	0.22478	0.30357	0.30893	3.21312	0.19789	2.17851	0.13288	1.05231	197.087

## Sheet: Fig.3c_mass measurement
	Mass change
	EC/DMC	PC	2G
Pristine electrode	100	100	100
OCV	128	126	121
Desodiated at 2.3 V	122	167	137
Desodiated at 2.8 V	117	145	131

## Sheet: Fig.3e_XRD
Desodiated in EC/DMC		Soak in PC
2 Theta (degrees)	Intensity	2 Theta (degrees)	Intensity
3.00246	0	3.00246	0
3.02264	0	3.02264	0.02062
3.04282	0	3.04282	0
3.063	0	3.063	0
3.08318	0	3.08318	0
3.10336	0	3.10336	0
3.12353	0	3.12353	0
3.14371	0	3.14371	0
3.16389	0	3.16389	0
3.18407	0	3.18407	0
3.20425	0	3.20425	0
3.22443	0	3.22443	0
3.24461	0	3.24461	0
3.26479	0	3.26479	0
3.28496	0	3.28496	0.04124
3.30514	0	3.30514	0
3.32532	0	3.32532	0
3.3455	0	3.3455	0
3.36568	0	3.36568	0
3.38586	0	3.38586	0
3.40604	0	3.40604	0
3.42622	0	3.42622	0
3.44639	0	3.44639	0
3.46657	0	3.46657	0.02062
3.48675	0	3.48675	0
3.50693	0	3.50693	0
3.52711	0	3.52711	0
3.54729	0	3.54729	0
3.56747	0	3.56747	0
3.58765	0	3.58765	0
3.60782	0	3.60782	0
3.628	0	3.628	0
3.64818	0	3.64818	0
3.66836	0	3.66836	0
3.68854	0	3.68854	0
3.70872	0	3.70872	0
3.7289	0	3.7289	0.02062
3.74907	0	3.74907	0
3.76925	0	3.76925	0
3.78943	0	3.78943	0
3.80961	0	3.80961	0.02062
3.82979	0	3.82979	0
3.84997	0	3.84997	0
3.87015	0	3.87015	0
3.89033	0	3.89033	0
3.9105	0	3.9105	0
3.93068	0	3.93068	0
3.95086	0.005	3.95086	0.02062
3.97104	0	3.97104	0
3.99122	0	3.99122	0
4.0114	0	4.0114	0
4.03158	0	4.03158	0
4.05176	0	4.05176	0
4.07193	0	4.07193	0
4.09211	0	4.09211	0
4.11229	0	4.11229	0.02062
4.13247	0	4.13247	0.02062
4.15265	0	4.15265	0
4.17283	0	4.17283	0.02062
4.19301	0	4.19301	0
4.21319	0	4.21319	0
4.23336	0	4.23336	0
4.25354	0	4.25354	0
4.27372	0	4.27372	0.04124
4.2939	0	4.2939	0.02062
4.31408	0	4.31408	0.08247
4.33426	0	4.33426	0.04124
4.35444	0.005	4.35444	0.10309
4.37461	0	4.37461	0.02062
4.39479	0	4.39479	0
4.41497	0	4.41497	0.08247
4.43515	0.005	4.43515	0.12371
4.45533	0	4.45533	0.02062
4.47551	0.005	4.47551	0.10309
4.49569	0	4.49569	0.08247
4.51587	0	4.51587	0.04124
4.53604	0	4.53604	0.04124
4.55622	0	4.55622	0.02062
4.5764	0.005	4.5764	0.10309
4.59658	0	4.59658	0.20619
4.61676	0	4.61676	0.12371
4.63694	0.005	4.63694	0.04124
4.65712	0	4.65712	0.2268
4.6773	0	4.6773	0.10309
4.69747	0	4.69747	0.12371
4.71765	0	4.71765	0.08247
4.73783	0	4.73783	0.14433
4.75801	0	4.75801	0.16495
4.77819	0.01	4.77819	0.12371
4.79837	0	4.79837	0.08247
4.81855	0	4.81855	0.12371
4.83873	0	4.83873	0.14433
4.8589	0	4.8589	0.2268
4.87908	0	4.87908	0.3299
4.89926	0.005	4.89926	0.16495
4.91944	0	4.91944	0.10309
4.93962	0.005	4.93962	0.10309
4.9598	0	4.9598	0.10309
4.97998	0	4.97998	0.12371
5.00016	0	5.00016	0.12371
5.02033	0.005	5.02033	0.10309
5.04051	0	5.04051	0.14433
5.06069	0.005	5.06069	0.10309
5.08087	0	5.08087	0.10309
5.10105	0	5.10105	0.14433
5.12123	0	5.12123	0.20619
5.14141	0	5.14141	0.12371
5.16158	0.01	5.16158	0.12371
5.18176	0	5.18176	0.10309
5.20194	0	5.20194	0.14433
5.22212	0	5.22212	0.10309
5.2423	0	5.2423	0.14433
5.26248	0	5.26248	0.08247
5.28266	0	5.28266	0
5.30284	0	5.30284	0.04124
5.32301	0	5.32301	0.08247
5.34319	0.005	5.34319	0.12371
5.36337	0	5.36337	0.08247
5.38355	0	5.38355	0.04124
5.40373	0	5.40373	0.02062
5.42391	0	5.42391	0.10309
5.44409	0.005	5.44409	0.08247
5.46427	0	5.46427	0.10309
5.48444	0	5.48444	0.04124
5.50462	0	5.50462	0.04124
5.5248	0	5.5248	0
5.54498	0.005	5.54498	0.10309
5.56516	0.01	5.56516	0.16495
5.58534	0.01	5.58534	0.04124
5.60552	0	5.60552	0.10309
5.6257	0.01	5.6257	0.10309
5.64587	0.005	5.64587	0.02062
5.66605	0	5.66605	0.02062
5.68623	0.005	5.68623	0.02062
5.70641	0.005	5.70641	0.14433
5.72659	0.005	5.72659	0.08247
5.74677	0.005	5.74677	0.08247
5.76695	0.02	5.76695	0.14433
5.78712	0.005	5.78713	0.12371
5.8073	0.005	5.8073	0.08247
5.82748	0.01	5.82748	0.14433
5.84766	0	5.84766	0.12371
5.86784	0	5.86784	0.10309
5.88802	0	5.88802	0.08247
5.9082	0.01	5.9082	0.08247
5.92838	0	5.92838	0.08247
5.94855	0	5.94855	0.04124
5.96873	0.01	5.96873	0.12371
5.98891	0.025	5.98891	0.12371
6.00909	0.005	6.00909	0.10309
6.02927	0	6.02927	0.16495
6.04945	0.005	6.04945	0.02062
6.06963	0.005	6.06963	0.16495
6.08981	0.005	6.08981	0.12371
6.10998	0.01	6.10998	0.14433
6.13016	0.01	6.13016	0.14433
6.15034	0.005	6.15034	0.12371
6.17052	0	6.17052	0.08247
6.1907	0.005	6.1907	0.14433
6.21088	0	6.21088	0.12371
6.23106	0	6.23106	0.16495
6.25124	0.01	6.25124	0.12371
6.27141	0.005	6.27141	0.10309
6.29159	0.005	6.29159	0.18557
6.31177	0.01	6.31177	0.12371
6.33195	0.01	6.33195	0.12371
6.35213	0	6.35213	0.12371
6.37231	0	6.37231	0.18557
6.39249	0.02	6.39249	0.14433
6.41266	0.005	6.41267	0.14433
6.43284	0.005	6.43284	0.2268
6.45302	0.01	6.45302	0.10309
6.4732	0.01	6.4732	0.2268
6.49338	0.005	6.49338	0.16495
6.51356	0.03	6.51356	0.12371
6.53374	0.005	6.53374	0.18557
6.55392	0.025	6.55392	0.28866
6.57409	0.01	6.57409	0.26804
6.59427	0	6.59427	0.2268
6.61445	0.02	6.61445	0.16495
6.63463	0	6.63463	0.08247
6.65481	0.01	6.65481	0.12371
6.67499	0	6.67499	0.24742
6.69517	0	6.69517	0.18557
6.71535	0	6.71535	0.16495
6.73552	0	6.73552	0.18557
6.7557	0.01	6.7557	0.12371
6.77588	0	6.77588	0.04124
6.79606	0	6.79606	0.2268
6.81624	0	6.81624	0.24742
6.83642	0.01	6.83642	0.14433
6.8566	0.01	6.8566	0.16495
6.87678	0.005	6.87678	0.12371
6.89695	0.01	6.89695	0.16495
6.91713	0.02	6.91713	0.18557
6.93731	0.005	6.93731	0.24742
6.95749	0.005	6.95749	0.24742
6.97767	0.005	6.97767	0.18557
6.99785	0.005	6.99785	0.14433
7.01803	0	7.01803	0.18557
7.03821	0.01	7.03821	0.2268
7.05838	0.02	7.05838	0.02062
7.07856	0	7.07856	0.12371
7.09874	0.01	7.09874	0.2268
7.11892	0.01	7.11892	0.04124
7.1391	0.01	7.1391	0.16495
7.15928	0.01	7.15928	0.30928
7.17946	0	7.17946	0.39175
7.19963	0.01	7.19964	0.24742
7.21981	0.02	7.21981	0.24742
7.23999	0.02	7.23999	0.10309
7.26017	0.01	7.26017	0.24742
7.28035	0.005	7.28035	0.10309
7.30053	0	7.30053	0.12371
7.32071	0	7.32071	0.2268
7.34089	0.01	7.34089	0.14433
7.36106	0.01	7.36106	0.28866
7.38124	0.01	7.38124	0.3299
7.40142	0.005	7.40142	0.28866
7.4216	0.005	7.4216	0.18557
7.44178	0	7.44178	0.24742
7.46196	0.025	7.46196	0.26804
7.48214	0.01	7.48214	0.16495
7.50232	0	7.50232	0.3299
7.52249	0.01	7.52249	0.26804
7.54267	0.01	7.54267	0.28866
7.56285	0.025	7.56285	0.24742
7.58303	0.01	7.58303	0.16495
7.60321	0.02	7.60321	0.14433
7.62339	0.02	7.62339	0.39175
7.64357	0.01	7.64357	0.26804
7.66375	0.005	7.66375	0.08247
7.68392	0.01	7.68392	0.26804
7.7041	0.01	7.7041	0.18557
7.72428	0.01	7.72428	0.18557
7.74446	0	7.74446	0.16495
7.76464	0.01	7.76464	0.26804
7.78482	0.005	7.78482	0.26804
7.805	0.01	7.805	0.28866
7.82517	0.005	7.82518	0.24742
7.84535	0.01	7.84535	0.24742
7.86553	0.01	7.86553	0.28866
7.88571	0.005	7.88571	0.2268
7.90589	0.02	7.90589	0.37113
7.92607	0	7.92607	0.10309
7.94625	0	7.94625	0.24742
7.96643	0.005	7.96643	0.26804
7.9866	0.02	7.9866	0.2268
8.00678	0.005	8.00678	0.26804
8.02696	0.025	8.02696	0.30928
8.04714	0.02	8.04714	0.37113
8.06732	0.005	8.06732	0.3299
8.0875	0.02	8.0875	0.18557
8.10768	0.025	8.10768	0.3299
8.12786	0.015	8.12786	0.26804
8.14803	0.01	8.14803	0.20619
8.16821	0.01	8.16821	0.3299
8.18839	0.005	8.18839	0.35052
8.20857	0.01	8.20857	0.28866
8.22875	0.01	8.22875	0.30928
8.24893	0.005	8.24893	0.24742
8.26911	0.025	8.26911	0.26804
8.28929	0.015	8.28929	0.18557
8.30946	0.005	8.30946	0.28866
8.32964	0.015	8.32964	0.20619
8.34982	0.005	8.34982	0.16495
8.37	0.03	8.37	0.30928
8.39018	0.01	8.39018	0.30928
8.41036	0.025	8.41036	0.30928
8.43054	0.005	8.43054	0.3299
8.45072	0	8.45072	0.18557
8.47089	0.025	8.47089	0.30928
8.49107	0.005	8.49107	0.26804
8.51125	0.015	8.51125	0.20619
8.53143	0.005	8.53143	0.12371
8.55161	0.025	8.55161	0.20619
8.57179	0.015	8.57179	0.18557
8.59197	0.03	8.59197	0.26804
8.61214	0.005	8.61215	0.24742
8.63232	0.005	8.63232	0.35052
8.6525	0	8.6525	0.30928
8.67268	0.005	8.67268	0.24742
8.69286	0.015	8.69286	0.14433
8.71304	0.01	8.71304	0.30928
8.73322	0.005	8.73322	0.16495
8.7534	0.01	8.7534	0.30928
8.77357	0.01	8.77357	0.16495
8.79375	0.005	8.79375	0.16495
8.81393	0.005	8.81393	0.39175
8.83411	0.015	8.83411	0.41237
8.85429	0.005	8.85429	0.61856
8.87447	0.03	8.87447	0.30928
8.89465	0.005	8.89465	0.3299
8.91483	0.03	8.91483	0.30928
8.935	0.015	8.935	0.24742
8.95518	0.01	8.95518	0.16495
8.97536	0.01	8.97536	0.3299
8.99554	0.015	8.99554	0.3299
9.01572	0.005	9.01572	0.26804
9.0359	0.025	9.0359	0.26804
9.05608	0.005	9.05608	0.3299
9.07626	0.025	9.07626	0.26804
9.09643	0.01	9.09643	0.35052
9.11661	0.01	9.11661	0.26804
9.13679	0.025	9.13679	0.43299
9.15697	0	9.15697	0.45361
9.17715	0.015	9.17715	0.30928
9.19733	0.015	9.19733	0.20619
9.21751	0.035	9.21751	0.51546
9.23768	0.025	9.23769	0.28866
9.25786	0.03	9.25786	0.5567
9.27804	0.015	9.27804	0.3299
9.29822	0.01	9.29822	0.5567
9.3184	0.015	9.3184	0.20619
9.33858	0.01	9.33858	0.61856
9.35876	0.01	9.35876	0.37113
9.37894	0.025	9.37894	0.63918
9.39911	0	9.39911	0.47423
9.41929	0	9.41929	0.45361
9.43947	0	9.43947	0.41237
9.45965	0.03	9.45965	0.59794
9.47983	0.01	9.47983	0.63918
9.50001	0.005	9.50001	0.51546
9.52019	0.005	9.52019	0.5567
9.54037	0.025	9.54037	0.72165
9.56054	0.015	9.56054	0.78351
9.58072	0.025	9.58072	1.36082
9.6009	0.005	9.6009	1.54639
9.62108	0.03	9.62108	2.43299
9.64126	0.01	9.64126	3.21649
9.66144	0.005	9.66144	3.58763
9.68162	0.005	9.68162	4.98969
9.7018	0	9.7018	6.26804
9.72197	0.005	9.72197	7.19588
9.74215	0.01	9.74215	7.75258
9.76233	0	9.76233	6.65979
9.78251	0.005	9.78251	6.41237
9.80269	0.005	9.80269	6.43299
9.82287	0.015	9.82287	5.34021
9.84305	0.005	9.84305	4.70103
9.86323	0.025	9.86323	4.82474
9.8834	0.01	9.8834	3.54639
9.90358	0.025	9.90358	3.48454
9.92376	0	9.92376	3.19588
9.94394	0	9.94394	3.46392
9.96412	0.03	9.96412	2.45361
9.9843	0.035	9.9843	1.69072
10.0045	0.025	10.0045	1.31959
10.0247	0.015	10.0247	1.15464
10.0448	0.01	10.0448	0.78351
10.065	0.025	10.065	0.82474
10.0852	0.015	10.0852	0.78351
10.1054	0.04	10.1054	0.72165
10.1255	0.015	10.1256	0.84536
10.1457	0.03	10.1457	0.74227
10.1659	0.025	10.1659	0.45361
10.1861	0.03	10.1861	0.82474
10.2063	0.015	10.2063	0.49485
10.2264	0.025	10.2264	0.59794
10.2466	0.035	10.2466	0.47423
10.2668	0.03	10.2668	0.51546
10.287	0	10.287	0.49485
10.3072	0.015	10.3072	0.51546
10.3273	0.035	10.3273	0.41237
10.3475	0.04	10.3475	0.53608
10.3677	0.04	10.3677	0.59794
10.3879	0.04	10.3879	0.57732
10.4081	0.025	10.408	0.51546
10.4282	0.01	10.4282	0.61856
10.4484	0.035	10.4484	0.53608
10.4686	0.025	10.4686	0.2268
10.4888	0.055	10.4888	0.41237
10.5089	0.035	10.5089	0.53608
10.5291	0.035	10.5291	0.43299
10.5493	0.04	10.5493	0.45361
10.5695	0.005	10.5695	0.3299
10.5897	0.045	10.5897	0.59794
10.6098	0.04	10.6098	0.65979
10.63	0.045	10.63	0.30928
10.6502	0.03	10.6502	0.47423
10.6704	0.015	10.6704	0.35052
10.6906	0.01	10.6905	0.43299
10.7107	0.03	10.7107	0.45361
10.7309	0.015	10.7309	0.5567
10.7511	0.015	10.7511	0.45361
10.7713	0.03	10.7713	0.43299
10.7914	0.015	10.7914	0.43299
10.8116	0.015	10.8116	0.43299
10.8318	0.03	10.8318	0.28866
10.852	0.005	10.852	0.43299
10.8722	0.03	10.8722	0.51546
10.8923	0.015	10.8923	0.45361
10.9125	0.03	10.9125	0.37113
10.9327	0.025	10.9327	0.59794
10.9529	0.035	10.9529	0.37113
10.9731	0.03	10.9731	0.39175
10.9932	0.03	10.9932	0.26804
11.0134	0.025	11.0134	0.37113
11.0336	0.03	11.0336	0.53608
11.0538	0.025	11.0538	0.59794
11.0739	0.03	11.0739	0.53608
11.0941	0.125	11.0941	0.45361
11.1143	0.11	11.1143	0.59794
11.1345	0.165	11.1345	0.3299
11.1547	0.175	11.1547	0.47423
11.1748	0.175	11.1748	0.37113
11.195	0.17	11.195	0.53608
11.2152	0.16	11.2152	0.49485
11.2354	0.09	11.2354	0.59794
11.2556	0.095	11.2556	0.61856
11.2757	0.075	11.2757	0.49485
11.2959	0.065	11.2959	0.45361
11.3161	0.035	11.3161	0.53608
11.3363	0.055	11.3363	0.72165
11.3564	0.035	11.3565	0.53608
11.3766	0.045	11.3766	0.43299
11.3968	0.035	11.3968	0.63918
11.417	0.05	11.417	0.51546
11.4372	0.04	11.4372	0.49485
11.4573	0.03	11.4573	0.57732
11.4775	0.075	11.4775	0.30928
11.4977	0.055	11.4977	0.37113
11.5179	0.025	11.5179	0.39175
11.5381	0.05	11.5381	0.47423
11.5582	0.045	11.5582	0.51546
11.5784	0.035	11.5784	0.51546
11.5986	0.015	11.5986	0.61856
11.6188	0.015	11.6188	0.41237
11.639	0.01	11.6389	0.41237
11.6591	0.005	11.6591	0.30928
11.6793	0.055	11.6793	0.35052
11.6995	0.035	11.6995	0.49485
11.7197	0.045	11.7197	0.37113
11.7398	0.03	11.7399	0.26804
11.76	0.03	11.76	0.45361
11.7802	0.03	11.7802	0.47423
11.8004	0.05	11.8004	0.53608
11.8206	0.035	11.8206	0.35052
11.8407	0.04	11.8407	0.57732
11.8609	0.04	11.8609	0.45361
11.8811	0.01	11.8811	0.57732
11.9013	0.035	11.9013	0.47423
11.9215	0.03	11.9215	0.57732
11.9416	0.085	11.9416	0.61856
11.9618	0.045	11.9618	0.49485
11.982	0.045	11.982	0.51546
12.0022	0.05	12.0022	0.53608
12.0223	0.055	12.0223	0.39175
12.0425	0.04	12.0425	0.5567
12.0627	0.06	12.0627	0.45361
12.0829	0.045	12.0829	0.28866
12.1031	0.08	12.1031	0.49485
12.1232	0.04	12.1232	0.49485
12.1434	0.08	12.1434	0.49485
12.1636	0.095	12.1636	0.39175
12.1838	0.115	12.1838	0.57732
12.204	0.135	12.204	0.57732
12.2241	0.095	12.2241	0.59794
12.2443	0.095	12.2443	0.5567
12.2645	0.06	12.2645	0.37113
12.2847	0.07	12.2847	0.39175
12.3048	0.115	12.3049	0.37113
12.325	0.095	12.325	0.49485
12.3452	0.135	12.3452	0.45361
12.3654	0.125	12.3654	0.35052
12.3856	0.12	12.3856	0.41237
12.4057	0.155	12.4057	0.49485
12.4259	0.165	12.4259	0.57732
12.4461	0.155	12.4461	0.41237
12.4663	0.18	12.4663	0.68041
12.4865	0.22	12.4865	0.57732
12.5066	0.225	12.5066	0.51546
12.5268	0.265	12.5268	0.59794
12.547	0.445	12.547	0.57732
12.5672	0.595	12.5672	0.30928
12.5874	0.655	12.5874	0.49485
12.6075	1.185	12.6075	0.30928
12.6277	2.18	12.6277	0.47423
12.6479	3.16	12.6479	0.51546
12.6681	5.71	12.6681	0.59794
12.6882	9.72	12.6883	0.47423
12.7084	13	12.7084	0.47423
12.7286	12.585	12.7286	0.51546
12.7488	9.375	12.7488	0.63918
12.769	6.545	12.769	0.65979
12.7891	4.205	12.7891	0.41237
12.8093	2.44	12.8093	0.5567
12.8295	1.545	12.8295	0.57732
12.8497	1.06	12.8497	0.59794
12.8699	0.575	12.8698	0.57732
12.89	0.355	12.89	0.57732
12.9102	0.395	12.9102	0.5567
12.9304	0.29	12.9304	0.51546
12.9506	0.205	12.9506	0.43299
12.9707	0.225	12.9708	0.80412
12.9909	0.235	12.9909	0.57732
13.0111	0.14	13.0111	0.43299
13.0313	0.18	13.0313	0.72165
13.0515	0.14	13.0515	0.51546
13.0716	0.18	13.0716	0.3299
13.0918	0.125	13.0918	0.51546
13.112	0.08	13.112	0.57732
13.1322	0.09	13.1322	0.65979
13.1524	0.085	13.1524	0.47423
13.1725	0.08	13.1725	0.5567
13.1927	0.075	13.1927	0.43299
13.2129	0.06	13.2129	0.76289
13.2331	0.08	13.2331	0.5567
13.2532	0.08	13.2532	0.65979
13.2734	0.015	13.2734	0.59794
13.2936	0.045	13.2936	0.57732
13.3138	0.05	13.3138	0.53608
13.334	0.045	13.334	0.43299
13.3541	0.04	13.3541	0.59794
13.3743	0.075	13.3743	0.90722
13.3945	0.04	13.3945	0.59794
13.4147	0.045	13.4147	0.53608
13.4349	0.055	13.4349	0.59794
13.455	0.03	13.455	0.57732
13.4752	0.035	13.4752	0.61856
13.4954	0.03	13.4954	0.70103
13.5156	0.04	13.5156	0.70103
13.5358	0.03	13.5358	0.59794
13.5559	0.075	13.5559	0.63918
13.5761	0.03	13.5761	0.49485
13.5963	0.04	13.5963	0.76289
13.6165	0.03	13.6165	0.68041
13.6366	0.03	13.6366	0.63918
13.6568	0.045	13.6568	0.51546
13.677	0.02	13.677	0.45361
13.6972	0.005	13.6972	0.53608
13.7174	0.02	13.7174	0.74227
13.7375	0.04	13.7375	0.90722
13.7577	0.01	13.7577	0.68041
13.7779	0	13.7779	0.5567
13.7981	0.02	13.7981	0.57732
13.8183	0.015	13.8183	0.68041
13.8384	0.02	13.8384	0.82474
13.8586	0.015	13.8586	0.72165
13.8788	0.03	13.8788	0.80412
13.899	0.03	13.899	0.72165
13.9191	0.01	13.9192	0.74227
13.9393	0.005	13.9393	0.76289
13.9595	0.01	13.9595	0.76289
13.9797	0.01	13.9797	0.63918
13.9999	0.005	13.9999	0.90722
14.02	0.02	14.02	0.8866
14.0402	0	14.0402	1.19588
14.0604	0.005	14.0604	1.03093
14.0806	0.015	14.0806	0.78351
14.1008	0.015	14.1008	0.94845
14.1209	0.02	14.1209	0.82474
14.1411	0.03	14.1411	0.8866
14.1613	0.015	14.1613	0.80412
14.1815	0.03	14.1815	0.5567
14.2016	0.015	14.2017	0.72165
14.2218	0.01	14.2218	0.74227
14.242	0.015	14.242	0.8866
14.2622	0	14.2622	0.65979
14.2824	0.01	14.2824	0.94845
14.3025	0.015	14.3025	0.92784
14.3227	0.01	14.3227	0.96907
14.3429	0.02	14.3429	0.92784
14.3631	0.005	14.3631	0.80412
14.3833	0.005	14.3833	0.94845
14.4034	0.015	14.4034	1.29897
14.4236	0.015	14.4236	0.96907
14.4438	0.03	14.4438	1.15464
14.464	0.01	14.464	1.73196
14.4842	0.01	14.4841	2.14433
14.5043	0.015	14.5043	3.42268
14.5245	0	14.5245	4.35052
14.5447	0.005	14.5447	4.78351
14.5649	0.005	14.5649	5.50515
14.585	0.005	14.585	5.97938
14.6052	0.015	14.6052	6.12371
14.6254	0	14.6254	5.81443
14.6456	0.015	14.6456	5.71134
14.6658	0.005	14.6658	5.48454
14.6859	0.015	14.6859	5.81443
14.7061	0.005	14.7061	5.1134
14.7263	0	14.7263	5.85567
14.7465	0.005	14.7465	5.73196
14.7667	0.005	14.7667	4.47423
14.7868	0.01	14.7868	4.8866
14.807	0.015	14.807	4.72165
14.8272	0.03	14.8272	3.83505
14.8474	0.015	14.8474	2.98969
14.8675	0.015	14.8675	2.82474
14.8877	0.02	14.8877	2.39175
14.9079	0.01	14.9079	1.89691
14.9281	0.005	14.9281	1.85567
14.9483	0	14.9483	1.60825
14.9684	0.015	14.9684	1.21649
14.9886	0.035	14.9886	1.13402
15.0088	0.015	15.0088	1.05155
15.029	0.005	15.029	0.98969
15.0492	0.01	15.0492	1.21649
15.0693	0.03	15.0693	0.98969
15.0895	0.01	15.0895	0.92784
15.1097	0.02	15.1097	0.98969
15.1299	0	15.1299	0.84536
15.15	0.015	15.1501	0.76289
15.1702	0.015	15.1702	0.90722
15.1904	0.02	15.1904	1.01031
15.2106	0.01	15.2106	0.98969
15.2308	0.005	15.2308	0.82474
15.2509	0.02	15.2509	0.80412
15.2711	0.005	15.2711	0.65979
15.2913	0.035	15.2913	1.07216
15.3115	0.03	15.3115	0.90722
15.3317	0.02	15.3317	0.98969
15.3518	0.005	15.3518	0.96907
15.372	0.005	15.372	0.74227
15.3922	0.04	15.3922	0.76289
15.4124	0.015	15.4124	1.1134
15.4326	0.02	15.4326	1.07216
15.4527	0.035	15.4527	0.98969
15.4729	0.04	15.4729	0.84536
15.4931	0.015	15.4931	1.17526
15.5133	0.01	15.5133	0.86598
15.5334	0.03	15.5334	1.09278
15.5536	0.04	15.5536	0.90722
15.5738	0.035	15.5738	0.92784
15.594	0.055	15.594	0.82474
15.6142	0.035	15.6142	1.13402
15.6343	0.04	15.6343	0.84536
15.6545	0.01	15.6545	0.92784
15.6747	0.005	15.6747	0.90722
15.6949	0.015	15.6949	1.03093
15.7151	0.015	15.715	0.96907
15.7352	0.005	15.7352	1.13402
15.7554	0.045	15.7554	0.8866
15.7756	0.03	15.7756	0.92784
15.7958	0.02	15.7958	1.19588
15.8159	0.01	15.816	0.98969
15.8361	0.03	15.8361	1.05155
15.8563	0.005	15.8563	1.25773
15.8765	0.02	15.8765	1.09278
15.8967	0.01	15.8967	0.90722
15.9168	0.02	15.9168	0.98969
15.937	0.03	15.937	1.07216
15.9572	0.015	15.9572	1.03093
15.9774	0.03	15.9774	0.94845
15.9976	0.035	15.9976	0.94845
16.0177	0	16.0177	1.13402
16.0379	0.005	16.0379	0.65979
16.0581	0.01	16.0581	1.13402
16.0783	0.005	16.0783	0.74227
16.0984	0.02	16.0984	0.72165
16.1186	0.03	16.1186	0.82474
16.1388	0	16.1388	1.03093
16.159	0	16.159	0.74227
16.1792	0	16.1792	1.13402
16.1993	0.005	16.1993	1.05155
16.2195	0.005	16.2195	0.90722
16.2397	0	16.2397	1.03093
16.2599	0.005	16.2599	1.27835
16.2801	0.005	16.2801	0.90722
16.3002	0.01	16.3002	0.82474
16.3204	0.015	16.3204	0.90722
16.3406	0.015	16.3406	1.25773
16.3608	0	16.3608	1.03093
16.3809	0.015	16.3809	0.96907
16.4011	0.035	16.4011	0.90722
16.4213	0.01	16.4213	1.05155
16.4415	0.03	16.4415	1.01031
16.4617	0.005	16.4617	1.13402
16.4818	0.005	16.4818	0.94845
16.502	0.01	16.502	1.31959
16.5222	0.02	16.5222	1.01031
16.5424	0.015	16.5424	0.8866
16.5626	0.01	16.5626	0.92784
16.5827	0.005	16.5827	1.19588
16.6029	0.005	16.6029	0.80412
16.6231	0.005	16.6231	0.86598
16.6433	0.02	16.6433	1.27835
16.6635	0.035	16.6635	0.84536
16.6836	0.035	16.6836	1.07216
16.7038	0.035	16.7038	0.94845
16.724	0.01	16.724	1.1134
16.7442	0.02	16.7442	0.90722
16.7643	0.005	16.7644	1.03093
16.7845	0.035	16.7845	1.03093
16.8047	0.01	16.8047	1.09278
16.8249	0.005	16.8249	0.96907
16.8451	0.005	16.8451	0.98969
16.8652	0.015	16.8652	0.96907
16.8854	0.015	16.8854	1.34021
16.9056	0.015	16.9056	1.54639
16.9258	0.01	16.9258	0.98969
16.946	0	16.9459	1.13402
16.9661	0.015	16.9661	1.21649
16.9863	0.02	16.9863	1.15464
17.0065	0.005	17.0065	1.01031
17.0267	0.005	17.0267	1.34021
17.0468	0.015	17.0468	1.07216
17.067	0	17.067	0.98969
17.0872	0	17.0872	0.90722
17.1074	0.01	17.1074	1.29897
17.1276	0.025	17.1276	1.09278
17.1477	0.005	17.1477	1.42268
17.1679	0.015	17.1679	1.05155
17.1881	0.01	17.1881	1.31959
17.2083	0	17.2083	1.34021
17.2285	0	17.2285	1.54639
17.2486	0.01	17.2486	1.34021
17.2688	0.005	17.2688	1.09278
17.289	0.01	17.289	1.31959
17.3092	0.01	17.3092	1.07216
17.3293	0.01	17.3294	1.48454
17.3495	0.02	17.3495	0.98969
17.3697	0.01	17.3697	1.15464
17.3899	0.005	17.3899	1.17526
17.4101	0.005	17.4101	1.07216
17.4302	0.04	17.4302	1.17526
17.4504	0.005	17.4504	1.09278
17.4706	0.01	17.4706	1.13402
17.4908	0.01	17.4908	1.31959
17.511	0.005	17.511	1.23711
17.5311	0	17.5311	1.54639
17.5513	0.01	17.5513	1.25773
17.5715	0	17.5715	1.36082
17.5917	0.005	17.5917	1.73196
17.6119	0.01	17.6119	1.58763
17.632	0	17.632	1.50515
17.6522	0.005	17.6522	1.42268
17.6724	0.01	17.6724	1.48454
17.6926	0.005	17.6926	1.42268
17.7127	0.01	17.7127	1.21649
17.7329	0.015	17.7329	1.09278
17.7531	0.015	17.7531	1.60825
17.7733	0.01	17.7733	1.29897
17.7935	0.01	17.7935	1.40206
17.8136	0.01	17.8136	1.46392
17.8338	0.01	17.8338	1.27835
17.854	0.015	17.854	1.38144
17.8742	0.015	17.8742	1.73196
17.8944	0.025	17.8943	1.4433
17.9145	0.015	17.9145	1.48454
17.9347	0.025	17.9347	1.42268
17.9549	0.035	17.9549	1.38144
17.9751	0.025	17.9751	1.07216
17.9952	0.035	17.9952	1.42268
18.0154	0.02	18.0154	1.54639
18.0356	0.02	18.0356	1.46392
18.0558	0.025	18.0558	1.46392
18.076	0.01	18.076	1.79381
18.0961	0.005	18.0961	1.54639
18.1163	0.01	18.1163	1.69072
18.1365	0.005	18.1365	1.17526
18.1567	0.01	18.1567	1.29897
18.1769	0.015	18.1769	1.42268
18.197	0.01	18.197	1.50515
18.2172	0	18.2172	1.42268
18.2374	0.015	18.2374	1.81443
18.2576	0.005	18.2576	1.62887
18.2777	0.01	18.2778	1.38144
18.2979	0	18.2979	1.42268
18.3181	0.025	18.3181	1.48454
18.3383	0.005	18.3383	1.69072
18.3585	0.01	18.3585	1.62887
18.3786	0.01	18.3786	1.89691
18.3988	0.025	18.3988	1.40206
18.419	0.005	18.419	1.71134
18.4392	0.01	18.4392	1.93814
18.4594	0.01	18.4594	1.7732
18.4795	0.02	18.4795	1.46392
18.4997	0.01	18.4997	1.6701
18.5199	0.01	18.5199	1.6701
18.5401	0.01	18.5401	1.23711
18.5603	0.02	18.5602	1.64948
18.5804	0.015	18.5804	1.69072
18.6006	0.005	18.6006	1.73196
18.6208	0.02	18.6208	1.75258
18.641	0.015	18.641	1.87629
18.6611	0.015	18.6611	1.75258
18.6813	0	18.6813	1.87629
18.7015	0.005	18.7015	1.93814
18.7217	0.01	18.7217	1.56701
18.7419	0.005	18.7419	1.85567
18.762	0.01	18.762	1.31959
18.7822	0.015	18.7822	1.75258
18.8024	0.005	18.8024	1.79381
18.8226	0.02	18.8226	1.73196
18.8428	0.005	18.8427	1.54639
18.8629	0	18.8629	1.27835
18.8831	0.015	18.8831	1.60825
18.9033	0.005	18.9033	1.89691
18.9235	0	18.9235	1.48454
18.9436	0.02	18.9437	1.62887
18.9638	0	18.9638	1.71134
18.984	0.015	18.984	1.71134
19.0042	0.025	19.0042	1.36082
19.0244	0	19.0244	1.64948
19.0445	0.015	19.0445	1.60825
19.0647	0	19.0647	1.7732
19.0849	0.01	19.0849	1.97938
19.1051	0.01	19.1051	1.91753
19.1253	0.01	19.1253	1.56701
19.1454	0.01	19.1454	1.60825
19.1656	0.015	19.1656	1.83505
19.1858	0.005	19.1858	1.73196
19.206	0.015	19.206	1.40206
19.2261	0.01	19.2262	1.7732
19.2463	0	19.2463	1.73196
19.2665	0.015	19.2665	2.06186
19.2867	0.005	19.2867	2.35052
19.3069	0.005	19.3069	2.06186
19.327	0.015	19.327	1.93814
19.3472	0.005	19.3472	2.3299
19.3674	0.01	19.3674	2.57732
19.3876	0.01	19.3876	3.71134
19.4078	0.01	19.4078	4.18557
19.4279	0.015	19.4279	5.01031
19.4481	0.005	19.4481	5.31959
19.4683	0.005	19.4683	5.25773
19.4885	0.015	19.4885	4.80412
19.5087	0.005	19.5086	4.65979
19.5288	0.01	19.5288	4.74227
19.549	0.005	19.549	3.75258
19.5692	0.005	19.5692	3.79381
19.5894	0.01	19.5894	3.89691
19.6095	0	19.6095	3.7732
19.6297	0.005	19.6297	2.94845
19.6499	0.005	19.6499	3.4433
19.6701	0.005	19.6701	2.41237
19.6903	0.015	19.6903	2.65979
19.7104	0.01	19.7104	2.35052
19.7306	0	19.7306	2.08247
19.7508	0.01	19.7508	1.75258
19.771	0	19.771	1.95876
19.7912	0.02	19.7911	1.75258
19.8113	0.005	19.8113	1.64948
19.8315	0.005	19.8315	2.14433
19.8517	0.005	19.8517	1.87629
19.8719	0.005	19.8719	1.64948
19.892	0.005	19.8921	1.60825
19.9122	0.015	19.9122	1.34021
19.9324	0.005	19.9324	1.50515
19.9526	0.005	19.9526	1.4433
19.9728	0	19.9728	1.34021
19.9929	0.005	19.9929	1.56701
20.0131	0.005	20.0131	1.6701
20.0333	0.02	20.0333	1.4433
20.0535	0	20.0535	1.6701
20.0737	0	20.0737	1.79381
20.0938	0.005	20.0938	1.27835
20.114	0.01	20.114	1.62887
20.1342	0.005	20.1342	1.27835
20.1544	0.015	20.1544	1.7732
20.1745	0.01	20.1745	1.42268
20.1947	0.005	20.1947	1.73196
20.2149	0.015	20.2149	1.81443
20.2351	0	20.2351	1.73196
20.2553	0.01	20.2553	1.54639
20.2754	0.005	20.2754	1.52577
20.2956	0.015	20.2956	1.97938
20.3158	0.015	20.3158	1.6701
20.336	0.02	20.336	1.64948
20.3562	0.005	20.3562	1.6701
20.3763	0.01	20.3763	1.60825
20.3965	0.015	20.3965	1.60825
20.4167	0.015	20.4167	1.7732
20.4369	0.005	20.4369	1.71134
20.457	0	20.457	1.50515
20.4772	0.01	20.4772	2.04124
20.4974	0.005	20.4974	1.36082
20.5176	0.01	20.5176	1.85567
20.5378	0.015	20.5378	1.73196
20.5579	0.005	20.5579	1.81443
20.5781	0	20.5781	1.79381
20.5983	0.03	20.5983	1.64948
20.6185	0.005	20.6185	1.69072
20.6387	0.015	20.6387	1.52577
20.6588	0.005	20.6588	1.46392
20.679	0	20.679	1.58763
20.6992	0.01	20.6992	1.17526
20.7194	0.01	20.7194	1.36082
20.7396	0.01	20.7396	1.64948
20.7597	0.01	20.7597	1.71134
20.7799	0.02	20.7799	1.73196
20.8001	0.005	20.8001	1.79381
20.8203	0.005	20.8203	1.42268
20.8404	0.015	20.8405	1.73196
20.8606	0.02	20.8606	1.58763
20.8808	0.02	20.8808	1.60825
20.901	0	20.901	1.38144
20.9212	0.01	20.9212	1.48454
20.9413	0.01	20.9413	1.38144
20.9615	0.02	20.9615	1.6701
20.9817	0.005	20.9817	1.36082
21.0019	0.02	21.0019	0.94845
21.0221	0.01	21.0221	1.1134
21.0422	0.01	21.0422	1.46392
21.0624	0.005	21.0624	1.81443
21.0826	0.005	21.0826	1.62887
21.1028	0.005	21.1028	1.56701
21.1229	0.005	21.1229	1.52577
21.1431	0.01	21.1431	1.83505
21.1633	0.005	21.1633	1.46392
21.1835	0.015	21.1835	1.21649
21.2037	0.005	21.2037	1.19588
21.2238	0.005	21.2238	1.25773
21.244	0.015	21.244	1.50515
21.2642	0.005	21.2642	1.50515
21.2844	0.015	21.2844	1.34021
21.3046	0.01	21.3046	1.40206
21.3247	0.005	21.3247	1.54639
21.3449	0.01	21.3449	1.75258
21.3651	0.01	21.3651	1.29897
21.3853	0.03	21.3853	1.62887
21.4054	0	21.4054	1.42268
21.4256	0.01	21.4256	1.58763
21.4458	0.005	21.4458	1.38144
21.466	0.005	21.466	1.64948
21.4862	0.01	21.4862	1.81443
21.5063	0.01	21.5063	1.69072
21.5265	0.015	21.5265	1.60825
21.5467	0.015	21.5467	1.54639
21.5669	0.005	21.5669	1.79381
21.5871	0.03	21.5871	1.64948
21.6072	0.015	21.6072	1.25773
21.6274	0.01	21.6274	1.60825
21.6476	0.005	21.6476	1.38144
21.6678	0.005	21.6678	1.58763
21.688	0	21.688	1.54639
21.7081	0	21.7081	1.56701
21.7283	0.01	21.7283	1.36082
21.7485	0.01	21.7485	1.21649
21.7687	0.015	21.7687	1.52577
21.7888	0	21.7889	1.31959
21.809	0.015	21.809	1.6701
21.8292	0.015	21.8292	1.62887
21.8494	0.02	21.8494	1.29897
21.8696	0.015	21.8696	1.36082
21.8897	0.01	21.8897	1.19588
21.9099	0.005	21.9099	1.42268
21.9301	0.01	21.9301	1.40206
21.9503	0.015	21.9503	1.38144
21.9705	0.01	21.9704	1.54639
21.9906	0.005	21.9906	1.21649
22.0108	0.015	22.0108	1.40206
22.031	0.03	22.031	1.48454
22.0512	0.02	22.0512	1.1134
22.0713	0.015	22.0713	1.1134
22.0915	0.005	22.0915	1.31959
22.1117	0.02	22.1117	1.38144
22.1319	0	22.1319	1.38144
22.1521	0.01	22.1521	1.38144
22.1722	0.025	22.1722	1.29897
22.1924	0.015	22.1924	1.46392
22.2126	0.015	22.2126	1.42268
22.2328	0	22.2328	1.40206
22.253	0	22.253	1.23711
22.2731	0.01	22.2731	1.01031
22.2933	0.01	22.2933	1.13402
22.3135	0.01	22.3135	1.54639
22.3337	0.005	22.3337	1.19588
22.3538	0.015	22.3539	0.96907
22.374	0.005	22.374	1.07216
22.3942	0.005	22.3942	1.52577
22.4144	0.02	22.4144	1.46392
22.4346	0.01	22.4346	1.34021
22.4547	0.01	22.4547	1.27835
22.4749	0.01	22.4749	1.29897
22.4951	0.03	22.4951	0.94845
22.5153	0.005	22.5153	1.36082
22.5355	0.005	22.5355	1.25773
22.5556	0.005	22.5556	1.17526
22.5758	0	22.5758	1.13402
22.596	0.02	22.596	1.09278
22.6162	0.015	22.6162	1.40206
22.6364	0.005	22.6364	1.42268
22.6565	0.015	22.6565	1.31959
22.6767	0.005	22.6767	1.29897
22.6969	0.01	22.6969	1.1134
22.7171	0.015	22.7171	1.09278
22.7372	0.005	22.7372	1.73196
22.7574	0.005	22.7574	1.50515
22.7776	0.01	22.7776	1.01031
22.7978	0	22.7978	1.25773
22.818	0.015	22.818	1.34021
22.8381	0.01	22.8381	0.74227
22.8583	0	22.8583	1.29897
22.8785	0.015	22.8785	1.17526
22.8987	0.01	22.8987	1.01031
22.9189	0	22.9188	1.27835
22.939	0.015	22.939	1.46392
22.9592	0.01	22.9592	1.42268
22.9794	0.01	22.9794	1.17526
22.9996	0.015	22.9996	1.31959
23.0197	0.02	23.0197	1.03093
23.0399	0	23.0399	1.1134
23.0601	0.015	23.0601	1.25773
23.0803	0.01	23.0803	1.36082
23.1005	0	23.1005	1.15464
23.1206	0.005	23.1206	1.17526
23.1408	0.01	23.1408	1.4433
23.161	0	23.161	1.27835
23.1812	0.005	23.1812	1.17526
23.2014	0.01	23.2014	1.31959
23.2215	0.005	23.2215	1.1134
23.2417	0.01	23.2417	1.05155
23.2619	0	23.2619	1.50515
23.2821	0.005	23.2821	1.27835
23.3022	0.01	23.3023	1.13402
23.3224	0.01	23.3224	1.21649
23.3426	0.005	23.3426	1.42268
23.3628	0.005	23.3628	1.29897
23.383	0.01	23.383	0.94845
23.4031	0	23.4031	1.19588
23.4233	0.02	23.4233	1.34021
23.4435	0.005	23.4435	1.19588
23.4637	0.01	23.4637	1.05155
23.4839	0.01	23.4839	1.54639
23.504	0.025	23.504	0.8866
23.5242	0.005	23.5242	1.23711
23.5444	0.005	23.5444	1.19588
23.5646	0.005	23.5646	1.19588
23.5848	0.01	23.5847	1.25773
23.6049	0.01	23.6049	1.19588
23.6251	0	23.6251	1.15464
23.6453	0.01	23.6453	1.21649
23.6655	0	23.6655	1.15464
23.6856	0	23.6856	1.23711
23.7058	0.01	23.7058	1.29897
23.726	0.01	23.726	1.34021
23.7462	0	23.7462	1.19588
23.7664	0.01	23.7664	0.92784
23.7865	0.01	23.7865	0.80412
23.8067	0.01	23.8067	1.01031
23.8269	0	23.8269	1.40206
23.8471	0.015	23.8471	1.36082
23.8673	0.01	23.8672	1.09278
23.8874	0	23.8874	1.05155
23.9076	0	23.9076	1.23711
23.9278	0.01	23.9278	1.09278
23.948	0.01	23.948	1.27835
23.9681	0.01	23.9682	1.50515
23.9883	0.01	23.9883	1.15464
24.0085	0	24.0085	1.21649
24.0287	0	24.0287	1.48454
24.0489	0.005	24.0489	1.23711
24.069	0.015	24.069	1.23711
24.0892	0.015	24.0892	1.13402
24.1094	0.015	24.1094	1.23711
24.1296	0.005	24.1296	0.84536
24.1498	0.01	24.1498	0.92784
24.1699	0.01	24.1699	1.27835
24.1901	0.005	24.1901	1.19588
24.2103	0.01	24.2103	0.96907
24.2305	0.005	24.2305	1.23711
24.2506	0.005	24.2507	1.27835
24.2708	0.005	24.2708	1.4433
24.291	0.01	24.291	1.58763
24.3112	0.025	24.3112	1.69072
24.3314	0.005	24.3314	1.48454
24.3515	0	24.3515	2.04124
24.3717	0.01	24.3717	1.7732
24.3919	0.025	24.3919	1.69072
24.4121	0.005	24.4121	1.6701
24.4323	0.005	24.4323	1.64948
24.4524	0.02	24.4524	1.56701
24.4726	0.015	24.4726	1.23711
24.4928	0.005	24.4928	1.54639
24.513	0	24.513	1.52577
24.5332	0.035	24.5331	0.94845
24.5533	0.005	24.5533	1.60825
24.5735	0.02	24.5735	1.1134
24.5937	0.015	24.5937	1.19588
24.6139	0.03	24.6139	1.42268
24.634	0.015	24.634	1.31959
24.6542	0	24.6542	1.07216
24.6744	0.03	24.6744	1.05155
24.6946	0.02	24.6946	1.25773
24.7148	0.01	24.7148	1.29897
24.7349	0.005	24.7349	1.29897
24.7551	0.01	24.7551	1.13402
24.7753	0.03	24.7753	1.1134
24.7955	0.01	24.7955	1.13402
24.8157	0.005	24.8157	1.03093
24.8358	0.015	24.8358	1.25773
24.856	0	24.856	1.17526
24.8762	0.025	24.8762	0.80412
24.8964	0.025	24.8964	1.13402
24.9165	0.01	24.9166	1.54639
24.9367	0.01	24.9367	0.92784
24.9569	0.015	24.9569	1.13402
24.9771	0.005	24.9771	1.03093
24.9973	0.02	24.9973	1.1134
25.0174	0.01	25.0174	0.86598
25.0376	0.005	25.0376	0.98969
25.0578	0	25.0578	1.48454
25.078	0.01	25.078	1.21649
25.0982	0.01	25.0982	1.19588
25.1183	0.015	25.1183	1.27835
25.1385	0.005	25.1385	0.74227
25.1587	0.005	25.1587	0.92784
25.1789	0.02	25.1789	1.4433
25.199	0	25.199	1.15464
25.2192	0.015	25.2192	1.31959
25.2394	0.02	25.2394	1.07216
25.2596	0.015	25.2596	1.03093
25.2798	0	25.2798	1.05155
25.2999	0.01	25.2999	1.40206
25.3201	0.005	25.3201	1.27835
25.3403	0.005	25.3403	1.40206
25.3605	0.01	25.3605	0.8866
25.3807	0.01	25.3807	1.36082
25.4008	0.015	25.4008	1.23711
25.421	0.005	25.421	1.01031
25.4412	0.02	25.4412	1.40206
25.4614	0.015	25.4614	1.21649
25.4815	0.02	25.4815	1.05155
25.5017	0	25.5017	1.07216
25.5219	0.01	25.5219	1.29897
25.5421	0.02	25.5421	1.25773
25.5623	0.02	25.5623	1.07216
25.5824	0.025	25.5824	0.94845
25.6026	0.01	25.6026	0.86598
25.6228	0.02	25.6228	1.15464
25.643	0.01	25.643	1.09278
25.6632	0.01	25.6632	1.07216
25.6833	0.005	25.6833	0.84536
25.7035	0	25.7035	1.03093
25.7237	0.01	25.7237	1.17526
25.7439	0.01	25.7439	1.23711
25.7641	0.025	25.7641	1.09278
25.7842	0.015	25.7842	1.40206
25.8044	0.01	25.8044	0.94845
25.8246	0.01	25.8246	1.05155
25.8448	0.01	25.8448	1.13402
25.8649	0.01	25.865	1.19588
25.8851	0.025	25.8851	1.1134
25.9053	0.01	25.9053	1.21649
25.9255	0.025	25.9255	1.29897
25.9457	0.01	25.9457	0.96907
25.9658	0.015	25.9658	0.8866
25.986	0.005	25.986	1.25773
26.0062	0.005	26.0062	1.29897
26.0264	0.03	26.0264	1.36082
26.0466	0.03	26.0465	1.31959
26.0667	0.025	26.0667	1.21649
26.0869	0.03	26.0869	0.92784
26.1071	0.01	26.1071	1.01031
26.1273	0.015	26.1273	1.23711
26.1474	0.015	26.1474	1.23711
26.1676	0.02	26.1676	1.03093
26.1878	0.015	26.1878	1.13402
26.208	0.01	26.208	0.96907
26.2282	0.025	26.2282	1.17526
26.2483	0.065	26.2483	1.17526
26.2685	0.03	26.2685	0.78351
26.2887	0.035	26.2887	1.15464
26.3089	0.02	26.3089	0.80412
26.3291	0.025	26.3291	1.54639
26.3492	0.005	26.3492	1.36082
26.3694	0.03	26.3694	1.42268
26.3896	0.02	26.3896	1.29897
26.4098	0.035	26.4098	1.13402
26.4299	0.035	26.43	1.05155
26.4501	0.025	26.4501	1.31959
26.4703	0.04	26.4703	1.19588
26.4905	0.095	26.4905	1.23711
26.5107	0.08	26.5107	0.98969
26.5308	0.095	26.5308	1.38144
26.551	0.085	26.551	1.21649
26.5712	0.155	26.5712	1.62887
26.5914	0.175	26.5914	1.01031
26.6116	0.195	26.6116	1.23711
26.6317	0.145	26.6317	1.54639
26.6519	0.155	26.6519	1.07216
26.6721	0.065	26.6721	1.29897
26.6923	0.06	26.6923	1.17526
26.7125	0.045	26.7125	1.01031
26.7326	0.025	26.7326	0.92784
26.7528	0.005	26.7528	1.34021
26.773	0.035	26.773	1.27835
26.7932	0.03	26.7932	1.13402
26.8133	0.025	26.8133	1.17526
26.8335	0.025	26.8335	0.92784
26.8537	0.02	26.8537	1.42268
26.8739	0.035	26.8739	1.21649
26.8941	0.01	26.8941	0.98969
26.9142	0.02	26.9142	1.38144
26.9344	0.03	26.9344	1.09278
26.9546	0.005	26.9546	1.13402
26.9748	0.035	26.9748	1.23711
26.995	0.005	26.9949	0.86598
27.0151	0.005	27.0151	1.19588
27.0353	0.015	27.0353	0.82474
27.0555	0.025	27.0555	0.98969
27.0757	0.015	27.0757	0.96907
27.0958	0.02	27.0958	1.03093
27.116	0.015	27.116	1.31959
27.1362	0.025	27.1362	1.29897
27.1564	0.01	27.1564	1.1134
27.1766	0.02	27.1766	1.23711
27.1967	0.035	27.1967	1.21649
27.2169	0.01	27.2169	1.21649
27.2371	0.02	27.2371	1.07216
27.2573	0.02	27.2573	1.17526
27.2775	0.035	27.2775	1.03093
27.2976	0.01	27.2976	1.13402
27.3178	0.015	27.3178	1.23711
27.338	0.005	27.338	1.21649
27.3582	0.01	27.3582	1.05155
27.3783	0.02	27.3784	1.07216
27.3985	0.015	27.3985	0.82474
27.4187	0.02	27.4187	1.01031
27.4389	0.015	27.4389	1.17526
27.4591	0.015	27.4591	1.1134
27.4792	0.015	27.4792	1.01031
27.4994	0.035	27.4994	1.03093
27.5196	0.02	27.5196	1.21649
27.5398	0.02	27.5398	0.8866
27.56	0.01	27.56	1.07216
27.5801	0.02	27.5801	0.94845
27.6003	0.03	27.6003	0.94845
27.6205	0.015	27.6205	1.19588
27.6407	0.015	27.6407	1.09278
27.6609	0.03	27.6608	0.68041
27.681	0.025	27.681	0.90722
27.7012	0.035	27.7012	1.01031
27.7214	0.02	27.7214	1.05155
27.7416	0.02	27.7416	1.13402
27.7617	0	27.7617	1.07216
27.7819	0.03	27.7819	1.31959
27.8021	0.02	27.8021	0.82474
27.8223	0.03	27.8223	1.01031
27.8425	0.025	27.8425	1.15464
27.8626	0.035	27.8626	0.92784
27.8828	0.02	27.8828	1.03093
27.903	0.025	27.903	1.01031
27.9232	0.01	27.9232	0.8866
27.9434	0.02	27.9433	0.76289
27.9635	0.03	27.9635	0.98969
27.9837	0.005	27.9837	1.01031
28.0039	0.01	28.0039	1.1134
28.0241	0.005	28.0241	1.01031
28.0442	0.02	28.0443	1.01031
28.0644	0.01	28.0644	0.86598
28.0846	0.02	28.0846	0.98969
28.1048	0.015	28.1048	0.78351
28.125	0.025	28.125	0.86598
28.1451	0.02	28.1451	0.8866
28.1653	0.02	28.1653	0.98969
28.1855	0.015	28.1855	0.98969
28.2057	0.02	28.2057	0.82474
28.2259	0.02	28.2259	0.90722
28.246	0.015	28.246	1.13402
28.2662	0.01	28.2662	1.03093
28.2864	0.005	28.2864	0.74227
28.3066	0.015	28.3066	0.94845
28.3267	0.04	28.3268	0.98969
28.3469	0.025	28.3469	0.94845
28.3671	0.015	28.3671	0.94845
28.3873	0.02	28.3873	1.21649
28.4075	0.015	28.4075	1.01031
28.4276	0.03	28.4276	1.05155
28.4478	0.01	28.4478	1.1134
28.468	0.015	28.468	1.01031
28.4882	0.03	28.4882	0.70103
28.5084	0.045	28.5084	1.01031
28.5285	0.01	28.5285	1.15464
28.5487	0.015	28.5487	0.96907
28.5689	0.03	28.5689	1.19588
28.5891	0.025	28.5891	1.23711
28.6093	0.015	28.6092	1.03093
28.6294	0.01	28.6294	0.90722
28.6496	0.015	28.6496	0.92784
28.6698	0.01	28.6698	1.05155
28.69	0.02	28.69	1.15464
28.7101	0.005	28.7101	0.98969
28.7303	0.015	28.7303	0.92784
28.7505	0.015	28.7505	1.01031
28.7707	0.01	28.7707	0.8866
28.7909	0.005	28.7909	0.98969
28.811	0.01	28.811	0.8866
28.8312	0.015	28.8312	1.13402
28.8514	0.01	28.8514	0.78351
28.8716	0.025	28.8716	0.82474
28.8918	0.02	28.8917	1.15464
28.9119	0.025	28.9119	0.84536
28.9321	0.015	28.9321	0.80412
28.9523	0	28.9523	1.09278
28.9725	0.005	28.9725	1.03093
28.9926	0.005	28.9927	1.01031
29.0128	0.02	29.0128	1.1134
29.033	0.01	29.033	1.19588
29.0532	0.015	29.0532	1.21649
29.0734	0.01	29.0734	0.74227
29.0935	0.015	29.0935	0.78351
29.1137	0.015	29.1137	0.86598
29.1339	0.03	29.1339	0.84536
29.1541	0.03	29.1541	1.13402
29.1743	0.01	29.1743	1.23711
29.1944	0.015	29.1944	1.13402
29.2146	0.01	29.2146	1.40206
29.2348	0.025	29.2348	1.29897
29.255	0.015	29.255	1.46392
29.2751	0.025	29.2752	1.17526
29.2953	0	29.2953	1.40206
29.3155	0.02	29.3155	1.36082
29.3357	0.015	29.3357	1.01031
29.3559	0.03	29.3559	1.17526
29.376	0.01	29.376	0.98969
29.3962	0.025	29.3962	1.15464
29.4164	0.005	29.4164	1.13402
29.4366	0.02	29.4366	1.21649
29.4568	0	29.4568	1.31959
29.4769	0.015	29.4769	1.09278
29.4971	0.005	29.4971	1.05155
29.5173	0.01	29.5173	0.96907
29.5375	0.01	29.5375	0.76289
29.5576	0.025	29.5576	0.98969
29.5778	0.02	29.5778	0.90722
29.598	0.02	29.598	0.92784
29.6182	0.015	29.6182	0.8866
29.6384	0.01	29.6384	0.92784
29.6585	0.02	29.6585	0.96907
29.6787	0.035	29.6787	0.78351
29.6989	0.01	29.6989	1.15464
29.7191	0.02	29.7191	1.25773
29.7393	0.005	29.7393	0.96907
29.7594	0.025	29.7594	1.01031
29.7796	0	29.7796	0.84536
29.7998	0.02	29.7998	0.92784
29.82	0.015	29.82	1.05155
29.8402	0.015	29.8402	1.03093
29.8603	0.015	29.8603	0.98969
29.8805	0.035	29.8805	0.53608
29.9007	0.01	29.9007	0.92784
29.9209	0.02	29.9209	0.76289
29.941	0.02	29.9411	0.8866
29.9612	0.015	29.9612	0.70103
29.9814	0.025	29.9814	1.1134
30.0016	0.005	30.0016	1.09278
30.0218	0.025	30.0218	0.63918
30.0419	0.015	30.0419	0.84536
30.0621	0.005	30.0621	0.86598
30.0823	0.045	30.0823	1.03093
30.1025	0.02	30.1025	0.96907
30.1227	0.005	30.1227	0.74227
30.1428	0.01	30.1428	0.80412
30.163	0.015	30.163	0.86598
30.1832	0.01	30.1832	0.86598
30.2034	0.03	30.2034	0.98969
30.2235	0.035	30.2235	0.68041
30.2437	0.015	30.2437	0.8866
30.2639	0.03	30.2639	1.15464
30.2841	0.03	30.2841	0.92784
30.3043	0.01	30.3043	0.86598
30.3244	0.045	30.3244	0.84536
30.3446	0.03	30.3446	1.03093
30.3648	0.025	30.3648	0.86598
30.385	0.005	30.385	1.01031
30.4052	0.055	30.4052	0.8866
30.4253	0.01	30.4253	1.23711
30.4455	0.025	30.4455	1.1134
30.4657	0.01	30.4657	1.01031
30.4859	0.025	30.4859	1.50515
30.506	0.02	30.506	1.31959
30.5262	0.03	30.5262	1.17526
30.5464	0.03	30.5464	1.07216
30.5666	0.045	30.5666	1.34021
30.5868	0.045	30.5868	0.92784
30.6069	0.03	30.6069	1.21649
30.6271	0.005	30.6271	1.29897
30.6473	0.05	30.6473	1.42268
30.6675	0.04	30.6675	1.07216
30.6877	0.025	30.6877	1.54639
30.7078	0.03	30.7078	1.34021
30.728	0.025	30.728	1.60825
30.7482	0.03	30.7482	1.19588
30.7684	0.02	30.7684	1.03093
30.7886	0.015	30.7886	1.21649
30.8087	0.03	30.8087	1.25773
30.8289	0.02	30.8289	1.03093
30.8491	0.015	30.8491	1.15464
30.8693	0.04	30.8693	1.03093
30.8894	0.035	30.8895	1.1134
30.9096	0.03	30.9096	1.15464
30.9298	0.025	30.9298	0.90722
30.95	0.025	30.95	1.05155
30.9702	0.01	30.9702	0.8866
30.9903	0.03	30.9903	0.86598
31.0105	0.02	31.0105	0.96907
31.0307	0.035	31.0307	1.23711
31.0509	0.02	31.0509	0.92784
31.0711	0.01	31.071	0.96907
31.0912	0.025	31.0912	1.07216
31.1114	0.015	31.1114	1.13402
31.1316	0.01	31.1316	0.82474
31.1518	0.01	31.1518	1.17526
31.1719	0.01	31.1719	1.03093
31.1921	0.01	31.1921	1.09278
31.2123	0.03	31.2123	1.34021
31.2325	0.03	31.2325	1.13402
31.2527	0.02	31.2527	0.94845
31.2728	0.03	31.2728	0.8866
31.293	0.02	31.293	0.8866
31.3132	0.025	31.3132	1.05155
31.3334	0.03	31.3334	0.92784
31.3536	0.015	31.3536	0.84536
31.3737	0.055	31.3737	1.19588
31.3939	0.04	31.3939	0.86598
31.4141	0.04	31.4141	0.96907
31.4343	0.03	31.4343	1.09278
31.4544	0.03	31.4545	0.68041
31.4746	0.025	31.4746	0.96907
31.4948	0.015	31.4948	1.15464
31.515	0.025	31.515	1.1134
31.5352	0.015	31.5352	0.72165
31.5553	0.025	31.5553	1.1134
31.5755	0.02	31.5755	0.92784
31.5957	0.045	31.5957	1.01031
31.6159	0.01	31.6159	0.90722
31.6361	0.01	31.6361	1.03093
31.6562	0	31.6562	0.80412
31.6764	0.015	31.6764	0.8866
31.6966	0.03	31.6966	0.84536
31.7168	0.005	31.7168	0.78351
31.737	0.03	31.737	1.13402
31.7571	0.02	31.7571	1.03093
31.7773	0.03	31.7773	0.8866
31.7975	0.02	31.7975	1.13402
31.8177	0.01	31.8177	1.09278
31.8378	0.005	31.8378	1.03093
31.858	0.005	31.858	1.15464
31.8782	0.04	31.8782	0.8866
31.8984	0.025	31.8984	1.1134
31.9186	0.025	31.9186	1.29897
31.9387	0.02	31.9387	1.17526
31.9589	0.025	31.9589	1.05155
31.9791	0.03	31.9791	1.15464
31.9993	0.045	31.9993	1.03093
32.0195	0.005	32.0194	0.8866
32.0396	0.02	32.0396	0.98969
32.0598	0.005	32.0598	1.05155
32.08	0.02	32.08	0.84536
32.1002	0.025	32.1002	1.07216
32.1203	0.025	32.1204	0.90722
32.1405	0.005	32.1405	0.76289
32.1607	0.01	32.1607	0.84536
32.1809	0.015	32.1809	0.78351
32.2011	0.01	32.2011	1.13402
32.2212	0.01	32.2212	0.70103
32.2414	0.02	32.2414	1.07216
32.2616	0.015	32.2616	0.92784
32.2818	0.01	32.2818	0.92784
32.302	0.015	32.302	0.76289
32.3221	0.035	32.3221	0.72165
32.3423	0.04	32.3423	1.09278
32.3625	0.02	32.3625	0.98969
32.3827	0.025	32.3827	0.94845
32.4028	0.01	32.4029	0.86598
32.423	0.025	32.423	0.76289
32.4432	0.02	32.4432	0.86598
32.4634	0.02	32.4634	0.84536
32.4836	0.02	32.4836	0.51546
32.5037	0.03	32.5037	1.01031
32.5239	0.04	32.5239	1.01031
32.5441	0.015	32.5441	1.21649
32.5643	0.02	32.5643	0.8866
32.5845	0.005	32.5845	1.19588
32.6046	0.025	32.6046	1.15464
32.6248	0.035	32.6248	0.98969
32.645	0.01	32.645	1.13402
32.6652	0.035	32.6652	0.86598
32.6854	0.015	32.6853	0.92784
32.7055	0.015	32.7055	1.07216
32.7257	0.03	32.7257	1.09278
32.7459	0.035	32.7459	1.21649
32.7661	0.025	32.7661	0.98969
32.7862	0.02	32.7863	1.03093
32.8064	0.02	32.8064	0.94845
32.8266	0.025	32.8266	1.23711
32.8468	0.035	32.8468	0.8866
32.867	0.03	32.867	0.78351
32.8871	0.015	32.8871	1.13402
32.9073	0.02	32.9073	1.21649
32.9275	0.02	32.9275	1.15464
32.9477	0.01	32.9477	1.17526
32.9679	0.015	32.9678	1.19588
32.988	0.025	32.988	1.13402
33.0082	0.01	33.0082	1.01031
33.0284	0.02	33.0284	0.90722
33.0486	0.02	33.0486	1.23711
33.0687	0.015	33.0688	1.17526
33.0889	0.02	33.0889	0.84536
33.1091	0.01	33.1091	0.78351
33.1293	0.01	33.1293	0.84536
33.1495	0.02	33.1495	0.8866
33.1696	0.01	33.1696	0.74227
33.1898	0.005	33.1898	0.78351
33.21	0.005	33.21	0.96907
33.2302	0.005	33.2302	0.8866
33.2504	0.015	33.2504	0.61856
33.2705	0.01	33.2705	0.86598
33.2907	0.01	33.2907	0.90722
33.3109	0.025	33.3109	1.05155
33.3311	0.015	33.3311	0.90722
33.3512	0.005	33.3513	0.65979
33.3714	0.015	33.3714	0.84536
33.3916	0.01	33.3916	1.05155
33.4118	0.01	33.4118	1.09278
33.432	0.035	33.432	0.8866
33.4521	0.02	33.4521	0.78351
33.4723	0.01	33.4723	1.13402
33.4925	0.025	33.4925	1.01031
33.5127	0.03	33.5127	0.84536
33.5329	0.025	33.5329	0.82474
33.553	0.03	33.553	0.82474
33.5732	0.01	33.5732	0.90722
33.5934	0.01	33.5934	0.86598
33.6136	0.015	33.6136	0.92784
33.6338	0.015	33.6337	1.09278
33.6539	0.015	33.6539	0.98969
33.6741	0.005	33.6741	1.07216
33.6943	0.02	33.6943	1.15464
33.7145	0.01	33.7145	1.29897
33.7346	0.03	33.7346	1.13402
33.7548	0.02	33.7548	1.23711
33.775	0.03	33.775	1.1134
33.7952	0.01	33.7952	1.40206
33.8154	0.015	33.8154	0.98969
33.8355	0.02	33.8355	0.98969
33.8557	0.025	33.8557	1.38144
33.8759	0.015	33.8759	1.40206
33.8961	0.025	33.8961	1.23711
33.9163	0.005	33.9162	1.31959
33.9364	0.02	33.9364	1.15464
33.9566	0.01	33.9566	1.05155
33.9768	0.01	33.9768	1.05155
33.997	0.03	33.997	0.92784
34.0171	0.025	34.0172	0.98969
34.0373	0.02	34.0373	0.92784
34.0575	0.025	34.0575	0.92784
34.0777	0.005	34.0777	1.15464
34.0979	0.02	34.0979	0.94845
34.118	0.015	34.118	1.13402
34.1382	0.015	34.1382	0.74227
34.1584	0.005	34.1584	1.05155
34.1786	0.02	34.1786	1.01031
34.1988	0	34.1988	0.96907
34.2189	0.015	34.2189	0.80412
34.2391	0.02	34.2391	1.01031
34.2593	0.015	34.2593	0.86598
34.2795	0.005	34.2795	0.80412
34.2996	0.015	34.2996	0.84536
34.3198	0.005	34.3198	1.07216
34.34	0.005	34.34	1.01031
34.3602	0.01	34.3602	0.80412
34.3804	0.02	34.3804	1.13402
34.4005	0.03	34.4005	1.13402
34.4207	0.01	34.4207	0.72165
34.4409	0.02	34.4409	0.98969
34.4611	0.04	34.4611	0.76289
34.4813	0	34.4813	0.96907
34.5014	0.035	34.5014	0.98969
34.5216	0.005	34.5216	0.98969
34.5418	0.02	34.5418	1.1134
34.562	0.005	34.562	1.23711
34.5821	0.005	34.5821	0.53608
34.6023	0.01	34.6023	1.09278
34.6225	0.015	34.6225	0.74227
34.6427	0.015	34.6427	0.84536
34.6629	0.025	34.6629	1.19588
34.683	0.01	34.683	0.8866
34.7032	0.005	34.7032	0.92784
34.7234	0.02	34.7234	0.96907
34.7436	0.03	34.7436	1.07216
34.7638	0.025	34.7638	0.92784
34.7839	0.025	34.7839	0.80412
34.8041	0.01	34.8041	1.15464
34.8243	0.02	34.8243	0.92784
34.8445	0.01	34.8445	1.34021
34.8647	0.005	34.8646	0.98969
34.8848	0.015	34.8848	1.1134
34.905	0.025	34.905	1.27835
34.9252	0	34.9252	1.50515
34.9454	0.035	34.9454	1.17526
34.9655	0.01	34.9656	1.01031
34.9857	0.015	34.9857	1.15464
35.0059	0.025	35.0059	0.98969
35.0261	0.025	35.0261	1.03093
35.0463	0.02	35.0463	1.19588
35.0664	0.01	35.0664	1.29897
35.0866	0.02	35.0866	1.13402
35.1068	0.025	35.1068	1.07216
35.127	0.025	35.127	0.80412
35.1472	0.01	35.1472	1.01031
35.1673	0.02	35.1673	1.01031
35.1875	0.02	35.1875	0.90722
35.2077	0.015	35.2077	0.8866
35.2279	0	35.2279	0.96907
35.248	0.02	35.248	0.65979
35.2682	0.01	35.2682	1.03093
35.2884	0	35.2884	0.92784
35.3086	0.015	35.3086	0.76289
35.3288	0.005	35.3288	0.96907
35.3489	0.01	35.3489	0.76289
35.3691	0.015	35.3691	0.98969
35.3893	0.035	35.3893	0.78351
35.4095	0.03	35.4095	0.59794
35.4297	0.01	35.4297	0.82474
35.4498	0.01	35.4498	1.1134
35.47	0.015	35.47	0.82474
35.4902	0.015	35.4902	0.96907
35.5104	0.015	35.5104	0.74227
35.5305	0.02	35.5305	0.80412
35.5507	0.025	35.5507	0.70103
35.5709	0.03	35.5709	0.86598
35.5911	0.005	35.5911	1.13402
35.6113	0.01	35.6113	0.80412
35.6314	0.02	35.6314	0.86598
35.6516	0.02	35.6516	0.80412
35.6718	0.015	35.6718	0.90722
35.692	0.025	35.692	0.8866
35.7122	0.015	35.7122	0.47423
35.7323	0.02	35.7323	0.68041
35.7525	0.025	35.7525	0.68041
35.7727	0.02	35.7727	0.82474
35.7929	0.035	35.7929	0.86598
35.8131	0.025	35.813	0.80412
35.8332	0.02	35.8332	1.01031
35.8534	0.04	35.8534	0.94845
35.8736	0.055	35.8736	0.76289
35.8938	0.025	35.8938	0.86598
35.9139	0.025	35.9139	0.86598
35.9341	0.015	35.9341	0.68041
35.9543	0.005	35.9543	1.01031
35.9745	0.02	35.9745	0.76289
35.9947	0.025	35.9947	0.8866
36.0148	0.015	36.0148	0.90722
36.035	0.015	36.035	1.13402
36.0552	0.03	36.0552	0.96907
36.0754	0.005	36.0754	0.80412
36.0956	0.015	36.0956	0.8866
36.1157	0.015	36.1157	0.82474
36.1359	0.01	36.1359	0.82474
36.1561	0.01	36.1561	1.05155
36.1763	0.01	36.1763	0.8866
36.1964	0.02	36.1964	1.01031
36.2166	0.015	36.2166	0.8866
36.2368	0.025	36.2368	0.94845
36.257	0.005	36.257	0.86598
36.2772	0.01	36.2772	1.03093
36.2973	0.015	36.2973	1.17526
36.3175	0.01	36.3175	1.01031
36.3377	0.02	36.3377	0.90722
36.3579	0.015	36.3579	0.63918
36.3781	0.02	36.3781	0.98969
36.3982	0.02	36.3982	0.90722
36.4184	0.01	36.4184	0.8866
36.4386	0.01	36.4386	0.8866
36.4588	0.01	36.4588	0.8866
36.4789	0.02	36.4789	0.63918
36.4991	0.005	36.4991	1.01031
36.5193	0.01	36.5193	0.98969
36.5395	0.005	36.5395	0.82474
36.5597	0.015	36.5597	0.92784
36.5798	0.01	36.5798	0.68041
36.6	0.01	36.6	1.01031
36.6202	0.01	36.6202	0.72165
36.6404	0.02	36.6404	0.78351
36.6606	0.025	36.6606	0.80412
36.6807	0.025	36.6807	0.84536
36.7009	0.02	36.7009	0.5567
36.7211	0.015	36.7211	0.8866
36.7413	0.015	36.7413	0.94845
36.7615	0.02	36.7615	0.86598
36.7816	0.015	36.7816	0.70103
36.8018	0.01	36.8018	1.05155
36.822	0.005	36.822	0.94845
36.8422	0.01	36.8422	0.82474
36.8623	0.01	36.8623	0.82474
36.8825	0.02	36.8825	0.86598
36.9027	0.01	36.9027	1.01031
36.9229	0.02	36.9229	0.90722
36.9431	0.025	36.9431	0.92784
36.9632	0.025	36.9632	0.72165
36.9834	0.015	36.9834	0.74227
37.0036	0.02	37.0036	0.78351
37.0238	0.015	37.0238	0.82474
37.044	0.015	37.044	0.82474
37.0641	0.01	37.0641	0.82474
37.0843	0.005	37.0843	0.68041
37.1045	0.02	37.1045	0.86598
37.1247	0	37.1247	0.68041
37.1448	0.01	37.1448	0.65979
37.165	0.005	37.165	0.84536
37.1852	0.005	37.1852	0.65979
37.2054	0.01	37.2054	1.01031
37.2256	0.02	37.2256	0.74227
37.2457	0.025	37.2457	0.65979
37.2659	0.01	37.2659	0.92784
37.2861	0.005	37.2861	0.86598
37.3063	0	37.3063	0.98969
37.3265	0.02	37.3265	0.82474
37.3466	0.015	37.3466	0.65979
37.3668	0.005	37.3668	0.72165
37.387	0.01	37.387	0.86598
37.4072	0.02	37.4072	0.72165
37.4273	0.005	37.4273	0.51546
37.4475	0.015	37.4475	0.82474
37.4677	0.015	37.4677	0.8866
37.4879	0.015	37.4879	0.78351
37.5081	0.005	37.5081	0.90722
37.5282	0.01	37.5282	0.86598
37.5484	0.025	37.5484	0.74227
37.5686	0.03	37.5686	1.01031
37.5888	0.04	37.5888	1.1134
37.609	0.005	37.609	0.82474
37.6291	0.01	37.6291	0.98969
37.6493	0.015	37.6493	0.96907
37.6695	0.005	37.6695	0.86598
37.6897	0.02	37.6897	0.84536
37.7099	0.01	37.7099	0.80412
37.73	0.02	37.73	0.92784
37.7502	0.025	37.7502	0.80412
37.7704	0.005	37.7704	0.84536
37.7906	0.01	37.7906	0.76289
37.8107	0.02	37.8107	1.07216
37.8309	0.01	37.8309	0.92784
37.8511	0.01	37.8511	0.68041
37.8713	0.015	37.8713	0.84536
37.8915	0.015	37.8915	0.90722
37.9116	0.025	37.9116	0.70103
37.9318	0	37.9318	0.86598
37.952	0.02	37.952	0.94845
37.9722	0.015	37.9722	0.65979
37.9924	0.01	37.9924	0.86598
38.0125	0	38.0125	0.84536
38.0327	0.01	38.0327	0.78351
38.0529	0.01	38.0529	0.70103
38.0731	0.02	38.0731	0.74227
38.0932	0.02	38.0932	0.57732
38.1134	0.005	38.1134	0.86598
38.1336	0.01	38.1336	0.82474
38.1538	0.025	38.1538	0.78351
38.174	0	38.174	0.84536
38.1941	0	38.1941	0.68041
38.2143	0	38.2143	0.84536
38.2345	0.005	38.2345	0.78351
38.2547	0.015	38.2547	0.94845
38.2749	0.02	38.2749	0.72165
38.295	0.005	38.295	0.96907
38.3152	0.01	38.3152	0.92784
38.3354	0.005	38.3354	0.84536
38.3556	0.005	38.3556	0.76289
38.3757	0.01	38.3757	0.86598
38.3959	0.02	38.3959	0.63918
38.4161	0.015	38.4161	0.84536
38.4363	0.025	38.4363	0.84536
38.4565	0.015	38.4565	0.98969
38.4766	0.025	38.4766	0.92784
38.4968	0.02	38.4968	1.03093
38.517	0.035	38.517	0.78351
38.5372	0.015	38.5372	0.78351
38.5574	0.03	38.5574	0.82474
38.5775	0.035	38.5775	0.74227
38.5977	0.025	38.5977	0.70103
38.6179	0.065	38.6179	0.78351
38.6381	0.04	38.6381	0.70103
38.6582	0.015	38.6583	0.98969
38.6784	0.07	38.6784	0.63918
38.6986	0.015	38.6986	0.74227
38.7188	0.03	38.7188	0.63918
38.739	0.035	38.739	1.01031
38.7591	0.03	38.7591	0.65979
38.7793	0.025	38.7793	0.90722
38.7995	0.03	38.7995	0.72165
38.8197	0.005	38.8197	0.80412
38.8399	0.02	38.8399	0.96907
38.86	0.02	38.86	1.07216
38.8802	0.02	38.8802	0.92784
38.9004	0.015	38.9004	0.90722
38.9206	0	38.9206	0.94845
38.9408	0.01	38.9408	0.70103
38.9609	0.02	38.9609	0.98969
38.9811	0.02	38.9811	0.82474
39.0013	0.015	39.0013	0.86598
39.0215	0.005	39.0215	0.70103
39.0416	0.015	39.0416	0.96907
39.0618	0.02	39.0618	0.72165
39.082	0.01	39.082	1.01031
39.1022	0.005	39.1022	1.15464
39.1224	0.005	39.1224	1.03093
39.1425	0.005	39.1425	0.86598
39.1627	0.01	39.1627	1.01031
39.1829	0.015	39.1829	0.76289
39.2031	0.005	39.2031	1.1134
39.2233	0.005	39.2233	0.8866
39.2434	0.015	39.2434	0.74227
39.2636	0.01	39.2636	0.8866
39.2838	0.005	39.2838	1.21649
39.304	0.03	39.304	1.15464
39.3241	0.005	39.3242	1.13402
39.3443	0	39.3443	0.76289
39.3645	0.01	39.3645	0.96907
39.3847	0.025	39.3847	0.96907
39.4049	0.03	39.4049	1.1134
39.425	0.01	39.425	1.03093
39.4452	0.02	39.4452	0.63918
39.4654	0.015	39.4654	0.76289
39.4856	0.025	39.4856	1.13402
39.5058	0.02	39.5058	0.70103
39.5259	0.015	39.5259	0.82474
39.5461	0.005	39.5461	0.68041
39.5663	0.015	39.5663	0.92784
39.5865	0.01	39.5865	0.61856
39.6066	0.02	39.6067	0.92784
39.6268	0.025	39.6268	0.84536
39.647	0.015	39.647	0.82474
39.6672	0.025	39.6672	0.63918
39.6874	0.01	39.6874	0.70103
39.7075	0.015	39.7075	0.68041
39.7277	0.01	39.7277	0.78351
39.7479	0.025	39.7479	0.72165
39.7681	0.015	39.7681	0.96907
39.7883	0.01	39.7883	0.41237
39.8084	0.025	39.8084	0.72165
39.8286	0.015	39.8286	0.8866
39.8488	0.025	39.8488	0.70103
39.869	0	39.869	0.86598
39.8892	0.02	39.8892	0.86598
39.9093	0.02	39.9093	0.78351
39.9295	0.025	39.9295	0.78351
39.9497	0	39.9497	0.51546
39.9699	0.02	39.9699	0.53608
39.99	0.02	39.99	0.90722
40.0102	0.015	40.0102	0.76289
40.0304	0.005	40.0304	0.78351
40.0506	0	40.0506	0.76289
40.0708	0.015	40.0708	0.86598
40.0909	0.025	40.0909	0.63918
40.1111	0.015	40.1111	0.82474
40.1313	0.005	40.1313	0.84536
40.1515	0.025	40.1515	0.76289
40.1717	0.005	40.1716	0.65979
40.1918	0.005	40.1918	0.59794
40.212	0.015	40.212	0.78351
40.2322	0.02	40.2322	0.74227
40.2524	0.01	40.2524	0.59794
40.2725	0.02	40.2726	0.80412
40.2927	0.01	40.2927	0.76289
40.3129	0.005	40.3129	0.74227
40.3331	0.025	40.3331	0.53608
40.3533	0.015	40.3533	0.63918
40.3734	0.015	40.3734	0.57732
40.3936	0.005	40.3936	0.76289
40.4138	0.005	40.4138	0.70103
40.434	0.02	40.434	0.5567
40.4542	0.01	40.4542	0.63918
40.4743	0.015	40.4743	0.72165
40.4945	0.025	40.4945	0.63918
40.5147	0.01	40.5147	0.82474
40.5349	0.015	40.5349	0.61856
40.555	0	40.5551	0.65979
40.5752	0.005	40.5752	0.61856
40.5954	0.015	40.5954	0.65979
40.6156	0	40.6156	0.5567
40.6358	0.03	40.6358	0.74227
40.6559	0.015	40.6559	0.59794
40.6761	0.01	40.6761	0.74227
40.6963	0.02	40.6963	0.47423
40.7165	0.005	40.7165	0.59794
40.7367	0.02	40.7367	0.92784
40.7568	0.01	40.7568	0.74227
40.777	0.02	40.777	0.65979
40.7972	0.02	40.7972	0.68041
40.8174	0	40.8174	0.80412
40.8376	0	40.8376	0.68041
40.8577	0.02	40.8577	0.53608
40.8779	0.035	40.8779	0.86598
40.8981	0.01	40.8981	0.65979
40.9183	0.01	40.9183	1.03093
40.9384	0.02	40.9385	0.65979
40.9586	0.01	40.9586	0.76289
40.9788	0.02	40.9788	0.74227
40.999	0.025	40.999	0.45361
41.0192	0.01	41.0192	0.63918
41.0393	0.01	41.0393	0.70103
41.0595	0.02	41.0595	0.65979
41.0797	0.02	41.0797	0.72165
41.0999	0.005	41.0999	0.63918
41.1201	0.015	41.12	0.63918
41.1402	0.01	41.1402	0.61856
41.1604	0.01	41.1604	0.57732
41.1806	0.005	41.1806	0.5567
41.2008	0.01	41.2008	0.76289
41.2209	0.01	41.221	0.51546
41.2411	0.01	41.2411	0.82474
41.2613	0.01	41.2613	0.72165
41.2815	0.005	41.2815	0.63918
41.3017	0.015	41.3017	0.61856
41.3218	0.02	41.3218	0.80412
41.342	0.02	41.342	0.72165
41.3622	0.01	41.3622	0.61856
41.3824	0.02	41.3824	0.61856
41.4026	0.01	41.4026	0.98969
41.4227	0.005	41.4227	0.65979
41.4429	0	41.4429	0.82474
41.4631	0.005	41.4631	0.78351
41.4833	0.005	41.4833	0.65979
41.5034	0.02	41.5035	0.63918
41.5236	0.01	41.5236	0.59794
41.5438	0.005	41.5438	0.61856
41.564	0.005	41.564	0.65979
41.5842	0.01	41.5842	0.8866
41.6043	0.025	41.6043	0.49485
41.6245	0.025	41.6245	0.72165
41.6447	0.015	41.6447	0.65979
41.6649	0.015	41.6649	0.70103
41.6851	0.02	41.6851	0.78351
41.7052	0.005	41.7052	0.8866
41.7254	0.01	41.7254	0.68041
41.7456	0	41.7456	0.86598
41.7658	0.005	41.7658	0.82474
41.786	0.02	41.7859	0.74227
41.8061	0	41.8061	0.45361
41.8263	0.005	41.8263	0.59794
41.8465	0.01	41.8465	0.72165
41.8667	0	41.8667	0.57732
41.8868	0.005	41.8869	0.68041
41.907	0.005	41.907	0.76289
41.9272	0.01	41.9272	0.70103
41.9474	0.005	41.9474	0.70103
41.9676	0.01	41.9676	0.63918
41.9877	0.02	41.9877	0.74227
42.0079	0.025	42.0079	0.49485
42.0281	0.01	42.0281	0.80412
42.0483	0.01	42.0483	0.49485
42.0685	0.02	42.0684	0.51546
42.0886	0.015	42.0886	0.80412
42.1088	0.015	42.1088	0.72165
42.129	0.015	42.129	0.57732
42.1492	0.02	42.1492	0.63918
42.1693	0.02	42.1694	0.5567
42.1895	0.01	42.1895	0.49485
42.2097	0.01	42.2097	0.53608
42.2299	0.02	42.2299	0.82474
42.2501	0.01	42.2501	0.68041
42.2702	0.005	42.2702	0.59794
42.2904	0	42.2904	0.57732
42.3106	0.01	42.3106	0.35052
42.3308	0.005	42.3308	0.80412
42.351	0.03	42.351	0.65979
42.3711	0.005	42.3711	0.72165
42.3913	0.015	42.3913	0.82474
42.4115	0.015	42.4115	0.74227
42.4317	0.025	42.4317	0.82474
42.4518	0.02	42.4519	0.70103
42.472	0.01	42.472	0.59794
42.4922	0.01	42.4922	0.80412
42.5124	0.015	42.5124	0.94845
42.5326	0.02	42.5326	1.03093
42.5527	0.03	42.5527	0.80412
42.5729	0.02	42.5729	0.90722
42.5931	0.05	42.5931	0.78351
42.6133	0.02	42.6133	0.86598
42.6335	0.005	42.6335	0.76289
42.6536	0.025	42.6536	0.82474
42.6738	0.015	42.6738	0.98969
42.694	0.015	42.694	0.90722
42.7142	0.015	42.7142	0.80412
42.7344	0.025	42.7343	0.74227
42.7545	0.015	42.7545	0.80412
42.7747	0.01	42.7747	0.78351
42.7949	0.015	42.7949	0.86598
42.8151	0.025	42.8151	0.76289
42.8352	0.01	42.8353	0.98969
42.8554	0.02	42.8554	0.70103
42.8756	0.005	42.8756	0.76289
42.8958	0.005	42.8958	0.90722
42.916	0.015	42.916	0.82474
42.9361	0.005	42.9361	0.78351
42.9563	0.02	42.9563	0.68041
42.9765	0.005	42.9765	0.74227
42.9967	0.01	42.9967	1.03093
43.0169	0	43.0168	0.86598
43.037	0.01	43.037	0.65979
43.0572	0	43.0572	0.51546
43.0774	0.005	43.0774	0.82474
43.0976	0.015	43.0976	0.51546
43.1177	0.005	43.1178	0.68041
43.1379	0.015	43.1379	0.61856
43.1581	0.015	43.1581	0.68041
43.1783	0.005	43.1783	0.61856
43.1985	0.02	43.1985	0.49485
43.2186	0.01	43.2186	0.51546
43.2388	0.005	43.2388	0.5567
43.259	0.005	43.259	0.80412
43.2792	0.015	43.2792	0.82474
43.2994	0.005	43.2994	0.57732
[truncated: 827 more rows]

## Sheet: Fig.3f_Voltage profiles_ECDMC
Specific capacity (mAh g-1)	Potential (V vs. Na+/Na)
5.21243	1.99112
5.1008	1.99164
4.98917	1.99177
4.87754	1.99219
4.76591	1.99242
4.65429	1.99255
4.54266	1.99276
4.43103	1.99278
4.31941	1.99278
4.20778	1.99305
4.09616	1.99311
3.98453	1.99312
3.87291	1.99322
3.76128	1.9936
3.64965	1.9937
3.53803	1.99395
3.4264	1.99419
3.31478	1.99444
3.20315	1.99473
3.09152	1.99486
2.9799	1.99553
2.86827	1.99582
2.75665	1.99651
2.64502	1.99733
2.5334	1.99815
2.42178	1.99939
2.31015	2.00084
2.19853	2.0029
2.0869	2.00573
1.97528	2.00989
1.86366	2.01537
1.75204	2.02232
1.64042	2.03006
1.52879	2.03783
1.41717	2.04526
1.30554	2.052
1.19392	2.0584
1.08229	2.06426
0.97067	2.0694
0.85904	2.07431
0.74742	2.07877
0.63579	2.08294
0.52417	2.08678
0.41255	2.09008
0.30092	2.09291
0.1893	2.09589
0.07768	2.09823
1.58257e-06	2.09995
4.66356e-07	2.09999
1.56447e-06	2.10028
0.11066	2.10062
0.22132	2.1014
0.33198	2.10156
0.44264	2.10137
0.5533	2.10035
0.66396	2.09896
0.77462	2.09669
0.88528	2.09386
0.99594	2.09031
1.1066	2.08626
1.21726	2.08147
1.32792	2.07574
1.43858	2.06961
1.54924	2.06315
1.6599	2.05677
1.77056	2.05061
1.88121	2.04446
1.99187	2.0389
2.10253	2.03336
2.21319	2.02849
2.32385	2.02393
2.4345	2.0199
2.54516	2.01646
2.65582	2.01344
2.76647	2.01081
2.87713	2.00869
2.98778	2.00684
3.09844	2.00542
3.2091	2.00399
3.31975	2.00271
3.4304	2.00181
3.54106	2.00082
3.65171	1.99996
3.76236	1.99922
3.87301	1.99859
3.98366	1.99799
4.09432	1.99725
4.20497	1.99683
4.31562	1.99649
4.42627	1.99601
4.53692	1.99559
4.64757	1.99517
4.75822	1.99482
4.86888	1.99444
4.97953	1.99419
5.09018	1.99391
5.20083	1.99347
5.31149	1.99324
5.42214	1.99309
5.53279	1.99274
5.64344	1.99248
5.75409	1.99211
5.86474	1.99173
5.97539	1.99116
6.08604	1.99091
6.19669	1.99045
6.30734	1.99011
6.41799	1.98948
6.52864	1.98873
6.63929	1.98808
6.74995	1.9874
6.8606	1.98638
6.97125	1.98562
7.0819	1.98421
7.19256	1.98276
7.30321	1.98148
7.41387	1.98001
7.52452	1.97852
7.63518	1.97708
7.74583	1.97544
7.85649	1.97361
7.96715	1.97179
8.0778	1.97015
8.18846	1.96838
8.29911	1.96679
8.40977	1.96492
8.52042	1.96328
8.63108	1.96184
8.74173	1.96028
8.85239	1.95888
8.96304	1.95766
9.07369	1.95615
9.18435	1.95463
9.295	1.95312
9.40566	1.95167
9.51631	1.95004
9.62696	1.94872
9.73762	1.94712
9.84827	1.94575
9.95892	1.94445
10.0696	1.94303
10.1802	1.94141
10.2909	1.94013
10.4015	1.93866
10.5122	1.93713
10.6228	1.93585
10.7335	1.93442
10.8441	1.93299
10.9548	1.93159
11.0654	1.93001
11.1761	1.92846
11.2867	1.92716
11.3974	1.92566
11.508	1.92424
11.6187	1.92285
11.7294	1.92153
11.84	1.92025
11.9506	1.91878
12.0613	1.91746
12.172	1.91594
12.2826	1.91458
12.3933	1.91324
12.5039	1.91181
12.6146	1.91044
12.7252	1.90897
12.8359	1.90759
12.9465	1.90608
13.0572	1.90442
13.1679	1.90299
13.2785	1.90163
13.3892	1.9001
13.4998	1.89854
13.6105	1.89707
13.7211	1.89571
13.8318	1.89409
13.9425	1.89279
14.0531	1.89128
14.1638	1.88993
14.2744	1.88836
14.3851	1.88693
14.4957	1.88553
14.6064	1.88416
14.717	1.88238
14.8277	1.8811
14.9383	1.87956
15.049	1.87816
15.1597	1.87671
15.2703	1.87541
15.381	1.87377
15.4916	1.87228
15.6023	1.87094
15.7129	1.86947
15.8236	1.868
15.9343	1.86663
16.0449	1.86504
16.1556	1.86371
16.2662	1.86229
16.3769	1.86092
16.4875	1.85971
16.5982	1.85811
16.7088	1.85674
16.8195	1.85511
16.9301	1.85391
17.0408	1.85227
17.1514	1.85103
17.2621	1.84967
17.3727	1.84843
17.4834	1.84679
17.594	1.84545
17.7047	1.84394
17.8153	1.84266
17.926	1.84127
18.0367	1.83993
18.1473	1.83854
18.258	1.83707
18.3686	1.8356
18.4793	1.83432
18.5899	1.83275
18.7006	1.83128
18.8112	1.83013
18.9219	1.8287
19.0325	1.82731
19.1432	1.82612
19.2538	1.8245
19.3645	1.82309
19.4751	1.82165
19.5858	1.82024
19.6965	1.81883
19.8071	1.81755
19.9178	1.81615
20.0284	1.8148
20.1391	1.81329
20.2497	1.81201
20.3604	1.8105
20.4711	1.80901
20.5817	1.80764
20.6924	1.8064
20.803	1.80504
20.9137	1.80351
21.0243	1.80214
21.135	1.8009
21.2456	1.79943
21.3563	1.79811
21.4669	1.79677
21.5776	1.79532
21.6882	1.79408
21.7989	1.79261
21.9095	1.79118
22.0202	1.79007
22.1309	1.78864
22.2415	1.78726
22.3522	1.78587
22.4628	1.78451
22.5735	1.78325
22.6841	1.78172
22.7948	1.78037
22.9054	1.77922
23.0161	1.77767
23.1267	1.77626
23.2374	1.77502
23.348	1.77351
23.4587	1.77227
23.5693	1.77084
23.68	1.76962
23.7906	1.76822
23.9013	1.76681
24.0119	1.76555
24.1226	1.76433
24.2332	1.76278
24.3439	1.76152
24.4545	1.76016
24.5652	1.7589
24.6758	1.75751
24.7865	1.75608
24.8971	1.75501
25.0078	1.75352
25.1184	1.75216
25.2291	1.75098
25.3397	1.74964
25.4504	1.74836
25.561	1.74695
25.6717	1.74574
25.7823	1.74427
25.893	1.74307
26.0036	1.74175
26.1143	1.74045
26.2249	1.739
26.3356	1.73786
26.4462	1.73635
26.5569	1.73509
26.6675	1.73377
26.7782	1.73253
26.8888	1.73114
26.9995	1.72986
27.1101	1.72867
27.2208	1.72722
27.3314	1.72583
27.4421	1.72436
27.5527	1.72331
27.6634	1.72195
27.774	1.72069
27.8847	1.71937
27.9953	1.718
28.106	1.71664
28.2166	1.71517
28.3273	1.71387
28.4379	1.71255
28.5486	1.71127
28.6592	1.71003
28.7699	1.70858
28.8805	1.70707
28.9912	1.7061
29.1018	1.70486
29.2125	1.7036
29.3231	1.70211
29.4338	1.70081
29.5445	1.69951
29.6551	1.69816
29.7658	1.69682
29.8764	1.69546
29.9871	1.69413
30.0977	1.69281
30.2084	1.69132
30.319	1.69004
30.4297	1.68872
30.5404	1.6874
30.651	1.68618
30.7617	1.68467
30.8723	1.68358
30.983	1.68208
31.0936	1.68066
31.2043	1.67934
31.3149	1.67793
31.4256	1.6765
31.5362	1.67522
31.6469	1.67394
31.7576	1.67266
31.8682	1.67134
31.9789	1.66991
32.0895	1.66856
32.2002	1.66739
32.3109	1.66594
32.4215	1.66453
32.5322	1.66294
32.6428	1.66168
32.7535	1.6605
32.8641	1.65878
32.9748	1.65757
33.0854	1.65629
33.1961	1.65479
33.3068	1.65351
33.4174	1.65225
33.5281	1.65055
33.6387	1.64925
33.7494	1.64793
33.86	1.64661
33.9707	1.64514
34.0813	1.64396
34.192	1.64255
34.3026	1.64104
34.4133	1.63983
34.524	1.63842
34.6346	1.63705
34.7453	1.63598
34.8559	1.63433
34.9666	1.63313
35.0772	1.63177
35.1879	1.63046
35.2986	1.62901
35.4092	1.62786
35.5199	1.62656
35.6305	1.6253
35.7412	1.6241
35.8518	1.62259
35.9625	1.62133
36.0732	1.61984
36.1838	1.61846
36.2945	1.61713
36.4051	1.61579
36.5158	1.6144
36.6264	1.61317
36.7371	1.61189
36.8477	1.61042
36.9584	1.60905
37.0691	1.60779
37.1797	1.60649
37.2904	1.6051
37.401	1.60378
37.5117	1.60237
37.6223	1.60112
37.733	1.59992
37.8437	1.59862
37.9543	1.59713
38.065	1.59578
38.1756	1.5945
38.2863	1.59324
38.3969	1.5918
38.5076	1.59047
38.6183	1.58909
38.7289	1.58795
38.8396	1.58673
38.9502	1.58531
39.0609	1.58415
39.1715	1.58294
39.2822	1.58163
39.3928	1.58033
39.5035	1.57911
39.6142	1.57796
39.7248	1.57647
39.8355	1.57538
39.9461	1.5741
40.0568	1.57273
40.1674	1.57156
40.2781	1.57034
40.3887	1.5691
40.4993	1.56769
40.61	1.5665
40.7206	1.56526
40.8313	1.56392
40.9419	1.56276
41.0526	1.56188
41.1632	1.56037
41.2739	1.55919
41.3845	1.55802
41.4952	1.55686
41.6058	1.55577
41.7165	1.55459
41.8271	1.55352
41.9378	1.55218
42.0484	1.55096
42.1591	1.54987
42.2697	1.54853
42.3803	1.54735
42.491	1.54637
42.6016	1.54498
42.7123	1.54383
42.8229	1.54263
42.9336	1.54141
43.0442	1.54011
43.1549	1.53891
43.2655	1.53772
43.3762	1.53618
43.4868	1.53495
43.5974	1.53385
43.7081	1.53259
43.8187	1.53144
43.9293	1.53016
44.04	1.52884
44.1506	1.5276
44.2613	1.52626
44.3719	1.52516
44.4826	1.52376
44.5932	1.52271
44.7039	1.52153
44.8145	1.52025
44.9252	1.51893
45.0358	1.51775
45.1465	1.51628
45.2571	1.51488
45.3677	1.51366
45.4784	1.5124
45.589	1.5112
45.6997	1.51001
45.8103	1.50873
45.921	1.50738
46.0316	1.50623
46.1423	1.50499
46.2529	1.50373
46.3636	1.50241
46.4742	1.50144
46.5849	1.50004
46.6955	1.49899
46.8061	1.49754
46.9168	1.49653
47.0274	1.49558
47.1381	1.49435
47.2487	1.49313
47.3594	1.49202
47.47	1.4909
47.5806	1.48971
47.6913	1.48853
47.8019	1.48729
47.9126	1.48608
48.0232	1.48519
48.1339	1.4841
48.2445	1.4828
48.3552	1.48188
48.4658	1.48133
48.5764	1.48034
48.6871	1.47948
48.7977	1.47858
48.9084	1.47774
49.019	1.47715
49.1297	1.47673
49.2403	1.47625
49.351	1.47572
49.4616	1.47537
49.5723	1.47505
49.6829	1.47445
49.7936	1.47424
49.9042	1.47379
50.0148	1.47352
50.1255	1.473
50.2361	1.47285
50.3468	1.47258
50.4574	1.47234
50.5681	1.47186
50.6787	1.47188
50.7894	1.47155
50.9	1.47153
51.0107	1.47132
51.1213	1.47128
51.232	1.47115
51.3426	1.47117
51.4533	1.47115
51.5639	1.47107
51.6746	1.47102
51.7852	1.47094
51.8959	1.47088
52.0065	1.47081
52.1172	1.47071
52.2278	1.47054
52.3385	1.47037
52.4491	1.47041
52.5598	1.47029
52.6704	1.47004
52.7811	1.46999
52.8917	1.46991
53.0024	1.46981
53.113	1.46983
53.2237	1.4696
53.3343	1.4698
53.445	1.4696
53.5556	1.46945
53.6663	1.46955
53.7769	1.46932
53.8876	1.46922
53.9982	1.46936
54.1089	1.46922
54.2195	1.46953
54.3302	1.46913
54.4408	1.46911
54.5515	1.4689
54.6621	1.46892
54.7728	1.4689
54.8835	1.46892
54.9941	1.46905
55.1048	1.46895
55.2154	1.46884
55.3261	1.46873
55.4367	1.46888
55.5474	1.46876
55.658	1.46865
55.7687	1.4688
55.8793	1.46869
55.99	1.46871
56.1006	1.46867
56.2113	1.46863
56.3219	1.46861
56.4326	1.46853
56.5432	1.46863
56.6539	1.4684
56.7645	1.46844
56.8752	1.46829
56.9858	1.46827
57.0965	1.46821
57.2071	1.46821
57.3178	1.46823
57.4284	1.46798
57.5391	1.46813
57.6497	1.46804
57.7604	1.468
57.871	1.46798
57.9817	1.46789
58.0924	1.46781
58.203	1.46762
58.3137	1.46754
58.4243	1.46768
58.535	1.46754
58.6456	1.46756
58.7563	1.46743
58.8669	1.46741
58.9776	1.46733
59.0883	1.46733
59.1989	1.46714
59.3096	1.46733
59.4202	1.46716
59.5309	1.46712
59.6415	1.46712
59.7522	1.46687
59.8628	1.46718
59.9735	1.46695
60.0842	1.46699
60.1948	1.46695
60.3055	1.46685
60.4161	1.46682
60.5268	1.46693
60.6374	1.4668
60.7481	1.4668
60.8588	1.46659
60.9694	1.46643
61.0801	1.46643
61.1907	1.46649
61.3014	1.46647
61.412	1.46659
61.5227	1.46638
61.6333	1.46634
61.744	1.46613
61.8546	1.46601
61.9653	1.46613
62.076	1.46598
62.1866	1.4658
62.2973	1.46594
62.4079	1.46596
62.5186	1.4658
62.6293	1.46556
62.7399	1.46578
62.8506	1.46554
62.9612	1.46557
63.0719	1.46548
63.1826	1.46535
63.2932	1.46548
63.4039	1.46557
63.5145	1.46536
63.6252	1.46542
63.7359	1.46544
63.8465	1.46546
63.9572	1.46538
64.0678	1.46529
64.1785	1.46515
64.2892	1.465
64.3998	1.46521
64.5105	1.465
64.6211	1.46483
64.7318	1.46475
64.8425	1.46472
64.9531	1.46475
65.0638	1.46447
65.1744	1.46439
65.2851	1.46428
65.3958	1.46422
65.5064	1.46397
65.6171	1.46409
65.7277	1.46386
65.8384	1.46397
65.949	1.46382
66.0597	1.46386
66.1703	1.46349
66.281	1.46344
66.3917	1.46338
66.5023	1.46315
66.613	1.46319
66.7236	1.46294
66.8343	1.46284
66.945	1.46296
67.0556	1.46273
67.1663	1.46265
67.2769	1.46269
67.3876	1.46244
67.4983	1.4624
67.6089	1.46212
67.7196	1.462
67.8303	1.46189
67.9409	1.46189
68.0516	1.46172
68.1622	1.4617
68.2729	1.46164
68.3836	1.46145
68.4942	1.46141
68.6049	1.46134
68.7155	1.46105
68.8262	1.46092
68.9369	1.46072
69.0475	1.46082
69.1582	1.46057
69.2688	1.46038
69.3795	1.46004
69.4902	1.46006
69.6008	1.46007
69.7115	1.45971
69.8221	1.45971
69.9328	1.45948
70.0435	1.45925
70.1541	1.45918
70.2648	1.45902
70.3754	1.45889
70.4861	1.45851
70.5968	1.45849
70.7074	1.45849
70.8181	1.45826
70.9287	1.45801
71.0394	1.45807
71.1501	1.45778
71.2607	1.45759
71.3714	1.4574
71.482	1.4571
71.5927	1.45675
71.7034	1.4566
71.814	1.45639
71.9247	1.45608
72.0353	1.45601
72.146	1.45564
72.2566	1.45557
72.3673	1.455
72.478	1.45507
72.5886	1.45465
72.6993	1.45421
72.81	1.45408
72.9206	1.45375
73.0313	1.4536
73.142	1.45291
73.2526	1.45293
73.3633	1.45246
73.474	1.45198
73.5846	1.45175
73.6953	1.45131
73.8059	1.45123
73.9166	1.45055
74.0273	1.45028
74.1379	1.44995
74.2486	1.44932
74.3593	1.44904
74.4699	1.44866
74.5806	1.44816
74.6912	1.44743
74.8019	1.44707
74.9126	1.44661
75.0232	1.44585
75.1339	1.44531
75.2445	1.44485
75.3552	1.44419
75.4659	1.44338
75.5765	1.44275
75.6872	1.44237
75.7978	1.44144
75.9085	1.44037
76.0191	1.43972
76.1298	1.43865
76.2405	1.43785
76.3511	1.43701
76.4618	1.43575
76.5724	1.43496
76.6831	1.43364
76.7938	1.43246
76.9044	1.43133
77.0151	1.43005
77.1257	1.42872
77.2364	1.42736
77.3471	1.42606
77.4577	1.4245
77.5684	1.42314
77.679	1.42144
77.7897	1.42001
77.9004	1.41844
78.011	1.41653
78.1217	1.41485
78.2323	1.41306
78.343	1.41121
78.4536	1.40932
78.5643	1.40756
78.675	1.40538
78.7856	1.40349
78.8963	1.40128
79.007	1.39904
79.1176	1.39683
79.2283	1.39453
79.3389	1.39217
79.4496	1.38966
79.5603	1.38709
79.6709	1.38451
79.7816	1.38201
79.8922	1.3792
80.0029	1.37624
80.1136	1.37339
80.2242	1.37024
80.3349	1.36719
80.4455	1.36383
80.5562	1.36077
80.6668	1.35739
80.7775	1.35376
80.8882	1.35019
80.9988	1.3466
81.1095	1.34278
81.2201	1.33912
81.3308	1.33507
81.4415	1.33121
81.5521	1.3272
81.6628	1.32321
81.7734	1.31903
81.8841	1.31475
81.9947	1.31047
82.1054	1.3061
82.2161	1.30182
82.2578	1.29989
82.2578	1.30004
82.2578	1.3013
82.1462	1.31729
82.0346	1.33394
81.9229	1.34889
81.8113	1.36171
81.6997	1.37194
81.5881	1.38044
81.4765	1.38768
81.3648	1.39375
81.2532	1.39904
81.1416	1.40338
81.03	1.40727
80.9184	1.41073
80.8067	1.41419
80.6951	1.41707
80.5835	1.41974
80.4719	1.42238
80.3603	1.42461
80.2486	1.42688
80.137	1.42906
80.0254	1.43086
79.9138	1.43248
79.8022	1.4341
79.6906	1.43586
79.5789	1.43756
79.4673	1.43899
79.3557	1.44054
79.2441	1.44195
79.1325	1.44316
79.0208	1.44457
78.9092	1.44579
78.7976	1.44696
78.686	1.44802
78.5743	1.44923
78.4627	1.45053
78.3511	1.45146
78.2395	1.45244
78.1278	1.45364
78.0162	1.45479
77.9046	1.4557
77.793	1.45662
77.6814	1.45782
77.5697	1.45866
77.4581	1.45962
77.3465	1.46074
77.2349	1.46147
77.1232	1.46231
77.0116	1.46313
76.9	1.46399
76.7884	1.46508
76.6768	1.46573
76.5651	1.46651
76.4535	1.46731
76.3419	1.46821
76.2302	1.4692
76.1186	1.46983
76.007	1.47071
75.8954	1.47146
75.7837	1.47235
75.6721	1.47297
75.5605	1.47392
75.4489	1.47478
75.3372	1.47545
75.2256	1.47615
75.114	1.47698
75.0024	1.47774
74.8907	1.47835
74.7791	1.47902
74.6675	1.48001
74.5559	1.48057
74.4442	1.48129
74.3326	1.482
74.221	1.4829
74.1093	1.48328
73.9977	1.48418
73.8861	1.48473
73.7745	1.48563
73.6628	1.48618
73.5512	1.48698
73.4396	1.48761
73.328	1.48832
73.2163	1.48903
73.1047	1.48958
72.9931	1.49038
72.8815	1.49084
72.7698	1.49172
72.6582	1.49216
72.5466	1.49279
72.435	1.49344
72.3233	1.49416
72.2117	1.49464
72.1001	1.49516
71.9884	1.49586
71.8768	1.49644
71.7652	1.4971
71.6536	1.49768
71.5419	1.49794
71.4303	1.49861
71.3187	1.49909
71.2071	1.49968
71.0954	1.49993
70.9838	1.50041
70.8722	1.50073
70.7606	1.50121
70.6489	1.50161
70.5373	1.50184
70.4257	1.50234
70.3141	1.50251
70.2024	1.50289
70.0908	1.50283
69.9792	1.50321
69.8676	1.50346
69.7559	1.50337
69.6443	1.50358
69.5327	1.50384
69.4211	1.50411
69.3094	1.50417
69.1978	1.50419
69.0862	1.5043
68.9746	1.50444
68.863	1.50459
68.7513	1.50453
68.6397	1.50467
68.5281	1.50459
68.4164	1.50448
68.3048	1.50469
68.1932	1.50465
68.0816	1.50469
67.9699	1.50467
67.8583	1.50478
67.7467	1.5048
67.6351	1.50484
67.5235	1.50484
67.4118	1.50472
67.3002	1.5047
67.1886	1.50482
67.077	1.50501
66.9654	1.50469
66.8537	1.50478
66.7421	1.50493
66.6305	1.50497
66.5189	1.50495
66.4072	1.50505
66.2956	1.50507
66.184	1.50505
66.0724	1.5052
65.9608	1.50505
65.8491	1.50484
65.7375	1.50518
65.6259	1.50526
65.5143	1.50514
65.4026	1.50524
65.291	1.50524
65.1794	1.50524
65.0678	1.50545
64.9562	1.50524
64.8445	1.50537
64.7329	1.50553
64.6213	1.50539
64.5097	1.50535
64.398	1.50545
64.2864	1.50556
64.1748	1.50547
64.0631	1.50556
63.9515	1.50551
63.8399	1.5056
63.7283	1.50566
63.6166	1.50564
63.505	1.5057
63.3934	1.50581
63.2818	1.50575
63.1701	1.50602
63.0585	1.50595
62.9469	1.50604
62.8352	1.50629
62.7236	1.50625
62.612	1.5064
62.5003	1.50631
62.3887	1.50644
62.2771	1.50675
62.1654	1.50679
62.0538	1.50686
61.9422	1.50692
61.8306	1.50707
61.7189	1.50721
61.6073	1.50715
61.4957	1.50742
61.384	1.50742
61.2724	1.50744
61.1608	1.50772
61.0492	1.50751
60.9375	1.50766
60.8259	1.50793
60.7143	1.50778
60.6026	1.50786
60.491	1.50799
60.3794	1.50814
60.2678	1.50833
60.1561	1.50833
60.0445	1.5085
59.9329	1.5086
59.8212	1.50873
59.7096	1.509
59.598	1.50885
59.4864	1.50921
59.3747	1.50913
59.2631	1.50934
59.1515	1.50934
59.0398	1.50952
58.9282	1.50959
58.8166	1.50965
58.7049	1.5099
58.5933	1.50982
58.4817	1.5099
58.3701	1.51019
58.2584	1.51024
58.1468	1.51022
58.0352	1.51043
57.9235	1.51068
57.8119	1.51066
57.7003	1.51091
57.5886	1.51106
57.477	1.51127
57.3654	1.51146
57.2537	1.5115
57.1421	1.51171
57.0305	1.51183
56.9188	1.5119
56.8072	1.51202
56.6956	1.51204
56.5839	1.51238
56.4723	1.51242
56.3607	1.51242
56.249	1.51292
56.1374	1.51286
56.0258	1.51295
55.9142	1.51305
55.8025	1.51324
55.6909	1.51362
55.5793	1.51379
55.4676	1.51387
55.356	1.51385
55.2444	1.51416
55.1328	1.51431
55.0211	1.51458
54.9095	1.51458
54.7979	1.51473
54.6862	1.51505
54.5746	1.51525
54.463	1.51553
54.3513	1.51563
54.2397	1.51588
54.1281	1.51599
54.0165	1.5162
53.9048	1.51649
53.7932	1.51662
53.6816	1.51672
53.5699	1.51683
53.4583	1.51693
53.3467	1.51725
53.2351	1.51754
53.1234	1.5179
53.0118	1.51819
52.9002	1.51832
52.7886	1.51834
52.6769	1.51859
52.5653	1.51864
52.4537	1.51899
52.342	1.51922
52.2304	1.51947
52.1188	1.51981
52.0072	1.51991
51.8955	1.52046
51.7839	1.52057
51.6723	1.52097
51.5607	1.52132
51.449	1.52124
51.3374	1.52159
51.2258	1.52212
51.1142	1.52214
51.0025	1.52243
50.8909	1.52309
50.7793	1.52321
50.6677	1.52369
50.556	1.52399
50.4444	1.52455
50.3328	1.52479
50.2212	1.52523
50.1096	1.52565
49.9979	1.52634
49.8863	1.5268
49.7747	1.52718
49.6631	1.52781
49.5514	1.52852
49.4398	1.52903
49.3282	1.52947
49.2166	1.53027
49.1049	1.53098
48.9933	1.53167
48.8817	1.53249
48.7701	1.53318
48.6585	1.53415
48.5468	1.53501
48.4352	1.53614
48.3236	1.53711
48.212	1.53795
48.1003	1.53896
47.9887	1.54011
47.8771	1.54143
47.7655	1.54254
47.6538	1.54399
47.5422	1.54515
47.4306	1.54634
47.319	1.54781
47.2073	1.54928
47.0957	1.55075
46.9841	1.55187
46.8725	1.5535
46.7609	1.55485
46.6492	1.55613
46.5376	1.55774
46.426	1.55892
46.3144	1.56052
46.2027	1.56188
46.0911	1.56337
45.9795	1.56482
45.8679	1.56602
45.7563	1.56746
45.6446	1.56876
45.533	1.57024
45.4214	1.57168
45.3098	1.5732
45.1981	1.5746
45.0865	1.57571
44.9749	1.57723
44.8633	1.57872
44.7516	1.57979
44.64	1.58124
44.5284	1.58264
44.4168	1.58398
44.3051	1.58541
44.1935	1.58697
44.0819	1.58833
43.9702	1.58963
43.8586	1.59091
43.747	1.59236
43.6354	1.59356
43.5237	1.59509
43.4121	1.5966
43.3005	1.59759
43.1889	1.59908
43.0772	1.60034
42.9656	1.60164
42.854	1.60321
42.7423	1.60443
42.6307	1.60586
42.5191	1.6071
42.4075	1.60876
42.2958	1.60999
42.1842	1.61115
42.0726	1.61268
41.961	1.614
41.8493	1.61554
41.7377	1.61678
41.6261	1.61839
41.5145	1.61963
41.4028	1.62118
41.2912	1.62232
41.1796	1.62389
41.068	1.62521
40.9563	1.62656
40.8447	1.62807
40.7331	1.62925
40.6215	1.63095
40.5099	1.63218
40.3982	1.63347
40.2866	1.63517
40.175	1.63649
40.0633	1.63771
39.9517	1.63911
39.8401	1.64062
39.7285	1.6422
39.6169	1.64356
39.5052	1.64499
39.3936	1.64631
39.282	1.64774
39.1704	1.64911
39.0588	1.65057
38.9471	1.65192
38.8355	1.65335
38.7239	1.65477
38.6123	1.65616
38.5007	1.65748
38.389	1.65882
38.2774	1.66031
38.1658	1.66176
38.0542	1.66332
37.9425	1.66466
37.8309	1.66623
37.7193	1.66752
37.6077	1.6689
37.4961	1.67045
37.3844	1.67182
37.2728	1.67312
37.1612	1.6747
37.0496	1.67604
36.938	1.67747
36.8263	1.67877
36.7147	1.68017
36.6031	1.6815
36.4914	1.68307
36.3798	1.68442
36.2682	1.68578
36.1566	1.68717
36.0449	1.68866
35.9333	1.68994
35.8217	1.69153
35.7101	1.69283
35.5984	1.69441
35.4868	1.6956
35.3752	1.69724
35.2636	1.6984
35.1519	1.69993
35.0403	1.70123
34.9287	1.70247
34.8171	1.70396
34.7054	1.70549
34.5938	1.70686
34.4822	1.7082
34.3705	1.70954
34.2589	1.71101
34.1473	1.71227
34.0357	1.71381
33.924	1.71525
33.8124	1.71662
33.7008	1.71782
33.5892	1.71933
33.4775	1.72077
33.3659	1.72199
33.2543	1.72361
33.1427	1.72489
33.031	1.72623
32.9194	1.72777
32.8078	1.72894
32.6961	1.73054
32.5845	1.73169
32.4729	1.73333
32.3612	1.73457
32.2496	1.73581
32.138	1.73715
32.0264	1.73874
31.9147	1.74
31.8031	1.74151
31.6915	1.74284
31.5799	1.74425
31.4682	1.74573
31.3566	1.74714
31.245	1.7484
31.1334	1.74983
31.0217	1.75111
30.9101	1.7525
30.7985	1.75388
30.6868	1.75535
30.5752	1.75686
30.4636	1.75829
30.352	1.75951
30.2403	1.76108
30.1287	1.76221
30.0171	1.76391
29.9054	1.76513
29.7938	1.7666
29.6822	1.76813
29.5706	1.7695
29.4589	1.77082
29.3473	1.77248
29.2357	1.77376
29.1241	1.77536
29.0124	1.77653
28.9008	1.77827
28.7892	1.7796
28.6776	1.78096
28.5659	1.78272
28.4543	1.78386
28.3427	1.78531
28.231	1.78696
28.1194	1.78808
28.0078	1.78955
27.8962	1.79098
27.7845	1.79228
27.6729	1.79389
27.5613	1.79513
27.4497	1.79654
27.338	1.79801
27.2264	1.79964
27.1148	1.80099
27.0032	1.8025
26.8915	1.80388
26.7799	1.80523
26.6683	1.80678
26.5567	1.80819
26.445	1.80987
26.3334	1.81102
26.2218	1.81277
26.1102	1.81403
25.9986	1.8157
25.8869	1.81677
25.7753	1.81833
25.6637	1.81995
25.5521	1.82137
25.4404	1.82276
25.3288	1.82425
25.2172	1.8258
25.1056	1.82744
24.994	1.82891
24.8823	1.83019
24.7707	1.83187
24.6591	1.83325
24.5475	1.83485
24.4359	1.83642
24.3242	1.83789
24.2126	1.83959
24.101	1.84106
23.9894	1.84266
23.8777	1.84402
23.7661	1.84564
23.6545	1.84703
23.5429	1.84837
23.4312	1.85001
23.3196	1.85167
23.208	1.85318
23.0964	1.85448
22.9847	1.85586
22.8731	1.85752
22.7615	1.8591
22.6499	1.86063
22.5383	1.86204
22.4267	1.86336
22.315	1.86508
22.2034	1.86663
22.0918	1.8681
21.9802	1.86957
21.8686	1.87115
21.757	1.87253
21.6454	1.87419
21.5337	1.87558
21.4221	1.87732
21.3105	1.87856
21.1989	1.88001
21.0873	1.88179
20.9757	1.88317
20.864	1.88456
20.7524	1.88603
20.6408	1.88758
20.5292	1.88907
20.4176	1.89067
20.3059	1.8921
20.1943	1.89376
20.0827	1.8952
19.9711	1.89648
19.8595	1.89812
19.7479	1.89988
19.6363	1.9011
19.5246	1.9027
19.413	1.90436
19.3014	1.90568
19.1898	1.90725
19.0782	1.90893
18.9666	1.91021
18.8549	1.91193
18.7433	1.91338
18.6317	1.91473
18.5201	1.91651
18.4085	1.91794
18.2969	1.91933
18.1852	1.92102
18.0736	1.92252
17.962	1.92407
17.8504	1.92543
17.7388	1.92718
17.6272	1.92841
17.5156	1.9302
17.4039	1.93173
17.2923	1.93307
17.1807	1.93476
17.0691	1.93614
16.9574	1.93805
16.8458	1.93921
16.7342	1.94088
16.6226	1.94263
16.511	1.94408
16.3993	1.94563
16.2877	1.94725
16.1761	1.94865
16.0645	1.95033
15.9528	1.95178
15.8412	1.95317
15.7296	1.95463
15.618	1.95636
15.5063	1.9577
15.3947	1.95925
15.2831	1.96087
15.1715	1.96236
15.0598	1.96394
14.9482	1.96515
14.8366	1.96692
14.7249	1.96841
14.6133	1.96985
14.5017	1.97155
14.3901	1.97282
14.2784	1.97418
14.1668	1.9758
14.0552	1.97718
13.9436	1.97859
13.8319	1.97983
13.7203	1.98148
13.6087	1.98272
13.4971	1.98396
13.3854	1.98503
13.2738	1.98619
13.1622	1.98709
13.0505	1.9881
12.9389	1.98902
12.8273	1.98955
12.7157	1.9906
12.6041	1.99099
12.4924	1.99194
12.3808	1.99232
12.2692	1.9927
12.1575	1.99345
12.0459	1.99377
11.9343	1.99444
11.8227	1.99484
11.711	1.99532
11.5994	1.99576
11.4878	1.99607
11.3762	1.99652
11.2645	1.99708
11.1529	1.99744
11.0413	1.99801
10.9296	1.99843
10.818	1.99937
10.7064	2.00002
10.5948	2.00111
10.4831	2.00218
10.3715	2.00334
10.2599	2.00483
10.1483	2.0067
10.0366	2.00905
9.925	2.01186
9.81337	2.0153
9.70174	2.01982
9.59011	2.02563
9.47848	2.03227
9.36685	2.03928
9.25522	2.04568
9.14359	2.05145
9.03195	2.05723
8.92032	2.06239
8.80869	2.06743
8.69705	2.07198
8.58542	2.07622
8.47379	2.08053
8.36215	2.08445
8.25052	2.088
8.13889	2.09165
8.02726	2.09493
7.91564	2.09789
7.83977	2.09995
7.83977	2.09999
7.83977	2.1002
7.95042	2.0972
8.06108	2.0951
8.17173	2.09159
8.28238	2.08708
8.39304	2.08229
8.50369	2.07635
8.61434	2.07051
8.72499	2.06392
8.83564	2.05729
8.94629	2.05026
9.05694	2.04346
9.1676	2.03672
9.27825	2.0308
9.3889	2.02517
9.49955	2.02034
9.6102	2.01644
9.72086	2.01302
9.83151	2.01006
9.94216	2.00779
10.0528	2.00577
10.1635	2.00418
10.2741	2.00306
10.3848	2.00149
10.4954	2.00065
10.6061	1.9995
10.7167	1.9991
10.8274	1.99803
10.938	1.99771
11.0487	1.99693
11.1593	1.99662
11.27	1.99614
11.3806	1.99545
11.4913	1.99532
11.602	1.99484
11.7126	1.99454
11.8233	1.99406
11.9339	1.99366
12.0446	1.99349
12.1552	1.99297
12.2659	1.99276
12.3765	1.99227
12.4872	1.99194
12.5978	1.9915
12.7085	1.9912
12.8191	1.99049
12.9298	1.99003
13.0404	1.98967
13.1511	1.98896
13.2617	1.98814
13.3724	1.98722
13.483	1.98663
13.5937	1.98577
13.7043	1.98466
13.815	1.98346
13.9256	1.98255
14.0363	1.98077
14.1469	1.97953
14.2576	1.97815
14.3682	1.97626
14.4789	1.97447
14.5896	1.97284
14.7002	1.97128
14.8109	1.96944
14.9215	1.96769
15.0322	1.96616
15.1428	1.96442
15.2535	1.96261
15.3642	1.96119
15.4748	1.95955
15.5855	1.95816
15.6961	1.9564
15.8068	1.95497
15.9174	1.95354
16.0281	1.95176
16.1387	1.95029
16.2494	1.94884
16.3601	1.94727
16.4707	1.94567
16.5814	1.94412
16.692	1.94267
16.8027	1.94126
16.9134	1.93988
17.024	1.9383
17.1347	1.93658
17.2453	1.93515
17.356	1.93381
17.4666	1.93224
17.5773	1.93095
17.688	1.9293
17.7986	1.92789
17.9093	1.92648
18.0199	1.92478
18.1306	1.92344
18.2413	1.92168
18.3519	1.9204
18.4626	1.91905
18.5732	1.91725
18.6839	1.91603
18.7945	1.9145
18.9052	1.91315
19.0159	1.91147
19.1265	1.91002
19.2372	1.90841
19.3478	1.90688
19.4585	1.90558
19.5691	1.90385
19.6798	1.90259
19.7904	1.90102
19.9011	1.89949
20.0118	1.89816
20.1224	1.89678
20.2331	1.89506
20.3438	1.89369
20.4544	1.8922
20.5651	1.8908
20.6758	1.88935
20.7864	1.88782
20.8971	1.88637
21.0078	1.88467
21.1184	1.88318
21.2291	1.8819
21.3398	1.88022
21.4504	1.87875
21.5611	1.87742
21.6718	1.87572
21.7824	1.87446
21.8931	1.87291
22.0037	1.87136
22.1144	1.87001
22.2251	1.86861
22.3357	1.86695
22.4464	1.86581
22.557	1.86407
22.6677	1.8629
22.7784	1.86118
22.889	1.8601
22.9997	1.85842
23.1103	1.85708
23.221	1.85547
23.3316	1.85402
23.4423	1.85267
23.5529	1.85122
23.6636	1.84975
23.7742	1.84808
23.8849	1.84688
23.9956	1.84568
24.1062	1.84419
24.2169	1.84257
24.3275	1.84104
24.4382	1.84001
24.5488	1.83825
24.6594	1.83703
24.7701	1.83535
24.8807	1.83397
24.9914	1.83252
25.102	1.83111
25.2127	1.82966
25.3233	1.82832
25.434	1.82694
25.5446	1.82551
25.6553	1.82431
25.7659	1.82282
25.8766	1.82154
25.9872	1.81997
26.0979	1.81848
26.2085	1.8172
26.3192	1.81593
26.4298	1.81442
26.5405	1.81314
26.6511	1.81163
26.7617	1.81043
26.8724	1.80861
26.983	1.8076
27.0937	1.80621
27.2043	1.80485
27.315	1.80346
27.4256	1.80204
27.5362	1.80071
27.6469	1.79931
27.7575	1.79784
27.8681	1.79662
27.9788	1.79522
28.0894	1.79366
28.2001	1.79263
28.3107	1.79119
28.4213	1.7899
28.532	1.78827
28.6426	1.78707
28.7533	1.78575
28.8639	1.78457
28.9745	1.78298
29.0852	1.78174
29.1958	1.78044
29.3065	1.77907
29.4171	1.77756
29.5277	1.77649
29.6384	1.77533
29.749	1.77407
29.8597	1.77263
29.9703	1.77118
30.0809	1.76988
30.1916	1.76851
30.3022	1.76727
30.4129	1.76593
30.5235	1.76476
30.6341	1.76356
30.7448	1.76209
30.8554	1.76075
30.9661	1.75925
31.0767	1.75825
31.1874	1.75676
31.298	1.75564
31.4087	1.7542
31.5193	1.75323
31.63	1.75155
31.7406	1.75054
31.8512	1.74895
31.9619	1.74781
32.0725	1.74639
32.1832	1.74531
32.2938	1.74383
32.4045	1.74254
32.5151	1.74133
32.6258	1.73994
32.7364	1.73881
32.8471	1.73727
32.9577	1.7361
33.0684	1.73461
33.179	1.73347
33.2897	1.73217
33.4003	1.73081
33.5109	1.72961
33.6216	1.72831
33.7322	1.72695
33.8429	1.72569
33.9535	1.72468
34.0642	1.72319
34.1748	1.72197
34.2854	1.72052
34.3961	1.71937
34.5067	1.71805
34.6174	1.7166
34.728	1.71551
34.8387	1.71439
34.9493	1.71284
35.06	1.71154
35.1706	1.7103
35.2812	1.70917
35.3919	1.70801
35.5025	1.70646
35.6132	1.70507
35.7238	1.70369
35.8344	1.70278
35.9451	1.70133
36.0557	1.69995
36.1664	1.69888
36.277	1.69745
36.3877	1.696
36.4983	1.69489
36.609	1.69367
36.7196	1.69214
36.8302	1.69092
36.9409	1.68964
37.0515	1.68828
37.1622	1.68695
37.2728	1.68565
37.3835	1.68442
37.4941	1.68286
37.6048	1.68148
37.7154	1.68028
37.8261	1.67896
37.9367	1.67782
38.0474	1.67612
38.158	1.67497
38.2687	1.67369
38.3793	1.6722
38.49	1.67083
38.6006	1.66962
38.7112	1.66833
38.8219	1.66695
38.9325	1.6654
39.0432	1.66422
39.1538	1.66271
39.2645	1.66137
39.3751	1.66023
39.4858	1.6588
39.5964	1.65752
39.7071	1.65608
39.8177	1.6546
39.9284	1.65347
40.039	1.65207
40.1497	1.65078
40.2603	1.64944
40.371	1.6481
40.4816	1.64688
40.5923	1.64549
40.7029	1.64396
40.8136	1.64289
40.9242	1.64153
41.0349	1.64006
41.1455	1.63874
41.2561	1.63733
41.3668	1.63592
41.4774	1.6346
41.5881	1.63338
41.6987	1.63208
41.8094	1.63099
41.9201	1.6296
42.0307	1.62824
42.1414	1.62687
42.252	1.62553
42.3627	1.62419
42.4734	1.62305
42.584	1.62177
42.6947	1.62041
42.8053	1.61909
42.916	1.61816
43.0267	1.6168
43.1373	1.61535
43.248	1.61401
43.3586	1.61277
43.4693	1.61144
43.5799	1.6101
43.6906	1.60893
43.8013	1.60771
43.9119	1.60615
44.0226	1.60477
44.1332	1.60343
44.2439	1.6024
44.3545	1.60101
44.4652	1.59967
44.5758	1.59839
44.6865	1.59704
44.7971	1.59587
44.9078	1.59467
45.0184	1.59331
45.1291	1.59209
45.2397	1.5906
45.3504	1.58969
45.461	1.58812
45.5717	1.58694
45.6823	1.58567
45.793	1.58438
45.9036	1.58321
46.0143	1.5818
46.1249	1.58071
46.2356	1.57933
46.3462	1.57813
46.4569	1.57674
46.5675	1.57574
46.6782	1.57456
46.7888	1.57313
46.8995	1.57206
47.0101	1.57063
47.1208	1.56954
47.2314	1.56832
47.3421	1.56706
47.4527	1.56612
47.5633	1.56495
47.674	1.5636
47.7846	1.56274
47.8953	1.56165
48.0059	1.56014
48.1166	1.55915
48.2272	1.55806
48.3379	1.5568
48.4485	1.55565
48.5592	1.55459
48.6698	1.55327
48.7805	1.5522
48.8911	1.55088
49.0018	1.54985
49.1124	1.54872
49.2231	1.54729
49.3337	1.54613
49.4444	1.54519
49.555	1.54368
49.6656	1.5425
49.7763	1.54148
49.8869	1.54011
49.9976	1.53893
50.1083	1.53789
50.2189	1.53656
50.3296	1.53524
50.4402	1.53409
50.5509	1.53272
50.6615	1.53144
50.7722	1.53003
50.8828	1.52896
50.9935	1.52768
51.1041	1.52657
51.2148	1.52558
51.3254	1.5243
51.4361	1.523
51.5467	1.52178
51.6574	1.52067
51.768	1.51947
51.8787	1.5184
51.9893	1.51698
52.1	1.51574
52.2106	1.51446
52.3213	1.51313
52.432	1.51211
52.5426	1.51068
52.6532	1.50957
52.7639	1.50858
52.8745	1.50728
52.9852	1.50595
53.0958	1.50474
53.2065	1.50375
53.3172	1.50239
53.4278	1.50111
53.5384	1.50004
53.6491	1.49857
53.7597	1.49775
53.8704	1.49626
53.9811	1.49516
54.0917	1.49405
54.2024	1.49298
54.313	1.49174
54.4237	1.4905
54.5343	1.48931
54.645	1.48815
54.7556	1.48683
54.8663	1.4858
54.9769	1.48477
55.0876	1.48366
55.1982	1.48272
55.3089	1.48169
55.4195	1.48078
55.5302	1.47982
55.6408	1.47885
55.7515	1.47831
55.8621	1.47757
55.9728	1.4769
56.0834	1.47661
56.1941	1.47575
56.3047	1.47551
56.4154	1.47524
56.526	1.47466
56.6367	1.47459
56.7473	1.47421
56.858	1.47415
56.9686	1.47392
57.0793	1.47382
57.19	1.47342
57.3006	1.47306
57.4112	1.47304
57.5219	1.47298
57.6325	1.47297
57.7432	1.47249
57.8538	1.47241
57.9645	1.47255
58.0751	1.47247
58.1858	1.47218
58.2964	1.47214
58.4071	1.47232
58.5177	1.47193
58.6284	1.4717
58.739	1.47192
58.8497	1.47176
58.9603	1.47165
59.071	1.47174
59.1816	1.47149
59.2923	1.47153
59.4029	1.47138
59.5136	1.47127
59.6243	1.47134
59.7349	1.47136
59.8455	1.47128
59.9562	1.47117
60.0668	1.47098
60.1775	1.47096
60.2881	1.47096
60.3988	1.47071
60.5094	1.47069
60.6201	1.47077
60.7307	1.47065
60.8414	1.47067
60.952	1.47064
61.0627	1.47062
61.1733	1.47065
61.284	1.4706
61.3946	1.47048
61.5052	1.47039
61.6159	1.47046
61.7265	1.47056
61.8372	1.47029
61.9478	1.47012
62.0585	1.47037
62.1691	1.47004
62.2798	1.47018
62.3904	1.47029
62.5011	1.47006
62.6117	1.46991
62.7224	1.47006
62.833	1.4698
62.9436	1.46981
63.0543	1.46968
63.1649	1.4698
63.2756	1.4696
63.3862	1.46964
63.4969	1.46968
63.6075	1.4696
63.7182	1.46941
63.8288	1.46966
63.9395	1.46941
64.0501	1.46941
64.1608	1.46947
64.2714	1.4696
64.3821	1.46936
64.4927	1.46939
64.6034	1.46932
64.714	1.46918
64.8247	1.46901
64.9353	1.46915
65.0459	1.46915
65.1566	1.46882
65.2672	1.46894
65.3779	1.46873
65.4885	1.46903
65.5992	1.46869
65.7098	1.46863
65.8205	1.46863
65.9311	1.46838
66.0418	1.46853
66.1524	1.46831
66.2631	1.46838
66.3737	1.46825
66.4844	1.46817
66.595	1.46817
66.7056	1.46819
66.8163	1.46794
66.9269	1.46794
[truncated: 1,586 more rows]

## Sheet: Fig.3g_Voltage profiles_PC
Specific capacity (mAh g-1)	Potential (V vs. Na+/Na)
0.90574	2.056
0.79469	2.06491
0.68364	2.07077
0.5726	2.07658
0.46156	2.08192
0.35051	2.08685
0.23946	2.09141
0.12842	2.09563
0.01737	2.09947
1.38894e-06	2.10004
2.78452e-07	2.10002
1.56337e-06	2.09674
0.11123	2.08797
0.22246	2.08494
0.3337	2.08181
0.44493	2.0782
0.55616	2.07409
0.66739	2.06934
0.77862	2.06405
0.88985	2.05813
1.00108	2.05197
1.11231	2.04536
1.22354	2.03828
1.33477	2.03139
1.44599	2.02432
1.55722	2.01772
1.66845	2.01163
1.77968	2.00615
1.89091	2.00164
2.00214	1.99754
2.11337	1.99427
2.22459	1.99152
2.33582	1.98915
2.44705	1.98723
2.55827	1.98562
2.6695	1.98438
2.78073	1.98312
2.89196	1.98215
3.00318	1.98127
3.11441	1.9806
3.22564	1.97993
3.33687	1.9794
3.4481	1.97875
3.55933	1.97821
3.67055	1.97772
3.78178	1.9772
3.89301	1.9768
4.00424	1.97615
4.11546	1.97571
4.22669	1.97522
4.33792	1.97474
4.44915	1.97409
4.56038	1.97359
4.6716	1.97285
4.78283	1.97218
4.89406	1.9714
5.00529	1.97075
5.11652	1.96989
5.22775	1.96905
5.33898	1.96798
5.45021	1.96695
5.56144	1.96579
5.67267	1.96475
5.7839	1.96338
5.89513	1.96202
6.00636	1.96063
6.11759	1.9591
6.22882	1.95733
6.34005	1.95567
6.45128	1.95397
6.5625	1.95217
6.67373	1.95038
6.78496	1.9487
6.89619	1.94681
7.00742	1.9449
7.11865	1.94314
7.22988	1.94133
7.34111	1.9394
7.45234	1.93764
7.56357	1.9357
7.67479	1.93411
7.78603	1.9322
7.89726	1.93047
8.00848	1.92871
8.11971	1.92688
8.23095	1.92497
8.34218	1.92319
8.45341	1.92144
8.56464	1.91972
8.67587	1.91808
8.7871	1.91632
8.89832	1.9146
9.00955	1.91273
9.12079	1.91105
9.23202	1.90927
9.34325	1.90759
9.45448	1.90588
9.56571	1.90412
9.67694	1.90244
9.78817	1.9007
9.8994	1.89881
10.0106	1.89728
10.1219	1.89551
10.2331	1.89385
10.3443	1.89215
10.4556	1.89053
10.5668	1.88886
10.678	1.88705
10.7892	1.88549
10.9005	1.88356
11.0117	1.88193
11.1229	1.88039
11.2342	1.87871
11.3454	1.87714
11.4566	1.87542
11.5679	1.87371
11.6791	1.87197
11.7903	1.8704
11.9016	1.86863
12.0128	1.86699
12.124	1.86532
12.2353	1.8637
12.3465	1.86195
12.4577	1.86042
12.569	1.85862
12.6802	1.85692
12.7914	1.8554
12.9027	1.8537
13.0139	1.85213
13.1251	1.85049
13.2364	1.84898
13.3476	1.84724
13.4588	1.84549
13.5701	1.84394
13.6813	1.84234
13.7926	1.84066
13.9038	1.83917
14.015	1.83757
14.1263	1.83589
14.2375	1.83443
14.3487	1.83275
14.4599	1.83098
14.5712	1.82947
14.6824	1.82785
14.7936	1.82624
14.9049	1.8246
15.0161	1.823
15.1273	1.82151
15.2386	1.81981
15.3498	1.81823
15.4611	1.81674
15.5723	1.81513
15.6835	1.81359
15.7948	1.81189
15.906	1.81038
16.0172	1.80879
16.1285	1.80706
16.2397	1.80576
16.3509	1.80419
16.4622	1.80249
16.5734	1.80106
16.6846	1.79946
16.7959	1.79793
16.9071	1.79648
17.0184	1.79484
17.1296	1.7932
17.2408	1.79176
17.3521	1.79018
17.4633	1.78859
17.5745	1.78709
17.6858	1.78569
17.797	1.78413
17.9082	1.78254
18.0195	1.78092
18.1307	1.77966
18.2419	1.77808
18.3532	1.77649
18.4644	1.77485
18.5756	1.77344
18.6869	1.77185
18.7981	1.7703
18.9093	1.76887
19.0206	1.76748
19.1318	1.76582
19.243	1.7645
19.3543	1.76305
19.4655	1.76164
19.5767	1.76011
19.688	1.75856
19.7992	1.75707
19.9105	1.75564
20.0217	1.75421
20.1329	1.75278
20.2442	1.75121
20.3554	1.74982
20.4666	1.74814
20.5779	1.74688
20.6891	1.74547
20.8003	1.74396
20.9116	1.74247
21.0228	1.74109
21.134	1.73959
21.2453	1.73812
21.3565	1.73686
21.4677	1.73521
21.579	1.73359
21.6902	1.73237
21.8014	1.73099
21.9127	1.72951
22.0239	1.72811
22.1352	1.72662
22.2464	1.72531
22.3576	1.72393
22.4689	1.72252
22.5801	1.72116
22.6913	1.71946
22.8026	1.71817
22.9138	1.71662
23.025	1.71511
23.1363	1.7137
23.2475	1.71225
23.3587	1.71093
23.47	1.70938
23.5812	1.70799
23.6924	1.70648
23.8037	1.70514
23.9149	1.70373
24.0261	1.70228
24.1374	1.70087
24.2486	1.69949
24.3598	1.698
24.4711	1.69657
24.5823	1.69512
24.6935	1.69377
24.8048	1.69233
24.916	1.69079
25.0272	1.68939
25.1384	1.68808
25.2497	1.68666
25.3609	1.68519
25.4721	1.68382
25.5834	1.68241
25.6946	1.68101
25.8058	1.67947
25.9171	1.67817
26.0283	1.67672
26.1395	1.67532
26.2508	1.6738
26.362	1.67246
26.4732	1.67097
26.5845	1.66944
26.6957	1.66795
26.8069	1.66652
26.9182	1.66522
27.0294	1.66362
27.1406	1.66217
27.2519	1.66085
27.3631	1.65925
27.4743	1.65797
27.5856	1.65654
27.6968	1.65482
27.808	1.65346
27.9193	1.65203
28.0305	1.6505
28.1417	1.64911
28.2529	1.64756
28.3642	1.64619
28.4754	1.64462
28.5866	1.64329
28.6979	1.64165
28.8091	1.64035
28.9203	1.6388
29.0316	1.63731
29.1428	1.63603
29.254	1.6345
29.3653	1.63303
29.4765	1.6316
29.5877	1.62994
29.699	1.62857
29.8102	1.62706
29.9214	1.6257
30.0327	1.62414
30.1439	1.62269
30.2551	1.62129
30.3664	1.61982
30.4776	1.61835
30.5888	1.61696
30.7001	1.61547
30.8113	1.61398
30.9225	1.61251
31.0338	1.61095
31.145	1.60957
31.2562	1.60808
31.3674	1.60673
31.4787	1.60524
31.5899	1.60375
31.7011	1.60228
31.8123	1.60081
31.9236	1.59936
32.0348	1.59802
32.146	1.59655
32.2573	1.59508
32.3685	1.59386
32.4797	1.59216
32.591	1.59096
32.7022	1.58941
32.8134	1.5879
32.9246	1.58651
33.0359	1.58521
33.1471	1.58384
33.2583	1.58233
33.3696	1.58093
33.4808	1.57954
33.592	1.57816
33.7033	1.57673
33.8145	1.57532
33.9257	1.57393
34.0369	1.57259
34.1482	1.57123
34.2594	1.56971
34.3706	1.56837
34.4819	1.56698
34.5931	1.56566
34.7043	1.5643
34.8155	1.56301
34.9268	1.56163
35.038	1.56035
35.1492	1.55888
35.2604	1.55758
35.3717	1.55619
35.4829	1.55487
35.5941	1.5534
35.7054	1.55207
35.8166	1.55088
35.9278	1.54951
36.0391	1.54813
36.1503	1.54676
36.2615	1.54554
36.3727	1.54401
36.484	1.54281
36.5952	1.54155
36.7064	1.53998
36.8176	1.53876
36.9289	1.53729
37.0401	1.53597
37.1513	1.53469
37.2625	1.53332
37.3738	1.53212
37.485	1.53063
37.5962	1.52927
37.7075	1.5279
37.8187	1.52648
37.9299	1.52519
38.0411	1.52379
38.1524	1.52251
38.2636	1.52116
38.3748	1.51984
38.486	1.51846
38.5973	1.51701
38.7085	1.51583
38.8197	1.51438
38.9309	1.51295
39.0422	1.51161
39.1534	1.51037
39.2646	1.50884
39.3758	1.50751
39.4871	1.50623
39.5983	1.5048
39.7095	1.50342
39.8207	1.50208
39.932	1.50079
40.0432	1.49953
40.1544	1.49811
40.2656	1.49662
40.3769	1.49531
40.4881	1.49393
40.5993	1.49269
40.7105	1.49137
40.8218	1.48992
40.933	1.48861
41.0442	1.48729
41.1554	1.48599
41.2667	1.48465
41.3779	1.4833
41.4891	1.48209
41.6003	1.4808
41.7116	1.47942
41.8228	1.4782
41.934	1.47686
42.0452	1.47583
42.1565	1.47453
42.2677	1.47337
42.3789	1.47222
42.4901	1.47102
42.6014	1.46986
42.7126	1.46875
42.8238	1.46772
42.935	1.46676
43.0463	1.46566
43.1575	1.46461
43.2687	1.46371
43.38	1.46277
43.4912	1.46172
43.6024	1.46094
43.7136	1.45997
43.8249	1.45899
43.9361	1.45825
44.0473	1.45754
44.1585	1.45682
44.2698	1.45603
44.381	1.45525
44.4922	1.45451
44.6035	1.45393
44.7147	1.45321
44.8259	1.45275
44.9371	1.45218
45.0484	1.45145
45.1596	1.45098
45.2708	1.45044
45.382	1.44996
45.4933	1.44951
45.6045	1.44897
45.7157	1.44851
45.8269	1.44821
45.9382	1.44781
46.0494	1.44723
46.1606	1.44702
46.2719	1.44668
46.3831	1.44637
46.4943	1.44601
46.6056	1.44582
46.7168	1.4455
46.828	1.44509
46.9392	1.445
47.0505	1.44481
47.1617	1.44445
47.2729	1.44433
47.3842	1.4442
47.4954	1.44395
47.6066	1.44376
47.7179	1.44361
47.8291	1.44328
47.9403	1.44309
48.0515	1.44307
48.1628	1.44284
48.274	1.4428
48.3852	1.44265
48.4965	1.44248
48.6077	1.44236
48.7189	1.44235
48.8302	1.4421
48.9414	1.44215
49.0526	1.442
49.1639	1.44187
49.2751	1.44183
49.3863	1.44181
49.4976	1.44164
49.6088	1.44149
49.72	1.44156
49.8313	1.44124
49.9425	1.44122
50.0537	1.44118
50.165	1.44101
50.2762	1.44103
50.3874	1.44089
50.4987	1.44095
50.6099	1.44076
50.7211	1.44089
50.8324	1.44049
50.9436	1.44059
51.0548	1.4404
51.1661	1.44044
51.2773	1.44032
51.3885	1.4403
51.4998	1.44023
51.611	1.44002
51.7222	1.4399
51.8335	1.43988
51.9447	1.43981
52.0559	1.43967
52.1672	1.4395
52.2784	1.43946
52.3897	1.43931
52.5009	1.43935
52.6121	1.43912
52.7234	1.43906
52.8346	1.43893
52.9458	1.43891
53.057	1.43881
53.1683	1.4386
53.2795	1.43853
53.3908	1.43832
53.502	1.43828
53.6132	1.43811
53.7245	1.43807
53.8357	1.43801
53.9469	1.43767
54.0582	1.43759
54.1694	1.43753
54.2806	1.4374
54.3919	1.43729
54.5031	1.43713
54.6143	1.43713
54.7256	1.43677
54.8368	1.43673
54.948	1.43658
55.0593	1.4365
55.1705	1.43633
55.2817	1.43616
55.393	1.43605
55.5042	1.43591
55.6154	1.4358
55.7267	1.43559
[truncated: 2,526 more rows]

## Sheet: Fig.3h_Voltage profiles_PC
Specific capacity (mAh g-1)	Potential (V vs. Na+/Na)
[truncated: 3,581 more rows]
