# Supplementary material for: Solvent co-intercalation in layered cathode active materials for sodium-ion batteries
Source: Nat Mater. 2025 Jul 18;24(9):1441–9. doi: 10.1038/s41563-025-02287-7 (PMC12404988; doi:10.1038/s41563-025-02287-7)
Supplement: Supplementary file 5 — Theoretical calculation data plotted in Fig. 4. [file 41563_2025_2287_MOESM5_ESM.xlsx]

## Sheet: Fig.4
Composition	Interlayer binding energy (eV atom-1)	Interlayer free volume (Å3)
NaTiS2 (P2)	-0.2372	13.5992
Na0.25TiS2 (P2)	-0.0964	67.5797
NaTiS2 (O3)	-0.1635	14.7041
Na0.25TiS2 (O3)	-0.0658	61.1827
NaVS2 (P3)	-0.1597	11.2508
Na0.25VS2 (P3)	-0.0662	49.0424
NaCrS2 (O3)	-0.1683	12.0276
Na0.25CrS2 (O3)	-0.0704	40.6018
NaCoO2 (O3)	-0.367	6.7527
Na0.25CoO2 (O3)	-0.1274	49.217
NaMnO2 (P2)	-0.367	5.4274
Na0.25MnO2 (P2)	-0.1296	41.3561
