# Supplementary material for: Solvent co-intercalation in layered cathode active materials for sodium-ion batteries
Source: Nat Mater. 2025 Jul 18;24(9):1441–9. doi: 10.1038/s41563-025-02287-7 (PMC12404988; doi:10.1038/s41563-025-02287-7)
Supplement: Supplementary file 6 — Electrochemical data plotted in Fig. 5a, f, XRD data plotted in Fig. 5b, d, e, and mass measurement data plotted in Fig. 5c. [file 41563_2025_2287_MOESM6_ESM.xlsx]

## Sheet: Fig.5a_voltage_profile_NaVS
EC/DMC		PC		2G
Specific capacity (mAh g-1)	Potential (V vs. Na+/Na)	Specific capacity (mAh g-1)	Potential (V vs. Na+/Na)	Specific capacity (mAh g-1)	Potential (V vs. Na+/Na)
116.266	2.1793	143.263	2.13752	110.362	2.21258
116.155	2.18058	143.152	2.13846	110.251	2.21426
116.044	2.18253	143.041	2.13933	110.14	2.21547
115.932	2.18415	142.931	2.13993	110.029	2.21728
115.821	2.18603	142.82	2.13878	109.918	2.21875
115.71	2.1875	142.709	2.14057	109.806	2.21973
115.599	2.18914	142.598	2.14281	109.695	2.22133
115.488	2.19069	142.487	2.14367	109.584	2.22251
115.376	2.19151	142.376	2.14338	109.473	2.2236
115.265	2.19326	142.266	2.14611	109.362	2.22461
115.154	2.19384	142.155	2.14565	109.251	2.22563
115.043	2.19506	142.044	2.14611	109.139	2.22704
114.932	2.19537	141.933	2.14766	109.028	2.22782
114.82	2.19653	141.822	2.14886	108.917	2.22899
114.709	2.19674	141.711	2.15092	108.806	2.22966
114.598	2.19815	141.601	2.15392	108.695	2.23031
114.487	2.19833	141.49	2.15537	108.584	2.23155
114.375	2.19945	141.379	2.15673	108.472	2.23206
114.264	2.20029	141.268	2.1569	108.361	2.23306
114.153	2.20173	141.157	2.15904	108.25	2.23352
114.042	2.20291	141.046	2.15986	108.139	2.23458
113.931	2.2035	140.936	2.16051	108.028	2.23522
113.819	2.20509	140.825	2.16417	107.917	2.23585
113.708	2.20644	140.714	2.1652	107.806	2.23655
113.597	2.2082	140.603	2.16492	107.694	2.23751
113.486	2.20973	140.492	2.16742	107.583	2.23819
113.375	2.21126	140.381	2.16912	107.472	2.23892
113.263	2.21237	140.271	2.16883	107.361	2.24003
113.152	2.21349	140.16	2.17179	107.25	2.24054
113.041	2.21538	140.049	2.17393	107.139	2.24152
112.93	2.21714	139.938	2.17316	107.027	2.24234
112.819	2.21823	139.827	2.17559	106.916	2.24333
112.707	2.2201	139.716	2.17776	106.805	2.24389
112.596	2.22134	139.606	2.17881	106.694	2.24498
112.485	2.22295	139.495	2.18059	106.583	2.24574
112.374	2.22455	139.384	2.18181	106.472	2.24669
112.263	2.22551	139.273	2.18154	106.36	2.24761
112.151	2.22677	139.162	2.18141	106.249	2.24826
112.04	2.22856	139.051	2.18261	106.138	2.24908
111.929	2.22925	138.94	2.18341	106.027	2.25017
111.818	2.23061	138.83	2.18481	105.916	2.25095
111.707	2.23191	138.719	2.18601	105.805	2.252
111.595	2.23326	138.608	2.18681	105.694	2.25261
111.484	2.23475	138.497	2.18792	105.582	2.25349
111.373	2.23576	138.386	2.18794	105.471	2.25407
111.262	2.23664	138.275	2.18937	105.36	2.2551
111.15	2.23844	138.165	2.18761	105.249	2.25582
111.039	2.23976	138.054	2.19031	105.138	2.2563
110.928	2.24029	137.943	2.18903	105.027	2.25735
110.817	2.2414	137.832	2.19076	104.915	2.25806
110.706	2.24174	137.721	2.19092	104.804	2.25846
110.594	2.24247	137.61	2.18987	104.693	2.2594
110.483	2.24306	137.5	2.19113	104.582	2.26008
110.372	2.2434	137.389	2.18996	104.471	2.26069
110.261	2.2436	137.278	2.19225	104.36	2.26131
110.15	2.24459	137.167	2.19084	104.248	2.26216
110.038	2.24426	137.056	2.19321	104.137	2.26274
109.927	2.24551	136.945	2.1917	104.026	2.26325
109.816	2.2453	136.835	2.19244	103.915	2.26356
109.705	2.24606	136.724	2.19101	103.804	2.26421
109.594	2.24617	136.613	2.1917	103.693	2.26476
109.482	2.24642	136.502	2.19328	103.581	2.26547
109.371	2.24698	136.391	2.19349	103.47	2.26616
109.26	2.24694	136.28	2.19241	103.359	2.26629
109.149	2.24743	136.17	2.19393	103.248	2.2669
109.038	2.2474	136.059	2.19294	103.137	2.26761
108.926	2.24814	135.948	2.19344	103.026	2.26797
108.815	2.24795	135.837	2.19349	102.914	2.26864
108.704	2.2487	135.726	2.19565	102.803	2.26875
108.593	2.24856	135.615	2.19418	102.692	2.26942
108.482	2.24906	135.504	2.19391	102.581	2.26992
108.37	2.24898	135.394	2.19561	102.47	2.27009
108.259	2.24955	135.283	2.19468	102.359	2.27074
108.148	2.2503	135.172	2.19365	102.248	2.27107
108.037	2.24997	135.061	2.19386	102.136	2.27137
107.926	2.25038	134.95	2.19454	102.025	2.27225
107.814	2.25049	134.839	2.19456	101.914	2.27219
107.703	2.24997	134.729	2.19678	101.803	2.27259
107.592	2.2507	134.618	2.19477	101.692	2.27313
107.481	2.25017	134.507	2.19725	101.581	2.27382
107.369	2.2502	134.396	2.19582	101.469	2.27401
107.258	2.25078	134.285	2.19523	101.358	2.27425
107.147	2.2503	134.174	2.19622	101.247	2.27467
107.036	2.25061	134.064	2.19823	101.136	2.27523
106.925	2.25024	133.953	2.19617	101.025	2.27544
106.813	2.25017	133.842	2.19653	100.914	2.27559
106.702	2.25026	133.731	2.19588	100.802	2.27609
106.591	2.24988	133.62	2.19645	100.691	2.27632
106.48	2.25032	133.509	2.19771	100.58	2.27689
106.369	2.24971	133.399	2.19911	100.469	2.27714
106.257	2.25022	133.288	2.1989	100.358	2.27729
106.146	2.25032	133.177	2.19773	100.247	2.27798
106.035	2.25032	133.066	2.19731	100.135	2.2783
105.924	2.25009	132.955	2.19941	100.024	2.27848
105.813	2.25072	132.844	2.1976	99.9132	2.27884
105.701	2.25114	132.734	2.20016	99.802	2.27924
105.59	2.25145	132.623	2.20035	99.6909	2.27962
105.479	2.25116	132.512	2.19928	99.5797	2.27993
105.368	2.252	132.401	2.20006	99.4685	2.28031
105.257	2.2519	132.29	2.201	99.3574	2.28056
105.145	2.25169	132.179	2.19895	99.2462	2.28067
105.034	2.25246	132.069	2.19991	99.1351	2.2814
104.923	2.25215	131.958	2.20103	99.0239	2.28142
104.812	2.25276	131.847	2.20067	98.9128	2.28197
104.701	2.25276	131.736	2.2013	98.8016	2.28216
104.589	2.25309	131.625	2.20111	98.6904	2.28247
104.478	2.25274	131.514	2.19979	98.5793	2.28275
104.367	2.25295	131.404	2.20052	98.4681	2.28317
104.256	2.25318	131.293	2.20147	98.357	2.28331
104.144	2.25313	131.182	2.20185	98.2458	2.28348
104.033	2.25358	131.071	2.2	98.1346	2.28369
103.922	2.25372	130.96	2.20268	98.0235	2.28436
103.811	2.25427	130.849	2.20159	97.9123	2.28463
103.7	2.25464	130.738	2.20058	97.8012	2.28468
103.588	2.25454	130.628	2.20151	97.69	2.28486
103.477	2.25479	130.517	2.203	97.5789	2.28529
103.366	2.25513	130.406	2.20256	97.4677	2.28543
103.255	2.25523	130.295	2.20134	97.3565	2.28577
103.144	2.2553	130.184	2.20191	97.2454	2.286
103.032	2.25527	130.073	2.20184	97.1342	2.28602
102.921	2.25544	129.963	2.20184	97.0231	2.28629
102.81	2.25639	129.852	2.20237	96.9119	2.28659
102.699	2.25616	129.741	2.20434	96.8007	2.2869
102.588	2.2567	129.63	2.20178	96.6896	2.28692
102.476	2.25626	129.519	2.20416	96.5784	2.28736
102.365	2.25685	129.408	2.20247	96.4673	2.28776
102.254	2.25681	129.298	2.20323	96.3561	2.2878
102.143	2.2567	129.187	2.20357	96.245	2.28787
102.032	2.25739	129.076	2.20254	96.1338	2.28822
101.92	2.25679	128.965	2.2047	96.0226	2.28858
101.809	2.25767	128.854	2.20407	95.9115	2.28837
101.698	2.25786	128.743	2.20327	95.8003	2.2891
101.587	2.2576	128.633	2.20447	95.6892	2.28881
101.476	2.25821	128.522	2.20304	95.578	2.28931
101.364	2.25784	128.411	2.20472	95.4668	2.28934
101.253	2.25855	128.3	2.20344	95.3557	2.28961
101.142	2.25802	128.189	2.2035	95.2445	2.28973
101.031	2.25851	128.078	2.20535	95.1334	2.28986
100.92	2.25863	127.968	2.205	95.0222	2.28995
100.808	2.25876	127.857	2.20376	94.9111	2.29018
100.697	2.2583	127.746	2.2047	94.7999	2.29083
100.586	2.25907	127.635	2.2056	94.6887	2.29066
100.475	2.25855	127.524	2.20535	94.5776	2.29097
100.364	2.25882	127.413	2.20661	94.4664	2.29101
100.252	2.25889	127.303	2.20539	94.3553	2.29143
100.141	2.2591	127.192	2.20535	94.2441	2.29162
100.03	2.25956	127.081	2.2056	94.1329	2.29177
99.9187	2.25909	126.97	2.20709	94.0218	2.29167
99.8075	2.25958	126.859	2.20516	93.9106	2.29221
99.6963	2.25939	126.748	2.2047	93.7995	2.29242
99.5851	2.25865	126.637	2.20537	93.6883	2.29215
99.4739	2.25865	126.527	2.20728	93.5772	2.29263
99.3627	2.25891	126.416	2.2067	93.466	2.29295
99.2515	2.2583	126.305	2.20558	93.3548	2.29284
99.1403	2.2587	126.194	2.20621	93.2437	2.29286
99.0291	2.25798	126.083	2.208	93.1325	2.29314
98.9179	2.25754	125.972	2.20835	93.0214	2.29358
98.8067	2.25721	125.862	2.20794	92.9102	2.29368
98.6955	2.25695	125.751	2.20596	92.799	2.29377
98.5843	2.25718	125.64	2.20668	92.6879	2.29379
98.4731	2.25723	125.529	2.20756	92.5767	2.29398
98.3619	2.25706	125.418	2.20865	92.4656	2.29431
98.2506	2.25687	125.307	2.20688	92.3544	2.2946
98.1394	2.25695	125.197	2.20871	92.2433	2.29484
98.0282	2.25716	125.086	2.20663	92.1321	2.2949
97.917	2.25773	124.975	2.20848	92.0209	2.29494
97.8058	2.25773	124.864	2.20754	91.9098	2.29513
97.6946	2.25788	124.753	2.20785	91.7986	2.29526
97.5834	2.25748	124.642	2.20878	91.6874	2.29536
97.4722	2.25714	124.532	2.20695	91.5763	2.29534
97.361	2.2571	124.421	2.2097	91.4651	2.29551
97.2498	2.2576	124.31	2.20731	91.354	2.29612
97.1386	2.25769	124.199	2.20966	91.2428	2.29582
97.0274	2.25771	124.088	2.20814	91.1317	2.2963
96.9162	2.25784	123.977	2.20878	91.0205	2.29601
96.805	2.25807	123.867	2.21098	90.9093	2.29668
96.6938	2.25847	123.756	2.20857	90.7982	2.29647
96.5826	2.25851	123.645	2.20871	90.687	2.29681
96.4714	2.25846	123.534	2.21056	90.5759	2.29687
96.3602	2.25842	123.423	2.20957	90.4647	2.29712
96.249	2.25878	123.312	2.20936	90.3535	2.29716
96.1378	2.25895	123.201	2.21104	90.2424	2.2975
96.0266	2.25899	123.091	2.20999	90.1312	2.29752
95.9154	2.25962	122.98	2.20932	90.0201	2.29769
95.8042	2.26023	122.869	2.21125	89.9089	2.29784
95.6929	2.25975	122.758	2.21163	89.7977	2.29796
95.5817	2.26021	122.647	2.20966	89.6866	2.29798
95.4705	2.26044	122.536	2.21129	89.5754	2.29813
95.3593	2.261	122.426	2.21092	89.4643	2.29824
95.2481	2.26111	122.315	2.21094	89.3531	2.29855
95.1369	2.26094	122.204	2.21247	89.242	2.2988
95.0257	2.26126	122.093	2.21297	89.1308	2.29897
94.9145	2.26138	121.982	2.21237	89.0196	2.29926
94.8033	2.26121	121.871	2.21247	88.9085	2.29912
94.6921	2.26128	121.761	2.21298	88.7973	2.29939
94.5809	2.26128	121.65	2.21289	88.6862	2.29977
94.4697	2.26197	121.539	2.21192	88.575	2.30006
94.3585	2.26237	121.428	2.21333	88.4638	2.29992
94.2473	2.2627	121.317	2.21407	88.3527	2.3
94.1361	2.26302	121.206	2.21428	88.2415	2.30012
94.0249	2.26369	121.096	2.2118	88.1304	2.30036
93.9137	2.26405	120.985	2.21283	88.0192	2.30042
93.8025	2.26396	120.874	2.21382	87.9081	2.30071
93.6913	2.26495	120.763	2.2144	87.7969	2.3009
93.5801	2.26541	120.652	2.21304	87.6857	2.30099
93.4689	2.26547	120.541	2.21304	87.5746	2.30136
93.3577	2.26573	120.43	2.21319	87.4634	2.30166
93.2464	2.26657	120.32	2.21562	87.3523	2.30159
93.1352	2.2672	120.209	2.21426	87.2411	2.30204
93.024	2.26728	120.098	2.21337	87.1299	2.30191
92.9128	2.26751	119.987	2.21424	87.0188	2.30243
92.8016	2.2681	119.876	2.21403	86.9076	2.30233
92.6904	2.26877	119.765	2.21566	86.7965	2.30283
92.5792	2.26906	119.655	2.21602	86.6853	2.3026
92.468	2.26932	119.544	2.21489	86.5742	2.303
92.3568	2.26953	119.433	2.21671	86.463	2.30325
92.2456	2.27053	119.322	2.21556	86.3518	2.30331
92.1344	2.271	119.211	2.21694	86.2407	2.30371
92.0232	2.27148	119.1	2.2155	86.1295	2.30373
91.912	2.2719	118.99	2.21801	86.0183	2.30373
91.8008	2.27238	118.879	2.21676	85.9072	2.30428
91.6896	2.27309	118.768	2.21617	85.796	2.30424
91.5784	2.27339	118.657	2.21709	85.6849	2.30472
91.4672	2.2736	118.546	2.21617	85.5737	2.3048
91.356	2.27425	118.435	2.21638	85.4626	2.30476
91.2447	2.27446	118.325	2.2169	85.3514	2.30535
91.1335	2.27458	118.214	2.21738	85.2402	2.30546
91.0223	2.27553	118.103	2.21808	85.1291	2.3055
90.9111	2.27549	117.992	2.21967	85.0179	2.30579
90.7999	2.27557	117.881	2.21839	84.9068	2.30619
90.6887	2.27641	117.77	2.21957	84.7956	2.30623
90.5775	2.2761	117.66	2.2189	84.6844	2.30649
90.4663	2.27643	117.549	2.21991	84.5733	2.30642
90.3551	2.2766	117.438	2.22043	84.4621	2.30669
90.2439	2.27754	117.327	2.22024	84.351	2.30699
90.1327	2.2775	117.216	2.22138	84.2398	2.30747
90.0215	2.27836	117.105	2.22196	84.1287	2.30745
89.9103	2.27853	116.995	2.22173	84.0175	2.30785
89.7991	2.27907	116.884	2.22228	83.9063	2.30819
89.6879	2.27975	116.773	2.22213	83.7952	2.30797
89.5767	2.27918	116.662	2.22011	83.684	2.30842
89.4655	2.28023	116.551	2.22123	83.5729	2.30865
89.3542	2.28002	116.44	2.22224	83.4617	2.30911
89.243	2.2812	116.329	2.22274	83.3505	2.30932
89.1318	2.28109	116.219	2.22362	83.2394	2.3093
89.0206	2.28205	116.108	2.22347	83.1282	2.30982
88.9094	2.28227	115.997	2.22219	83.0171	2.31005
88.7982	2.283	115.886	2.22299	82.9059	2.31012
88.687	2.28323	115.775	2.22375	82.7948	2.31066
88.5758	2.28405	115.664	2.22453	82.6836	2.31077
88.4646	2.28418	115.554	2.22394	82.5724	2.3111
88.3534	2.28522	115.443	2.22432	82.4613	2.31114
88.2422	2.28506	115.332	2.22482	82.3501	2.31144
88.131	2.28642	115.221	2.22469	82.239	2.31192
88.0198	2.2864	115.11	2.22679	82.1278	2.312
87.9086	2.28648	114.999	2.22721	82.0166	2.31234
87.7974	2.28699	114.889	2.22602	81.9055	2.31249
87.6862	2.28806	114.778	2.22679	81.7943	2.31299
87.575	2.28839	114.667	2.22635	81.6832	2.31308
87.4638	2.28892	114.556	2.22831	81.572	2.31324
87.3526	2.28904	114.445	2.22694	81.4608	2.31385
87.2413	2.2899	114.334	2.22877	81.3497	2.31392
87.1301	2.29064	114.224	2.2269	81.2385	2.31454
87.0189	2.29106	114.113	2.22982	81.1274	2.31444
86.9077	2.29102	114.002	2.22795	81.0162	2.31482
86.7965	2.29163	113.891	2.22921	80.9051	2.31511
86.6853	2.29171	113.78	2.23022	80.7939	2.31549
86.5741	2.29198	113.669	2.22915	80.6827	2.31559
86.4629	2.29219	113.559	2.23198	80.5716	2.3161
86.3517	2.2927	113.448	2.22963	80.4604	2.31627
86.2405	2.29305	113.337	2.23194	80.3493	2.3165
86.1293	2.29242	113.226	2.23244	80.2381	2.31704
86.0181	2.2928	113.115	2.2307	80.1269	2.31696
85.9069	2.29347	113.004	2.23332	80.0158	2.31759
85.7957	2.29356	112.894	2.23261	79.9046	2.31752
85.6844	2.29358	112.783	2.23244	79.7935	2.31818
85.5733	2.29408	112.672	2.23509	79.6823	2.31824
85.462	2.29452	112.561	2.23482	79.5712	2.31874
85.3508	2.29513	112.45	2.23334	79.46	2.31868
85.2396	2.29542	112.339	2.23433	79.3488	2.31935
85.1284	2.29564	112.229	2.23643	79.2377	2.31922
85.0172	2.29654	112.118	2.23666	79.1265	2.31992
84.906	2.29725	112.007	2.2357	79.0154	2.32002
84.7948	2.29792	111.896	2.23559	78.9042	2.32044
84.6836	2.29838	111.785	2.23816	78.793	2.32046
84.5724	2.29905	111.674	2.23788	78.6819	2.32126
84.4612	2.29931	111.564	2.23912	78.5707	2.32122
84.35	2.30011	111.453	2.23771	78.4596	2.32155
84.2388	2.30036	111.342	2.23757	78.3484	2.32229
84.1276	2.30023	111.231	2.23818	78.2373	2.32206
84.0164	2.3005	111.12	2.23874	78.1261	2.3226
83.9052	2.30147	111.009	2.23935	78.0149	2.32315
83.794	2.3025	110.898	2.24057	77.9038	2.32321
83.6828	2.30294	110.788	2.24046	77.7926	2.32374
83.5716	2.3034	110.677	2.2429	77.6815	2.32388
83.4604	2.30432	110.566	2.24368	77.5703	2.32451
83.3492	2.30521	110.455	2.24273	77.4591	2.32437
83.238	2.30632	110.344	2.24248	77.348	2.32512
83.1268	2.30793	110.233	2.2429	77.2368	2.32525
83.0155	2.309	110.123	2.2442	77.1257	2.32586
82.9043	2.30986	110.012	2.24425	77.0145	2.326
82.7931	2.31112	109.901	2.24639	76.9034	2.32624
82.6819	2.31154	109.79	2.24708	76.7922	2.32714
82.5707	2.31251	109.679	2.24798	76.6811	2.3272
82.4595	2.31368	109.568	2.24859	76.5699	2.32764
82.3483	2.31515	109.458	2.24876	76.4587	2.32783
82.2371	2.31629	109.347	2.24966	76.3476	2.32825
82.1259	2.31731	109.236	2.25038	76.2364	2.32859
82.0147	2.3182	109.125	2.25145	76.1253	2.32945
81.9035	2.31967	109.014	2.25201	76.0141	2.32949
81.7923	2.32095	108.903	2.25225	75.903	2.33004
81.6811	2.32204	108.793	2.25258	75.7918	2.33029
81.5699	2.32323	108.682	2.25325	75.6806	2.33081
81.4587	2.32411	108.571	2.25435	75.5695	2.33119
81.3475	2.32508	108.46	2.25395	75.4583	2.33155
81.2363	2.32619	108.349	2.25537	75.3472	2.33218
81.1251	2.32764	108.238	2.25621	75.236	2.33215
81.0139	2.32806	108.128	2.25726	75.1249	2.3327
80.9026	2.32949	108.017	2.25762	75.0137	2.33348
80.7914	2.32976	107.906	2.25773	74.9026	2.33388
80.6802	2.33136	107.795	2.25752	74.7914	2.33436
80.569	2.33148	107.684	2.25758	74.6802	2.33484
80.4578	2.33249	107.573	2.25874	74.5691	2.33511
80.3466	2.33339	107.463	2.26149	74.4579	2.33539
80.2354	2.33499	107.352	2.25962	74.3468	2.33598
80.1242	2.3353	107.241	2.26021	74.2356	2.3366
80.013	2.33704	107.13	2.26195	74.1244	2.33662
79.9018	2.33818	107.019	2.26405	74.0133	2.33713
79.7906	2.33858	106.908	2.26298	73.9021	2.33765
79.6794	2.33918	106.797	2.26478	73.791	2.33828
79.5682	2.34	106.687	2.26594	73.6798	2.3387
79.457	2.3408	106.576	2.26758	73.5687	2.33933
79.3458	2.34183	106.465	2.268	73.4575	2.33971
79.2346	2.34271	106.354	2.26913	73.3464	2.33996
79.1234	2.34302	106.243	2.26921	73.2352	2.34057
79.0122	2.3443	106.132	2.2698	73.124	2.34107
78.901	2.34458	106.022	2.27121	73.0129	2.34162
78.7898	2.34596	105.911	2.27249	72.9017	2.34215
78.6786	2.34643	105.8	2.2732	72.7906	2.3428
78.5674	2.34716	105.689	2.27209	72.6794	2.34303
78.4562	2.34808	105.578	2.27207	72.5683	2.34355
78.345	2.34911	105.467	2.2736	72.4571	2.34429
78.2338	2.3497	105.357	2.27566	72.3459	2.34437
78.1226	2.35031	105.246	2.27596	72.2348	2.34519
78.0114	2.35066	105.135	2.27507	72.1236	2.34553
77.9002	2.35129	105.024	2.27869	72.0125	2.34588
77.789	2.35213	104.913	2.27776	71.9013	2.34655
77.6778	2.35362	104.802	2.27995	71.7901	2.34699
77.5666	2.35476	104.692	2.27915	71.679	2.34785
77.4553	2.35522	104.581	2.28228	71.5678	2.34806
77.3441	2.35564	104.47	2.28062	71.4567	2.34844
77.2329	2.35591	104.359	2.28324	71.3455	2.34922
77.1217	2.35656	104.248	2.28226	71.2344	2.34928
77.0105	2.35719	104.137	2.28476	71.1232	2.35006
76.8993	2.35738	104.027	2.28482	71.0121	2.35048
76.7881	2.35799	103.916	2.28526	70.9009	2.35084
76.6769	2.35864	103.805	2.28694	70.7897	2.35147
76.5657	2.3594	103.694	2.28669	70.6786	2.35209
76.4545	2.36019	103.583	2.28749	70.5674	2.35243
76.3433	2.36131	103.472	2.28738	70.4562	2.35298
76.2321	2.3621	103.362	2.29021	70.3451	2.35367
76.1209	2.36313	103.251	2.29	70.2339	2.35409
76.0097	2.36406	103.14	2.29003	70.1228	2.35457
75.8985	2.36464	103.029	2.29318	70.0116	2.3548
75.7873	2.36542	102.918	2.29215	69.9005	2.35522
75.6761	2.36699	102.807	2.29181	69.7893	2.35589
75.5649	2.36823	102.697	2.29483	69.6782	2.35612
75.4537	2.3692	102.586	2.29463	69.567	2.35659
75.3425	2.37037	102.475	2.29534	69.4558	2.35728
75.2313	2.37119	102.364	2.29402	69.3447	2.35762
75.1201	2.37262	102.253	2.29599	69.2335	2.35778
75.0088	2.37352	102.142	2.29759	69.1223	2.35808
74.8976	2.37451	102.032	2.2979	69.0112	2.35862
74.7864	2.37587	101.921	2.29885	68.9	2.35919
74.6752	2.37726	101.81	2.29868	68.7889	2.35965
74.564	2.37795	101.699	2.29839	68.6777	2.35995
74.4528	2.37986	101.588	2.30065	68.5666	2.36026
74.3416	2.38076	101.477	2.30023	68.4554	2.36068
74.2304	2.38227	101.367	2.29977	68.3443	2.36106
74.1192	2.38324	101.256	2.30133	68.2331	2.36152
74.008	2.38494	101.145	2.30301	68.1219	2.36186
73.8968	2.38551	101.034	2.30322	68.0108	2.3623
73.7856	2.38731	100.923	2.30336	67.8996	2.36253
73.6744	2.38806	100.812	2.30376	67.7884	2.36267
73.5632	2.38985	100.702	2.30609	67.6773	2.36297
73.452	2.39071	100.591	2.30662	67.5661	2.36332
73.3408	2.39247	100.48	2.30653	67.455	2.36395
73.2296	2.39344	100.369	2.30708	67.3438	2.36418
73.1184	2.39459	100.258	2.3079	67.2327	2.36446
73.0072	2.3957	100.147	2.30704	67.1215	2.36448
72.896	2.39629	100.037	2.30725	67.0104	2.3649
72.7848	2.39801	99.9257	2.30783	66.8992	2.36532
72.6736	2.39944	99.8148	2.30874	66.788	2.36532
72.5624	2.40108	99.704	2.31061	66.6769	2.36551
72.4512	2.40196	99.5932	2.31162	66.5657	2.36603
72.34	2.40347	99.4823	2.31071	66.4546	2.36641
72.2288	2.40532	99.3715	2.31225	66.3434	2.36666
72.1176	2.40647	99.2607	2.31254	66.2322	2.3666
72.0064	2.40784	99.1498	2.31323	66.1211	2.36719
71.8952	2.4091	99.039	2.31342	66.0099	2.36714
71.784	2.41117	98.9282	2.31561	65.8988	2.3674
71.6727	2.41216	98.8173	2.31455	65.7876	2.36773
71.5615	2.41378	98.7065	2.31703	65.6765	2.36758
71.4503	2.41506	98.5957	2.31726	65.5653	2.36815
71.3391	2.41592	98.4848	2.31739	65.4541	2.36815
71.2279	2.41734	98.374	2.3198	65.343	2.36855
71.1167	2.41888	98.2632	2.3189	65.2318	2.36866
71.0055	2.42037	98.1523	2.31888	65.1207	2.3687
70.8943	2.42154	98.0415	2.32241	65.0095	2.36935
70.7831	2.42267	97.9307	2.32218	64.8984	2.3691
70.6719	2.42431	97.8198	2.32157	64.7872	2.36941
70.5607	2.42576	97.709	2.32262	64.6761	2.36981
70.4495	2.42763	97.5982	2.32354	64.5649	2.3701
70.3383	2.4292	97.4873	2.32636	64.4537	2.37017
70.2271	2.43065	97.3765	2.32531	64.3426	2.37025
70.1159	2.43235	97.2656	2.32774	64.2314	2.37036
70.0047	2.43342	97.1548	2.32968	64.1203	2.37029
69.8935	2.43512	97.044	2.33083	64.0091	2.37069
69.7823	2.43585	96.9331	2.33148	63.898	2.37094
69.6711	2.4372	96.8223	2.33047	63.7868	2.37128
69.5599	2.43856	96.7115	2.33432	63.6756	2.37145
69.4487	2.43976	96.6006	2.33516	63.5645	2.3718
69.3375	2.44121	96.4898	2.33663	63.4533	2.37191
69.2263	2.44242	96.379	2.3377	63.3422	2.37216
69.1151	2.44295	96.2681	2.33913	63.231	2.37239
69.0039	2.44421	96.1573	2.3403	63.1198	2.37233
68.8927	2.44572	96.0465	2.34028	63.0087	2.37252
68.7815	2.44706	95.9356	2.34003	62.8975	2.37268
68.6702	2.44832	95.8248	2.34333	62.7864	2.37313
68.559	2.44946	95.714	2.34284	62.6752	2.37327
68.4478	2.4505	95.6031	2.34345	62.5641	2.37327
68.3366	2.45086	95.4923	2.34664	62.4529	2.37367
68.2254	2.45174	95.3815	2.34793	62.3418	2.37373
68.1142	2.45344	95.2706	2.34782	62.2306	2.3742
68.003	2.45403	95.1598	2.34868	62.1195	2.37418
67.8918	2.45458	95.049	2.34992	62.0083	2.37453
67.7806	2.45632	94.9381	2.3508	61.8971	2.37474
67.6694	2.45737	94.8273	2.35192	61.786	2.37455
67.5582	2.45774	94.7164	2.35397	61.6748	2.37516
67.447	2.45949	94.6056	2.35338	61.5637	2.37502
67.3358	2.46079	94.4948	2.35683	61.4525	2.37565
67.2246	2.46226	94.3839	2.35527	61.3414	2.37537
67.1134	2.46268	94.2731	2.35849	61.2302	2.37596
67.0022	2.46371	94.1623	2.35752	61.1191	2.37611
66.891	2.46549	94.0514	2.36084	61.0079	2.37619
66.7798	2.46654	93.9406	2.3609	60.8967	2.37678
66.6686	2.46713	93.8298	2.3612	60.7856	2.37655
66.5574	2.46828	93.7189	2.36372	60.6744	2.37693
66.4462	2.46977	93.6081	2.36533	60.5633	2.3773
66.335	2.4704	93.4972	2.36456	60.4521	2.37711
66.2238	2.47158	93.3864	2.36811	60.341	2.37766
66.1126	2.47307	93.2756	2.36657	60.2298	2.3777
66.0014	2.4738	93.1647	2.37079	60.1186	2.37781
65.8902	2.47558	93.0539	2.37046	60.0075	2.37835
65.779	2.47619	92.943	2.37128	59.8963	2.37842
65.6678	2.47819	92.8322	2.37392	59.7852	2.37879
65.5566	2.47857	92.7214	2.37277	59.674	2.37907
65.4454	2.4798	92.6105	2.37638	59.5629	2.37944
65.3341	2.48085	92.4997	2.37584	59.4517	2.37938
65.2229	2.48113	92.3889	2.37953	59.3406	2.37984
65.1117	2.4826	92.278	2.37949	59.2294	2.38012
65.0005	2.48366	92.1672	2.37993	59.1182	2.37997
64.8893	2.48398	92.0563	2.38163	59.0071	2.3806
64.7781	2.48486	91.9455	2.38302	58.8959	2.38075
64.6669	2.4862	91.8347	2.38552	58.7848	2.38075
64.5557	2.48652	91.7238	2.38604	58.6736	2.38144
64.4445	2.48732	91.613	2.38503	58.5624	2.38129
64.3333	2.48879	91.5022	2.38726	58.4513	2.38184
64.2221	2.48885	91.3913	2.39001	58.3401	2.38198
64.1109	2.49021	91.2805	2.38854	58.229	2.38232
63.9997	2.49105	91.1696	2.39035	58.1178	2.38245
63.8885	2.49217	91.0588	2.3932	58.0067	2.38282
63.7773	2.49235	90.948	2.39339	57.8955	2.38276
63.6661	2.49338	90.8371	2.39322	57.7844	2.38343
63.5549	2.49385	90.7263	2.396	57.6732	2.38349
63.4437	2.49376	90.6154	2.39578	57.562	2.38408
63.3325	2.49456	90.5046	2.39847	57.4509	2.38396
63.2213	2.49429	90.3938	2.39902	57.3397	2.38446
63.1101	2.49521	90.2829	2.39812	57.2286	2.38503
62.9989	2.49479	90.1721	2.40169	57.1174	2.38498
62.8877	2.49577	90.0613	2.40064	57.0063	2.38532
62.7764	2.49582	89.9504	2.40244	56.8951	2.38547
62.6653	2.49603	89.8396	2.40387	56.7839	2.3857
62.554	2.4968	89.7287	2.40408	56.6728	2.38603
62.4428	2.49727	89.6179	2.40419	56.5616	2.38669
62.3316	2.49766	89.5071	2.40612	56.4505	2.38687
62.2204	2.49863	89.3962	2.4083	56.3393	2.38685
62.1092	2.49867	89.2854	2.40864	56.2282	2.38727
61.998	2.49865	89.1745	2.4091	56.117	2.38771
61.8868	2.49903	89.0637	2.40837	56.0059	2.38818
61.7756	2.49953	88.9529	2.40889	55.8947	2.38838
61.6644	2.49987	88.842	2.40979	55.7835	2.38897
61.5532	2.4998	88.7312	2.4111	55.6724	2.3891
61.442	2.49999	88.6204	2.41189	55.5612	2.38923
61.3308	2.50044	88.5095	2.41265	55.4501	2.38973
61.2196	2.50069	88.3987	2.4138	55.3389	2.39002
61.1084	2.50065	88.2878	2.41655	55.2278	2.39029
60.9972	2.50046	88.177	2.4176	55.1166	2.39105
60.886	2.50073	88.0662	2.41733	55.0054	2.39101
60.7748	2.50134	87.9553	2.41826	54.8943	2.39135
60.6636	2.5009	87.8445	2.41987	54.7831	2.39198
60.5524	2.50174	87.7337	2.42128	54.672	2.39229
60.4412	2.50165	87.6228	2.42172	54.5608	2.39281
60.3299	2.50226	87.512	2.4221	54.4496	2.39326
60.2188	2.50226	87.4012	2.42302	54.3385	2.39328
60.1075	2.50299	87.2903	2.42464	54.2273	2.39365
59.9963	2.50295	87.1795	2.42746	54.1162	2.3941
59.8851	2.50289	87.0686	2.42922	54.005	2.39481
59.7739	2.50383	86.9578	2.42838	53.8939	2.39516
59.6627	2.50427	86.847	2.43046	53.7827	2.3955
59.5515	2.50457	86.7361	2.43014	53.6716	2.396
59.4403	2.5047	86.6253	2.43365	53.5604	2.39619
59.3291	2.50505	86.5145	2.43453	53.4492	2.39649
59.2179	2.50467	86.4036	2.43283	53.3381	2.39703
59.1067	2.50509	86.2928	2.43558	53.2269	2.39766
58.9955	2.50533	86.182	2.43753	53.1158	2.398
58.8843	2.50595	86.0711	2.43892	53.0046	2.39804
58.7731	2.50554	85.9603	2.43966	52.8935	2.39857
58.6619	2.50602	85.8494	2.43907	52.7823	2.39941
58.5507	2.50591	85.7386	2.44068	52.6711	2.39997
58.4395	2.5064	85.6278	2.44169	52.56	2.40016
58.3283	2.50644	85.5169	2.44232	52.4488	2.40056
58.2171	2.50669	85.4061	2.44484	52.3377	2.40096
58.1058	2.50696	85.2952	2.44528	52.2265	2.40157
57.9946	2.50688	85.1844	2.44455	52.1153	2.40213
57.8834	2.50713	85.0736	2.44562	52.0042	2.40241
57.7722	2.50776	84.9627	2.44713	51.893	2.40281
57.661	2.50747	84.8519	2.44726	51.7819	2.4036
57.5498	2.50736	84.7411	2.44833	51.6707	2.40415
57.4386	2.5081	84.6302	2.44736	51.5596	2.40432
57.3274	2.50789	84.5194	2.45053	51.4484	2.40497
57.2162	2.50786	84.4086	2.45041	51.3373	2.40579
57.105	2.50784	84.2977	2.44917	51.2261	2.40635
56.9938	2.50795	84.1869	2.45125	51.1149	2.40662
56.8826	2.50768	84.076	2.45265	51.0038	2.40713
56.7714	2.50831	83.9652	2.45118	50.8926	2.40768
56.6602	2.50816	83.8544	2.45169	50.7815	2.4083
56.549	2.50866	83.7435	2.45457	50.6703	2.40908
56.4378	2.50847	83.6327	2.45339	50.5592	2.40942
56.3265	2.50873	83.5219	2.45263	50.448	2.40998
56.2154	2.50889	83.411	2.45354	50.3368	2.41082
56.1041	2.50971	83.3002	2.45452	50.2257	2.41147
55.9929	2.50917	83.1893	2.45419	50.1145	2.41189
55.8817	2.51017	83.0785	2.45419	50.0034	2.41246
55.7705	2.50992	82.9677	2.45475	49.8922	2.41311
55.6593	2.51068	82.8568	2.45702	49.7811	2.41393
55.5481	2.51108	82.746	2.45788	49.6699	2.41466
55.4369	2.51171	82.6352	2.45713	49.5588	2.41531
55.3257	2.5117	82.5243	2.45627	49.4476	2.41592
55.2145	2.51213	82.4135	2.45608	49.3364	2.41641
55.1033	2.5128	82.3026	2.4587	49.2253	2.41716
54.9921	2.51311	82.1918	2.45627	49.1141	2.41792
54.8809	2.51278	82.081	2.45688	49.003	2.41842
54.7697	2.51397	81.9701	2.45959	48.8918	2.41911
54.6585	2.51341	81.8593	2.4587	48.7806	2.41995
54.5473	2.5142	81.7485	2.45723	48.6695	2.42075
54.4361	2.51412	81.6376	2.45881	48.5583	2.42125
54.3248	2.51521	81.5268	2.45998	48.4472	2.42224
54.2136	2.51531	81.4159	2.45969	48.336	2.42293
54.1024	2.51611	81.3051	2.45887	48.2249	2.42377
53.9912	2.51609	81.1943	2.45885	48.1137	2.42447
53.88	2.51723	81.0834	2.45879	48.0025	2.42493
53.7688	2.51693	80.9726	2.46093	47.8914	2.42594
53.6576	2.51836	80.8618	2.45931	47.7802	2.42684
53.5464	2.51838	80.7509	2.46143	47.6691	2.42745
53.4352	2.51892	80.6401	2.46034	47.5579	2.42852
53.324	2.51893	80.5293	2.45982	47.4468	2.42919
53.2128	2.52006	80.4184	2.46221	47.3356	2.43013
53.1016	2.51976	80.3076	2.46179	47.2244	2.43091
52.9904	2.52033	80.1967	2.46244	47.1133	2.43186
52.8792	2.52063	80.0859	2.46036	47.0021	2.43255
52.768	2.521	79.9751	2.46347	46.891	2.43326
52.6568	2.52086	79.8642	2.46139	46.7798	2.43423
52.5456	2.52165	79.7534	2.46345	46.6686	2.43496
52.4344	2.52268	79.6426	2.46124	46.5575	2.43588
52.3232	2.5231	79.5317	2.46381	46.4463	2.4371
52.212	2.5236	79.4209	2.46192	46.3352	2.438
52.1008	2.52413	79.3101	2.4633	46.224	2.43878
51.9896	2.5243	79.1992	2.46505	46.1129	2.43973
51.8784	2.52463	79.0884	2.46488	46.0017	2.44103
51.7672	2.52486	78.9775	2.46549	45.8905	2.44159
51.6559	2.52516	78.8667	2.46498	45.7794	2.44248
51.5448	2.52573	78.7559	2.46322	45.6682	2.44386
51.4335	2.52604	78.645	2.46311	45.5571	2.44476
51.3223	2.52659	78.5342	2.46362	45.4459	2.44567
51.2111	2.52738	78.4233	2.46391	45.3348	2.44627
51.0999	2.52791	78.3125	2.46589	45.2236	2.44766
50.9887	2.52795	78.2017	2.46601	45.1125	2.44831
50.8775	2.52803	78.0908	2.46391	45.0013	2.44974
50.7663	2.52793	77.98	2.46519	44.8901	2.45037
50.6551	2.52799	77.8692	2.46618	44.779	2.45148
50.5439	2.52793	77.7583	2.46547	44.6678	2.4527
50.4327	2.52885	77.6475	2.4666	44.5567	2.45381
50.3215	2.52826	77.5366	2.46729	44.4455	2.45459
50.2103	2.52877	77.4258	2.46624	44.3344	2.45564
50.0991	2.52883	77.315	2.46597	44.2232	2.45677
49.9879	2.5287	77.2041	2.4671	44.112	2.45794
49.8767	2.5291	77.0933	2.46738	44.0009	2.45916
49.7655	2.52942	76.9825	2.46664	43.8897	2.45975
49.6543	2.52927	76.8716	2.46832	43.7786	2.46103
49.5431	2.52917	76.7608	2.46914	43.6674	2.46216
49.4319	2.52923	76.65	2.46923	43.5562	2.46334
49.3207	2.52978	76.5391	2.46792	43.4451	2.46412
49.2094	2.53064	76.4283	2.47059	43.3339	2.46542
49.0982	2.53051	76.3175	2.46996	43.2228	2.4668
48.987	2.53062	76.2066	2.46952	43.1116	2.46781
48.8758	2.5302	76.0958	2.46881	43.0005	2.46869
48.7646	2.52986	75.9849	2.46923	42.8893	2.46993
48.6534	2.53038	75.8741	2.46922	42.7781	2.4714
48.5422	2.53099	75.7633	2.46958	42.667	2.47203
48.431	2.53085	75.6524	2.47116	42.5558	2.47362
48.3198	2.53059	75.5416	2.47233	42.4447	2.47453
48.2086	2.53064	75.4308	2.4708	42.3335	2.47562
48.0974	2.53179	75.3199	2.47091	42.2224	2.47704
47.9862	2.53158	75.2091	2.47307	42.1112	2.47803
47.875	2.53188	75.0983	2.47332	42.0001	2.47917
47.7638	2.53273	74.9874	2.47294	41.8889	2.48057
47.6526	2.53253	74.8766	2.47177	41.7777	2.48141
47.5414	2.53326	74.7657	2.47359	41.6666	2.48296
47.4302	2.5333	74.6549	2.47349	41.5554	2.48374
47.319	2.53387	74.5441	2.47418	41.4443	2.48515
47.2078	2.53387	74.4332	2.47254	41.3331	2.48626
47.0966	2.5346	74.3224	2.47471	41.2219	2.48748
46.9853	2.53387	74.2116	2.47498	41.1108	2.48863
46.8741	2.53464	74.1007	2.4742	40.9996	2.48993
46.7629	2.53404	73.9899	2.47628	40.8885	2.49083
46.6517	2.53465	73.8791	2.47433	40.7773	2.49211
46.5405	2.53408	73.7682	2.47739	40.6662	2.49344
46.4293	2.53471	73.6574	2.47618	40.555	2.49417
46.3181	2.53441	73.5465	2.47603	40.4438	2.49573
46.2069	2.53538	73.4357	2.47788	40.3327	2.49699
46.0957	2.53555	73.3249	2.47752	40.2215	2.49787
45.9845	2.53548	73.214	2.47756	40.1104	2.49948
45.8733	2.53645	73.1032	2.47951	39.9992	2.50034
45.7621	2.53605	72.9924	2.47981	39.888	2.50179
45.6509	2.53628	72.8815	2.47807	39.7769	2.50297
45.5397	2.53718	72.7707	2.48099	39.6657	2.50408
45.4285	2.53754	72.6598	2.48019	39.5546	2.50505
45.3173	2.53737	72.549	2.48157	39.4434	2.50662
45.2061	2.53748	72.4382	2.48082	39.3323	2.50792
45.0949	2.53781	72.3273	2.48	39.2211	2.5091
44.9837	2.53825	72.2165	2.48311	39.1099	2.51017
44.8725	2.53809	72.1057	2.48199	38.9988	2.51132
44.7613	2.53832	71.9948	2.48227	38.8876	2.51277
44.6501	2.53911	71.884	2.48229	38.7765	2.5138
44.5389	2.5388	71.7732	2.48426	38.6653	2.51502
44.4276	2.53878	71.6623	2.48512	38.5542	2.51623
44.3165	2.5392	71.5515	2.48386	38.443	2.51747
44.2052	2.53991	71.4407	2.4833	38.3318	2.51823
44.0941	2.54021	71.3298	2.4843	38.2207	2.51976
43.9828	2.54002	71.219	2.48649	38.1095	2.52075
43.8716	2.54027	71.1081	2.48565	37.9984	2.52215
43.7604	2.54187	70.9973	2.48537	37.8872	2.5232
43.6492	2.54176	70.8865	2.486	37.7761	2.52459
43.538	2.54176	70.7756	2.4863	37.6649	2.52555
43.4268	2.54237	70.6648	2.48632	37.5537	2.5271
43.3156	2.54304	70.554	2.48714	37.4426	2.52774
43.2044	2.54294	70.4431	2.48918	37.3314	2.52927
43.0932	2.54294	70.3323	2.48999	37.2203	2.53007
42.982	2.54378	70.2215	2.4906	37.1091	2.53132
42.8708	2.54401	70.1106	2.48913	36.998	2.53265
42.7596	2.54399	69.9998	2.4888	36.8868	2.53349
42.6484	2.54411	69.8889	2.49123	36.7756	2.53462
42.5372	2.54455	69.7781	2.49092	36.6645	2.536
42.426	2.54508	69.6673	2.49125	36.5533	2.53712
42.3148	2.54548	69.5564	2.4918	36.4422	2.53796
42.2036	2.54548	69.4456	2.49317	36.331	2.53932
42.0924	2.54648	69.3348	2.49182	36.2199	2.54014
41.9812	2.54652	69.2239	2.49373	36.1087	2.54115
41.87	2.54728	69.1131	2.49256	35.9975	2.54274
41.7588	2.54741	69.0023	2.49428	35.8864	2.5435
41.6476	2.54724	68.8914	2.49323	35.7752	2.54436
41.5364	2.54718	68.7806	2.4948	35.6641	2.54579
41.4252	2.54732	68.6697	2.49316	35.5529	2.5465
41.3139	2.54759	68.5589	2.49449	35.4417	2.54768
41.2028	2.54816	68.4481	2.49585	35.3306	2.54896
41.0915	2.54869	68.3372	2.49363	35.2194	2.54986
40.9803	2.54898	68.2264	2.49667	35.1083	2.55086
40.8691	2.54917	68.1156	2.49403	34.9971	2.55158
40.7579	2.5493	68.0047	2.49554	34.886	2.55286
40.6467	2.55016	67.8939	2.49609	34.7748	2.55408
40.5355	2.5498	67.7831	2.49638	34.6636	2.5546
40.4243	2.55011	67.6722	2.49743	34.5525	2.55605
40.3131	2.55032	67.5614	2.49623	34.4413	2.55681
40.2019	2.55058	67.4505	2.49588	34.3302	2.55758
40.0907	2.55087	67.3397	2.49758	34.219	2.55871
39.9795	2.55179	67.2289	2.49871	34.1078	2.55932
39.8683	2.55181	67.118	2.49932	33.9967	2.56073
39.7571	2.55251	67.0072	2.49949	33.8855	2.56146
39.6459	2.55255	66.8963	2.49863	33.7744	2.56212
39.5347	2.55335	66.7855	2.49764	33.6632	2.56298
39.4235	2.55334	66.6747	2.49793	33.5521	2.56388
39.3123	2.55444	66.5638	2.50026	33.4409	2.56501
39.2011	2.55423	66.453	2.49814	33.3297	2.56579
39.0899	2.55469	66.3422	2.4998	33.2186	2.56669
38.9787	2.55519	66.2313	2.501	33.1074	2.56774
38.8675	2.55517	66.1205	2.49888	32.9963	2.56816
38.7563	2.55624	66.0096	2.50005	32.8851	2.56929
38.6451	2.55597	65.8988	2.49995	32.774	2.56992
38.5339	2.55633	65.788	2.49953	32.6628	2.57072
38.4226	2.55702	65.6771	2.49997	32.5517	2.57162
38.3115	2.55716	65.5663	2.5007	32.4405	2.57202
38.2002	2.55708	65.4555	2.50129	32.3293	2.57301
38.089	2.55758	65.3446	2.50215	32.2182	2.57347
37.9778	2.55731	65.2338	2.50218	32.107	2.5746
37.8666	2.55834	65.1229	2.50381	31.9959	2.57528
37.7554	2.55788	65.0121	2.50306	31.8847	2.57591
37.6442	2.55887	64.9013	2.50186	31.7736	2.57641
37.533	2.55872	64.7904	2.50136	31.6624	2.57727
37.4218	2.55865	64.6796	2.5031	31.5512	2.57805
37.3106	2.55815	64.5687	2.50346	31.4401	2.57842
37.1994	2.5584	64.4579	2.50442	31.3289	2.57918
37.0882	2.55868	64.3471	2.50442	31.2178	2.58008
36.977	2.55889	64.2362	2.50306	31.1066	2.58038
36.8658	2.55924	64.1254	2.50383	30.9955	2.58115
36.7546	2.55903	64.0145	2.50574	30.8843	2.58185
36.6434	2.55983	63.9037	2.5044	30.7731	2.58239
36.5322	2.56014	63.7929	2.50436	30.662	2.58302
36.421	2.56023	63.682	2.50713	30.5508	2.58378
36.3098	2.56021	63.5712	2.50621	30.4397	2.58432
36.1986	2.56096	63.4603	2.5053	30.3285	2.58476
36.0874	2.5614	63.3495	2.50629	30.2173	2.58531
35.9762	2.56166	63.2387	2.50749	30.1062	2.58606
35.865	2.56147	63.1278	2.50848	29.995	2.58674
35.7538	2.56111	63.017	2.50637	29.8839	2.58701
35.6426	2.56176	62.9061	2.50845	29.7727	2.58764
35.5314	2.56237	62.7953	2.50766	29.6616	2.58818
35.4202	2.56191	62.6845	2.50703	29.5504	2.58892
35.309	2.56201	62.5736	2.50902	29.4392	2.58923
35.1978	2.56269	62.4628	2.50768	29.3281	2.58961
35.0866	2.56269	62.3519	2.509	29.2169	2.59047
34.9753	2.56308	62.2411	2.51007	29.1058	2.59108
34.8642	2.56271	62.1303	2.51047	28.9946	2.59125
34.7529	2.56308	62.0194	2.50915	28.8835	2.59211
34.6417	2.56334	61.9086	2.50953	28.7723	2.59245
34.5305	2.56382	61.7977	2.51165	28.6611	2.59289
34.4193	2.56369	61.6869	2.51158	28.55	2.59368
34.3081	2.56388	61.5761	2.51133	28.4388	2.59406
34.1969	2.56453	61.4652	2.51018	28.3277	2.59446
34.0857	2.56514	61.3544	2.5127	28.2165	2.59522
33.9745	2.56455	61.2435	2.51196	28.1054	2.59559
33.8633	2.56522	61.1327	2.51192	27.9942	2.59618
33.7521	2.56575	61.0219	2.51225	27.883	2.59662
33.6409	2.56655	60.911	2.51398	27.7719	2.59696
33.5297	2.56674	60.8002	2.51316	27.6607	2.59761
33.4185	2.56688	60.6893	2.51272	27.5496	2.59826
33.3073	2.56669	60.5785	2.51253	27.4384	2.59857
33.1961	2.56644	60.4676	2.51553	27.3273	2.59891
33.0849	2.56724	60.3568	2.51517	27.2161	2.5996
32.9737	2.56778	60.246	2.51492	27.1049	2.60015
32.8625	2.56739	60.1351	2.51454	26.9938	2.60038
32.7513	2.56823	60.0243	2.51475	26.8826	2.60101
32.6401	2.56879	59.9134	2.51536	26.7715	2.6017
32.5288	2.56879	59.8026	2.5174	26.6603	2.60198
32.4177	2.5689	59.6917	2.51813	26.5492	2.60242
32.3064	2.57016	59.5809	2.5187	26.438	2.60288
32.1952	2.57003	59.4701	2.51876	26.3268	2.60326
32.084	2.57011	59.3592	2.51906	26.2157	2.60414
31.9728	2.57074	59.2484	2.51744	26.1045	2.60412
31.8616	2.57104	59.1375	2.51946	25.9934	2.60483
31.7504	2.57179	59.0267	2.52068	25.8822	2.60529
31.6392	2.57274	58.9159	2.52	25.771	2.60588
31.528	2.57305	58.805	2.5211	25.6599	2.60644
31.4168	2.57309	58.6942	2.52139	25.5487	2.60703
31.3056	2.57305	58.5833	2.52133	25.4376	2.60718
31.1944	2.57408	58.4725	2.52057	25.3264	2.60785
31.0832	2.57456	58.3616	2.51969	25.2153	2.60842
30.972	2.57423	58.2508	2.52227	25.1041	2.60869
30.8608	2.57551	58.14	2.52108	24.993	2.60905
30.7496	2.57517	58.0291	2.52311	24.8818	2.60985
30.6384	2.57557	57.9183	2.52347	24.7706	2.61008
30.5272	2.57543	57.8074	2.52345	24.6595	2.61069
30.416	2.57612	57.6966	2.52465	24.5483	2.61113
30.3048	2.57624	57.5857	2.52259	24.4372	2.61184
30.1936	2.57658	57.4749	2.52484	24.326	2.61188
30.0824	2.57673	57.3641	2.52568	24.2148	2.61276
29.9712	2.57664	57.2532	2.52463	24.1037	2.61293
29.86	2.57775	57.1424	2.52588	23.9925	2.61383
29.7487	2.5782	57.0315	2.52528	23.8814	2.61415
29.6375	2.57799	56.9207	2.52456	23.7702	2.6145
29.5263	2.57847	56.8098	2.52683	23.6591	2.61518
29.4151	2.57947	56.699	2.52778	23.5479	2.61566
29.3039	2.57899	56.5882	2.52689	23.4367	2.61619
29.1927	2.57926	56.4773	2.5296	23.3256	2.61667
29.0815	2.58017	56.3665	2.52736	23.2144	2.61704
28.9703	2.58115	56.2556	2.52769	23.1033	2.61744
28.8591	2.58109	56.1448	2.52973	22.9921	2.61807
28.7479	2.58107	56.0339	2.53013	22.8809	2.61866
28.6367	2.58204	55.9231	2.53071	22.7698	2.61925
28.5255	2.583	55.8123	2.53109	22.6586	2.61961
28.4143	2.58329	55.7014	2.53139	22.5475	2.62032
28.3031	2.58325	55.5906	2.53206	22.4363	2.62078
28.1919	2.58376	55.4797	2.53084	22.3252	2.62143
28.0807	2.58372	55.3689	2.53168	22.214	2.62179
27.9695	2.58468	55.258	2.53071	22.1029	2.62244
27.8583	2.58535	55.1472	2.53286	21.9917	2.62271
27.7471	2.58502	55.0364	2.53214	21.8805	2.62315
27.6359	2.58594	54.9255	2.53181	21.7694	2.62418
27.5247	2.58695	54.8147	2.53223	21.6582	2.62422
27.4134	2.58699	54.7038	2.53439	21.5471	2.62517
27.3022	2.58747	54.593	2.53481	21.4359	2.62529
27.191	2.58779	54.4821	2.53323	21.3248	2.62622
27.0798	2.58831	54.3713	2.53471	21.2136	2.62645
26.9686	2.58911	54.2605	2.53481	21.1024	2.62739
26.8574	2.58968	54.1496	2.5368	20.9913	2.62754
26.7462	2.59039	54.0388	2.53678	20.8801	2.6283
26.635	2.59085	53.928	2.53567	20.769	2.62872
26.5238	2.59106	53.8171	2.53639	20.6578	2.62924
26.4126	2.591	53.7063	2.5383	20.5466	2.63
26.3014	2.59228	53.5954	2.53861	20.4355	2.63027
26.1902	2.59228	53.4846	2.53722	20.3243	2.63132
26.079	2.59238	53.3738	2.53767	20.2132	2.63151
25.9678	2.59305	53.2629	2.54023	20.102	2.63235
25.8566	2.59402	53.1521	2.53912	19.9909	2.63274
25.7454	2.59456	53.0412	2.53842	19.8797	2.6334
25.6342	2.59503	52.9304	2.54157	19.7686	2.63405
25.523	2.59519	52.8195	2.53974	19.6574	2.63478
25.4118	2.5952	52.7087	2.54277	19.5462	2.63505
25.3006	2.59564	52.5979	2.54311	19.4351	2.63612
25.1893	2.5958	52.487	2.54317	19.3239	2.63646
25.0781	2.59654	52.3762	2.54231	19.2128	2.63711
24.9669	2.59702	52.2653	2.54222	19.1016	2.63759
24.8557	2.59717	52.1545	2.54439	18.9904	2.63814
24.7445	2.59765	52.0436	2.54416	18.8793	2.63894
24.6333	2.59807	51.9328	2.54334	18.7681	2.63931
24.5221	2.59872	51.822	2.54413	18.657	2.64018
24.4109	2.59912	51.7111	2.54508	18.5458	2.64064
24.2997	2.59956	51.6003	2.54703	18.4347	2.64131
24.1885	2.60097	51.4894	2.5481	18.3235	2.64173
24.0773	2.60074	51.3786	2.5464	18.2123	2.64259
23.9661	2.60124	51.2677	2.54623	18.1012	2.64311
23.8549	2.60174	51.1569	2.54693	17.99	2.64368
23.7437	2.60281	51.0461	2.54749	17.8789	2.64458
23.6325	2.60332	50.9352	2.5492	17.7677	2.64525
23.5213	2.60334	50.8244	2.55029	17.6565	2.64563
23.4101	2.60466	50.7135	2.55025	17.5454	2.6467
23.2989	2.60529	50.6027	2.55079	17.4342	2.64698
23.1877	2.60544	50.4919	2.55094	17.3231	2.64775
23.0765	2.60596	50.381	2.55167	17.2119	2.64868
22.9652	2.60634	50.2702	2.55243	17.1008	2.6492
22.854	2.60691	50.1593	2.55348	16.9896	2.64981
22.7428	2.60751	50.0485	2.55468	16.8785	2.65031
22.6316	2.60781	49.9377	2.55298	16.7673	2.65128
22.5204	2.60865	49.8268	2.553	16.6561	2.65195
22.4092	2.60974	49.716	2.55478	16.545	2.65256
22.298	2.61003	49.6051	2.55587	16.4338	2.65344
22.1868	2.61098	49.4943	2.55417	16.3227	2.6538
22.0756	2.61217	49.3835	2.55678	16.2115	2.65487
21.9644	2.6124	49.2726	2.55474	16.1003	2.65523
21.8532	2.61289	49.1618	2.55783	15.9892	2.6563
21.742	2.6131	49.051	2.55615	15.878	2.65693
21.6308	2.61364	48.9401	2.55841	15.7669	2.65734
21.5196	2.61459	48.8293	2.5593	15.6557	2.65841
21.4084	2.61495	48.7184	2.55894	15.5446	2.65892
21.2972	2.61532	48.6076	2.55844	15.4334	2.65986
21.1859	2.61644	48.4967	2.55926	15.3222	2.66058
21.0748	2.61717	48.3859	2.56123	15.2111	2.66142
20.9635	2.6173	48.2751	2.56232	15.0999	2.66198
20.8523	2.61793	48.1642	2.56249	14.9888	2.66301
20.7411	2.61845	48.0534	2.56129	14.8776	2.66358
20.6299	2.61921	47.9426	2.56303	14.7665	2.66442
20.5187	2.61977	47.8317	2.56423	14.6553	2.66499
20.4075	2.62015	47.7209	2.56177	14.5441	2.6658
20.2963	2.62057	47.61	2.56268	14.433	2.66648
20.1851	2.62143	47.4992	2.56467	14.3218	2.66757
20.0739	2.62233	47.3884	2.56472	14.2107	2.66832
19.9627	2.62252	47.2775	2.56593	14.0995	2.66893
19.8515	2.62378	47.1667	2.56535	13.9884	2.66988
19.7403	2.62397	47.0558	2.56675	13.8772	2.67067
19.6291	2.62477	46.945	2.56778	13.766	2.6713
19.5179	2.62542	46.8342	2.56715	13.6549	2.6721
19.4067	2.62659	46.7233	2.56749	13.5437	2.67313
19.2955	2.62729	46.6125	2.56835	13.4326	2.6742
19.1843	2.62775	46.5016	2.5686	13.3214	2.675
19.073	2.62808	46.3908	2.5698	13.2102	2.67563
18.9618	2.62838	46.2799	2.57095	13.0991	2.67651
18.8506	2.62928	46.1691	2.5727	12.9879	2.67724
18.7394	2.63018	46.0583	2.57106	12.8768	2.67819
18.6282	2.63131	45.9474	2.57332	12.7656	2.67878
18.517	2.63167	45.8366	2.57425	12.6545	2.67976
18.4058	2.63257	45.7257	2.57412	12.5433	2.68077
18.2946	2.63341	45.6149	2.57597	12.4321	2.68155
18.1834	2.63417	45.504	2.57505	12.321	2.68243
18.0722	2.63472	45.3932	2.57438	12.2098	2.68308
17.961	2.63555	45.2824	2.57515	12.0987	2.68425
17.8498	2.63627	45.1715	2.57559	11.9875	2.68482
17.7386	2.63686	45.0607	2.57631	11.8763	2.68595
17.6274	2.63759	44.9498	2.57881	11.7652	2.68688
17.5162	2.6383	44.839	2.58019	11.654	2.68747
17.405	2.63937	44.7281	2.57983	11.5429	2.68845
17.2938	2.64005	44.6173	2.57866	11.4317	2.68967
17.1825	2.64066	44.5065	2.58181	11.3206	2.69038
17.0713	2.64143	44.3956	2.58236	11.2094	2.69124
16.9601	2.64154	44.2848	2.58185	11.0982	2.69227
16.8489	2.64248	44.1739	2.58152	10.9871	2.69319
16.7377	2.64332	44.0631	2.58338	10.8759	2.69364
16.6265	2.64389	43.9523	2.58446	10.7648	2.69462
16.5153	2.64498	43.8414	2.58597	10.6536	2.69561
16.4041	2.64605	43.7306	2.58475	10.5425	2.69651
16.2929	2.64689	43.6197	2.58515	10.4313	2.69777
16.1817	2.6476	43.5089	2.58769	10.3201	2.69827
16.0705	2.64787	43.398	2.5862	10.209	2.69966
15.9593	2.64842	43.2872	2.58956	10.0978	2.7001
15.8481	2.64915	43.1764	2.58731	9.98667	2.70153
15.7369	2.65025	43.0655	2.59065	9.87552	2.70211
15.6257	2.65169	42.9547	2.58859	9.76436	2.70335
15.5145	2.65157	42.8438	2.59199	9.6532	2.70402
15.4033	2.65323	42.733	2.5926	9.54204	2.70497
15.292	2.65356	42.6221	2.5925	9.43089	2.70617
15.1808	2.65449	42.5113	2.59197	9.31973	2.70696
15.0696	2.65503	42.4005	2.59405	9.20857	2.70783
14.9584	2.65644	42.2896	2.5947	9.09742	2.70871
14.8472	2.65787	42.1788	2.59496	8.98626	2.70976
14.736	2.65898	42.0679	2.59473	8.8751	2.71078
14.6248	2.65959	41.9571	2.59756	8.76395	2.71175
14.5136	2.65975	41.8462	2.59561	8.65279	2.71293
14.4024	2.6608	41.7354	2.59865	8.54163	2.7141
14.2912	2.66215	41.6246	2.5968	8.43048	2.71492
14.18	2.66278	41.5137	2.60008	8.31932	2.71574
14.0688	2.66338	41.4029	2.59932	8.20816	2.71687
13.9576	2.66506	41.2921	2.59884	8.09701	2.7178
13.8464	2.66603	41.1812	2.60142	7.98585	2.71889
13.7352	2.66649	41.0704	2.60308	7.87469	2.71981
13.624	2.66735	40.9595	2.60079	7.76353	2.72084
13.5128	2.66767	40.8487	2.60292	7.65238	2.72189
13.4016	2.66886	40.7378	2.60434	7.54122	2.72277
13.2904	2.66947	40.627	2.6056	7.43006	2.72392
13.1791	2.67054	40.5162	2.60485	7.31891	2.72483
13.0679	2.67138	40.4053	2.60401	7.20775	2.72598
12.9567	2.6723	40.2945	2.60663	7.09659	2.72703
12.8455	2.67333	40.1837	2.60714	6.98544	2.72783
12.7343	2.6735	40.0728	2.60678	6.87428	2.72909
12.6231	2.67388	39.962	2.60947	6.76312	2.72986
12.5119	2.67472	39.8511	2.6077	6.65197	2.73129
12.4007	2.67571	39.7403	2.61029	6.54081	2.73207
12.2895	2.67623	39.6294	2.61197	6.42965	2.7331
12.1783	2.67701	39.5186	2.60993	6.3185	2.73433
12.0671	2.67772	39.4078	2.61272	6.20734	2.7352
11.9559	2.67847	39.2969	2.61236	6.09618	2.73635
11.8447	2.6799	39.1861	2.61274	5.98503	2.73757
11.7335	2.68083	39.0753	2.61545	5.87387	2.73832
11.6222	2.68183	38.9644	2.61413	5.76271	2.73952
11.511	2.68272	38.8536	2.61575	5.65155	2.7408
11.3998	2.68404	38.7427	2.61745	5.5404	2.74178
11.2886	2.68513	38.6319	2.6176	5.42924	2.74286
11.1774	2.6859	38.5211	2.6164	5.31808	2.74411
11.0662	2.68611	38.4102	2.61816	5.20692	2.74485
10.955	2.68805	38.2994	2.61885	5.09577	2.74621
10.8438	2.68823	38.1885	2.62129	4.98461	2.74705
10.7326	2.68983	38.0777	2.62131	4.87345	2.74846
10.6214	2.69014	37.9669	2.62169	4.76229	2.74911
10.5102	2.69111	37.856	2.62333	4.65114	2.75068
10.399	2.69207	37.7452	2.62205	4.53998	2.7515
10.2878	2.69352	37.6343	2.62438	4.42882	2.75264
10.1766	2.69474	37.5235	2.62436	4.31766	2.75398
10.0654	2.69527	37.4126	2.62371	4.2065	2.75482
9.95416	2.69629	37.3018	2.62547	4.09535	2.7562
9.84295	2.69674	37.191	2.62738	3.98419	2.7573
9.73175	2.69759	37.0801	2.62831	3.87303	2.75811
9.62054	2.69846	36.9693	2.6277	3.76187	2.75971
9.50933	2.69961	36.8584	2.62818	3.65072	2.76074
9.39813	2.7011	36.7476	2.62988	3.53956	2.76166
9.28692	2.70204	36.6368	2.63087	3.4284	2.76307
9.17571	2.70278	36.5259	2.63101	3.31724	2.76439
9.06451	2.70353	36.4151	2.63114	3.20609	2.7651
8.9533	2.7044	36.3043	2.63303	3.09493	2.76651
8.84209	2.70507	36.1934	2.63227	2.98377	2.7676
8.73088	2.70622	36.0826	2.63223	2.87261	2.76893
8.61968	2.7075	35.9717	2.63486	2.76146	2.77008
8.50847	2.70838	35.8609	2.63614	2.6503	2.77126
8.39727	2.70945	35.7501	2.63437	2.53914	2.77235
8.28606	2.7109	35.6392	2.63811	2.42799	2.77317
8.17486	2.71168	35.5284	2.63633	2.31683	2.77438
8.06365	2.71262	35.4175	2.63889	2.20567	2.77593
7.95244	2.71388	35.3067	2.63744	2.09451	2.77682
7.84123	2.71472	35.1958	2.63965	1.98336	2.77831
7.73002	2.71585	35.085	2.64124	1.8722	2.77931
7.61881	2.71705	34.9742	2.64191	1.76104	2.78059
7.5076	2.71745	34.8633	2.64061	1.64989	2.78173
7.39639	2.71846	34.7525	2.64063	1.53873	2.78303
7.28519	2.71951	34.6416	2.64132	1.42757	2.78414
7.17398	2.72068	34.5308	2.645	1.31641	2.78515
7.06277	2.72117	34.42	2.64454	1.20526	2.78662
6.95156	2.72213	34.3091	2.64641	1.0941	2.7875
6.84035	2.72354	34.1983	2.64712	0.98294	2.78924
6.72914	2.72469	34.0874	2.64565	0.87178	2.79012
6.61793	2.72563	33.9766	2.64678	0.76063	2.79143
6.50672	2.72652	33.8657	2.64887	0.64947	2.79243
6.39551	2.7278	33.7549	2.64727	0.53831	2.7939
6.28431	2.72887	33.6441	2.65069	0.42716	2.79501
6.1731	2.72996	33.5332	2.64874	0.316	2.79629
6.06189	2.73118	33.4224	2.65201	0.20484	2.79745
5.95068	2.73241	33.3115	2.6505	0.09368	2.79894
5.83948	2.73334	33.2007	2.65317	1.11161e-06	2.80016
5.72827	2.73447	33.0899	2.65187	0	2.80007
5.61706	2.73493	32.979	2.65441	1.61764e-06	2.80104
5.50586	2.73653	32.8682	2.6539	0.10469	2.78102
5.39465	2.73749	32.7574	2.65628	0.21583	2.76405
5.28345	2.73852	32.6465	2.6563	0.32698	2.74791
5.17224	2.73928	32.5357	2.65796	0.43812	2.73291
5.06103	2.7402	32.4248	2.65888	0.54926	2.71914
4.94983	2.74165	32.314	2.65976	0.6604	2.70657
4.83862	2.74326	32.2032	2.65781	0.77154	2.69441
4.72741	2.74448	32.0923	2.65909	0.88268	2.68343
4.61621	2.74539	31.9815	2.65968	0.99382	2.67305
4.505	2.74595	31.8706	2.65978	1.10496	2.66328
4.3938	2.7478	31.7598	2.66184	1.21611	2.65376
4.28259	2.74858	31.6489	2.66375	1.32725	2.64528
4.17139	2.74979	31.5381	2.66333	1.43839	2.63713
4.06018	2.75139	31.4273	2.66384	1.54953	2.6293
3.94897	2.75195	31.3164	2.66609	1.66067	2.62233
3.83777	2.75368	31.2056	2.66644	1.77181	2.61532
3.72656	2.75496	31.0947	2.6673	1.88296	2.60911
3.61535	2.75584	30.9839	2.66716	1.9941	2.60279
3.50414	2.75712	30.873	2.669	2.10524	2.59694
3.39294	2.75852	30.7622	2.66854	2.21638	2.59112
3.28173	2.75964	30.6514	2.67144	2.32752	2.5856
3.17052	2.76154	30.5405	2.66945	2.43866	2.5801
3.05931	2.76226	30.4297	2.67136	2.5498	2.57446
2.9481	2.76362	30.3188	2.6735	2.66094	2.56944
2.8369	2.7657	30.208	2.67413	2.77208	2.56436
2.72569	2.76665	30.0972	2.67423	2.88322	2.55928
2.61448	2.76849	29.9863	2.67331	2.99436	2.5542
2.50327	2.76893	29.8755	2.67522	3.1055	2.54963
2.39206	2.77089	29.7646	2.67486	3.21664	2.54457
2.28086	2.77154	29.6538	2.67778	3.32778	2.53989
2.16965	2.77334	29.543	2.67581	3.43892	2.5355
2.05844	2.7746	29.4321	2.67942	3.55006	2.53109
1.94724	2.77535	29.3213	2.6782	3.6612	2.52635
1.83603	2.77676	29.2104	2.67818	3.77234	2.52173
1.72482	2.77852	29.0996	2.67993	3.88348	2.51751
1.61362	2.78016	28.9887	2.67974	3.99462	2.51334
1.50241	2.7815	28.8779	2.68179	4.10576	2.50949
1.3912	2.78295	28.7671	2.68331	4.2169	2.50507
1.28	2.78417	28.6562	2.68402	4.32804	2.50104
1.16879	2.78551	28.5454	2.68484	4.43919	2.49696
1.05758	2.78663	28.4345	2.68591	4.55033	2.49283
0.94638	2.78782	28.3237	2.68595	4.66147	2.48932
0.83517	2.78894	28.2128	2.68528	4.77261	2.48552
0.72396	2.78973	28.102	2.68578	4.88375	2.48137
0.61276	2.79198	27.9912	2.68656	4.99489	2.47809
0.50155	2.79294	27.8803	2.6866	5.10603	2.47398
0.39034	2.79448	27.7695	2.68977	5.21717	2.47077
0.27914	2.79548	27.6586	2.68906	5.32831	2.4671
0.16793	2.79773	27.5478	2.68862	5.43945	2.46344
0.05672	2.79874	27.4369	2.69223	5.55059	2.45988
1.11186e-06	2.80002	27.3261	2.69043	5.66173	2.45658
0	2.79985	27.2153	2.69213	5.77288	2.45331
1.55594e-06	2.80081	27.1044	2.69349	5.88402	2.44988
0.01585	2.78079	26.9936	2.694	5.99516	2.44655
0.03834	2.76075	26.8827	2.69425	6.1063	2.44321
0.06973	2.74072	26.7719	2.69374	6.21744	2.44021
0.11403	2.7207	26.661	2.69586	6.32858	2.43712
0.17537	2.70062	26.5502	2.69505	6.43972	2.43387
0.25974	2.68059	26.4394	2.69719	6.55086	2.43089
0.371	2.66143	26.3285	2.69647	6.662	2.42789
0.48226	2.64596	26.2177	2.69933	6.77314	2.42495
0.59352	2.63222	26.1069	2.6995	6.88428	2.42199
0.70478	2.6203	25.996	2.69979	6.99542	2.41922
0.81603	2.6098	25.8852	2.69954	7.10656	2.41597
0.92729	2.60051	25.7743	2.69969	7.2177	2.41303
1.03855	2.59161	25.6635	2.70212	7.32884	2.41036
1.14981	2.5822	25.5526	2.70349	7.43998	2.40789
1.26107	2.57423	25.4418	2.70307	7.55112	2.40511
1.37232	2.56665	25.331	2.70254	7.66226	2.40226
1.48358	2.55939	25.2201	2.70391	7.7734	2.39991
1.59484	2.55144	25.1093	2.70429	7.88454	2.39743
1.7061	2.54449	24.9984	2.70512	7.99568	2.39481
1.81735	2.53857	24.8876	2.70701	8.10682	2.39202
1.92861	2.53152	24.7767	2.70786	8.21796	2.38941
2.03987	2.52535	24.6659	2.70618	8.3291	2.38727
2.15113	2.51956	24.5551	2.70926	8.44024	2.38503
2.26238	2.51391	24.4442	2.70762	8.55138	2.38251
2.37364	2.50854	24.3334	2.70972	8.66252	2.38014
2.4849	2.50321	24.2225	2.70951	8.77366	2.37785
2.59615	2.49787	24.1117	2.71059	8.8848	2.37546
2.70741	2.49279	24.0009	2.71214	8.99594	2.3735
2.81867	2.48767	23.89	2.71107	9.10708	2.37143
2.92992	2.48215	23.7792	2.71285	9.21822	2.36891
3.04118	2.47819	23.6684	2.71155	9.32936	2.36727
3.15244	2.47361	23.5575	2.71361	9.4405	2.36471
3.26369	2.46845	23.4467	2.71441	9.55164	2.36316
3.37495	2.46379	23.3358	2.71424	9.66278	2.36064
3.48621	2.45942	23.225	2.7138	9.77392	2.35917
3.59747	2.45514	23.1141	2.7142	9.88506	2.3569
3.70872	2.45162	23.0033	2.71575	9.9962	2.3552
3.81998	2.44757	22.8925	2.71764	10.1073	2.35323
3.93124	2.44322	22.7816	2.71605	10.2185	2.3517
4.0425	2.4393	22.6708	2.71735	10.3296	2.34962
4.15375	2.4363	22.5599	2.71957	10.4408	2.34777
4.26501	2.43264	22.4491	2.72054	10.5519	2.3463
4.37627	2.4287	22.3382	2.72088	10.663	2.3445
4.48753	2.42484	22.2274	2.71959	10.7742	2.34271
4.59878	2.42179	22.1166	2.72228	10.8853	2.34114
4.71004	2.4182	22.0057	2.72065	10.9965	2.33937
4.8213	2.41485	21.8949	2.72321	11.1076	2.33772
4.93256	2.41159	21.784	2.72222	11.2187	2.33618
5.04382	2.40847	21.6732	2.72407	11.3299	2.33478
5.15508	2.40548	21.5624	2.72306	11.441	2.33346
5.26634	2.40255	21.4515	2.72367	11.5522	2.33182
5.3776	2.39944	21.3407	2.72642	11.6633	2.33018
5.48886	2.39573	21.2298	2.72476	11.7744	2.32873
5.60012	2.39214	21.119	2.72468	11.8856	2.32729
5.71138	2.38964	21.0082	2.72682	11.9967	2.32605
5.82264	2.38641	20.8973	2.72814	12.1078	2.32491
5.9339	2.38297	20.7865	2.72667	12.219	2.32326
6.04516	2.38045	20.6756	2.72833	12.3301	2.32195
6.15642	2.37765	20.5648	2.72888	12.4413	2.3207
6.26768	2.37425	20.4539	2.72772	12.5524	2.31967
6.37894	2.37138	20.3431	2.73112	12.6636	2.31837
6.4902	2.36844	20.2323	2.72926	12.7747	2.31729
6.60146	2.36573	20.1214	2.73196	12.8858	2.31603
6.71272	2.3634	20.0106	2.73045	12.997	2.31517
6.82397	2.36042	19.8997	2.73331	13.1081	2.31392
6.93523	2.35757	19.7889	2.73157	13.2192	2.31255
7.04649	2.35539	19.6781	2.73274	13.3304	2.31148
7.15775	2.35222	19.5672	2.73455	13.4415	2.31049
7.26901	2.34968	19.4564	2.7322	13.5527	2.3098
7.38027	2.34684	19.3455	2.73513	13.6638	2.30835
7.49153	2.34449	19.2347	2.73312	13.7749	2.30737
7.60279	2.34258	19.1239	2.73688	13.8861	2.3067
7.71405	2.33965	19.013	2.7345	13.9972	2.30558
7.82531	2.33671	18.9022	2.73749	14.1083	2.30443
7.93657	2.33467	18.7913	2.73732	14.2195	2.3035
8.04783	2.33276	18.6805	2.73635	14.3306	2.30292
8.15909	2.33077	18.5697	2.73858	14.4418	2.30176
8.27035	2.32798	18.4588	2.73831	14.5529	2.30069
8.38161	2.32554	18.348	2.73912	14.664	2.29979
8.49287	2.32351	18.2371	2.73862	14.7752	2.29878
8.60413	2.32166	18.1263	2.74064	14.8863	2.29832
8.71539	2.31983	18.0155	2.7387	14.9975	2.2975
8.82665	2.31773	17.9046	2.74043	15.1086	2.29651
8.9379	2.31543	17.7938	2.74165	15.2197	2.29547
9.04916	2.314	17.6829	2.74259	15.3309	2.29452
9.16042	2.31184	17.5721	2.74299	15.442	2.29366
9.27168	2.30961	17.4613	2.74143	15.5532	2.29288
9.38294	2.30789	17.3504	2.74356	15.6643	2.29232
9.4942	2.30657	17.2396	2.74349	15.7754	2.2911
9.60546	2.30537	17.1287	2.74387	15.8866	2.29016
9.71672	2.30399	17.0179	2.74509	15.9977	2.28955
9.82798	2.3018	16.9071	2.74444	16.1089	2.28885
9.93924	2.30048	16.7962	2.74513	16.22	2.28778
10.0505	2.29947	16.6854	2.74479	16.3311	2.28671
10.1617	2.29849	16.5745	2.74753	16.4423	2.28631
10.273	2.29696	16.4637	2.74606	16.5534	2.28522
10.3843	2.29591	16.3529	2.74643	16.6645	2.28419
10.4955	2.29446	16.242	2.74853	16.7757	2.28342
10.6068	2.29347	16.1312	2.74811	16.8868	2.28274
10.718	2.29225	16.0203	2.74807	16.998	2.28209
10.8293	2.29123	15.9095	2.74994	17.1091	2.28111
10.9406	2.29007	15.7987	2.74839	17.2202	2.28021
11.0518	2.28902	15.6878	2.75053	17.3314	2.27951
11.1631	2.28764	15.577	2.74973	17.4425	2.27874
11.2743	2.28707	15.4661	2.75126	17.5537	2.27792
11.3856	2.28663	15.3553	2.75019	17.6648	2.27668
11.4969	2.28598	15.2445	2.75208	17.7759	2.27624
11.6081	2.28481	15.1336	2.75309	17.8871	2.27531
11.7194	2.28386	15.0228	2.75135	17.9982	2.2746
11.8306	2.28308	14.9119	2.75135	18.1093	2.27383
11.9419	2.28212	14.8011	2.7525	18.2205	2.27284
12.0531	2.2813	14.6902	2.75448	18.3316	2.27231
12.1644	2.28042	14.5794	2.75511	18.4428	2.27122
12.2757	2.27947	14.4686	2.75509	18.5539	2.27028
12.3869	2.27868	14.3577	2.75574	18.665	2.2699
12.4982	2.27777	14.2469	2.75658	18.7762	2.26891
12.6094	2.27708	14.136	2.75513	18.8873	2.26822
12.7207	2.27645	14.0252	2.75542	18.9985	2.2673
12.8319	2.27578	13.9144	2.75689	19.1096	2.26675
12.9432	2.2746	13.8035	2.75689	19.2207	2.26581
13.0544	2.27347	13.6927	2.7559	19.3319	2.26541
13.1657	2.27248	13.5818	2.75819	19.443	2.2643
13.277	2.2712	13.471	2.75956	19.5541	2.2639
13.3882	2.27028	13.3601	2.75901	19.6653	2.26283
13.4995	2.26938	13.2493	2.75777	19.7764	2.26245
13.6107	2.26862	13.1385	2.76013	19.8876	2.26153
13.722	2.26745	13.0276	2.75853	19.9987	2.26096
13.8332	2.26678	12.9168	2.75943	20.1098	2.26029
13.9445	2.2656	12.8059	2.76168	20.221	2.25932
14.0558	2.26495	12.6951	2.7599	20.3321	2.25894
14.167	2.26386	12.5843	2.75918	20.4432	2.25823
14.2783	2.26266	12.4734	2.76065	20.5544	2.25741
14.3895	2.26166	12.3626	2.76267	20.6655	2.25686
14.5008	2.26037	12.2517	2.76325	20.7767	2.25636
14.612	2.25953	12.1409	2.76283	20.8878	2.25546
14.7233	2.2583	12.0301	2.76332	20.9989	2.2547
14.8346	2.25737	11.9192	2.76231	21.1101	2.25405
14.9458	2.25624	11.8084	2.76414	21.2212	2.25355
15.0571	2.25502	11.6975	2.76468	21.3324	2.25313
15.1683	2.25414	11.5867	2.76275	21.4435	2.25263
15.2796	2.2529	11.4759	2.76498	21.5546	2.25198
15.3908	2.25148	11.365	2.76628	21.6658	2.25122
15.5021	2.25026	11.2542	2.7663	21.7769	2.25082
15.6134	2.2498	11.1433	2.76473	21.8881	2.25028
15.7246	2.24843	11.0325	2.76538	21.9992	2.24975
15.8359	2.24671	10.9217	2.76743	22.1103	2.24918
15.9471	2.24657	10.8108	2.76767	22.2215	2.24862
16.0584	2.24528	10.7	2.76601	22.3326	2.24792
16.1696	2.24384	10.5892	2.76678	22.4438	2.2475
16.2809	2.24275	10.4783	2.76878	22.5549	2.24696
16.3921	2.24134	10.3675	2.76899	22.666	2.24625
16.5034	2.24046	10.2566	2.76798	22.7772	2.24582
16.6147	2.23977	10.1458	2.76777	22.8883	2.24545
16.7259	2.23888	10.0349	2.76769	22.9994	2.24488
16.8372	2.23769	9.9241	2.76832	23.1106	2.24455
16.9484	2.23624	9.81326	2.77086	23.2217	2.24375
17.0597	2.23559	9.70242	2.77067	23.3329	2.24324
17.1709	2.23487	9.59158	2.7717	23.444	2.2428
17.2822	2.23385	9.48074	2.77199	23.5551	2.24261
17.3935	2.2325	9.3699	2.77056	23.6663	2.24219
17.5047	2.23196	9.25906	2.77081	23.7774	2.24163
17.616	2.23116	9.14822	2.77157	23.8885	2.24108
17.7272	2.22971	9.03738	2.77308	23.9997	2.24083
17.8385	2.22881	8.92654	2.77371	24.1108	2.24039
17.9498	2.22854	8.8157	2.77373	24.222	2.24012
18.061	2.22726	8.70486	2.77403	24.3331	2.23946
18.1723	2.22671	8.59402	2.77386	24.4442	2.23934
18.2835	2.22646	8.48318	2.77312	24.5554	2.23884
18.3948	2.22503	8.37234	2.7738	24.6665	2.23856
18.506	2.22428	8.2615	2.77537	24.7777	2.23812
18.6173	2.22417	8.15066	2.77504	24.8888	2.23785
18.7286	2.22262	8.03982	2.77621	24.9999	2.23739
18.8398	2.22214	7.92897	2.77459	25.1111	2.23716
18.9511	2.22176	7.81813	2.77497	25.2222	2.23701
19.0623	2.22023	7.70729	2.77585	25.3333	2.23665
19.1736	2.22002	7.59645	2.77497	25.4445	2.23623
19.2848	2.21903	7.48561	2.77525	25.5556	2.23623
19.3961	2.21848	7.37477	2.77785	25.6668	2.23558
19.5074	2.21808	7.26393	2.77632	25.7779	2.23569
19.6186	2.21708	7.15309	2.77768	25.889	2.2352
19.7299	2.21659	7.04225	2.77875	26.0002	2.23516
19.8411	2.2163	6.93141	2.7767	26.1113	2.23458
19.9524	2.21588	6.82057	2.77823	26.2224	2.23489
20.0636	2.2146	6.70973	2.77863	26.3336	2.23436
20.1749	2.21443	6.59889	2.7785	26.4447	2.23432
20.2862	2.21382	6.48805	2.77781	26.5559	2.23401
20.3974	2.21349	6.37721	2.77838	26.667	2.23397
20.5087	2.21244	6.26637	2.77938	26.7781	2.23374
20.6199	2.21214	6.15553	2.77964	26.8893	2.23348
20.7312	2.21208	6.04469	2.78073	27.0004	2.23344
20.8425	2.21091	5.93385	2.77962	27.1116	2.23342
20.9537	2.21135	5.82301	2.77926	27.2227	2.23294
21.065	2.21078	5.71216	2.78029	27.3338	2.23306
21.1762	2.21021	5.60132	2.78121	27.445	2.2326
21.2875	2.21015	5.49048	2.78241	27.5561	2.23256
21.3988	2.20981	5.37963	2.78283	27.6672	2.23264
21.51	2.20944	5.26879	2.78199	27.7784	2.23218
21.6213	2.20858	5.15795	2.78384	27.8895	2.23227
21.7325	2.20784	5.0471	2.78457	28.0007	2.23189
21.8438	2.20738	4.93626	2.78451	28.1118	2.23191
21.955	2.20675	4.82542	2.78468	28.2229	2.23187
22.0663	2.20652	4.71457	2.78339	28.3341	2.23153
22.1776	2.2062	4.60373	2.78297	28.4452	2.23185
22.2888	2.20578	4.49288	2.78535	28.5564	2.23153
22.4001	2.20547	4.38204	2.78623	28.6675	2.23126
22.5113	2.20497	4.2712	2.78604	28.7786	2.23098
22.6226	2.20474	4.16036	2.78409	28.8898	2.23113
22.7339	2.20471	4.04951	2.78587	29.0009	2.23113
22.8451	2.20409	3.93867	2.78728	29.112	2.23105
22.9564	2.20394	3.82783	2.78568	29.2232	2.2309
23.0676	2.20402	3.71699	2.78663	29.3343	2.23067
23.1789	2.20364	3.60614	2.78881	29.4455	2.23046
23.2901	2.20381	3.4953	2.78783	29.5566	2.23044
23.4014	2.20392	3.38446	2.78675	29.6677	2.23034
23.5127	2.20343	3.27361	2.78701	29.7789	2.23033
23.6239	2.20306	3.16277	2.78739	29.89	2.23015
23.7352	2.20276	3.05193	2.78757	30.0012	2.23029
23.8464	2.2023	2.94109	2.78883	30.1123	2.23004
23.9577	2.20192	2.83024	2.79012	30.2234	2.22956
24.0689	2.20215	2.7194	2.79014	30.3346	2.22956
24.1802	2.20255	2.60856	2.7914	30.4457	2.22939
24.2915	2.20249	2.49771	2.79177	30.5568	2.22916
24.4027	2.2022	2.38687	2.79028	30.668	2.22918
24.514	2.20243	2.27603	2.78997	30.7791	2.22924
24.6252	2.20182	2.16519	2.79148	30.8903	2.2288
24.7365	2.20148	2.05434	2.79165	31.0014	2.22868
24.8477	2.20178	1.9435	2.79308	31.1125	2.22876
24.959	2.20247	1.83266	2.79396	31.2237	2.22868
25.0702	2.20199	1.72182	2.79438	31.3348	2.22884
25.1815	2.20159	1.61098	2.79444	31.4459	2.22859
25.2928	2.20159	1.50014	2.7944	31.5571	2.22843
25.404	2.20247	1.3893	2.79314	31.6682	2.2283
25.5153	2.20161	1.27845	2.79347	31.7794	2.2283
25.6265	2.20228	1.16761	2.79318	31.8905	2.2279
25.7378	2.20192	1.05677	2.79326	32.0016	2.22773
25.849	2.20152	0.94593	2.79474	32.1128	2.22803
25.9603	2.20209	0.83509	2.79663	32.2239	2.22737
26.0715	2.20218	0.72425	2.79751	32.3351	2.22742
26.1828	2.20165	0.6134	2.79534	32.4462	2.22761
26.294	2.20153	0.50256	2.79791	32.5573	2.22714
26.4053	2.20186	0.39172	2.79816	32.6685	2.22727
26.5166	2.20209	0.28088	2.79719	32.7796	2.22717
26.6278	2.20205	0.17004	2.79831	32.8907	2.22695
26.7391	2.20178	0.0592	2.7998	33.0019	2.22654
26.8503	2.20159	1.1078e-06	2.79984	33.113	2.22649
26.9616	2.20199	0	2.79992	33.2242	2.22666
27.0728	2.2026	1.65052e-06	2.80028	33.3353	2.22637
27.1841	2.20236	0.01275	2.78012	33.4464	2.22622
27.2954	2.20239	0.0297	2.76011	33.5576	2.2261
27.4066	2.20217	0.05155	2.74011	33.6687	2.22607
27.5179	2.20222	0.08009	2.72006	33.7799	2.22607
27.6291	2.20224	0.11287	2.70006	33.891	2.22572
27.7404	2.20203	0.14999	2.68001	34.0021	2.22572
27.8516	2.20188	0.19513	2.65999	34.1133	2.22546
27.9629	2.20159	0.25108	2.63998	34.2244	2.22513
28.0742	2.20123	0.32319	2.61995	34.3355	2.22496
28.1854	2.20119	0.41926	2.59993	34.4467	2.22504
28.2967	2.20062	0.53072	2.58221	34.5578	2.22494
28.4079	2.20096	0.64217	2.57026	34.669	2.22488
28.5192	2.20062	0.75363	2.55654	34.7801	2.22477
28.6304	2.20027	0.86509	2.54579	34.8912	2.22454
28.7417	2.19991	0.97655	2.53836	35.0024	2.22427
28.853	2.19941	1.08801	2.52887	35.1135	2.224
28.9642	2.19901	1.19946	2.5194	35.2246	2.2241
29.0755	2.19835	1.31092	2.51335	35.3358	2.224
29.1867	2.19771	1.42238	2.50766	35.4469	2.22334
29.298	2.19724	1.53383	2.5011	35.5581	2.2233
29.4092	2.19743	1.64529	2.49401	35.6692	2.22322
29.5205	2.19762	1.75675	2.48615	35.7803	2.22274
29.6318	2.1971	1.8682	2.48046	35.8915	2.2228
29.743	2.19622	1.97966	2.47525	36.0026	2.2228
29.8543	2.19601	2.09112	2.46973	36.1137	2.22228
29.9655	2.19542	2.20257	2.46437	36.2249	2.2219
30.0768	2.19558	2.31403	2.4598	36.336	2.22185
30.188	2.1955	2.42549	2.45448	36.4472	2.22165
30.2993	2.19464	2.53694	2.45039	36.5583	2.22146
30.4106	2.19441	2.6484	2.44657	36.6694	2.22125
30.5218	2.1946	2.75986	2.43985	36.7806	2.22081
30.6331	2.19435	2.87132	2.43709	36.8917	2.22087
30.7443	2.19325	2.98277	2.43168	37.0028	2.22074
30.8556	2.19349	3.09423	2.42739	37.114	2.2206
30.9668	2.1934	3.20569	2.42246	37.2251	2.22043
31.0781	2.19334	3.31715	2.42107	37.3363	2.22005
31.1894	2.19275	3.42861	2.41536	37.4474	2.2198
31.3006	2.19202	3.54007	2.4108	37.5585	2.21971
31.4119	2.19233	3.65153	2.40872	37.6697	2.21942
31.5231	2.19252	3.76299	2.40173	37.7808	2.21892
31.6344	2.19219	3.87445	2.40009	37.892	2.21854
31.7456	2.19132	3.98591	2.39627	38.0031	2.2182
31.8569	2.19093	4.09737	2.39003	38.1142	2.21795
31.9682	2.19132	4.20883	2.38717	38.2254	2.21761
32.0794	2.19053	4.32028	2.3847	38.3365	2.21732
32.1906	2.19032	4.43174	2.38201	38.4477	2.21697
32.3019	2.19021	4.5432	2.37749	38.5588	2.21709
32.4132	2.19034	4.65466	2.37243	38.6699	2.21675
32.5244	2.19032	4.76612	2.36828	38.7811	2.21642
32.6357	2.18942	4.87758	2.36554	38.8922	2.21623
32.7469	2.19007	4.98903	2.36137	39.0033	2.21589
32.8582	2.18935	5.10049	2.35845	39.1145	2.21545
32.9694	2.18988	5.21195	2.35555	39.2256	2.21526
33.0807	2.18942	5.32341	2.35349	39.3368	2.2148
33.192	2.18891	5.43487	2.34906	39.4479	2.21453
33.3032	2.18897	5.54633	2.34534	39.559	2.21409
33.4145	2.18853	5.65778	2.34423	39.6702	2.21369
33.5257	2.18881	5.76924	2.34091	39.7813	2.21344
33.637	2.18864	5.8807	2.33612	39.8925	2.21291
33.7482	2.18773	5.99216	2.33293	40.0036	2.21264
33.8595	2.18834	6.10361	2.33182	40.1147	2.21209
33.9708	2.18815	6.21507	2.3268	40.2259	2.21167
34.082	2.1878	6.32653	2.32392	40.337	2.211
34.1933	2.18744	6.43799	2.32304	40.4481	2.21071
34.3045	2.1869	6.54945	2.31947	40.5593	2.21039
34.4158	2.18713	6.66091	2.3159	40.6704	2.21004
34.527	2.18744	6.77237	2.31338	40.7816	2.20947
34.6383	2.18715	6.88383	2.31159	40.8927	2.20897
34.7495	2.18713	6.99529	2.30901	41.0038	2.20867
34.8608	2.18688	7.10676	2.30645	41.115	2.20813
34.9721	2.18679	7.21822	2.30298	41.2261	2.20764
35.0833	2.18713	7.32968	2.3	41.3373	2.20731
35.1946	2.18683	7.44114	2.29777	41.4484	2.20685
35.3058	2.18671	7.5526	2.29505	41.5595	2.20632
35.4171	2.18662	7.66406	2.29299	41.6707	2.20555
35.5283	2.18673	7.77553	2.29148	41.7818	2.20517
35.6396	2.18645	7.88699	2.28749	41.893	2.20487
35.7508	2.18616	7.99844	2.28433	42.0041	2.20433
35.8621	2.18606	8.1099	2.28438	42.1152	2.20357
35.9734	2.18564	8.22136	2.28345	42.2264	2.2032
36.0846	2.18543	8.33282	2.28135	42.3375	2.20261
36.1959	2.18564	8.44428	2.27955	42.4487	2.20192
36.3071	2.1856	8.55574	2.27638	42.5598	2.20141
36.4184	2.18587	8.6672	2.27325	42.6709	2.20114
36.5296	2.18601	8.77866	2.27094	42.7821	2.20022
36.6409	2.18587	8.89012	2.27037	42.8932	2.19961
36.7522	2.18555	9.00158	2.26909	43.0043	2.1991
36.8634	2.18599	9.11304	2.26653	43.1155	2.1983
36.9747	2.18585	9.2245	2.2648	43.2266	2.19791
37.0859	2.18612	9.33596	2.26527	43.3377	2.19738
37.1972	2.18645	9.44742	2.26251	43.4489	2.19658
37.3085	2.18559	9.55888	2.2623	43.56	2.19577
37.4197	2.18559	9.67034	2.25911	43.6712	2.19507
37.531	2.18559	9.78181	2.25699	43.7823	2.19427
37.6422	2.18574	9.89327	2.25666	43.8934	2.1939
37.7535	2.18589	10.0047	2.25668	44.0046	2.19322
37.8647	2.18557	10.1162	2.25304	44.1157	2.19236
37.976	2.18562	10.2277	2.25105	44.2269	2.19146
38.0872	2.18543	10.3391	2.25141	44.338	2.19077
38.1985	2.18576	10.4506	2.25111	44.4491	2.19029
38.3098	2.18543	10.562	2.2476	44.5603	2.18922
38.421	2.18562	10.6735	2.2459	44.6714	2.18846
38.5323	2.18604	10.785	2.24576	44.7826	2.18771
38.6435	2.18645	10.8964	2.24353	44.8937	2.18695
38.7548	2.18645	11.0079	2.24223	45.0048	2.1859
38.866	2.18612	11.1193	2.24076	45.116	2.18519
38.9773	2.18583	11.2308	2.24078	45.2271	2.18473
39.0885	2.18547	11.3423	2.24068	45.3382	2.18388
39.1998	2.18553	11.4537	2.23807	45.4494	2.18273
39.3111	2.18585	11.5652	2.23792	45.5605	2.182
39.4223	2.18566	11.6767	2.23757	45.6717	2.18139
39.5336	2.18587	11.7881	2.23513	45.7828	2.18025
39.6448	2.18539	11.8996	2.23351	45.8939	2.17969
39.7561	2.18522	12.011	2.23341	46.0051	2.17843
39.8673	2.18572	12.1225	2.23341	46.1162	2.17788
39.9786	2.18517	12.234	2.23074	46.2273	2.17698
40.0898	2.18522	12.3454	2.22793	46.3385	2.1761
40.2011	2.18526	12.4569	2.22929	46.4496	2.17511
40.3124	2.18532	12.5683	2.22711	46.5608	2.17459
40.4236	2.18497	12.6798	2.2261	46.6719	2.17343
40.5349	2.18478	12.7912	2.22665	46.783	2.17245
40.6461	2.18465	12.9027	2.22373	46.8942	2.17173
40.7574	2.18492	13.0142	2.22211	47.0053	2.17077
40.8686	2.18461	13.1256	2.22257	47.1164	2.16988
40.9799	2.18507	13.2371	2.22219	47.2276	2.16925
41.0911	2.18545	13.3485	2.21911	47.3387	2.16804
41.2024	2.18545	13.46	2.21778	47.4499	2.1673
41.3137	2.18536	13.5715	2.21734	47.561	2.16651
41.4249	2.18478	13.6829	2.21636	47.6721	2.16556
41.5362	2.18475	13.7944	2.21718	47.7833	2.16462
41.6474	2.18454	13.9058	2.21549	47.8944	2.16397
41.7587	2.18488	14.0173	2.21361	48.0055	2.16273
41.8699	2.18536	14.1288	2.21201	48.1167	2.16201
41.9812	2.18473	14.2402	2.21316	48.2278	2.1613
42.0924	2.18434	14.3517	2.21222	48.339	2.16036
42.2037	2.18444	14.4631	2.21098	48.4501	2.15937
42.315	2.18434	14.5746	2.21037	48.5612	2.15845
42.4262	2.18463	14.6861	2.20949	48.6724	2.15752
42.5375	2.18497	14.7975	2.20753	48.7835	2.15672
42.6487	2.18469	14.909	2.20558	48.8946	2.15593
42.76	2.18488	15.0204	2.20695	49.0058	2.15517
42.8712	2.18507	15.1319	2.20474	49.1169	2.15412
42.9825	2.18419	15.2434	2.20222	49.2281	2.15311
43.0937	2.18431	15.3548	2.20153	49.3392	2.15238
43.205	2.18417	15.4663	2.20077	49.4503	2.15146
43.3162	2.18417	15.5777	2.20079	49.5615	2.15068
43.4275	2.18406	15.6892	2.20126	49.6726	2.14984
43.5388	2.18423	15.8007	2.20033	49.7837	2.14898
43.65	2.18415	15.9121	2.19743	49.8949	2.14827
43.7613	2.18442	16.0236	2.19697	50.006	2.14764
43.8725	2.18463	16.135	2.19762	50.1172	2.14669
43.9838	2.18448	16.2465	2.19649	50.2283	2.14575
44.0951	2.18459	16.358	2.19414	50.3394	2.14474
44.2063	2.18469	16.4694	2.19323	50.4506	2.14407
44.3176	2.18469	16.5809	2.19447	50.5617	2.14312
44.4288	2.18486	16.6923	2.19433	50.6728	2.14231
44.5401	2.18507	16.8038	2.19069	50.784	2.14172
44.6513	2.18522	16.9153	2.19242	50.8951	2.14105
44.7626	2.18517	17.0267	2.19006	51.0063	2.14019
44.8739	2.18442	17.1382	2.18941	51.1174	2.13928
44.9851	2.18429	17.2496	2.19034	51.2285	2.13851
45.0964	2.18469	17.3611	2.18677	51.3397	2.1375
45.2076	2.18499	17.4725	2.18842	51.4508	2.13689
45.3189	2.18492	17.584	2.18702	51.562	2.13594
45.4301	2.18478	17.6955	2.18567	51.6731	2.1351
45.5414	2.18442	17.8069	2.18422	51.7842	2.13475
45.6527	2.18467	17.9184	2.18317	51.8954	2.13389
45.7639	2.18492	18.0298	2.18317	52.0065	2.13317
45.8752	2.18478	18.1413	2.18177	52.1176	2.13217
45.9864	2.18476	18.2527	2.18198	52.2288	2.13133
46.0977	2.18488	18.3642	2.18089	52.3399	2.13078
46.2089	2.18438	18.4757	2.18009	52.4511	2.12994
46.3202	2.18413	18.5871	2.18072	52.5622	2.12914
46.4314	2.18459	18.6986	2.18044	52.6733	2.12854
46.5427	2.18467	18.81	2.18084	52.7845	2.12786
46.654	2.18497	18.9215	2.18047	52.8956	2.12717
46.7652	2.18476	19.033	2.17776	53.0068	2.12629
46.8765	2.18457	19.1444	2.1761	53.1179	2.12577
46.9877	2.18454	19.2559	2.17753	53.229	2.12476
47.099	2.18469	19.3673	2.17732	53.3402	2.12421
47.2103	2.1844	19.4788	2.1749	53.4513	2.12383
47.3215	2.18431	19.5903	2.17393	53.5624	2.12276
47.4328	2.18394	19.7017	2.17368	53.6736	2.12239
47.544	2.18318	19.8132	2.17482	53.7847	2.12167
47.6553	2.18383	19.9246	2.17446	53.8959	2.12088
47.7666	2.18383	20.0361	2.174	54.007	2.1205
47.8778	2.18341	20.1475	2.17137	54.1181	2.11953
47.9891	2.18387	20.259	2.17076	54.2293	2.11903
48.1003	2.18411	20.3705	2.17179	54.3404	2.11873
48.2116	2.18417	20.4819	2.17198	54.4515	2.11794
48.3228	2.18368	20.5934	2.17183	54.5627	2.11754
48.4341	2.18305	20.7048	2.16889	54.6738	2.11687
48.5453	2.18329	20.8163	2.16786	54.785	2.11619
48.6566	2.18366	20.9277	2.16808	54.8961	2.1159
48.7679	2.18379	21.0392	2.16957	55.0072	2.1154
48.8791	2.18331	21.1507	2.1694	55.1184	2.11472
48.9904	2.18373	21.2621	2.16808	55.2295	2.11433
49.1016	2.1841	21.3736	2.16688	55.3406	2.11407
49.2129	2.18337	21.485	2.16789	55.4518	2.11365
49.3242	2.18381	21.5965	2.16505	55.5629	2.1133
49.4354	2.18398	21.708	2.16642	55.6741	2.11282
49.5467	2.184	21.8194	2.16385	55.7852	2.11244
49.6579	2.18352	21.9309	2.16633	55.8963	2.112
49.7692	2.18318	22.0423	2.16301	56.0075	2.11149
49.8804	2.18375	22.1538	2.16444	56.1186	2.11107
49.9917	2.18396	22.2653	2.16528	56.2297	2.11078
50.1029	2.18408	22.3767	2.16287	56.3409	2.11061
50.2142	2.18381	22.4882	2.16178	56.452	2.11011
50.3255	2.18364	22.5996	2.16236	56.5632	2.10939
50.4367	2.18348	22.7111	2.16119	56.6743	2.10912
50.548	2.18348	22.8225	2.16392	56.7854	2.10879
50.6592	2.18354	22.934	2.16146	56.8966	2.10839
50.7705	2.18331	23.0455	2.16102	57.0077	2.10845
50.8817	2.18305	23.1569	2.16251	57.1188	2.10773
50.993	2.18303	23.2684	2.16018	57.23	2.10723
51.1043	2.1835	23.3799	2.16203	57.3411	2.10687
51.2155	2.18326	23.4913	2.15978	57.4522	2.10666
51.3268	2.18284	23.6028	2.16148	57.5634	2.10591
51.438	2.18322	23.7142	2.16219	57.6745	2.10543
51.5493	2.18261	23.8257	2.15972	57.7857	2.1053
51.6606	2.18303	23.9371	2.15946	57.8968	2.10488
51.7718	2.18261	24.0486	2.16079	58.0079	2.10421
51.8831	2.18295	24.1601	2.15919	58.1191	2.1035
51.9943	2.18247	24.2715	2.1586	58.2302	2.10345
52.1056	2.18335	24.383	2.15772	58.3413	2.10278
52.2169	2.18266	24.4944	2.15915	58.4525	2.102
52.3281	2.18232	24.6059	2.16104	58.5636	2.10156
52.4394	2.18274	24.7174	2.16033	58.6748	2.10137
52.5506	2.18306	24.8288	2.16047	58.7859	2.10075
52.6619	2.18236	24.9403	2.16052	58.897	2.09988
52.7731	2.18249	25.0517	2.15949	59.0082	2.09942
52.8844	2.18274	25.1632	2.15779	59.1193	2.09904
52.9956	2.18272	25.2747	2.15766	59.2304	2.09867
53.1069	2.18242	25.3861	2.15919	59.3416	2.09787
53.2182	2.1819	25.4976	2.15865	59.4527	2.09699
53.3294	2.18255	25.609	2.15957	59.5639	2.09644
53.4407	2.18259	25.7205	2.15737	59.675	2.09625
53.5519	2.18205	25.8319	2.15631	59.7861	2.09522
53.6632	2.18207	25.9434	2.15589	59.8973	2.09478
53.7744	2.18217	26.0549	2.15716	60.0084	2.09413
53.8857	2.18199	26.1663	2.15797	60.1195	2.09353
53.9969	2.18205	26.2778	2.15827	60.2307	2.09294
54.1082	2.18203	26.3893	2.1559	60.3418	2.09216
54.2195	2.18247	26.5007	2.15587	60.453	2.09117
54.3307	2.1824	26.6122	2.1552	60.5641	2.09067
54.442	2.18178	26.7236	2.15665	60.6752	2.09
54.5532	2.18163	26.8351	2.15741	60.7864	2.08937
54.6645	2.18144	26.9465	2.15779	60.8975	2.08891
54.7757	2.18163	27.058	2.15707	61.0087	2.08801
54.887	2.18156	27.1695	2.15764	61.1198	2.08691
54.9983	2.18205	27.2809	2.15818	61.2309	2.08612
55.1095	2.18157	27.3924	2.15739	61.3421	2.08574
55.2208	2.18115	27.5038	2.15482	61.4532	2.08513
55.332	2.18127	27.6153	2.15799	61.5643	2.0844
55.4433	2.18169	27.7267	2.15499	61.6755	2.08345
55.5545	2.18154	27.8382	2.15757	61.7866	2.08259
55.6658	2.18154	27.9497	2.15663	61.8977	2.08173
55.7771	2.18121	28.0611	2.15527	62.0089	2.08122
55.8883	2.1811	28.1726	2.15428	62.12	2.08047
55.9996	2.1811	28.284	2.15753	62.2312	2.07946
56.1108	2.181	28.3955	2.1573	62.3423	2.07862
56.2221	2.18098	28.507	2.15472	62.4534	2.07804
56.3333	2.18091	28.6184	2.15419	62.5646	2.0774
56.4446	2.18089	28.7299	2.15527	62.6757	2.07654
56.5558	2.18029	28.8413	2.15724	62.7869	2.07564
56.6671	2.18039	28.9528	2.15713	62.898	2.07518
56.7784	2.18035	29.0643	2.1569	63.0091	2.07405
56.8896	2.17972	29.1757	2.15589	63.1203	2.07335
57.0009	2.18054	29.2872	2.15411	63.2314	2.07289
57.1121	2.18052	29.3986	2.15442	63.3425	2.07178
57.2234	2.1805	29.5101	2.15464	63.4537	2.07109
57.3346	2.18026	29.6215	2.15457	63.5648	2.0704
57.4459	2.18018	29.733	2.1538	63.6759	2.06976
57.5571	2.1801	29.8445	2.15403	63.7871	2.0688
57.6684	2.17984	29.9559	2.1547	63.8982	2.06806
57.7796	2.17961	30.0674	2.15386	64.0094	2.06754
57.8909	2.17999	30.1788	2.15445	64.1205	2.06668
58.0022	2.17965	30.2903	2.15373	64.2316	2.06599
58.1134	2.17913	30.4018	2.15419	64.3428	2.0654
58.2247	2.1788	30.5132	2.15571	64.4539	2.06448
58.3359	2.17924	30.6247	2.1552	64.565	2.06408
58.4472	2.17921	30.7361	2.15369	64.6762	2.06324
58.5585	2.17924	30.8476	2.15319	64.7873	2.06259
58.6697	2.17907	30.959	2.15422	64.8984	2.06206
58.781	2.17892	31.0705	2.15361	65.0096	2.06114
58.8922	2.17905	31.182	2.15358	65.1207	2.06085
59.0035	2.17859	31.2934	2.1547	65.2319	2.05988
59.1147	2.17821	31.4049	2.15604	65.343	2.05921
59.226	2.17798	31.5163	2.15459	65.4541	2.05856
59.3372	2.17783	31.6278	2.15361	65.5653	2.05805
59.4485	2.17739	31.7392	2.15499	65.6764	2.05732
59.5598	2.17831	31.8507	2.15531	65.7875	2.0565
59.671	2.17741	31.9622	2.15369	65.8987	2.05587
59.7823	2.17754	32.0736	2.1527	66.0098	2.05501
59.8935	2.17749	32.1851	2.15426	66.121	2.05442
60.0048	2.17695	32.2965	2.15526	66.2321	2.05407
60.116	2.17745	32.408	2.15428	66.3432	2.053
60.2273	2.1768	32.5194	2.15289	66.4544	2.05232
60.3385	2.17668	32.6309	2.15249	66.5655	2.0518
60.4498	2.17699	32.7424	2.1527	66.6766	2.05121
60.5611	2.17644	32.8538	2.15274	66.7878	2.05037
60.6723	2.17598	32.9653	2.15377	66.8989	2.04943
60.7836	2.17628	33.0767	2.15474	67.0101	2.0489
60.8948	2.17611	33.1882	2.154	67.1212	2.04808
61.0061	2.17588	33.2997	2.15438	67.2323	2.04737
61.1173	2.17519	33.4111	2.15533	67.3435	2.04672
61.2286	2.17489	33.5226	2.15394	67.4546	2.04624
61.3399	2.17531	33.634	2.15226	67.5657	2.04531
61.4511	2.17512	33.7455	2.15316	67.6769	2.04451
61.5624	2.17418	33.8569	2.15443	67.788	2.04378
61.6736	2.17439	33.9684	2.15527	67.8992	2.04321
61.7849	2.1742	34.0799	2.15338	68.0103	2.0425
61.8961	2.17328	34.1913	2.15218	68.1214	2.04191
62.0074	2.17357	34.3028	2.15421	68.2326	2.04107
62.1187	2.17359	34.4142	2.15337	68.3437	2.04057
62.2299	2.17279	34.5257	2.15212	68.4548	2.03979
62.3412	2.17218	34.6371	2.15421	68.566	2.03876
62.4524	2.17193	34.7486	2.15476	68.6771	2.03794
62.5637	2.17183	34.8601	2.15476	68.7883	2.03727
62.675	2.17181	34.9715	2.15503	68.8994	2.0366
62.7862	2.17124	35.083	2.15426	69.0105	2.03614
62.8975	2.17067	35.1944	2.15455	69.1217	2.03541
63.0087	2.17019	35.3059	2.15373	69.2328	2.03465
63.12	2.16985	35.4173	2.15352	69.344	2.03404
63.2312	2.17008	35.5288	2.15174	69.4551	2.03335
63.3425	2.16987	35.6403	2.15119	69.5662	2.03247
63.4537	2.16977	35.7517	2.15073	69.6774	2.03161
63.565	2.16895	35.8632	2.15121	69.7885	2.03091
63.6763	2.16809	35.9746	2.15159	69.8996	2.03022
63.7875	2.16744	36.0861	2.15354	70.0108	2.02957
63.8988	2.16712	36.1975	2.154	70.1219	2.02894
64.01	2.16681	36.309	2.15396	70.2331	2.02793
64.1213	2.16643	36.4205	2.15335	70.3442	2.02716
64.2325	2.16612	36.5319	2.15146	70.4553	2.02651
64.3438	2.1658	36.6434	2.15081	70.5665	2.02609
64.455	2.16522	36.7548	2.15071	70.6776	2.02531
64.5663	2.16538	36.8663	2.1513	70.7887	2.02455
64.6775	2.16456	36.9777	2.15254	70.8999	2.02376
64.7888	2.16415	37.0892	2.15205	71.011	2.02294
64.9001	2.16393	37.2007	2.15073	71.1222	2.02208
65.0113	2.16316	37.3121	2.1501	71.2333	2.02155
65.1226	2.16261	37.4236	2.14987	71.3444	2.02092
65.2338	2.16221	37.535	2.15092	71.4556	2.02027
65.3451	2.16186	37.6465	2.1519	71.5667	2.01975
65.4564	2.161	37.7579	2.15186	71.6779	2.01893
65.5676	2.1606	37.8694	2.15127	71.789	2.01845
65.6789	2.16062	37.9808	2.15153	71.9001	2.01746
65.7901	2.16007	38.0923	2.15157	72.0113	2.01673
65.9014	2.1593	38.2038	2.15186	72.1224	2.01597
66.0126	2.15821	38.3152	2.15209	72.2335	2.01549
66.1239	2.15777	38.4267	2.15104	72.3447	2.01492
66.2351	2.15779	38.5381	2.14926	72.4558	2.01412
66.3464	2.15682	38.6496	2.14997	72.567	2.01322
66.4577	2.15554	38.7611	2.15148	72.6781	2.01255
66.5689	2.15504	38.8725	2.15249	72.7892	2.01211
66.6802	2.15491	38.984	2.15046	72.9004	2.01148
66.7914	2.15357	39.0954	2.15085	73.0115	2.01074
66.9027	2.1531	39.2069	2.1522	73.1226	2.0099
67.0139	2.153	39.3184	2.15037	73.2338	2.00909
67.1252	2.15187	39.4298	2.15098	73.3449	2.00839
67.2365	2.15092	39.5413	2.15125	73.4561	2.00776
67.3477	2.15042	39.6527	2.14966	73.5672	2.0073
67.459	2.15002	39.7642	2.14966	73.6783	2.00682
67.5702	2.14878	39.8756	2.15178	73.7895	2.00592
67.6815	2.1478	39.9871	2.14899	73.9006	2.00516
67.7927	2.14696	40.0986	2.15161	74.0117	2.00476
67.904	2.14645	40.21	2.15106	74.1229	2.00375
68.0153	2.14626	40.3215	2.14922	74.234	2.0034
68.1265	2.14509	40.4329	2.14869	74.3452	2.00252
68.2378	2.14431	40.5444	2.14993	74.4563	2.00189
68.349	2.14389	40.6558	2.15052	74.5674	2.00142
68.4603	2.14293	40.7673	2.15176	74.6786	2.0006
68.5715	2.14186	40.8787	2.15193	74.7897	1.99998
68.6828	2.14083	40.9902	2.14989	74.9008	1.99945
68.7941	2.13982	41.1017	2.14907	75.012	1.99842
68.9053	2.13816	41.2131	2.15134	75.1231	1.99802
69.0166	2.13694	41.3246	2.14964	75.2342	1.9975
69.1278	2.13619	41.436	2.14865	75.3454	1.99664
69.2391	2.13512	41.5475	2.15052	75.4565	1.99603
69.3503	2.13453	41.6589	2.15155	75.5677	1.99517
69.4616	2.13321	41.7704	2.14991	75.6788	1.99462
69.5729	2.1318	41.8819	2.14796	75.7899	1.9941
69.6841	2.13082	41.9933	2.14978	75.9011	1.99326
69.7954	2.12966	42.1048	2.15046	76.0122	1.99278
69.9066	2.12865	42.2162	2.15014	76.1233	1.99204
70.0179	2.12748	42.3277	2.15056	76.2345	1.99143
70.1291	2.12656	42.4392	2.14939	76.3456	1.99074
70.2404	2.12498	42.5506	2.14783	76.4567	1.99009
70.3517	2.12349	42.6621	2.1477	76.5679	1.9895
70.4629	2.12244	42.7735	2.14903	76.679	1.98866
70.5742	2.12085	42.885	2.15067	76.7902	1.98826
70.6854	2.11978	42.9965	2.14981	76.9013	1.98747
70.7967	2.11789	43.1079	2.15004	77.0124	1.98684
70.9079	2.1173	43.2194	2.14983	77.1236	1.98639
71.0192	2.11549	43.3308	2.14846	77.2347	1.98539
71.1304	2.11405	43.4423	2.1475	77.3458	1.98507
71.2417	2.1134	43.5537	2.14985	77.457	1.98427
71.353	2.11155	43.6652	2.1505	77.5681	1.98344
71.4642	2.11033	43.7766	2.14865	77.6793	1.98314
71.5755	2.10863	43.8881	2.1471	77.7904	1.98213
71.6867	2.10811	43.9995	2.1489	77.9015	1.98176
71.798	2.10582	44.111	2.14995	78.0127	1.98115
71.9093	2.10473	44.2225	2.1488	78.1238	1.98045
72.0205	2.10328	44.3339	2.14749	78.2349	1.97966
72.1318	2.10259	44.4454	2.14827	78.3461	1.9793
72.243	2.10087	44.5568	2.14901	78.4572	1.97827
72.3543	2.09952	44.6683	2.14938	78.5684	1.97792
72.4655	2.09871	44.7797	2.14873	78.6795	1.97726
72.5768	2.09784	44.8912	2.14855	78.7906	1.97657
72.6881	2.09612	45.0027	2.14794	78.9018	1.97613
72.7993	2.09467	45.1141	2.14863	79.0129	1.97525
72.9106	2.09348	45.2256	2.14926	79.124	1.97441
73.0219	2.09291	45.337	2.14729	79.2352	1.97393
73.1331	2.09146	45.4485	2.14728	79.3463	1.97363
73.2444	2.09037	45.5599	2.14852	79.4574	1.97279
73.3556	2.0896	45.6714	2.14747	79.5686	1.97208
73.4669	2.08821	45.7829	2.14556	79.6797	1.97162
73.5781	2.08695	45.8943	2.14586	79.7909	1.97095
73.6894	2.08624	46.0058	2.14632	79.902	1.97011
73.8007	2.08475	46.1172	2.14647	80.0131	1.96954
73.9119	2.08397	46.2287	2.1455	80.1243	1.96881
74.0232	2.0828	46.3401	2.146	80.2354	1.96832
74.1344	2.08147	46.4516	2.14819	80.3465	1.96792
74.2457	2.08007	46.563	2.148	80.4577	1.96744
74.3569	2.07937	46.6745	2.14497	80.5688	1.96652
74.4682	2.07854	46.7859	2.14722	80.68	1.96582
74.5795	2.07717	46.8974	2.14823	80.7911	1.9653
74.6907	2.07627	47.0089	2.14582	80.9022	1.96473
74.802	2.07589	47.1203	2.14644	81.0134	1.96421
74.9132	2.07509	47.2318	2.14745	81.1245	1.96352
75.0245	2.07392	47.3432	2.14716	81.2357	1.96264
75.1358	2.07245	47.4547	2.14483	81.3468	1.96217
75.247	2.07241	47.5662	2.14456	81.4579	1.96144
75.3583	2.07108	47.6776	2.14523	81.5691	1.96093
75.4695	2.07029	47.7891	2.14458	81.6802	1.96054
75.5808	2.06955	47.9005	2.14485	81.7913	1.95963
75.692	2.06823	48.012	2.14502	81.9025	1.95886
75.8033	2.06729	48.1234	2.14781	82.0136	1.95854
75.9146	2.06687	48.2349	2.14525	82.1248	1.95789
76.0258	2.06596	48.3464	2.14514	82.2359	1.95711
76.1371	2.06544	48.4578	2.14705	82.347	1.95684
76.2483	2.06389	48.5693	2.1475	82.4582	1.95573
76.3596	2.06323	48.6807	2.14502	82.5693	1.95565
76.4708	2.06261	48.7922	2.14584	82.6804	1.95464
76.5821	2.06177	48.9036	2.14678	82.7916	1.95439
76.6934	2.06046	49.0151	2.14491	82.9027	1.95344
76.8046	2.05958	49.1265	2.14441	83.0138	1.95294
76.9159	2.05927	49.238	2.14573	83.125	1.95258
77.0271	2.05851	49.3494	2.14575	83.2361	1.95199
77.1384	2.05761	49.4609	2.14468	83.3473	1.95107
77.2497	2.0561	49.5724	2.14399	83.4584	1.95059
77.3609	2.05534	49.6838	2.14592	83.5695	1.95004
77.4722	2.05507	49.7953	2.14636	83.6807	1.94933
77.5834	2.0536	49.9067	2.14678	83.7918	1.94866
77.6947	2.05247	50.0182	2.14483	83.9029	1.94828
77.8059	2.05173	50.1296	2.14418	84.0141	1.94765
77.9172	2.05113	50.2411	2.14512	84.1252	1.94715
78.0285	2.05005	50.3526	2.14558	84.2364	1.94672
78.1397	2.04903	50.464	2.14644	84.3475	1.94603
78.251	2.04804	50.5755	2.1446	84.4586	1.94515
78.3623	2.04775	50.6869	2.14329	84.5698	1.9444
78.4735	2.04718	50.7984	2.14329	84.6809	1.9441
78.5848	2.0456	50.9098	2.14353	84.792	1.94366
78.696	2.04533	51.0213	2.14571	84.9032	1.94326
78.8073	2.04382	51.1328	2.14624	85.0143	1.94255
78.9185	2.04296	51.2442	2.14569	85.1254	1.94173
79.0298	2.04271	51.3557	2.14497	85.2366	1.94104
79.1411	2.042	51.4671	2.14355	85.3477	1.94068
79.2523	2.04086	51.5786	2.14287	85.4588	1.94011
79.3636	2.04019	51.69	2.14357	85.57	1.93978
79.4748	2.03883	51.8015	2.14598	85.6811	1.93887
79.5861	2.03795	51.913	2.14588	85.7923	1.93841
79.6974	2.0365	52.0244	2.14548	85.9034	1.93795
79.8086	2.0366	52.1359	2.1446	86.0145	1.93739
79.9199	2.03517	52.2473	2.14586	86.1257	1.93675
80.0311	2.03448	52.3588	2.14365	86.2368	1.93613
80.1424	2.03377	52.4703	2.1434	86.3479	1.93583
80.2536	2.03286	52.5817	2.14519	86.4591	1.93505
80.3649	2.03259	52.6932	2.14468	86.5702	1.93476
80.4762	2.03159	52.8046	2.14197	86.6814	1.93401
80.5874	2.03012	52.9161	2.1454	86.7925	1.93371
80.6987	2.03022	53.0276	2.14267	86.9036	1.93285
80.8099	2.02861	53.139	2.14279	87.0148	1.93258
80.9212	2.02869	53.2505	2.14361	87.1259	1.93199
81.0324	2.02741	53.3619	2.1442	87.237	1.93121
81.1437	2.02648	53.4734	2.14292	87.3482	1.93086
81.2549	2.02655	53.5848	2.14227	87.4593	1.9305
81.3662	2.02497	53.6963	2.14191	87.5705	1.92974
81.4775	2.02474	53.8078	2.14191	87.6816	1.92943
81.5887	2.02432	53.9192	2.14212	87.7927	1.92876
81.7	2.02311	54.0307	2.14462	87.9039	1.92834
81.8112	2.02202	54.1421	2.14205	88.015	1.92779
81.9225	2.02181	54.2536	2.14187	88.1261	1.92708
82.0337	2.02124	54.365	2.14453	88.2373	1.92651
82.145	2.02094	54.4765	2.14378	88.3484	1.92618
82.2563	2.02034	54.588	2.14151	88.4596	1.92567
82.3675	2.0195	54.6994	2.14296	88.5707	1.92504
82.4788	2.01908	54.8109	2.14481	88.6818	1.92467
82.59	2.01819	54.9223	2.14245	88.793	1.92385
82.7013	2.01769	55.0338	2.1434	88.9041	1.92368
82.8126	2.01673	55.1453	2.14313	89.0152	1.92284
82.9238	2.01559	55.2567	2.14122	89.1264	1.92265
83.0351	2.01522	55.3682	2.14239	89.2375	1.92231
83.1463	2.01475	55.4796	2.143	89.3487	1.9216
83.2576	2.01448	55.5911	2.14422	89.4598	1.92074
83.3688	2.01412	55.7026	2.14399	89.5709	1.92063
83.4801	2.01339	55.814	2.1417	89.6821	1.92005
83.5914	2.01293	55.9255	2.14201	89.7932	1.91929
83.7026	2.01236	56.0369	2.14288	89.9043	1.9191
83.8139	2.01188	56.1484	2.14311	90.0155	1.91818
83.9251	2.01083	56.2598	2.14216	90.1266	1.91765
84.0364	2.01098	56.3713	2.1438	90.2378	1.91745
84.1476	2.01032	56.4828	2.14273	90.3489	1.91709
84.2589	2.00959	56.5942	2.14101	90.46	1.9164
84.3701	2.00886	56.7057	2.1433	90.5712	1.91581
84.4814	2.00785	56.8171	2.14371	90.6823	1.91518
84.5927	2.0076	56.9286	2.14329	90.7934	1.91488
84.7039	2.00604	57.04	2.14214	90.9046	1.91444
84.8152	2.00533	57.1515	2.14168	91.0157	1.91386
84.9264	2.00474	57.263	2.14077	91.1268	1.91321
85.0377	2.0038	57.3744	2.14103	91.238	1.91276
85.1489	2.00294	57.4859	2.1422	91.3491	1.91241
85.2602	2.00296	57.5973	2.14393	91.4603	1.91209
85.3714	2.00172	57.7088	2.1438	91.5714	1.9114
85.4827	2.00056	57.8203	2.1429	91.6825	1.91064
85.594	2.0005	57.9317	2.14359	91.7937	1.91045
85.7052	1.99992	58.0432	2.1421	91.9048	1.91004
85.8165	1.99836	58.1546	2.14105	92.0159	1.90968
85.9277	1.99805	58.2661	2.14134	92.1271	1.90907
86.039	1.99702	58.3775	2.14353	92.2382	1.90838
86.1502	1.99633	58.489	2.1431	92.3493	1.90802
86.2615	1.99582	58.6005	2.14283	92.4605	1.9076
86.3727	1.99458	58.7119	2.14145	92.5716	1.90722
86.484	1.99446	58.8234	2.14224	92.6828	1.90676
86.5953	1.99309	58.9348	2.14141	92.7939	1.90594
86.7065	1.99272	59.0463	2.13993	92.905	1.90552
86.8178	1.99198	59.1578	2.13972	93.0162	1.90514
86.929	1.99068	59.2692	2.14004	93.1273	1.90487
87.0403	1.99036	59.3807	2.14006	93.2384	1.90437
87.1515	1.98898	59.4921	2.1409	93.3496	1.90386
87.2628	1.98835	59.6036	2.14159	93.4607	1.90353
87.374	1.98785	59.715	2.14067	93.5718	1.90271
87.4853	1.98686	59.8265	2.14059	93.683	1.90219
87.5965	1.9864	59.938	2.14048	93.7941	1.90202
87.7078	1.98499	60.0494	2.14141	93.9053	1.90156
87.8191	1.98505	60.1609	2.14044	94.0164	1.90082
87.9303	1.98399	60.2724	2.14147	94.1275	1.90067
88.0416	1.9826	60.3838	2.14187	94.2387	1.90007
88.1528	1.98187	60.4953	2.14212	94.3498	1.89952
88.2641	1.98161	60.6067	2.14178	94.461	1.89944
88.3753	1.98115	60.7182	2.13947	94.5721	1.8987
88.4866	1.98042	60.8297	2.13945	94.6832	1.89828
88.5978	1.97981	60.9411	2.14162	94.7944	1.89794
88.7091	1.9787	61.0526	2.14182	94.9055	1.89765
88.8204	1.9784	61.164	2.14014	95.0166	1.89727
88.9316	1.97737	61.2755	2.13943	95.1278	1.89652
89.0429	1.97609	61.3869	2.14109	95.2389	1.89601
89.1541	1.97549	61.4984	2.14162	95.35	1.89566
89.2654	1.97494	61.6099	2.13996	95.4612	1.8953
89.3766	1.97431	61.7213	2.13956	95.5723	1.89496
89.4879	1.97349	61.8328	2.14174	95.6835	1.89469
89.5991	1.97322	61.9442	2.14069	95.7946	1.89421
89.7104	1.97177	62.0557	2.13882	95.9057	1.89354
89.8216	1.97173	62.1672	2.13813	96.0169	1.89324
89.9329	1.97026	62.2786	2.13811	96.128	1.89287
90.0442	1.9703	62.3901	2.13943	96.2391	1.89249
90.1554	1.96891	62.5015	2.13891	96.3503	1.89177
90.2667	1.96919	62.613	2.1379	96.4614	1.89163
90.3779	1.9682	62.7245	2.13876	96.5726	1.8914
90.4892	1.96692	62.8359	2.1404	96.6837	1.89077
90.6004	1.96654	62.9474	2.14138	96.7948	1.89026
90.7117	1.96606	63.0588	2.14107	96.906	1.88995
90.8229	1.96478	63.1703	2.14033	97.0171	1.88957
90.9342	1.96434	63.2818	2.13882	97.1282	1.88911
91.0455	1.96432	63.3932	2.13771	97.2394	1.88852
91.1567	1.96325	63.5047	2.1396	97.3505	1.88833
91.268	1.96226	63.6161	2.14059	97.4617	1.88816
91.3792	1.96157	63.7276	2.13884	97.5728	1.88766
91.4905	1.96083	63.8391	2.13762	97.6839	1.88714
91.6017	1.96083	63.9505	2.13989	97.7951	1.88651
91.713	1.95962	64.062	2.14029	97.9062	1.88638
91.8242	1.95859	64.1735	2.13842	98.0173	1.88604
91.9355	1.95819	64.2849	2.13806	98.1285	1.88541
92.0468	1.95783	64.3964	2.14042	98.2396	1.88504
92.158	1.95695	64.5078	2.13725	98.3508	1.88451
92.2693	1.95574	64.6193	2.14004	98.4619	1.88428
92.3805	1.95576	64.7308	2.13781	98.573	1.88386
92.4918	1.95425	64.8422	2.1387	98.6842	1.88351
92.603	1.95418	64.9537	2.13773	98.7953	1.88327
92.7143	1.9538	65.0651	2.13834	98.9064	1.88302
92.8256	1.95242	65.1766	2.13979	99.0176	1.88245
92.9368	1.95204	65.2881	2.13819	99.1287	1.88172
93.0481	1.95158	65.3995	2.13706	99.2399	1.88139
93.1593	1.95022	65.511	2.13876	99.351	1.88132
93.2706	1.95003	65.6224	2.13935	99.4621	1.8808
93.3818	1.94961	65.7339	2.13926	99.5733	1.88046
93.4931	1.94833	65.8453	2.13951	99.6844	1.88008
93.6044	1.94839	65.9568	2.1384	99.7955	1.87954
93.7156	1.94776	66.0683	2.13912	99.9067	1.87897
93.8269	1.94642	66.1797	2.13954	100.018	1.87872
93.9381	1.94635	66.2912	2.13847	100.129	1.87866
94.0494	1.94577	66.4026	2.13916	100.24	1.87788
94.1606	1.94507	66.5141	2.13901	100.351	1.87754
94.2719	1.94362	66.6256	2.1392	100.462	1.87712
94.3832	1.94335	66.737	2.13928	100.573	1.87687
94.4944	1.94283	66.8485	2.13792	100.685	1.87641
94.6057	1.94232	66.96	2.1362	100.796	1.87607
94.7169	1.94167	67.0714	2.13823	100.907	1.87589
94.8282	1.94085	67.1829	2.13714	101.018	1.8753
94.9394	1.93976	67.2943	2.13599	101.129	1.87486
95.0507	1.94006	67.4058	2.13601	101.24	1.87465
95.162	1.93846	67.5173	2.138	101.351	1.87448
95.2732	1.93794	67.6287	2.13891	101.463	1.87381
95.3845	1.9375	67.7402	2.13781	101.574	1.8733
95.4957	1.93764	67.8516	2.13569	101.685	1.87286
95.607	1.9364	67.9631	2.13609	101.796	1.87259
95.7182	1.93584	68.0746	2.13743	101.907	1.87228
95.8295	1.93496	68.186	2.13842	102.018	1.87217
95.9407	1.93447	68.2975	2.13813	102.129	1.87139
96.052	1.93378	68.4089	2.13668	102.241	1.87127
96.1633	1.93319	68.5204	2.13746	102.352	1.87087
96.2745	1.93319	68.6319	2.13785	102.463	1.8703
96.3858	1.93231	68.7433	2.13785	102.574	1.87013
96.497	1.93131	68.8548	2.13739	102.685	1.8699
96.6083	1.93063	68.9662	2.13515	102.796	1.8695
96.7195	1.93028	69.0777	2.13428	102.907	1.86902
96.8308	1.92982	69.1892	2.13479	103.019	1.86858
96.942	1.92858	69.3006	2.13426	103.13	1.86816
97.0533	1.92868	69.4121	2.13699	103.241	1.86782
97.1646	1.92847	69.5235	2.13676	103.352	1.8676
97.2758	1.92759	69.635	2.13429	103.463	1.86699
97.3871	1.92681	69.7465	2.13624	103.574	1.86638
97.4983	1.92591	69.8579	2.13607	103.685	1.8661
97.6096	1.9257	69.9694	2.13506	103.796	1.86585
97.7208	1.92505	70.0808	2.13533	103.908	1.86545
97.8321	1.92411	70.1923	2.13622	104.019	1.86522
97.9433	1.92327	70.3038	2.13643	104.13	1.86495
98.0546	1.92335	70.4152	2.13536	104.241	1.86445
98.1659	1.9223	70.5267	2.13557	104.352	1.86369
98.2771	1.92127	70.6381	2.13624	104.463	1.86352
98.3884	1.92066	70.7496	2.13603	104.574	1.86344
98.4996	1.92094	70.8611	2.13603	104.686	1.86294
98.6109	1.92014	70.9725	2.13368	104.797	1.86222
98.7221	1.91972	71.084	2.13311	104.908	1.86226
98.8334	1.91894	71.1955	2.13508	105.019	1.86191
98.9446	1.91794	71.3069	2.13573	105.13	1.86117
99.0559	1.9171	71.4184	2.1337	105.241	1.86056
99.1672	1.91665	71.5298	2.13324	105.352	1.86031
99.2784	1.91666	71.6413	2.13216	105.464	1.85985
99.3897	1.91556	71.7528	2.13372	105.575	1.85991
99.5009	1.91496	71.8642	2.13506	105.686	1.85912
99.6122	1.91496	71.9757	2.135	105.797	1.8588
99.7234	1.91374	72.0872	2.13342	105.908	1.85832
99.8347	1.91391	72.1986	2.13147	106.019	1.85775
99.9459	1.9124	72.3101	2.13323	106.13	1.85744
100.057	1.91191	72.4215	2.13336	106.242	1.8571
100.168	1.91135	72.533	2.13386	106.353	1.85679
100.28	1.91067	72.6445	2.13344	106.464	1.85647
100.391	1.91015	72.7559	2.13097	106.575	1.85607
100.502	1.90981	72.8674	2.13145	106.686	1.85573
100.613	1.90977	72.9788	2.13036	106.797	1.85513
100.725	1.9091	73.0903	2.13027	106.908	1.85466
100.836	1.90845	73.2018	2.13086	107.019	1.85427
100.947	1.90815	73.3132	2.13153	107.131	1.85376
101.059	1.90675	73.4247	2.1309	107.242	1.85326
101.17	1.90576	73.5362	2.13109	107.353	1.85311
101.281	1.90551	73.6476	2.13116	107.464	1.85282
101.392	1.90545	73.7591	2.13105	107.575	1.85252
101.504	1.9048	73.8705	2.1316	107.686	1.85196
101.615	1.90402	73.982	2.13181	107.797	1.85158
101.726	1.90316	74.0935	2.13059	107.909	1.85122
101.837	1.90236	74.2049	2.12861	108.02	1.85068
101.949	1.90199	74.3164	2.12893	108.131	1.85
102.06	1.90163	74.4279	2.1283	108.242	1.84998
102.171	1.90096	74.5393	2.12777	108.353	1.84946
102.282	1.90079	74.6508	2.12782	108.464	1.84891
102.394	1.90026	74.7622	2.12845	108.575	1.84854
102.505	1.89982	74.8737	2.12813	108.687	1.84826
102.616	1.89932	74.9852	2.12757	108.798	1.84786
102.727	1.8984	75.0966	2.12832	108.909	1.84734
102.839	1.8973	75.2081	2.13019	109.02	1.84684
102.95	1.89678	75.3196	2.12996	109.131	1.84642
103.061	1.89649	75.431	2.12908	109.242	1.84598
103.172	1.89647	75.5425	2.12704	109.353	1.84591
103.284	1.89569	75.6539	2.12685	109.465	1.84514
103.395	1.89535	75.7654	2.12868	109.576	1.84488
103.506	1.89456	75.8769	2.12931	109.687	1.84463
103.617	1.89351	75.9883	2.12861	109.798	1.84404
103.729	1.8929	76.0998	2.12862	109.909	1.84362
103.84	1.89292	76.2113	2.12788	110.02	1.843
103.951	1.89241	76.3227	2.1275	110.131	1.84272
104.062	1.8913	76.4342	2.1262	110.242	1.8426
104.174	1.89122	76.5456	2.12454	110.354	1.84195
104.285	1.88996	76.6571	2.12731	110.465	1.84155
104.396	1.88996	76.7686	2.12731	110.576	1.84136
104.507	1.88912	76.88	2.12731	110.687	1.84069
104.619	1.88859	76.9915	2.12712	110.798	1.84031
104.73	1.88853	77.103	2.12679	110.909	1.83976
104.841	1.88769	77.2144	2.12576	111.02	1.83934
104.952	1.88731	77.3259	2.12649	111.132	1.83897
105.064	1.88631	77.4374	2.12473	111.243	1.83854
105.175	1.88585	77.5488	2.12458	111.354	1.83806
[truncated: 7,749 more rows]

## Sheet: Fig.5b_operando XRD_ECDMC
2 Theta (degrees)	Intensity
0.30184	33079.7	33217.4	33165.7	33437.1	33149	33480.3	33071	33366.4	33470.9	33280.8	33284.1	33215.4	33237.9	33113.3	33495.1	32953.4	32968.3	33353.4	33498.3	32707.3	33373.2	33200	33423.3	33541.5	33374.6	33696.6	33169.4	33445.3	33217.9	33185.5	33514.6	33422.8	33703.7	33444.9	33474.6	33210.6	33598.5	33065.9	33596.8	33658.7	33503.2	33764.1	33669.7	33380.1	33491.3	33571.2	33647.2	33756.5	33801.4
0.30425	33145.7	33288.9	33194.8	33487.9	33233.9	33486.9	33171	33462.4	33514.2	33321.6	33320.3	33264.2	33276.4	33125	33527.8	32951.5	33010.7	33343.6	33540.2	32780.5	33401.1	33228.2	33377.6	33619.8	33356.7	33673.2	33190.4	33420.3	33224.6	33215.2	33529.5	33471.6	33671.7	33472.5	33484.7	33229.7	33631.1	33115.8	33617.1	33674.4	33507	33768.9	33736.9	33322	33493.6	33620.8	33627.7	33831.2	33826.2
0.30666	33156.4	33337.6	33224.6	33547.9	33278.8	33532.5	33249.2	33501.2	33558.2	33354	33358.6	33298.1	33338.5	33177	33586.3	32990.4	33079.2	33347.4	33574.8	32803.8	33415.7	33275.7	33432.9	33681.7	33376.2	33738.1	33279.7	33363.6	33290.3	33229.1	33553.2	33488.7	33643.3	33459.4	33479.6	33285.5	33690.3	33169.9	33629.7	33672.4	33517.4	33759.8	33729.1	33282.7	33508.8	33665.9	33633.6	33867.6	33844.1
0.30907	33138.9	33353.9	33251.6	33598	33289.1	33569.8	33230.3	33524.7	33623.5	33381.5	33412.5	33319.4	33444.2	33209.9	33640.4	33046.1	33119.1	33349.9	33579.8	32792.2	33375.9	33297.5	33507.7	33722.1	33418	33801.8	33341.1	33362.3	33342.2	33247.3	33626	33498.7	33655.9	33533.1	33497.3	33328.1	33798.8	33162.4	33671.8	33661	33560.3	33783.6	33709.2	33348.6	33524.6	33662.9	33630.9	33838.6	33833.5
0.31147	33129.2	33359.1	33287.5	33611	33298.7	33606.1	33205	33572.9	33648.8	33429.1	33426.5	33294.8	33480.2	33217.3	33639	33109	33146	33391.5	33623.9	32784.4	33412.1	33320.4	33551.1	33773.6	33437.6	33834.9	33386.8	33426.8	33368.1	33257.5	33670.5	33513.9	33666.2	33563.4	33530	33359	33811.9	33162.9	33738.5	33669.7	33602.3	33829.5	33767.2	33412.4	33536.6	33639.6	33679.8	33794.4	33821.5
0.31388	33135.8	33397.6	33337.7	33608.2	33304.9	33661.2	33223.9	33592.5	33624.7	33457.5	33375.1	33296	33458.1	33195.1	33646.4	33129.8	33147.2	33443.7	33697.1	32832.2	33470.8	33326.1	33545.2	33822.2	33492.8	33846.2	33419.1	33521.2	33421.2	33261	33677.9	33591.2	33693.7	33529.5	33566.3	33347.3	33762.5	33164.6	33764.2	33703.2	33640.9	33839.2	33840.3	33402.3	33559.9	33688.8	33747.2	33772.3	33811.4
0.31629	33163.5	33432.5	33355.9	33619.3	33357	33686	33261.8	33603.1	33607.8	33436.5	33376.3	33339	33476.4	33228.1	33693.2	33134.2	33178.7	33538.7	33782.7	32866.8	33514.1	33333.9	33582.4	33869.8	33574.2	33816.3	33444.3	33626.9	33513.8	33259.6	33733.9	33650.3	33715.9	33516.4	33605.2	33347.7	33781.5	33174	33769.1	33734.4	33642.1	33826.1	33885	33418.7	33607.3	33761.5	33774.5	33822.8	33821.6
0.3187	33205.9	33438.7	33368.5	33606.8	33354.6	33668.1	33296.8	33670.6	33670.8	33476.5	33453.6	33426.1	33532.6	33315.3	33701.6	33175.5	33247.1	33582.3	33819.8	32874.5	33559.2	33326.1	33698.6	33881.5	33601.1	33843.5	33442.2	33680.9	33593.9	33359.6	33753.7	33635.7	33787.9	33570.1	33611.1	33375.2	33809.4	33205.9	33787.2	33779.9	33650.2	33866.7	33894.4	33459.5	33674.4	33786.4	33823.7	33917.2	33929.8
0.32111	33293.4	33453.3	33405.4	33638.2	33360.6	33685.6	33301.6	33738.2	33719.8	33552.8	33507.9	33427.4	33585.1	33368.4	33701.7	33234.4	33289.7	33603.6	33815.7	32867.2	33636.6	33334.1	33776.5	33861.9	33642.3	33901.7	33428.5	33717	33598.4	33466.5	33750.1	33621	33841.5	33620.2	33611.7	33391.1	33841.1	33307.1	33817.1	33864.6	33658.2	33964.6	33916.8	33465.3	33678.7	33741.4	33871.8	33974.3	33982.6
0.32352	33306.4	33489.2	33454.5	33683.1	33401.7	33727.3	33309.9	33754.8	33798.5	33594.8	33531.4	33432.6	33655.9	33410.1	33762.4	33260.9	33324.7	33654.2	33811.9	32857.6	33687.7	33384.7	33764.9	33859.3	33739.4	33889.8	33416.9	33753	33577	33469.2	33781.3	33640.8	33853.7	33661.5	33643	33383.4	33875.5	33393.1	33846.5	33931.5	33683.4	34024.2	33886.8	33457.1	33619.7	33750.2	33851.4	34005.6	33953.3
0.32593	33251.2	33520.1	33463.4	33704.8	33437.6	33827.7	33368	33748.3	33852.4	33562.6	33602	33486.4	33699.4	33463	33819.5	33255.3	33368	33737.1	33817.8	32868.7	33698.3	33472.8	33720.7	33867.7	33734.4	33894.4	33444.6	33778.7	33612.6	33473	33807.1	33682.2	33843.8	33692.4	33697.4	33371.5	33905.7	33427.3	33853.2	33996.7	33737	33994.3	33902.3	33485.4	33666.1	33833.3	33815.6	33985.3	33895.3
0.32834	33269.2	33559.5	33464.5	33759.4	33412.6	33900	33421.9	33780.7	33856.5	33530.2	33652.3	33547.5	33760.5	33497.7	33840.2	33266.9	33422.5	33792.8	33786.6	32929.1	33724.1	33521.2	33696.9	33852.8	33705.6	33933.1	33471.9	33765.2	33635.3	33522.1	33872.3	33702.9	33856.2	33728.1	33695	33371.7	33949.4	33447.1	33826.2	34047.8	33744.6	34023.8	33946.2	33547	33762.3	33876.6	33873.2	33966.7	33933.8
0.33074	33327.1	33614.5	33461.5	33816.6	33454.2	33911.4	33433.7	33870.9	33831.9	33587.8	33685	33570.6	33780.3	33503.1	33884	33274.9	33416.4	33870.5	33782.8	33019.9	33727.9	33504.1	33747.6	33856.5	33734.7	33970.6	33515.9	33758.9	33613.3	33535.2	33937.6	33726.7	33894.8	33746.5	33653.1	33418.4	33949	33441.9	33835.3	34067.1	33742.8	34065.6	33997	33596.1	33820.3	33900.4	33898.5	33995.6	34014.1
0.33315	33387.8	33646.3	33449.6	33821.9	33519.5	33905.3	33485.4	33926.1	33844.2	33625.3	33732.5	33617.4	33811.3	33530.2	33946.2	33307.8	33385.5	33924.8	33791.3	33066.6	33740.8	33476.5	33809.3	33912.5	33798.2	33991.3	33619.6	33772.2	33627.1	33545.6	33956.3	33778.1	33969.2	33782.8	33688.4	33515.8	33966.2	33432.6	33888.2	34032.7	33781.3	34085.7	34004.5	33636.1	33819.3	33922.6	33941.9	34082	34048.8
0.33556	33390.8	33625.1	33511	33825.2	33569.8	33863	33545.7	33906.1	33917.7	33653.8	33769.6	33691.6	33824.6	33535.2	33972.6	33388.2	33415.1	33913.1	33836	33090.1	33790.8	33502.2	33796.8	33957.5	33804.5	34029.3	33710.8	33736.9	33651.2	33542.8	33936	33837.8	33984.9	33843.9	33765.5	33578.8	34023.2	33452.7	33942.7	34097	33849.2	34121.6	34013.4	33650.4	33822.5	33969.3	33956	34153.8	34085.7
0.33797	33441.2	33620.8	33572.8	33826.2	33628.2	33888	33606.9	33897.6	33956.3	33699.1	33825.8	33715.5	33788.7	33538	33965.2	33432.7	33462.2	33858.2	33895.2	33140.9	33857.9	33552.2	33800.8	33981.7	33801.7	34073.6	33691.9	33749.2	33648.7	33556.2	33897.9	33863.6	33950.9	33846.9	33787.5	33589.7	34008.9	33509.2	33986.1	34134.5	33871.3	34142.5	34075.2	33651.6	33852.2	34009.8	33969.1	34184.1	34118.6
0.34038	33478.6	33635.3	33649.6	33866.6	33652	33965.1	33642	33949.2	33949.5	33782.2	33868.3	33674.5	33808.9	33566.2	33986.3	33442.2	33504.8	33832.8	33926.2	33204.4	33916.8	33605.5	33838.8	34040.7	33810.2	34124.5	33641.9	33831.8	33670.2	33606.9	33870.8	33876.5	33946.7	33828.8	33803.9	33597.9	34008.2	33535.2	34056.6	34154.3	33884.6	34134.2	34125.3	33707.9	33853.4	34009.4	34005.4	34146.5	34144
0.34279	33452	33669.3	33696.4	33916.4	33672.1	34018.5	33662.2	34019.6	33972.7	33794.6	33917.5	33668.1	33868.6	33591.6	34022.4	33445.2	33507.6	33851.6	33953.1	33229.2	33949.8	33627.9	33903.1	34099.3	33830.1	34158.7	33645.3	33891.9	33736	33670.2	33924.1	33882.3	34051	33863.4	33851.3	33628.9	34058.7	33550.5	34057.1	34189.7	33883.9	34148.6	34150.7	33777.5	33848.2	34021.9	34027.1	34144	34177.1
0.3452	33481.3	33700.2	33681	33961.1	33725.7	34033.1	33681.8	34014.4	34055.7	33762.9	33903.9	33732.4	33898.7	33614.1	34056.1	33434.2	33550.6	33857.1	33999.9	33269.7	33925.1	33669.4	33952.6	34110.7	33832.2	34177.7	33682.2	33886.2	33835.1	33748.8	34030.9	33926.1	34091.5	33940.6	33862.5	33688.9	34107.1	33585.5	34057.8	34196.2	33879.5	34201.9	34175.9	33804.7	33888	34030.8	34063.5	34169.2	34176.4
0.34761	33522	33729.9	33724.1	33981.2	33736.6	34013.2	33695.7	33992	34088	33761.8	33907.8	33800.1	33881.8	33641.9	34111.7	33411.4	33576.6	33901.8	34034.1	33273.3	33887.2	33726.7	33940.2	34145.3	33865.5	34179.4	33727.6	33922.4	33902.4	33860.6	34108.8	33946.3	34098.4	33977.4	33865.1	33802.4	34164	33642.6	34091.5	34175.4	33948.4	34235	34205.4	33823.9	33916.8	34010.4	34112.2	34201.5	34147.6
0.35001	33551.8	33732.5	33769.5	34002.5	33775.2	33991.2	33739.6	34041.5	34067.1	33802.4	33924.1	33839.8	33906.3	33653	34171.3	33465.5	33561.7	34017.9	34116.1	33304.6	33930.2	33756	33922.1	34157.5	33901.6	34170.4	33775.6	33955.9	33936	33913.7	34172	33927.6	34128.4	33957.2	33923.8	33845.2	34231.4	33637.5	34127.3	34170.2	34003.2	34251.1	34249.7	33842.9	33949.6	34080.8	34174.8	34271.5	34180.9
0.35242	33634.3	33778.4	33822.7	34038.9	33807.3	34022.6	33773.7	34121.6	34057	33861.6	33983.5	33850.2	33979.4	33647.9	34190.6	33548.7	33573.9	34081.5	34188.2	33322.9	33954.9	33777.3	33944.3	34215.4	33905.8	34181.3	33777.5	33982.1	33969.1	33894.4	34187.9	33954.1	34131.3	33951.1	34005.2	33821.4	34255.8	33672.3	34141.6	34170.8	34033.3	34263.9	34306.4	33866.6	34014.6	34187.6	34210.8	34351.7	34256.1
0.35483	33688.2	33864.1	33847.9	34067.7	33818.9	34052.4	33779.1	34164.4	34119.4	33887.2	34056.7	33846.3	33979.3	33677.6	34191.8	33570.1	33604.4	34053.1	34184.6	33335	33931.8	33772.8	34021.2	34289.1	34001.3	34221	33814.3	34032.7	33995.8	33868	34180.1	33989.8	34141.7	34003.7	34017.2	33786.9	34257.9	33744.8	34161.3	34213.9	34086.7	34249.9	34293.2	33917	34089.3	34184.2	34202.6	34365.6	34309.9
0.35724	33723.5	33912.3	33863.7	34099.8	33843.3	34101.4	33755.8	34161.2	34139.6	33894.6	34114.7	33841.8	34004.7	33769.8	34227.2	33578	33627	34040.1	34158	33351.3	33903.2	33778.6	34093.5	34306.6	34096.7	34288.1	33860.9	34064.8	34005.6	33892	34221.6	34039.6	34221	34067.3	33969.7	33844.2	34275.7	33790	34173.3	34237.8	34113.6	34257.4	34264.8	33965.5	34169.2	34168.6	34196.9	34354.9	34313.8
0.35965	33742	33884.6	33865	34143.5	33863.7	34167.5	33762.4	34173.6	34135.8	33913.8	34150.6	33904.9	34048.4	33847.1	34289.7	33617.5	33672	34073.4	34170.5	33371.7	33926.3	33802.8	34110.3	34336.2	34101.6	34305.5	33913	34097.6	34035.8	33954.9	34282.5	34091.8	34291.4	34116.7	33947.2	33917.5	34266.1	33808.6	34191.4	34254.5	34105.4	34338.2	34302.3	34014.8	34179.2	34197.2	34228.9	34398.3	34301
0.36206	33746.7	33883.6	33889.3	34142.8	33851.4	34222.5	33825.9	34201.9	34150.6	33969	34151.6	33986.8	34065.8	33856.6	34315.3	33596.6	33718.4	34089.7	34259.4	33398.5	34029.7	33841.2	34088.2	34338.7	34117.8	34340.3	33957.1	34109.3	34013.9	33934.6	34285.3	34158.6	34319.7	34134.5	33984.6	33941.7	34297.3	33810.4	34184.8	34309.5	34116.9	34397.7	34322.8	34059.5	34148.4	34194.7	34309.8	34447.6	34323.9
0.36447	33779.9	33932.5	33964.7	34181.7	33879.1	34222.9	33848.2	34217	34187.4	34046.8	34132.4	33999.8	34083.3	33863	34309.3	33596.3	33789.6	34092.6	34352.3	33422.1	34103	33912.8	34097.7	34302.8	34140.5	34361.5	33981.8	34148.9	34004.9	33922.9	34299.7	34167.6	34351.7	34141.2	34028.4	33956.2	34309.9	33803.4	34174.3	34362.7	34102.6	34421.5	34332.3	34051.3	34134	34181.2	34329.4	34457.8	34391.9
0.36688	33839.7	33991.2	34014.5	34224.7	33953.2	34237.2	33863.8	34243	34221	34074.7	34160.8	34000.3	34080.9	33896.2	34338.8	33675.4	33816.7	34138.4	34380.4	33473.5	34146.3	33969.2	34151.5	34376.9	34166.4	34437.5	34032.4	34227	34042.7	33970.6	34310.6	34179.2	34383.8	34166.3	34068.8	33982.9	34319.3	33827.8	34183.4	34360.2	34098.9	34440	34381.6	34024.4	34104.3	34217	34367.9	34471.3	34445.4
0.36928	33890.1	34038.2	33998	34284.1	34004.1	34251.2	33926.9	34305.9	34239	34080.9	34243.2	34014.6	34074.9	33943.7	34382.4	33667	33848.8	34232.2	34375.3	33515.1	34173.7	33994.5	34192.9	34491.7	34205.9	34470.4	34077.8	34264.3	34052.9	33999.6	34338.1	34197.1	34391.6	34198.5	34114.5	34003.1	34323.4	33855.6	34263.8	34344.7	34120.3	34460.4	34490.5	34019.9	34087.7	34314.8	34424.1	34476.7	34455.7
0.37169	33911.1	34061.2	34037.4	34324.1	34043.6	34269.6	33967.5	34353.8	34275.8	34111.1	34293.2	34025.8	34078.6	33984.1	34382.9	33630.2	33893.8	34286.8	34400.1	33500.5	34194.3	33977.2	34251	34513.7	34241.8	34480.5	34121.7	34266.7	34057.7	34018.8	34374.8	34239.2	34410	34213	34149.8	34050.3	34388.9	33884.1	34346.8	34412.1	34141.7	34475.8	34504.7	33996.5	34123.5	34360.1	34486.1	34505.1	34439.6
0.3741	33913.9	34113	34069.2	34395.7	34048.3	34295.3	33991.6	34387.4	34306.3	34145.7	34284.9	34034.4	34101.6	33997.2	34422.5	33670.5	33919.9	34295.6	34448.5	33518.2	34226.7	34007.2	34310.6	34495.6	34225	34508.9	34113.2	34277.7	34097.4	34065.6	34404.2	34253.8	34430.4	34253.9	34197.8	34069.1	34436.3	33891.1	34366.2	34476.4	34140.6	34514.3	34510.6	33976.5	34198	34354.5	34497	34585.5	34439.9
0.37651	33940.6	34162.9	34094.1	34404.3	34044.6	34391.4	34068.8	34389	34340.4	34177.9	34245.6	34081.7	34169	33937.7	34456.5	33776.6	33948.7	34315.1	34454.8	33563.3	34292.7	34035.9	34328.4	34510.2	34204.8	34579.8	34093.7	34341	34140.2	34090.1	34439.3	34232.5	34423.8	34278.7	34237.4	34062.5	34452.4	33928.3	34355.7	34515.4	34188.2	34545.7	34516.7	34009.3	34218.5	34385.1	34481.4	34631.5	34513.7
0.37892	33949.6	34159.1	34123	34388.5	34043.3	34484.9	34088.1	34361.3	34342.1	34213.1	34280.9	34162	34223.2	33913.3	34491.1	33822.4	33971.6	34329.5	34470.4	33578	34304.1	34085.6	34323.9	34501.7	34261.6	34638.2	34117.6	34370	34176	34128.2	34489	34231	34420.4	34295.6	34306.5	34037	34486.4	33938.2	34393.9	34578.3	34300.2	34598.2	34527.6	34129.5	34220.2	34430.5	34485.5	34611.1	34538
0.38133	33902.3	34131.8	34176.3	34387.2	34074.4	34515.8	34043.5	34390.2	34335.8	34219	34370.3	34206	34282.2	33972.1	34503.4	33842.4	34045.7	34354.7	34506.3	33596.3	34300.4	34118	34373.6	34529.4	34315.4	34686.7	34166.4	34338.3	34213	34153.6	34531.5	34272.3	34442	34296.2	34309.9	34027.4	34515	33936.9	34451.2	34606.2	34339.4	34657.5	34564.4	34218.6	34231.6	34411.8	34520.1	34583.6	34540.9
0.38374	33894.9	34122.6	34211.8	34407.6	34110	34540.1	34015.3	34448.6	34352.9	34210.9	34455	34201.7	34327.4	34028.3	34513.8	33852.1	34108.5	34402.7	34504.2	33633.8	34308.9	34149.2	34426.8	34586.7	34343.8	34672.4	34171	34325.7	34278.8	34135.1	34564	34301.5	34459.2	34349.9	34293.2	34085.7	34582	33924.4	34501.5	34596.3	34386.2	34706.1	34603.9	34235.7	34243.8	34375.4	34552.8	34589.5	34570.6
0.38615	33939.6	34110.6	34260.9	34475.8	34118.1	34557.8	34083.3	34485.3	34420.1	34214.5	34477.9	34197.7	34383	34050.5	34555.3	33889.5	34125.7	34397.1	34530.7	33649.4	34340.3	34165.5	34430.5	34661	34428.1	34630.5	34176.3	34358.3	34289	34129.6	34577.7	34348	34499.7	34411.2	34302.5	34167.8	34636.6	33939.9	34519.2	34624.5	34416.2	34727.4	34621.4	34245.7	34266.5	34378.4	34558.4	34613.3	34659.6
0.38855	34006.8	34121.7	34296.5	34499.6	34192.7	34557.9	34168.3	34551.6	34476.5	34257.7	34444.8	34205.1	34396.5	34048.1	34573.9	33926.9	34092.4	34401.8	34551.5	33672.4	34341.5	34203.7	34457.6	34685.9	34483.6	34613	34190.6	34391.1	34285.1	34185.1	34606.5	34391.1	34546.4	34440.7	34305.8	34167.7	34657.3	33946.9	34535.8	34696.6	34443.8	34717.5	34614.7	34298.7	34282.3	34405.7	34567.1	34658.3	34711.1
0.39096	34050.8	34197.4	34301.6	34483.9	34249.4	34558.3	34204.6	34595.6	34508	34318.4	34442.1	34245.5	34384.8	34067	34582.4	33957.2	34069.7	34481.4	34562.6	33689.2	34371.2	34207.6	34530.2	34671.3	34469.4	34637.4	34234.5	34397.4	34313.7	34231.9	34636.7	34419	34612.4	34442.3	34305.6	34186.7	34624.6	33965.2	34560.3	34745.2	34481.5	34732	34599.1	34342.9	34355.5	34427.9	34582.7	34729	34715.9
0.39337	34073.8	34241.4	34255.9	34548.5	34275.8	34534.8	34165.5	34564.7	34535.8	34352.7	34455	34248.7	34381	34106.8	34602.9	34012.2	34059.5	34534.6	34590.8	33715.1	34404.2	34202.8	34568.9	34699.7	34481.3	34686.4	34294.1	34434.3	34301	34225.1	34645.5	34431	34689.3	34430.8	34347.9	34229.6	34626.5	33995.1	34562.6	34753.1	34491.7	34763.3	34639.3	34377.1	34432.5	34503	34597.8	34751.7	34699.8
0.39578	34090.2	34246.5	34244.6	34607.1	34304.4	34558.1	34146.1	34547.2	34570.2	34388	34464.1	34278.5	34386.8	34150.6	34635.7	34037.2	34098.7	34528.7	34632.2	33795.9	34432.3	34244	34581.9	34728.6	34504.7	34733.2	34315.8	34457.8	34306.6	34249.3	34654.7	34445.8	34722.5	34405.6	34395.1	34280.8	34674.3	34030.5	34581.1	34751.4	34482.5	34804	34686.5	34387.8	34468.2	34567.7	34601	34768.2	34719.1
0.39819	34108.8	34259	34297.8	34634.2	34342.4	34578.9	34222.9	34526.8	34585	34458.8	34468.2	34321	34415.5	34150.9	34680.3	34069.6	34128.4	34523.2	34708.9	33828.1	34453.2	34305.4	34609.7	34749.8	34510.1	34750.4	34362.3	34473	34343.4	34276.5	34683.5	34480	34733.4	34417.2	34416.1	34310.5	34688.3	34079	34648.5	34762.1	34478.1	34813.7	34724.7	34400.5	34489.3	34584.3	34629.9	34775.9	34771.1
0.4006	34119	34278.6	34362.8	34677.7	34368.1	34618.6	34292.4	34521.9	34618	34486.1	34516.6	34358	34480.7	34124.4	34729.9	34104.3	34145.8	34534.4	34745.3	33827.1	34473.2	34295.1	34652	34779.1	34496	34777.9	34396.8	34529.4	34402.6	34283.4	34697.6	34530.6	34727.2	34467.9	34457.3	34319.8	34713.2	34141.3	34700.1	34753.9	34482.1	34851	34751.6	34423	34519.3	34590	34674.8	34804.3	34787.9
0.40301	34142.8	34308.1	34423.1	34705.8	34393.3	34671.9	34313.5	34545.4	34637.1	34471.7	34545.8	34401.5	34547.5	34176.1	34715.5	34127	34168.7	34572.9	34726	33830.4	34520.9	34258.1	34688.3	34819.5	34487.3	34792.2	34412.6	34558.6	34447.1	34337.2	34692	34580.8	34758.7	34506.9	34467.1	34339.7	34758.1	34188.2	34720.3	34748.7	34502.8	34857.5	34754.1	34432.8	34551.5	34624.6	34702.9	34882.3	34799.2
0.40541	34177.4	34346.8	34500.9	34708.9	34363.5	34703.9	34352.8	34605.4	34651.6	34492.4	34546.8	34449.5	34595.7	34253.5	34658.4	34169.4	34207	34614.7	34723	33882	34553.8	34287.2	34687.4	34877.1	34513.9	34805.5	34412.1	34585.3	34486.6	34381.9	34691.3	34606.9	34772.4	34561.6	34493.1	34374	34784.5	34198.1	34782.6	34753.1	34544.2	34862.1	34789.9	34449.6	34582.5	34627.7	34708.7	34912	34849.3
0.40782	34225.7	34413	34516.4	34731.3	34356.7	34702.6	34399.2	34666.5	34672.7	34534.1	34562.5	34456.1	34600.8	34296.5	34688.9	34221.9	34209.5	34692	34749.3	33960.7	34567.9	34337.6	34673.5	34939.2	34536.6	34823.1	34438.4	34658.2	34487.1	34378.4	34720.2	34644.3	34787.9	34609.5	34523.6	34392.9	34823.2	34218.2	34816.4	34794.6	34584.4	34872	34855.9	34492.6	34631.7	34620.6	34698.2	34909	34902.6
0.41023	34237.8	34429.2	34485.2	34784.7	34389.1	34732	34435.3	34719.3	34704.9	34587.4	34595.4	34475.9	34616.9	34319.2	34743.9	34266.8	34217.4	34752.4	34791.9	34036.6	34568.4	34342.6	34656.2	34989.9	34591	34852.2	34493.8	34697.5	34467.6	34404	34747.1	34701.3	34837.7	34658.1	34565.3	34411.5	34861.3	34244.7	34795.9	34823.1	34636.5	34916	34881.2	34523.6	34646	34646.5	34714.3	34949.8	34906.4
0.41264	34257.4	34427.5	34509.7	34807.7	34405	34773.9	34475.6	34749.9	34735.8	34634	34600.9	34504	34644.2	34360.9	34762.3	34255.3	34272.7	34736.8	34804.7	34034.7	34589	34378.5	34679.7	34994	34691.2	34872.3	34530.9	34710.8	34469.7	34460.7	34776.2	34706.6	34876.4	34675.2	34620.5	34406.9	34882.2	34282.4	34797.3	34846.1	34660.2	34951.2	34897.1	34511.9	34639.7	34712.8	34703.7	34993.1	34902.8
0.41505	34315.1	34463.6	34514.7	34822.2	34436.9	34752.3	34519.8	34797.7	34734.6	34662.4	34638.5	34588.8	34671.4	34367.4	34799.7	34225.9	34350.6	34770	34830.8	34052.6	34604.1	34426.9	34727.8	34995.5	34751.7	34925.4	34574.8	34733.8	34496.4	34475.9	34822.5	34704.6	34881.8	34679.7	34662.2	34398.9	34889.5	34333	34836.6	34883.9	34705.7	34970.6	34911.9	34514.6	34663	34764.7	34710.2	35031	34924.2
0.41746	34306.5	34519.6	34511.9	34840.4	34468.4	34768.4	34516.2	34852.7	34796.5	34658.3	34669.7	34657.2	34668.5	34400.3	34902.5	34212.1	34381	34804	34892	34111.1	34632.3	34476	34780.8	34985.4	34758	34959.1	34567.9	34766.9	34545	34496.6	34859	34705.5	34919.6	34703.7	34676.7	34426.3	34888.7	34414	34865.6	34927.1	34734.8	35019.5	34933.9	34525.8	34679.1	34771.4	34780	35012	34920.9
0.41987	34260.2	34572.6	34497	34855.7	34482.4	34819.6	34510.9	34845.6	34875	34663.3	34690.9	34651.6	34706.4	34453.3	34975	34247.1	34383.4	34798.3	34943.5	34161.8	34683.8	34514.5	34821.3	34957.1	34759.2	35011.9	34548.9	34780.9	34618	34520.3	34877.3	34705	34933	34762.2	34671.6	34489.6	34916.7	34425.7	34870.4	34987.6	34760.6	35068.8	34957.7	34538.7	34657	34778.8	34840.1	35001.9	34987.7
0.42228	34271.1	34611.5	34505.5	34869.7	34489.8	34887	34547.1	34846.5	34861.3	34635.3	34727.1	34646.8	34737.4	34484.4	34939.9	34272	34419.8	34805.9	34960.6	34172.3	34762.5	34545.5	34837.1	34943.7	34787.4	35052.9	34568.9	34758.5	34638.3	34532.6	34921.3	34710.2	34933.7	34786.8	34659.8	34541.2	34917.4	34422.7	34863.9	35037.8	34772.4	35086.1	34982.1	34556.7	34651.2	34808.1	34920.7	35024.3	35061.4
0.42468	34350.1	34648.9	34531.2	34908	34523.3	34922.1	34575.8	34891.1	34863.3	34635.7	34774.9	34653.3	34759.7	34498.9	34928.8	34306.7	34477.9	34853.6	34979.1	34202.4	34787.3	34542.8	34838.1	34969	34851.2	35062.4	34603.1	34754.2	34659.9	34537.1	34961.1	34746.2	34971.3	34761.9	34633.3	34572.2	34907.6	34478.6	34845.3	35080.4	34786.2	35057.8	35023.2	34578.2	34690.1	34830.2	34965.2	35047.7	35073
0.42709	34406.7	34668.3	34518	34943.5	34556.3	34956.5	34618	34924.8	34918.6	34644.8	34804.2	34667.1	34753.7	34511.1	34917.6	34333.3	34499	34874.7	34965.9	34226.3	34790.6	34564.7	34860.4	34989.8	34873	35053.2	34635.1	34743.9	34695.1	34567.3	34963	34761.5	34992	34753.4	34681.7	34564.7	34973.9	34537.7	34842.2	35114.3	34780.4	35054.5	35062	34603.6	34763.5	34865.9	34973.4	35062.4	35022.1
0.4295	34420.5	34684.7	34496.6	34932.3	34582.5	34960.1	34641	34918.8	34937.7	34672.1	34814.6	34700.5	34757.4	34556.2	34928.9	34349.9	34502.2	34858.4	34980.6	34206.8	34808	34635.7	34899.5	35061.6	34881.3	35080.7	34674.3	34796.1	34725.3	34614.5	34934.9	34792.9	35008.5	34760.6	34750.1	34594.6	35042.3	34563.8	34893.5	35152.1	34819.7	35082.9	35093.2	34677.1	34806.7	34911.1	34960.4	35082.4	35064.5
0.43191	34437.1	34708.4	34561.5	34925.6	34614.5	34933.3	34667.7	34939.2	34968.4	34743.1	34835.9	34723.3	34771.9	34631.2	34965.3	34384.3	34502.7	34873.8	35026.1	34206.6	34847.6	34710.3	34932.3	35126.2	34908.5	35108.2	34688.5	34852.7	34747.2	34672.8	34945.9	34874.9	35075.7	34822.7	34778.6	34636.6	35051	34549.8	34979.2	35178.3	34876.9	35094.6	35104.7	34755.4	34837.3	34947	35000.3	35135.3	35130
0.43432	34488.7	34752.6	34622.7	34957.6	34675.2	34979.8	34710.9	34978.4	35010.9	34799.2	34871.6	34759.3	34793.5	34720.8	34995.5	34430.1	34514.1	34931.3	35012.2	34253.3	34892.3	34691.3	34911.2	35169.3	34942.2	35111.8	34732.7	34887.1	34789.6	34717.1	35008.6	34927.6	35125	34885.2	34799.7	34664.6	35051.5	34531.9	35017.8	35179.5	34916.6	35120.8	35103.4	34783.2	34878.2	34977.9	35073.2	35201.7	35131.8
0.43673	34471.4	34765.2	34654.6	34994.2	34726.8	35071	34735.8	35000.3	35007.2	34825	34918.9	34785.3	34797.4	34741.5	35026.6	34471.8	34521.5	34956	34993.7	34288.9	34935.3	34690.7	34913.9	35211.7	34944.7	35107.1	34799.6	34920.6	34828.6	34748.5	35068.9	34939.3	35125.7	34901.2	34835.3	34674.4	35054.7	34506.8	35031.8	35198.6	34882.4	35149.7	35075.5	34785	34911	34988.7	35137.9	35221.8	35086.7
0.43914	34444.6	34786.4	34687.1	35059.1	34768	35110.9	34765.5	35001.8	35041.8	34836.1	34916.9	34813.7	34836.9	34738.4	35089.7	34498	34537.6	34951.4	35039.6	34303.2	34962.3	34728.3	34947	35210.3	34975.4	35180.6	34837.7	34950.5	34815.5	34753	35098.1	34972.3	35128.9	34914.7	34829.9	34719.2	35084.9	34497.2	35058.7	35232.1	34875.1	35145.3	35082.4	34797.9	34915.3	34988.8	35153.9	35212	35107.8
0.44155	34432.9	34782.2	34704.6	35069.9	34782.6	35101.4	34804.7	34985.8	35085.1	34849.6	34914.2	34828.8	34890.7	34731.5	35129.7	34491.1	34577.5	34972.3	35107.4	34342.5	34987.8	34755.8	34986.6	35209.2	35007.5	35245.4	34828.7	34949.1	34819.4	34757.8	35090.1	34981.9	35157.5	34953.9	34844.2	34709.8	35145.6	34538.4	35113.1	35233.5	34882.8	35148.6	35143.2	34850.1	34910.7	35014.8	35146.7	35184.2	35131.5
0.44395	34457.4	34786.8	34705.4	35070	34773.7	35133.1	34825.1	35027	35084.3	34874.9	34949.8	34820.8	34918.1	34749.9	35131.3	34516.4	34616.9	34988.5	35136.6	34378.4	34986.9	34777.5	35014.3	35221.8	35024.4	35270.4	34843.8	34958.1	34845	34787	35092.9	34993.5	35181	34966.7	34852.3	34750.2	35184.9	34602.4	35130.6	35190.1	34941.4	35228.7	35213.5	34888.1	34930.4	35016.9	35123.6	35217.5	35167.5
0.44636	34518.1	34815.5	34738.6	35128.1	34777.5	35163.2	34802.4	35072.5	35053.9	34897.4	35018.6	34846.8	34964.2	34809.8	35123	34567.8	34622.3	35026.8	35150.5	34389.6	34980.1	34766.7	35060.4	35239.9	34969.9	35309.2	34869.4	35000.1	34862.6	34820.8	35101.7	35042.1	35220.4	34985.3	34880.7	34790.5	35173.4	34620.8	35151	35185.6	34995.3	35292.1	35253.6	34902.3	35012.9	35033.1	35124.8	35269.3	35233.7
0.44877	34583.4	34846.4	34773.3	35179.7	34809.6	35171.8	34805.8	35112.9	35062.5	34945.1	35033.4	34866.8	34982	34817.6	35131.8	34556.2	34646.7	35035.9	35175.7	34398.4	34989.2	34775.5	35100.7	35264.2	34976.7	35364.6	34855.2	35047.8	34869.2	34839.2	35116.2	35027.6	35238.4	35003.5	34947.1	34810.1	35112.6	34613.4	35124.2	35168.6	35017.6	35287.2	35266.4	34922	35075.7	35029.4	35159.6	35314.5	35275
0.45118	34636.3	34833.8	34829.5	35180.1	34837.8	35169.5	34828.2	35139.3	35129.4	34999.2	35067.4	34904.1	35003.6	34829	35161.9	34515.8	34696.4	35054.8	35219.1	34390.4	34996.4	34788.2	35136.1	35335.5	35033.9	35382.2	34820.2	35053.9	34876.4	34883	35129.4	35015.7	35256.6	35024.7	34994.2	34839.4	35101.6	34669.2	35105.7	35168.5	35007.8	35286.3	35280.4	34947.7	35088.2	35055.8	35231.4	35354.7	35285.9
0.45359	34680.3	34864.2	34887	35177.7	34818.8	35187.1	34816.3	35141.4	35153.4	35008.3	35087	34957.3	35020.6	34861.9	35214.8	34525.8	34705.3	35084.5	35265.8	34406.3	34991.2	34798.4	35163.1	35396.4	35073.5	35357.4	34844.9	35073.4	34889.2	34966.3	35129.4	35018.7	35223.6	35034	35004.7	34834.4	35143.7	34703.9	35126.1	35201.1	35015.3	35324.2	35271.8	34923.1	35109.1	35063.1	35270.8	35349.5	35301.6
0.456	34684.9	34884.2	34900.6	35221.2	34818	35217.5	34818.4	35148.4	35177.2	35037.1	35090.7	35007.7	35047.8	34857.6	35287.1	34622.2	34730.3	35112.8	35278.8	34437.1	34986.8	34812.3	35175.3	35422.2	35110.1	35359.6	34902.1	35116.9	34933.5	35003.9	35186.6	35041.5	35211.4	35075.3	35047.5	34848.7	35217.8	34740.9	35158.9	35257.4	35026.6	35388.1	35268.5	34915.2	35125.1	35109.3	35294.1	35338.8	35324.3
0.45841	34731.3	34904.2	34894.2	35248.7	34846.4	35238.5	34884.1	35198.5	35214.2	35065.9	35100.3	35026.5	35054.6	34856.6	35334.1	34684.8	34753.5	35148.6	35293.9	34467.6	35008.1	34875.6	35178.3	35414.7	35152	35403.2	34947.8	35149.8	34995.6	34997.3	35226.9	35078	35249.6	35139.9	35069.2	34883.5	35288.5	34770.2	35240.5	35355.6	35052.1	35410.6	35308.6	34912.4	35095.1	35165.4	35307.3	35356.7	35340.7
0.46082	34783	34919.1	34924.8	35269.2	34888.9	35237.9	34948.7	35229.4	35272.6	35097.7	35092.9	35051.8	35058.4	34877.8	35348.7	34701.1	34797.3	35199	35309.9	34460.4	35028.2	34935.3	35186.3	35392.1	35154.2	35463.2	34969.2	35183.2	35022.7	34999.2	35208.7	35118.8	35310.1	35189.2	35044.2	34922.9	35339.4	34788.2	35288.6	35420.6	35120.7	35380.4	35328.3	34928.6	35083	35204.2	35271.9	35374.2	35335.2
0.46322	34815.7	34943.9	34952	35268.5	34916.5	35246.8	34975.4	35265	35302.5	35103.6	35075.6	35067.5	35095.4	34907.4	35331.8	34718	34863.2	35238.9	35291.8	34479.8	35065.6	34916	35201.3	35409.1	35135.3	35522.7	34972.5	35247.7	35030	35053	35208.5	35115.6	35332.1	35188.4	35009.4	34949.2	35354.5	34814.9	35282.2	35438.4	35151.6	35353.3	35316.3	34945.6	35098.8	35222.3	35264.9	35403.4	35306
0.46563	34798	34989.4	34929.5	35275	34952.9	35269.4	34977.6	35323.5	35312.5	35104.8	35057.6	35070.7	35109.9	34930.1	35312.6	34725.9	34907.4	35277.6	35305	34511.7	35100	34892.1	35207.8	35459.5	35161.1	35534.8	35003.3	35297.3	35042.9	35104.9	35244.1	35125	35328.3	35153	34998.4	34981.4	35391.8	34830.6	35318.2	35445.9	35130.1	35345.8	35299.5	35020.2	35112.4	35266.5	35310.9	35438.8	35340.4
0.46804	34823.5	35065.6	34952.4	35311.3	34961.7	35295.5	35018.2	35379.9	35292.9	35148.2	35082.3	35091.2	35135.7	35011.8	35341.6	34725.2	34926	35311.1	35342.2	34551	35124.5	34969	35255.1	35484.4	35225.2	35527.5	35045.6	35282.6	35049	35094.4	35305.5	35145.9	35372	35172.9	35038.2	34970	35418	34802.2	35384	35448	35103.4	35395.2	35337.1	35090.6	35149.5	35301.2	35342.6	35489.9	35395.3
0.47045	34845.3	35124.2	34974	35357.6	34973.2	35291.5	35063.7	35433.4	35309.4	35193	35157.1	35106.7	35218.7	35075.6	35397.2	34757.8	34948.4	35301.8	35374.5	34565.8	35214.4	35035.4	35310.8	35503.7	35245.7	35507.1	35048.3	35271.7	35071.8	35027.6	35358.1	35193.4	35414	35219.2	35096.6	34983.1	35432	34800.2	35386.2	35428.4	35131.3	35482	35380.8	35123.3	35195.8	35283.1	35358.3	35520.8	35453.6
0.47286	34832.2	35147.8	35002.1	35385.2	35000.9	35291.5	35063.4	35436.6	35333.4	35203.7	35241.4	35104.1	35271.2	35076.6	35410.4	34768.3	34988.1	35254.9	35394.5	34562.4	35264.2	35046.7	35330.1	35499.7	35261.1	35472.1	35056.3	35258.1	35126.8	35039.1	35383.2	35253.5	35421.5	35221.6	35130.9	35010.8	35411.6	34845.8	35366.3	35409.6	35194.7	35564.6	35432.3	35120.2	35208.4	35258.2	35384.2	35508.1	35509.5
0.47527	34869.6	35113.5	35049.2	35381.6	35032.4	35352.7	35043.7	35433.7	35338	35218.2	35259	35116.3	35243.9	35051.9	35437.2	34759.9	34987.1	35272.1	35420	34556.4	35240.1	35046.9	35391.4	35496.5	35291.6	35502.3	35077.4	35236.2	35144.8	35091.7	35394.9	35317.5	35423.3	35214.2	35164.9	35034	35410	34909.4	35392.4	35412.4	35239.4	35595.9	35522.1	35149.6	35203.1	35279.1	35403.5	35531.2	35545.5
0.47768	34913.8	35118.9	35078.4	35394.2	35079.7	35409.3	35060	35418.9	35371.9	35232.3	35256.1	35142.7	35254.7	35064.4	35466.5	34788.6	34941.8	35311.4	35443.2	34561.9	35208.5	35054.3	35439.1	35527.2	35327.4	35558.2	35058.5	35246.9	35141.8	35138.2	35414.8	35314.5	35427.2	35239.5	35175.1	35043.2	35459.2	34973	35428.2	35461.4	35260.8	35620.3	35593.1	35169.9	35207	35317.9	35448.1	35545.5	35571.3
0.48009	34925.4	35183.6	35096.2	35426.2	35085.2	35421.2	35083.1	35450.9	35401.9	35230.1	35275.3	35154.1	35304.7	35074	35504.9	34818.8	34984.7	35345.2	35419.9	34562.8	35243	35102.2	35425.8	35548.9	35368	35603.3	35072.6	35273.4	35163.8	35167.1	35419.9	35332.5	35437.3	35277.4	35184	35052.9	35527.1	34971.3	35435.5	35538.8	35259.2	35624	35586.5	35193.9	35243.8	35372.7	35498.5	35586.9	35600
0.48249	34932.1	35216.5	35119.2	35462.4	35092.1	35411.2	35110.9	35461	35422.4	35241.3	35297.4	35155.9	35284.8	35105.9	35502.7	34834.1	35064.1	35377	35388.9	34613.4	35318.2	35138.2	35421.9	35567.7	35381.6	35646	35119.2	35284.8	35217.3	35206.6	35429.1	35356.6	35481.1	35293.9	35244.5	35076.5	35554.4	34958.1	35459.1	35567.9	35262.4	35604.4	35546.3	35186.6	35275	35406.5	35486.6	35623.7	35587.9
0.4849	34937.8	35178.9	35129.8	35498.4	35115.6	35408.7	35109	35445.4	35464.5	35283.9	35307.2	35173.7	35251.9	35137	35521.9	34867.5	35085.9	35399.3	35407.8	34647.2	35372.8	35147.9	35413.8	35593.8	35356.8	35658.6	35147.2	35303.8	35224.9	35221.7	35450.3	35380.7	35533.4	35293	35295.7	35122.2	35592.5	34970.8	35501.4	35611.2	35297.6	35613.5	35549.6	35188.8	35292.8	35422.6	35472.4	35630.9	35577.3
0.48731	34956.8	35193.8	35175.6	35527.2	35147.1	35438.9	35139.4	35447.8	35492.4	35329.1	35305.6	35209.9	35251.3	35149.3	35546.1	34923.6	35083.8	35454.6	35444.7	34685.2	35371.1	35148.3	35437.3	35606.6	35355.3	35655.2	35156.9	35313.7	35235.7	35215.3	35477.2	35419	35560.7	35325	35322.4	35186.3	35628.8	35019.6	35484.8	35618.4	35325.4	35654.9	35585.7	35238.9	35289.4	35441	35524.2	35654.9	35620.8
0.48972	34967.7	35173.9	35219.4	35515.5	35186.2	35481.3	35152.4	35513.4	35516.6	35317.5	35332.2	35251	35294.8	35145	35568.9	34941.9	35073.2	35466.8	35485.8	34679.6	35360.6	35157.9	35464.9	35615.4	35372.3	35665.5	35176.7	35336.8	35237	35211.8	35465.6	35442.1	35576.8	35375.3	35332.6	35230.2	35629.5	35076.4	35490.6	35633.1	35345.1	35658.3	35597.1	35264.2	35323.6	35502	35549.3	35700.3	35652.3
0.49213	34970.4	35176.3	35199.4	35511.1	35219.6	35502.2	35200.1	35564.8	35498.4	35324.6	35388.2	35291.9	35319.1	35159.4	35576.8	34959.7	35063.4	35449.9	35514.9	34696.3	35375.5	35168.9	35494.4	35616.3	35378.3	35634.9	35200.8	35390	35263.2	35236.1	35462.2	35420.5	35586.8	35401.5	35324.4	35229.9	35584.1	35071.2	35537.1	35644.8	35407.2	35701.9	35628.3	35220.2	35413.3	35509.8	35577.6	35753.6	35648
0.49454	35006.1	35230.7	35197.6	35499.4	35255.8	35547.4	35227.6	35582.2	35496.6	35327.5	35445.7	35359.3	35340.8	35170.2	35592	34975.9	35052.3	35470.8	35533.3	34728.2	35393.1	35186.8	35522.4	35638.1	35400.5	35612.2	35206.5	35414.6	35261.1	35228.1	35480.6	35437.4	35633.8	35434.4	35327.7	35194.1	35570.4	35062.3	35529.1	35667.2	35457.8	35753.1	35636.4	35219.7	35468.2	35506.4	35597.5	35761.8	35616.1
0.49695	35040.6	35265.3	35225.8	35532	35268.8	35568.9	35259.8	35597.1	35507.3	35323.7	35464.6	35363.3	35388.7	35197.6	35592.7	34987.8	35082.9	35506.3	35566.3	34748.8	35423.7	35205.9	35543.5	35679.6	35440.7	35618.1	35233.6	35424.6	35260.3	35257.2	35538.2	35475	35636	35479.9	35350.3	35214.7	35577.5	35085.4	35495	35699.9	35461.4	35752	35655	35234.5	35501.6	35544.1	35609.9	35715.1	35628.2
0.49936	35038.4	35320.3	35250.2	35568.4	35273.5	35536.3	35308.2	35605.9	35540.5	35331.2	35432.1	35326.6	35439.6	35220.5	35595.7	34992.7	35122.6	35527.1	35609.6	34788	35458.3	35233.4	35576.1	35717.7	35473.6	35670.5	35262.5	35476.6	35308	35302.3	35576.3	35490.6	35648	35491.3	35374.1	35224	35601.6	35086.6	35515.8	35725.9	35450.9	35799.4	35694.3	35259.7	35508.1	35576	35631	35678.7	35698.2
0.50176	35031.4	35383.4	35296	35570.3	35312.8	35528.8	35340.8	35624	35550.9	35351.1	35445	35354.9	35463.9	35239.2	35650.2	34987.8	35184.3	35532.3	35652.4	34812.5	35482.2	35260.1	35566.6	35752.8	35529.7	35716.5	35265.2	35518.9	35340.2	35285.8	35586.8	35493	35680.7	35515.9	35391.3	35240.3	35586.6	35099.2	35566.9	35735.1	35486.4	35798.8	35733.5	35281.7	35494.2	35563.4	35655.4	35703.8	35729.9
0.50417	35051.4	35423.6	35309.8	35576.2	35356.1	35578.4	35318.7	35622.7	35576.3	35402.2	35471.9	35432.5	35469.4	35243.4	35705.2	34986.3	35223.9	35554.2	35701.5	34812.9	35503.9	35253.8	35563	35791.1	35571.6	35722.7	35272.3	35506.1	35357.8	35279.6	35596.3	35523.4	35696.7	35543.7	35432.8	35279.1	35614.3	35152.9	35617	35749.2	35497.3	35783.7	35756.3	35291.3	35509.3	35567.9	35668.6	35735	35717.3
0.50658	35066.9	35437	35281.1	35596.3	35409.3	35587.8	35325.6	35637.7	35604.8	35413.1	35511	35443.7	35451	35279.4	35703.1	35025.5	35248.7	35581.1	35731.7	34819.6	35526.4	35253.3	35571.6	35825.6	35546.5	35734.8	35301.7	35521.9	35376.5	35311.6	35594.5	35517.1	35694.7	35560.9	35481.7	35332.2	35618	35172.7	35649.1	35776.2	35495.3	35812.6	35764.5	35313.9	35556.2	35593.6	35674	35786.6	35725.8
0.50899	35115	35448.3	35307.1	35614.5	35416.6	35610.9	35348.4	35659.2	35627.6	35429.4	35531.6	35457.6	35460.6	35311.2	35693.2	35068.5	35253.9	35607.4	35752.7	34827.8	35525.1	35269.2	35610.4	35859.9	35512.6	35759.9	35341.6	35594	35409.7	35337.6	35604.7	35497.1	35718.9	35560.3	35485.8	35338.8	35616.2	35152.2	35644	35822.2	35498.1	35857.7	35772.1	35331.3	35563.9	35606.8	35692.6	35830.8	35735.2
0.5114	35158.2	35452.1	35343.9	35620.4	35399.3	35604.9	35338.3	35726.6	35641.5	35455.9	35563	35427.1	35504.2	35301.8	35704.9	35101.1	35263.8	35624.7	35758.4	34822.1	35548.4	35324.2	35609.6	35847.8	35531.4	35815.2	35378.2	35617.8	35410.9	35358.7	35610.8	35510.7	35766.6	35554.7	35460.7	35338.5	35669.5	35165.4	35660.2	35827.6	35532	35869.8	35778.5	35354.3	35556.5	35615.7	35700.6	35831.8	35744.9
0.51381	35174.9	35440.7	35370.4	35648.3	35397.3	35617.9	35346.4	35760.1	35679.1	35490.7	35586.6	35384.1	35527.6	35309.9	35739.4	35102.8	35275.9	35648.1	35752.3	34818.2	35558.4	35373	35585.8	35842.8	35577	35844.6	35406.6	35580.5	35454.4	35413.8	35624.2	35587.7	35815.6	35561.9	35494.4	35351	35736.6	35166	35710.7	35820.9	35568.2	35887.7	35769.6	35398.5	35567.2	35635.2	35694.4	35819.6	35766.9
0.51622	35170.1	35430	35392.7	35671.4	35431.6	35639.4	35351.5	35717.1	35712.3	35514.8	35608.4	35414.4	35521.8	35356.6	35785.1	35111	35292.7	35675.8	35751.2	34888.2	35577.1	35392.4	35575.7	35854.2	35607.4	35833.6	35447.6	35572.8	35491.6	35471.9	35685.2	35623	35808.4	35579.6	35568.9	35372.2	35753.2	35170	35728.6	35831.4	35605.5	35911.8	35768.7	35434.8	35587.5	35641	35707.8	35832.2	35813
0.51862	35202.6	35451.2	35423.1	35709.4	35445.2	35700	35341.4	35693.3	35712.9	35570.2	35586	35437.6	35506	35374.3	35788.6	35141.1	35296	35669.6	35774.1	34942.4	35595.7	35398.7	35622.1	35851.8	35630.8	35856	35468.6	35594.4	35491.8	35512.1	35727.8	35652.6	35801.7	35625.2	35594.1	35375	35759.1	35202.1	35738.9	35848.7	35642.1	35902.6	35786.1	35444	35618.6	35643.4	35731.8	35860.8	35869.4
0.52103	35257	35465.4	35444.1	35743.1	35447.4	35692.4	35372.2	35717.3	35726.6	35558.3	35599.1	35457.6	35514.7	35401.9	35772.1	35177.5	35311.2	35655.6	35787.1	34944.3	35587.1	35399.7	35643.9	35867	35658.2	35910	35427.4	35634.7	35530.1	35513.7	35760.2	35664.2	35842	35659	35595.1	35368.6	35811.3	35251.1	35727.4	35833.8	35683.7	35925.2	35801	35483.2	35619.3	35693.1	35762	35907.9	35859.4
0.52344	35233.6	35436.7	35437.9	35741.2	35478.4	35656.8	35433.5	35743.4	35756.8	35516.1	35646.4	35485	35576.8	35463.8	35799.4	35194.1	35333.1	35666	35777.7	34959.1	35580.9	35401.2	35657.3	35911.8	35675.5	35923.9	35402.1	35670.7	35564.5	35471.1	35809.2	35637.8	35891.1	35657.6	35582.7	35372.5	35811.7	35290	35708.9	35832.8	35666	35951.7	35836.4	35515.1	35605.2	35745.4	35779.5	35939.7	35885
0.52585	35214.7	35407.8	35445.4	35750.5	35499.9	35669.2	35438.4	35772.6	35780.9	35508.4	35706.7	35528.9	35633.9	35502.9	35819.1	35237.2	35348.5	35704	35825.5	35009.2	35604.7	35444.7	35693	35930.6	35663.2	35959.1	35418.1	35708.1	35576.1	35454	35824.4	35647.2	35871	35673.2	35571.6	35404	35824.5	35292.9	35741.1	35887.2	35670.8	35963.8	35866	35561	35607.4	35778.1	35805.8	35958.9	35935.4
0.52826	35278.9	35406.1	35453	35789.3	35496.4	35734.9	35423.1	35805.7	35797.4	35526.8	35752.1	35565.5	35678.1	35500.8	35827.8	35274.1	35354.7	35764.3	35876	35042.5	35635.9	35482.3	35723.8	35934.7	35662.7	35986.2	35460.3	35743.7	35603.4	35474.5	35801.2	35702.7	35859.5	35694.9	35608.7	35412.4	35832.1	35323	35785.2	35937	35684.8	35974.4	35894.5	35570.9	35617.6	35828.1	35844.9	35958	35933.3
0.53067	35304.4	35425.3	35460.2	35831.6	35504.3	35780.4	35425	35800.9	35813.3	35532.4	35766.9	35582.2	35721.8	35506.6	35864.5	35283.7	35386.6	35782.7	35887.5	35039.4	35691.1	35491.9	35758.5	35946.9	35698.7	35968.8	35497.9	35792.1	35625.2	35461.5	35802.1	35725.1	35901.2	35714.6	35646.3	35439.6	35854	35353.6	35783.2	35956	35688.1	35965.7	35917.3	35516.6	35597.9	35856.5	35872.9	35974.1	35934.3
0.53308	35319.8	35414.6	35483.7	35847.8	35517.3	35816.2	35423.8	35811.3	35812.5	35566	35802	35596.3	35736.8	35505	35877.7	35273.7	35404.3	35781.3	35908.4	35028.4	35729.2	35491.4	35800.8	35974.6	35709	35977.1	35518.1	35804.6	35624.3	35483.4	35825.3	35723.3	35941.4	35757.1	35638.9	35483.8	35899.1	35349.6	35804	35956.6	35697.1	35952.2	35921.3	35484.5	35620.2	35837.1	35877	35989.8	35970.2
0.53549	35352.8	35439.1	35511.9	35868	35517	35839.4	35442.2	35807.8	35828.1	35606.6	35846.7	35589.6	35741.3	35513	35904.7	35266.9	35426.9	35772.2	35945	35038.4	35738.2	35504.9	35818.2	35966.8	35717.8	36007.6	35545.2	35804.1	35609.2	35550	35831.5	35727.4	35950.7	35787.6	35612	35491.7	35900	35343.1	35833.5	35977.1	35696.8	35981.3	35911.9	35505.1	35685.2	35822.4	35877.1	35983.6	35990.9
0.53789	35422.4	35489.7	35494.8	35873.3	35515.5	35839.7	35477.7	35835.2	35826	35656.6	35828.7	35588.2	35756.1	35555.9	35912.1	35234.1	35451	35760	35941.3	35037.2	35753.7	35535.7	35845.3	35989.2	35734.2	36010.1	35557.3	35799.2	35599.4	35567.2	35817.1	35716.2	35956.2	35797.7	35606.8	35517.5	35883.6	35370	35875.4	36011.2	35698.1	36024.7	35913.8	35535.3	35735.9	35820.3	35868.8	35984.4	35993.9
0.5403	35448.1	35549.8	35511.5	35849.3	35545.9	35840.6	35523.2	35859.6	35877.5	35715.3	35788.5	35605.1	35772.6	35569.7	35892.1	35230.7	35440.5	35753.7	35964.4	35084.1	35787.1	35562.1	35861.1	36032.1	35747.2	36020	35535.5	35800.1	35632.3	35562.2	35867.2	35720.8	35958.8	35796.3	35645.9	35528.9	35876.8	35389.8	35918.9	36033.1	35696.1	36069.6	35939.8	35569.4	35777.6	35815.1	35878.4	36015.2	36013.9
0.54271	35430.4	35560.1	35514.4	35805.7	35595.1	35864.8	35567.7	35876.4	35926.4	35749.7	35780.1	35653.2	35806.4	35555.9	35899.9	35245	35446.9	35773.2	35996.6	35133.8	35816.6	35606.4	35889.3	36059.6	35756.3	36071.8	35575.7	35813.9	35654.3	35590.4	35913.9	35743.8	35959.2	35800.6	35699.7	35515.8	35895.4	35413.8	35911.8	36030.9	35708.2	36095.1	35973.5	35582.9	35790.4	35861.1	35904.3	36035.5	36039.7
0.54512	35407.1	35582.9	35548	35791.2	35600	35923.1	35564.6	35927.8	35923.5	35731.1	35788.4	35646.5	35837.7	35524.8	35940.3	35287	35487.7	35826.8	36012.2	35124.6	35822.6	35605.3	35921	36046.2	35800.4	36110.1	35642.8	35811.4	35647	35615.8	35929.3	35768.5	35992.3	35814.4	35723.2	35506	35925	35434.3	35902.5	36024.3	35723.6	36099.3	36005.7	35592.8	35780.1	35877.7	35945.5	36045.8	36061.2
0.54753	35419.3	35599.5	35595.5	35827.6	35577.3	35956.2	35565.4	35978.8	35891.9	35695.9	35784.5	35614	35829.7	35507.8	35987.4	35333.8	35488.9	35842.6	36003.9	35120.3	35816.3	35547.5	35923.9	36070.6	35844.2	36108.6	35654.4	35819.9	35628.1	35628.4	35918.5	35782.2	36025.2	35825.1	35737.1	35537.4	35950.7	35413	35897.7	35981.2	35730.4	36106.7	36068	35590.1	35782.8	35863.5	35962.4	36064.9	36061.6
0.54994	35457.9	35667.7	35634.4	35907.8	35566.3	35956.6	35615.9	35989.7	35895.3	35700.1	35793.2	35619.3	35790	35524.1	36013.1	35360.2	35512.1	35869.4	36004.6	35138.2	35836.2	35527.7	35914	36131.5	35858.2	36154.2	35647.2	35846	35626.4	35638.6	35924.7	35791.4	36020.8	35796.4	35761.2	35567.1	35997.5	35418.3	35900.5	35968.7	35734.9	36112.9	36101	35611.5	35798.9	35857.6	35981.1	36075.1	36062.1
0.55235	35503.9	35735.2	35675.2	35951.4	35591.3	35979.7	35647.2	36002.2	35925.2	35759.5	35808.3	35675.7	35742.4	35541.5	35998.2	35384.2	35556.3	35886.2	36021.6	35162.6	35840.6	35574	35913.4	36161.4	35856.7	36210.2	35626.4	35869	35683.2	35680.9	35943.2	35806.3	36040	35791.8	35796.9	35552.5	36036.6	35441.7	35935.7	35997.8	35776.6	36130.6	36117.5	35626.4	35825.3	35871	36021.7	36086.5	36074.6
0.55476	35519.6	35765.9	35689.8	35970	35616.7	36020.3	35610.6	35987.3	35946.9	35793.5	35819.6	35714.8	35721.3	35562.9	36012.2	35426.1	35588.6	35898.8	36046.8	35158.4	35863.4	35612.2	35942.2	36166.2	35864.3	36217.5	35656.2	35859.9	35715.1	35705.3	35960.3	35805.5	36048.3	35811	35803.1	35548.8	36068.4	35459.6	35988.8	36044.7	35791.7	36158.1	36135.7	35643.1	35799.7	35914.4	36025.5	36114.9	36105.8
0.55716	35502.4	35749.2	35670.9	35985.4	35661.2	36058.3	35588.7	35965.2	35961	35800.5	35837.1	35705.8	35743.7	35607.7	36057.6	35433.8	35592.1	35921.1	36103.9	35171.8	35893.7	35613.7	35977	36183	35903.6	36195.8	35677.8	35854.3	35682.8	35703.8	35990.8	35843.5	36035.4	35828.3	35800	35614.7	36106.7	35499.1	36012.8	36072.7	35784.5	36181.3	36121	35661.5	35752.3	35963.2	36024.6	36152.6	36122.2
0.55957	35490.6	35751.1	35631.3	36003.8	35676.8	36049.4	35595.9	35973.7	35982.6	35826.3	35853.2	35676.6	35764.3	35642.7	36073.5	35450.6	35603.4	35950.9	36100.6	35192.2	35894.5	35599.5	35979.3	36205.3	35941.5	36151.4	35679.7	35851.1	35689.6	35712.2	36006	35903	36032.8	35833.8	35764.5	35667	36122.8	35539.2	36019.1	36100.4	35812.1	36191.8	36111.9	35697.4	35756.1	35960.7	35992.2	36196.2	36120.4
0.56198	35474.1	35758.8	35624.7	36007.8	35665.4	36027.6	35623.4	36020.1	36005.5	35845.2	35880.6	35712.8	35805.8	35658.6	36074.5	35466.8	35620.2	35965.7	36107	35206.3	35903.4	35626.4	35942.6	36216	35949	36142.9	35684.5	35843.2	35728.9	35724.3	36016.5	35922.6	36037.2	35838.8	35770	35683.8	36140.9	35561.1	36014.9	36130.6	35865.2	36163.2	36166.2	35741.4	35822.2	35956.6	35984	36231.7	36157.8
0.56439	35496.1	35780.5	35632.5	36040.1	35675.3	36035.9	35656.2	36033.8	36029.4	35829.5	35941.9	35795.6	35849.5	35693.9	36129.2	35463.7	35677.8	35985.5	36126.4	35211.1	35905.4	35639.1	35919.4	36174.8	35985.9	36173.2	35720.8	35855.7	35771.6	35730.7	36019.7	35919.4	36050.1	35857.5	35789.4	35686.4	36149.3	35546.9	35983.7	36158.6	35890	36135.2	36186.6	35763.8	35851.8	36003.1	36041	36269.7	36178.4
0.5668	35507.3	35757	35647.7	36078.6	35691.7	36077.6	35684.6	36040.6	36026.4	35845.4	35969	35837.4	35886.9	35725.2	36157.2	35435.1	35698.8	35996.2	36113.4	35251.8	35895.4	35635.2	35921.7	36137.9	36017.1	36180.7	35723.4	35899.3	35787.8	35746.5	36059.2	35947.8	36062.7	35875.6	35783.9	35669.2	36128.5	35533.9	35998.2	36176.9	35890.9	36146.9	36150.9	35737.7	35861.1	36065.4	36085.8	36296.3	36195.6
0.56921	35497.4	35748.1	35671.9	36071.7	35741.4	36114.1	35690.2	36088.8	36026.9	35864.4	35988.3	35819.7	35891.4	35738.7	36122.9	35430.7	35661.7	36019.3	36076.1	35273.2	35901.8	35669.1	35947.9	36163.2	36013.4	36195.7	35734.8	35903.8	35819.8	35796.8	36078.8	35953.4	36102.4	35882.2	35796.1	35698.6	36116	35528.6	36045.6	36194.2	35902.3	36197.1	36145.7	35744.2	35895.3	36075.7	36078.2	36275.5	36198.4
0.57162	35509.9	35765.5	35726.8	36070.8	35780.4	36106.3	35714.3	36114.5	36055.3	35838.9	36000	35813.4	35895.8	35740.8	36135.8	35457.8	35631.3	36006.7	36090.7	35283.9	35943.1	35731.7	35953.4	36207.3	36028.6	36183.7	35781.1	35904.1	35846.2	35803.5	36087	35972.2	36146	35891.3	35855.1	35727.2	36129.3	35559.9	36082.8	36216.3	35910.5	36228	36153.9	35778.3	35944.7	36072.4	36060.6	36261.1	36232.3
0.57403	35543.5	35782.2	35771.2	36116.8	35760.9	36077.8	35739.4	36112.7	36086.5	35836.5	35987.7	35838.8	35894.1	35726.1	36190.1	35468.6	35649.2	35990	36121.8	35318.7	35966	35763.8	35935.9	36232.5	36048.1	36176.2	35807.6	35934.8	35847.4	35806.8	36129.7	35976.2	36175.9	35923.3	35896.6	35701	36151	35585.4	36113.4	36238.2	35908.1	36254.3	36155.1	35802.1	35953.3	36108.1	36094.8	36292.2	36278
0.57643	35554.2	35789.6	35783.5	36118.3	35783.1	36071.2	35790.2	36111	36099.1	35865.2	36010.9	35849.3	35888.4	35730.9	36214.9	35476.3	35675.4	35977.7	36171.1	35323	35950.3	35758.7	35947.6	36265.6	36062.4	36168.5	35820.6	35961.2	35845.9	35788.4	36152.7	35983.9	36204	35921.9	35908.8	35730.5	36181.5	35606.1	36135.6	36216.2	35952.1	36271.8	36161.4	35804.1	35932.5	36134.9	36116.8	36297.5	36292.1
0.57884	35580	35810.6	35787.8	36105	35812.7	36113.9	35811.1	36123.2	36111.7	35866.3	36043	35828.5	35884.2	35751	36221	35498.1	35673.6	36000.1	36202.8	35325	35911	35771	36001.2	36304.7	36083.9	36193.2	35815.6	35955.6	35848.9	35778.2	36170.9	36002	36235.1	35926.7	35899.2	35766.1	36211	35607.3	36142.3	36207.7	35980.1	36273.8	36202.6	35779.2	35912.1	36132.8	36139.8	36284	36263.2
0.58125	35586	35845.8	35812.3	36116	35809.1	36138.9	35791.3	36158.6	36113	35894	36057.1	35837.3	35918.6	35760.9	36226.6	35549.8	35692.9	36051	36222.7	35323.9	35886.9	35791.3	36058.6	36316.8	36074.8	36222.7	35835.4	35959	35880.6	35828.2	36165.4	36018.5	36231	35939.1	35918.2	35749.4	36216.2	35602.4	36149.8	36220.2	35982.9	36301.6	36237.8	35787.9	35918.4	36135.5	36197.7	36291.1	36246.8
0.58366	35571	35850.8	35812.4	36112	35798.7	36130.6	35768	36186.5	36118.4	35951	36019.7	35855.2	35973.9	35748.4	36239.9	35581.9	35711.2	36083.3	36234.8	35356.8	35907.7	35788.7	36113.9	36306.3	36050.1	36267.9	35905.9	36018	35927.6	35873.8	36166.9	36032.6	36200	35982.8	35947.5	35725.4	36211.7	35610.2	36130.9	36220.3	35991.7	36344.7	36261.3	35801.7	35963.5	36127.3	36213.9	36308.7	36250.8
0.58607	35583.7	35860.3	35806.5	36120.3	35807.1	36129.2	35805.2	36175.4	36133.8	35987.9	36006.5	35864.7	36005.8	35759.5	36247.8	35549.7	35702.9	36092.5	36209.4	35387.6	35961.9	35790.6	36157.7	36334.7	36043.3	36298	35953.3	36058.8	35926.7	35882	36187.7	36034.6	36202.9	36039.3	35918.2	35771.9	36219.2	35654.4	36138.6	36244.9	36032.5	36344.6	36238.2	35811.7	35984.6	36147.8	36208.8	36307.1	36277.9
0.58848	35611.9	35866.5	35821.8	36137.1	35820.4	36144.6	35839.1	36128.8	36143.2	36005	36036.5	35873.1	36030.4	35759.1	36265.3	35546.7	35688.2	36088.9	36211.2	35388.1	35973.2	35802.7	36146.2	36372.5	36069	36302.8	35950.5	36054	35894.2	35880.7	36202.3	36052.1	36225.2	36049.7	35918	35826.3	36217.9	35679.8	36166.6	36276.2	36066.8	36286.9	36252.9	35859.9	35999.9	36182.5	36237.5	36302.8	36288.4
0.59089	35617.2	35894	35817.2	36160.2	35828	36157.4	35816.2	36131.2	36186.1	35997.6	36060.8	35897.7	36037.3	35769.4	36262.8	35562.3	35724.4	36102.1	36225.8	35386.8	35988.5	35823.6	36103.6	36376.5	36091.7	36311	35939.7	36034.8	35917.4	35860.9	36211.2	36076.8	36245.4	36048	35939.2	35854.9	36232	35688.7	36170.9	36286.3	36090	36263	36275.3	35910.8	36011.6	36198.1	36243.8	36305	36315.2
0.5933	35643.2	35916.8	35802.4	36218.2	35850.9	36170.7	35812	36173.1	36233.1	35996.2	36085.4	35924.2	36051.4	35785.5	36255.3	35575.6	35796	36115.3	36257.9	35413.5	36041.3	35840.9	36097.6	36372.1	36119.4	36346.4	35953.3	36027.2	36002.9	35864	36211.7	36112.4	36264.7	36072.8	35951.2	35853	36255	35693.6	36159.8	36290.2	36128.9	36301	36283.5	35932.2	36019.3	36213.9	36239.7	36328.4	36331.4
0.5957	35721.3	35895.8	35806.2	36268.4	35858.4	36209.7	35863.1	36179.4	36248.7	36002.7	36083.9	35918.2	36078.3	35804.9	36277	35552.9	35839.8	36126.8	36275.1	35433	36066.9	35886.7	36113.4	36380.9	36141	36380	35945.7	36044.2	36012.9	35892.9	36227.8	36137	36286.8	36069.9	35958.9	35850.8	36273.7	35688.9	36200.1	36300.2	36125.1	36344	36297.6	35964.8	36023.5	36230.6	36245.2	36350.3	36354.3
0.59811	35724.8	35855.8	35829.5	36238.6	35846.7	36217.7	35899.8	36192	36254.4	36037.9	36102.1	35905.6	36118.7	35843.6	36284.6	35561	35821.3	36169.2	36271.4	35455.1	36053	35904.2	36125.5	36413.9	36167.6	36407.8	35961.1	36081.4	35995.3	35932.2	36235.1	36129.3	36292.9	36080	35977.1	35863.1	36290.4	35672.4	36257.1	36328.7	36082.2	36337.5	36317.7	35970.3	36010	36241.3	36255.1	36358	36372.3
0.60052	35713.8	35880.2	35826.4	36199.6	35843.1	36206.9	35909.2	36232.6	36241.5	36033.1	36103.3	35903.1	36128.7	35884	36320.9	35605.9	35801.6	36202.6	36261	35468.7	36059.7	35894.2	36127	36449.8	36156.4	36448.3	35954.7	36081.3	35990.7	35944.1	36252	36104.2	36311	36076	35995.7	35848.9	36331.1	35678.2	36246.1	36359.7	36092.7	36340.3	36289.8	35943.4	36030	36200.2	36263.5	36360.1	36388.1
0.60293	35717.3	35940.6	35826.2	36200.9	35878.4	36208.8	35921.7	36254.2	36231.7	36025.9	36111.6	35943.3	36133.5	35903.8	36326.3	35673.1	35786.7	36208.6	36260.5	35482.1	36086	35863.7	36142.4	36468.7	36163.5	36459.8	35943.8	36094	35971	35930.5	36274.9	36092.7	36313.8	36091	36042.6	35809.5	36362.1	35709.2	36253.2	36388.4	36101	36357.2	36286.2	35942.3	36089.5	36166.3	36275.8	36386.1	36391.8
0.60534	35741.4	35998.2	35821.9	36222.6	35948	36205.2	35913.1	36261.7	36253.7	36039.9	36141.3	35995.1	36134.7	35930.3	36345.4	35701.4	35796.3	36200.5	36269.1	35481.8	36122.3	35873.2	36155.8	36494.5	36183.3	36455.5	35949.2	36154.5	35972.4	35945.8	36311.4	36134	36359.6	36118	36090.2	35828.2	36382.8	35736.1	36265.3	36382.6	36107.9	36401.9	36341.7	35984.9	36123.8	36187.9	36302.1	36419.4	36390.4
0.60775	35773.6	35993.9	35856.4	36233.9	35990.8	36231.1	35913.2	36251.4	36304.9	36084.3	36174.8	36034.8	36088.4	35981.7	36384	35699	35823.5	36205	36294.5	35483	36129.1	35880.2	36181.3	36521.6	36189.4	36432.6	35963.3	36195.6	35975.4	35989.7	36310.4	36160.2	36403.2	36127.9	36085.5	35874.2	36381.7	35734.4	36265.7	36388.4	36117.8	36452.9	36371.6	36028	36100.3	36242.2	36313.8	36417.1	36385.5
0.61016	35766.7	35987.4	35925.9	36251.8	36006.2	36297.3	35946.9	36291.1	36328.9	36128.3	36193.8	36069.1	36087.4	35966.4	36382.2	35710.2	35848.4	36229.7	36327.3	35478.7	36162.1	35911.2	36199.8	36554.9	36200.1	36433.2	35992.7	36186.8	35968	36023.4	36314.9	36157.5	36410.4	36115.3	36098.1	35909.4	36394	35741.6	36276.1	36445.9	36112.9	36470.5	36405.6	36010.3	36112.9	36287.5	36330	36397.7	36388.8
0.61257	35754.2	35988.1	35954.8	36298.4	36004.2	36330.9	35975.1	36352.2	36337.6	36151	36201.8	36100.8	36105.1	35932.5	36355.3	35725.9	35854.1	36232.8	36342	35479.5	36208.9	35949.3	36244.3	36534.2	36195.7	36494.2	36035.4	36194.5	35984.9	36039	36298.4	36206.8	36395.8	36107.3	36109.5	35912.9	36427.7	35774.3	36295.9	36466.8	36110.3	36471.8	36419.8	36007.8	36135.8	36293.2	36348.6	36413.6	36423.6
0.61497	35787.8	35981.2	35972.6	36285.5	36006.9	36340.6	35972.6	36381.6	36356.9	36140.8	36189	36090.8	36112.4	35939.6	36381	35725.8	35862.1	36250.5	36350.1	35488.3	36259.4	35963.3	36284.1	36523.5	36219	36522.5	36028.5	36206.2	36033.4	36047.4	36288.8	36242.4	36413.1	36110.7	36148	35934.3	36409.5	35830.6	36360.8	36453.3	36114.1	36473.8	36411.2	36058.6	36144.8	36299.4	36382.2	36415.6	36427.8
0.61738	35789.8	35982.8	35984.6	36287.4	36019.7	36358.8	35956.5	36359.9	36348	36128.7	36207.8	36094.8	36145.3	35936	36399.6	35739.2	35888.1	36285.5	36397.3	35489.1	36275.2	35983.7	36298.8	36502.4	36239.9	36526.8	36022.8	36188.2	36060.2	36052.8	36295.6	36244.8	36463.3	36141.5	36178.6	35946.1	36380	35853.1	36416.9	36454.8	36135.6	36474.1	36418.9	36065.5	36154.8	36322.8	36394.6	36433.6	36434.4
0.61979	35789.8	35997.8	35985.8	36343	36036.8	36359.3	35968.9	36330.3	36357.2	36133.2	36217.6	36086.4	36194.9	35909.8	36358	35775.9	35909.5	36291.9	36464.5	35516.5	36261.4	35952.8	36272.5	36521.7	36248.9	36510.4	36024.1	36217.4	36069.2	36056	36311.7	36251.6	36493.5	36166.1	36206.6	35937.6	36357.3	35831.9	36393.3	36447.8	36167.8	36477.7	36442.6	36036.9	36162.8	36345.3	36396.2	36499.5	36454.6
0.6222	35826.4	35986.9	35976.2	36380.4	36049.1	36379.1	35987.4	36351.2	36393.6	36126.3	36245.4	36069.2	36213.9	35938.8	36342.3	35802.7	35949.7	36288.1	36494.3	35545.8	36239	35938.3	36285.5	36554.9	36292.4	36497.9	36041.1	36264.1	36069.4	36072.3	36323.2	36258.6	36508.5	36161.5	36211.8	35938.3	36358.6	35813.6	36385.6	36471.1	36176.5	36476.4	36454.4	36043.5	36189.8	36351.4	36424.3	36561.5	36468
0.62461	35832.8	35973.7	36007.7	36385.7	36054.7	36366.8	35992.5	36378	36384.9	36113.3	36268.4	36058.1	36212.5	35982.4	36400.8	35825.9	36020.1	36283.7	36469.7	35549.2	36232.4	35954.3	36342.8	36539.8	36276.8	36509.3	36064.5	36263.2	36048.8	36074.1	36373.9	36254.2	36516.7	36163.9	36227.2	35988.6	36380.9	35831.9	36393.9	36502.4	36179.6	36491.3	36452.7	36096.2	36227.7	36379.1	36432.8	36558.5	36490.6
0.62702	35854.5	35981	36024.4	36412.1	36083.2	36364.8	35986.4	36384.2	36363.3	36115.6	36241.1	36073.4	36229.4	35982.3	36437.8	35812.9	36017.1	36304.1	36468.4	35533.6	36228.4	35980	36368.7	36543.4	36235.9	36522.4	36074.1	36260.3	36041.5	36069	36379.6	36288.8	36507.4	36193.7	36240.1	36010.7	36436	35869.1	36396.9	36504.1	36222.7	36512.4	36446.9	36136.9	36209	36412.9	36423.6	36561.3	36512.9
0.62943	35886	36006	36023.5	36412.5	36100	36411	35997.4	36359.6	36340.7	36131.1	36244.3	36084.8	36257.5	35979.2	36417.3	35802	35965.9	36300.5	36449.5	35523.7	36232.9	35999.2	36364.4	36568.9	36231.2	36531.4	36064.5	36291.7	36059.3	36066.1	36360.9	36306.3	36505.9	36250.5	36232.5	35995.6	36476.2	35891.8	36406.2	36513.5	36250.3	36521.9	36478.7	36156.9	36178.2	36438.7	36419.5	36550.5	36513.7
0.63183	35884.6	36061.6	36036.8	36384.9	36103.3	36430.9	36023.1	36360.9	36342.6	36120.8	36272.6	36112.7	36264.2	36010.1	36399.7	35780	35956.1	36303.3	36447.3	35563.7	36261.1	35991.4	36351.1	36590.3	36261.2	36543.5	36058.5	36303.1	36106.9	36088.5	36370.2	36300.1	36506.9	36302.4	36207.8	35985.7	36512.7	35894.1	36399.8	36538.5	36255.5	36544.9	36529.2	36185.8	36195.2	36408.6	36443.1	36533.1	36491.4
0.63424	35873.8	36093.5	36051.4	36387	36111.3	36417.3	36038.8	36397.7	36385.7	36145.8	36286.7	36148.8	36287.7	36039.8	36439.6	35783.1	35987	36328.9	36462.6	35600.2	36319.8	36005.9	36373.3	36596.1	36275.4	36546.1	36074.9	36323.4	36107.2	36109	36415.4	36311.8	36511.1	36286.4	36206.9	35980.2	36548.7	35900.5	36402.4	36559.3	36235.6	36574.5	36565.2	36163.5	36212	36362	36437.2	36540.6	36486.1
0.63665	35862.6	36072.3	36066.3	36394.5	36127.5	36430.6	36068.1	36424.9	36419.8	36170.1	36309.4	36162.6	36295.4	36045.6	36506.8	35776.6	35979.4	36353.3	36452.8	35589.6	36355	36025.6	36377.4	36610.2	36318.1	36558.7	36083.1	36352.7	36112.9	36097.1	36486.7	36316.5	36502.4	36265.8	36228.2	35988.2	36538.5	35925.1	36431.1	36552.8	36214.4	36586.8	36558.9	36134.2	36206.2	36378.1	36410.8	36577.9	36502.8
0.63906	35839.2	36094.3	36086.9	36389.7	36143.2	36443.8	36119.2	36428.4	36428.3	36191.9	36343.6	36190	36263.8	36063.5	36524.9	35778	35948.9	36388.6	36464.9	35564.6	36368.7	36043.2	36374.8	36634.1	36349.8	36576.4	36082.7	36374.6	36127.3	36112	36521	36321.2	36496.7	36314.6	36272.6	36009.5	36542.3	35969.8	36406.8	36567.7	36215.3	36583.4	36553.9	36157	36204.3	36444.3	36416	36607.7	36537.2
0.64147	35877.5	36168.7	36090	36399.1	36148.9	36430.6	36139.9	36385.2	36444.1	36181.9	36361.4	36193.2	36230.6	36084.3	36549	35812.5	35940.4	36405.7	36502.1	35554.7	36345	36050	36396	36631.4	36367.7	36586.9	36114.7	36377.9	36149.3	36147.1	36531	36320.8	36513.3	36357	36282	36032.8	36560.6	35977	36359.6	36596.2	36225.4	36616.2	36548	36169.6	36239.8	36460.9	36417.8	36598.6	36550.2
0.64388	35922.2	36201.6	36081.1	36437.7	36143.7	36422.1	36144.8	36402	36455.8	36202.5	36353.4	36173	36230.7	36080.9	36594.6	35858	35951.6	36402.4	36515.6	35576.2	36337.8	36045	36408.6	36615.6	36358.5	36593.6	36132.2	36376.7	36159.2	36157.6	36546.7	36309.3	36529.7	36363.5	36255.7	36046.3	36590.1	35938.4	36376.1	36625.7	36250.8	36659.5	36569.2	36140.3	36272.1	36472.9	36459.4	36593.2	36600.9
0.64629	35934	36198.9	36117.3	36475.4	36129.4	36393.9	36143.1	36449.3	36444.4	36239.3	36351.1	36184.4	36219.4	36083.6	36607.8	35873.7	35953.7	36384.4	36518	35599.3	36369	36042.9	36416	36619.6	36335.1	36580.9	36145.5	36348.6	36189.6	36143.7	36544.4	36320.7	36541.4	36374.9	36254.1	36084	36575.6	35899.3	36441.8	36633.9	36246.7	36672.4	36592.9	36115.5	36286.6	36485.7	36515.7	36617.5	36624.5
0.6487	35959.4	36194.8	36131	36458.2	36139.5	36399.2	36138	36486.4	36429.9	36259.6	36344.9	36230.3	36237.5	36129.6	36578.6	35874.3	35974.3	36410.1	36520.9	35580.5	36424	36089.8	36429.7	36642.4	36347.4	36565.2	36180.4	36340.3	36212.5	36138.6	36503.9	36333	36516.7	36384.8	36258.1	36103.9	36521.9	35917	36458.3	36633.8	36242.9	36658.4	36546.9	36123.1	36285.7	36505.7	36543.1	36646.5	36588.7
0.6511	35980.1	36188.1	36134.4	36448.8	36149.6	36429.9	36114.6	36509.4	36456.2	36258	36368.1	36251.8	36282.1	36153.9	36567.4	35896.4	35988.1	36433	36547.1	35589.8	36431.3	36111.7	36445.2	36663.1	36378.8	36575.3	36226.7	36348.9	36250.3	36172.2	36467.7	36329.4	36518	36383.9	36266.1	36086.6	36514.6	35926.3	36445.7	36660.2	36267.8	36645.1	36504.4	36175.3	36310.4	36516	36531.4	36661	36562.2
0.65351	35997.8	36184.8	36156.6	36462.5	36143.1	36468.7	36104.5	36526.4	36476.7	36261.9	36375.1	36279.9	36292.3	36154	36584	35910.9	35992.9	36451.9	36580.1	35614.9	36380	36078.3	36470.5	36701	36380.3	36614.5	36229.1	36370.9	36284.7	36227.1	36464.5	36315.3	36545.5	36388.3	36311.7	36069.6	36559.7	35932.9	36457.8	36680.3	36294.6	36669.6	36564	36217.5	36323.2	36523	36499.3	36698.5	36598.6
0.65592	36027.6	36191.7	36173.5	36470.3	36140	36468.7	36116.9	36519.4	36462.7	36284.4	36377.2	36251.8	36291	36165.8	36600.5	35915.6	36031.1	36466.3	36590.5	35652.2	36381.7	36073.9	36465.9	36702.8	36340.9	36668.2	36234.1	36373.8	36323.3	36248.4	36476.5	36315.3	36537.4	36397.2	36363.4	36110.4	36586.1	35984	36484.1	36668.3	36328.6	36715.8	36621.4	36241	36347.6	36479.2	36480.9	36712.4	36631.3
0.65833	36037.8	36189.2	36171.1	36478.6	36133.2	36472.7	36153.7	36509.1	36457.4	36313.6	36382.2	36226.1	36308.2	36162.3	36609.6	35910.8	36058.2	36466.7	36583.4	35700.9	36379.8	36106.2	36448.6	36677.5	36337.6	36693.5	36234.6	36390.5	36304.7	36218.5	36488	36312.8	36538.9	36401.7	36356.4	36167.3	36582.7	36019.7	36473.8	36657.4	36354.2	36732.7	36642.7	36257.8	36373.8	36438.9	36507.5	36700.8	36648.8
0.66074	36013.4	36190.3	36142.2	36488.5	36167.4	36475.8	36183.2	36494.6	36492.8	36327.3	36397.2	36240	36344.7	36141.7	36625	35911.8	36057.5	36491.5	36572.6	35736.6	36391.4	36108.9	36463.4	36680.2	36366.5	36698.1	36249.8	36403.2	36302.4	36201.9	36482.6	36282.8	36593.9	36398.8	36352.1	36190.9	36584.5	36017	36462.6	36640.7	36399.7	36701.5	36641.8	36279.8	36427	36417.8	36527.9	36699.5	36661.5
0.66315	35979.1	36196.8	36140.1	36518	36207.4	36515.7	36207.3	36493.5	36529.5	36318.4	36424	36237.6	36393.4	36124	36631.3	35901.6	36070.3	36511.6	36571.2	35738	36406.9	36119.1	36486.7	36712.9	36394.8	36672.8	36263.9	36386.4	36294.4	36220.2	36493.8	36283.7	36644	36391.9	36346.8	36196.2	36587.5	36040	36499.2	36645.8	36405.6	36667.1	36649.7	36291.8	36434.9	36442.3	36557.5	36733.8	36685.7
0.66556	35987.2	36215.2	36163.6	36535.1	36196.2	36564	36230.7	36477.8	36559.2	36335.8	36436.2	36239.3	36418.6	36129.1	36627.1	35912.7	36084.1	36497.8	36592.2	35747.1	36425.2	36167.4	36493.7	36716.3	36399.2	36682.7	36253.4	36400.1	36301.8	36228.6	36522.2	36328	36676.2	36410.4	36335.6	36193.2	36600.1	36048.2	36552	36682.4	36401.9	36643.7	36648.2	36294	36407.8	36486.9	36573.2	36730.9	36687.6
0.66797	36013.6	36229.8	36200	36536.3	36167.8	36573.9	36243.8	36477.3	36567.9	36372.7	36411.9	36266.8	36406.3	36146.3	36615.4	35943.4	36092.8	36481.7	36605.5	35767.6	36416.4	36193.7	36509	36709.8	36436.8	36720.6	36232.6	36412	36347.5	36267.7	36531.9	36363.2	36681.4	36430.5	36333.8	36177.6	36638.6	36058.7	36562.5	36684.3	36399.5	36627.9	36638.9	36267	36406.5	36506.3	36582.8	36718.9	36660.7
0.67037	36019.6	36219	36242.2	36544.3	36174.2	36585.8	36228.7	36497.4	36571.6	36387.8	36405.7	36288.4	36389.2	36137.6	36593.8	35947.7	36094.7	36489.5	36634.8	35755.9	36439.6	36204.6	36504.2	36733.8	36463.6	36730.5	36247.8	36419.9	36387.8	36312.9	36543.1	36395.3	36661.3	36433.2	36365.3	36187.8	36643.5	36081.5	36544.8	36682	36418	36640.4	36626.1	36246.3	36390.9	36509.7	36594.5	36743	36668
0.67278	36032.8	36199.3	36251.3	36541.3	36220.5	36577.7	36240	36520.7	36570.6	36381.3	36425.8	36301.6	36386.7	36150	36569.6	35959.4	36116.8	36509.6	36657.4	35723.9	36486.3	36265.7	36517.8	36738.6	36474.8	36720.1	36303.8	36426.1	36392.1	36315.7	36574.4	36407.7	36608.6	36439.8	36389.8	36199.5	36620.9	36107.7	36572.8	36706.7	36408.7	36641.3	36625.8	36253	36363.8	36531.5	36594.2	36751.5	36690.5
0.67519	36033.6	36206.1	36255.3	36557.1	36246	36574.5	36281.8	36543.1	36539.9	36389.7	36451.1	36320.6	36400.8	36203.1	36563.1	35965.9	36170.8	36527.1	36655.8	35731.4	36530.1	36324.3	36532.2	36749.2	36505.5	36709.4	36343.3	36419.9	36355.6	36289.5	36612.5	36419	36603.8	36428	36396.9	36187.7	36625.3	36096.1	36634.6	36720.4	36393.3	36644.1	36626.8	36262.7	36405.7	36526.9	36583.6	36736.3	36714.8
0.6776	36026.8	36202.7	36244.9	36568.1	36235.2	36578.8	36282.5	36554.7	36530.5	36406.7	36462	36314.5	36390.7	36218.7	36622.9	35970.1	36182.7	36525.2	36627	35770.5	36539.4	36313.6	36512.9	36771	36512.4	36738	36342.5	36413.9	36318.6	36292.3	36619	36430.8	36640.2	36433.3	36394.2	36192.2	36667.9	36067.4	36662.9	36717.8	36387.4	36658.4	36638.9	36266.2	36447.4	36515.3	36568.3	36762.1	36716.6
0.68001	36012.3	36173.1	36203.5	36582.8	36190.4	36564.2	36280.9	36581.7	36560.2	36403.8	36455.8	36333	36380.8	36208.8	36667.3	35966.4	36152.3	36547.4	36611.1	35796	36515.9	36281.4	36491.8	36777.2	36503.4	36754.5	36348.1	36436.7	36336.5	36298.2	36598.5	36432.9	36662.7	36436.2	36416.8	36216	36679.1	36058.7	36636.1	36742.1	36388.5	36680.3	36649.5	36268	36435.8	36556.2	36572.9	36773.9	36718
0.68242	36034.9	36197.3	36187.7	36634.8	36173	36529.6	36295	36598.7	36602.8	36389.9	36456.8	36372.2	36393.2	36235.5	36657.1	35998	36159.3	36551.9	36621.4	35791.9	36496.3	36276.9	36486.5	36769.3	36496.4	36738.8	36341	36467	36349.8	36294.2	36585.7	36438.4	36690.6	36445	36439.7	36237.1	36678.4	36058.8	36637.3	36782.7	36406.6	36677.4	36644.5	36289.6	36414.4	36583.5	36572.7	36779.3	36709.8
0.68483	36025.4	36257.7	36196.6	36624.7	36207.7	36518.6	36284.8	36620.3	36627.6	36387.6	36474.3	36366.3	36393.5	36250.6	36653.2	36005.1	36169.1	36531.9	36636.4	35775	36513.8	36285.6	36497.5	36797.9	36521	36752.6	36310.8	36491.6	36339.2	36309.4	36624	36476	36722.1	36469.3	36424.9	36262	36681.1	36069.9	36644.3	36761.6	36434.7	36677.4	36659.7	36320.3	36445.8	36567.6	36562.7	36757.1	36721.4
0.68724	36041.3	36294.2	36211.3	36609.6	36247	36548.7	36253.3	36633.7	36627	36358	36490.9	36357.2	36395.5	36242.1	36666.5	35984.1	36164.8	36527.4	36638.6	35786.6	36495.7	36280.2	36516.4	36824.1	36517.1	36757.7	36321.1	36518.9	36347.4	36310.8	36669.6	36501.2	36725.6	36527.5	36414.8	36224.3	36725.7	36118.5	36622.4	36729.3	36405.2	36722.5	36700.8	36330.2	36471.3	36549.7	36581.7	36738	36703.3
0.68964	36050.1	36291.7	36222.1	36655.2	36272.9	36590.6	36279.6	36639.3	36615.5	36332.2	36518.9	36365.2	36394.2	36243	36670.9	35997	36182.6	36563.8	36648.6	35798.8	36491.7	36268.7	36518.2	36806.2	36511.9	36793.6	36329.3	36516.5	36372.2	36313.8	36685	36483.6	36720.1	36597.8	36415.2	36184.5	36737.9	36146.4	36607.7	36749.6	36427.8	36771.1	36719.6	36334.5	36454.5	36560.9	36605.5	36764.1	36721.7
0.69205	36070.5	36302.2	36241.6	36680.1	36288.3	36592.2	36307.4	36630.7	36622.8	36331.4	36500.4	36365.7	36403.3	36278.7	36682.1	36043.4	36176.1	36597.4	36648.5	35804.2	36502.2	36283.3	36521.7	36797.4	36516.2	36830.8	36302.5	36480.5	36376.7	36319.3	36645	36439.9	36695.5	36595.1	36408.1	36178.8	36752	36141.2	36607	36771.3	36472.2	36763.4	36672.7	36348.4	36444.7	36575.3	36617.8	36778.6	36755.4
0.69446	36078.8	36338.8	36295.4	36645.4	36311.6	36577.3	36305.7	36651.4	36627.7	36382	36451.6	36365.1	36420	36297.5	36677.6	36078.2	36177.5	36603.3	36653.2	35797.6	36500.7	36284.2	36526.8	36797.2	36519.2	36834.1	36316.7	36477.7	36372.7	36296.4	36648	36426	36677.8	36582.1	36429	36208.1	36772.8	36113.8	36602.4	36783.6	36462.9	36774.8	36653.4	36342.4	36454.3	36569.8	36657.6	36773.2	36758
0.69687	36085.7	36368.6	36325.8	36672.2	36321.8	36580	36289.8	36685.3	36634.3	36419.7	36451.5	36352.5	36459.6	36275.3	36704.7	36074.7	36207	36590	36655	35780.3	36485.6	36270.7	36542	36793.5	36527.9	36822.6	36343.7	36501.7	36361.7	36312.4	36671.3	36457.8	36679.6	36618.7	36452.8	36244.2	36783.1	36134.1	36611.1	36773.6	36464.9	36766.5	36679	36344.5	36456	36566.8	36686.8	36786.5	36763.9
0.69928	36113.2	36390.2	36332.8	36693.1	36334.3	36598.7	36318.3	36703.1	36635.3	36429.8	36496.3	36337.9	36498.7	36250.5	36710.9	36101.3	36210.6	36623.5	36666.5	35780.8	36533	36238.1	36563.4	36803.2	36547.7	36815.9	36353.2	36516.8	36369.7	36357.6	36689.5	36492.6	36704.4	36652.9	36478.5	36241.5	36780.1	36162.8	36617.1	36801.4	36487.9	36765.6	36724.7	36372.9	36482.2	36583.4	36714.4	36821.1	36797.4
0.70169	36114.5	36393.7	36327.3	36683.4	36349.7	36625.4	36361.9	36702.4	36658.8	36420.8	36494.7	36357.6	36486.5	36251.8	36687.4	36131.4	36193.3	36615.8	36690.7	35803	36581.7	36219.6	36582.4	36818.6	36554.6	36801.6	36360.9	36508.6	36323.5	36371.5	36679.2	36527.6	36715.6	36634	36490	36241.2	36769.8	36143.9	36615	36818.7	36500.2	36777.1	36749.2	36401.6	36511.5	36634.2	36721.2	36857.9	36789.8
0.7041	36125.7	36376.2	36293	36654	36349.7	36643.4	36349	36688.6	36681.4	36449.7	36502.9	36397.5	36453.2	36291.9	36676.9	36132.2	36197.8	36600.1	36696.3	35827.4	36574.8	36249.8	36582	36848	36592.5	36840.8	36378.8	36531.5	36331.6	36398.2	36647.1	36542.5	36734.4	36596.3	36477	36256.9	36755.1	36099	36601.4	36774.3	36524	36793.2	36759.3	36412	36532.3	36660.9	36715.4	36891.7	36779.3
0.70651	36158.2	36364.7	36256.5	36651.1	36346.8	36658.6	36310.2	36632.6	36666	36474.6	36509.7	36391	36459.3	36327.2	36683.6	36104.2	36227	36617.9	36690.2	35831.2	36526.3	36282.8	36592.7	36864.7	36594	36894.5	36383	36530.9	36370.4	36394.1	36629.6	36539.4	36742.4	36570.9	36457.4	36262.8	36733.7	36105.9	36607.2	36706.6	36534.3	36813.8	36778.2	36435.6	36502.3	36649.9	36689.6	36881.3	36783.8
0.70891	36165.8	36352.7	36244.8	36656.9	36352.5	36669.5	36308.2	36595.8	36644.4	36487.9	36523.3	36405	36464.3	36301.6	36703.1	36087.6	36242.9	36628.6	36706.9	35838.2	36507.9	36290.9	36623.9	36877.8	36563.2	36893.4	36382	36513.9	36385.6	36374.5	36671.1	36530	36751.7	36563.1	36466.5	36256.5	36753.3	36132	36630.5	36693.4	36542.7	36813.9	36787.1	36407.5	36461.1	36675.5	36682.3	36862.2	36805.5
0.71132	36161.4	36339.7	36244.4	36685	36338	36659.6	36343	36624.2	36662.4	36504.9	36540.6	36430.7	36481.7	36260	36695.9	36076.4	36257.3	36636.8	36712.5	35818	36525	36289.8	36641.1	36859.5	36543.7	36884.6	36397.8	36549.3	36398.4	36386.7	36698.3	36528.8	36762	36545.4	36463.9	36287.2	36799.4	36165.3	36649.7	36723.9	36538.3	36808.4	36776.9	36380.6	36456.9	36684.7	36700.2	36885.9	36806.6
0.71373	36171.5	36354.3	36259.9	36693.5	36356.7	36658.7	36355.4	36673.7	36682.6	36530.5	36549.4	36443.4	36506.2	36260.3	36702.6	36066.7	36298	36635.2	36710.2	35803.4	36543.3	36290.4	36646.1	36837.5	36531.7	36863	36403.2	36624.6	36413.1	36409.6	36702.5	36548.3	36772.1	36555.7	36470.2	36315.6	36811.4	36187.5	36644.8	36727.7	36527.5	36814.3	36770.1	36384.9	36464.3	36643.9	36723.4	36900.8	36791.1
0.71614	36175.7	36360.1	36294.2	36700.4	36351.3	36678.4	36344	36694.3	36676.4	36544	36547.7	36443.4	36536	36282.3	36740.5	36078.5	36284.8	36679.3	36738.9	35820.6	36529.1	36310.6	36667.4	36819.6	36531.4	36843.7	36364.4	36653.2	36425.6	36393.1	36691.2	36568.9	36768.5	36588.4	36484.1	36331.6	36796.5	36184.9	36652.9	36693.2	36505.6	36815.1	36758.2	36400.7	36495.5	36623.3	36724.1	36892.2	36773.9
0.71855	36170.4	36371.6	36332.3	36724.1	36328.3	36667.5	36369.6	36713.4	36678	36534.8	36547.1	36445.3	36541.4	36297.4	36766.5	36085.9	36277.1	36717.7	36793.1	35853.4	36538.4	36323.9	36648.1	36850.3	36558.8	36845.3	36353	36632.8	36450.2	36368	36699.2	36587.7	36746.9	36591.9	36487.4	36348.6	36784.1	36195.4	36674.4	36717.5	36512.1	36826.8	36757.6	36419.6	36507.7	36669.4	36723.8	36885.1	36787.2
0.72096	36162.8	36388.8	36353.5	36764.2	36310.5	36656	36384.9	36722.1	36706.5	36527.6	36538.3	36461.9	36507.6	36304.8	36749.5	36097.2	36277.4	36724.5	36810.6	35867.3	36574.2	36333.9	36623.2	36877	36590.2	36868.1	36373.6	36586.1	36461.6	36380.3	36740.1	36605.1	36747.2	36589.1	36469.5	36352.2	36784	36198.1	36673.8	36763.7	36535.8	36854.2	36798.1	36427.2	36509	36700.5	36708.7	36893.5	36818.7
0.72337	36143.4	36396	36352.7	36759	36326.9	36667.1	36374.1	36711.1	36701.6	36540.4	36553.8	36476.8	36497.8	36312.6	36762.7	36127.5	36280.1	36727.4	36790.6	35882.3	36602.1	36355.1	36627.8	36879.9	36567.6	36849.4	36378.5	36548.4	36445.8	36381.1	36753.5	36582.7	36772.7	36591.3	36468.3	36342.4	36767.8	36168.9	36659.9	36784.7	36567	36879.1	36836.8	36427.6	36502.4	36646.5	36700.9	36885.1	36842.8
0.72578	36146	36375.1	36328.1	36737	36327.1	36672.2	36386.2	36733.5	36698.2	36540.1	36567.7	36474.6	36515.7	36319.7	36786.8	36155.8	36265.4	36695.4	36777.4	35873.3	36587.2	36352.7	36647.3	36865.3	36556.2	36844	36402.8	36547.8	36417.9	36370.1	36754.4	36539	36789.4	36607.4	36461.8	36350.8	36781.1	36170.2	36667.5	36813.7	36583.4	36890.2	36849.9	36426.7	36526.6	36619.7	36694.6	36862.3	36852.4
0.72818	36164.8	36371.7	36333.2	36725.6	36339.9	36673.6	36378.4	36753.6	36698.8	36524.2	36589.8	36463.1	36522.3	36321.3	36787.9	36137.6	36274.2	36668.7	36758.5	35883.8	36575.3	36332.6	36639.8	36849	36572.5	36862.1	36437.8	36556.6	36407.6	36367.3	36761.1	36567	36792.6	36620	36440.9	36364.3	36812.3	36183	36705.3	36852.2	36587.6	36892.7	36828.5	36404.5	36531.6	36655.4	36694	36827.4	36878.1
0.73059	36190.2	36382.7	36367.3	36749.1	36358.9	36678.3	36357	36765.8	36709.6	36533.4	36594.3	36452.1	36512.8	36324.5	36787	36144.1	36278.5	36669.5	36734.7	35901.5	36601.7	36371.7	36631.7	36829	36589.2	36891.1	36436	36543.9	36437.9	36393.8	36734.2	36602.3	36806.1	36638.5	36444.9	36357.2	36821.1	36200.6	36754.3	36880.1	36602.7	36889.1	36813.5	36408.7	36538.8	36703.5	36695.7	36802.8	36897.3
0.733	36211.4	36395.4	36363.1	36750.8	36359.6	36657.1	36374.1	36750.8	36729.1	36543.9	36596.1	36445.1	36535.2	36319.5	36802.4	36153.3	36291.6	36692.6	36735.6	35913.3	36616	36431.3	36627.7	36838.9	36619	36904.5	36412.9	36568.2	36497.1	36415.2	36724.3	36619.3	36809.4	36634.8	36458.5	36367.4	36808.9	36222	36774.8	36895	36593.9	36877.5	36802.1	36430.8	36549.9	36757.1	36695.3	36839.1	36890.3
0.73541	36212.3	36402.8	36344.9	36740.3	36344	36679.1	36388.6	36715.4	36759.6	36520.4	36613.2	36455.2	36590.4	36322	36801.1	36130.1	36302	36707.7	36725	35918.9	36613.8	36416.9	36618.4	36879	36644.4	36894.7	36389.2	36603.3	36529.7	36419.6	36733.1	36615.8	36795.9	36601.8	36501.4	36367.4	36830.7	36241.6	36749.7	36877.7	36584.8	36855.2	36803	36426.2	36575.5	36750.4	36708.7	36873.8	36885.2
0.73782	36214.7	36390.7	36359.2	36731.1	36334.5	36719.8	36365.6	36708.2	36768.5	36475.9	36637.7	36493.9	36606.9	36340.2	36798.3	36135	36285.9	36701.1	36706.9	35903.9	36611.8	36403.3	36618.1	36913.7	36644.2	36876	36402.7	36604.2	36515.2	36425.8	36737.7	36610.1	36776.2	36610.6	36508.8	36391.3	36839	36226.4	36744.3	36869.9	36599.3	36865.8	36835.1	36418.7	36584.3	36696.3	36721.1	36890.3	36868.3
0.74023	36219.7	36403.3	36375.4	36732.2	36337.5	36730.9	36350.3	36730	36770.7	36463.3	36633	36517	36602.4	36367.5	36798.6	36166.7	36268.7	36673.9	36705	35912.2	36612.3	36374.4	36650.3	36924.9	36640.8	36863.2	36412.9	36584.1	36496.6	36455.1	36734.2	36610.2	36808.3	36633.2	36507.6	36389.6	36824.7	36191.5	36759.9	36878.8	36589.5	36883.3	36865.3	36423.8	36571.5	36674.7	36739.4	36890.6	36859.9
0.74264	36231.6	36460.6	36371	36745	36332.1	36707.7	36366.7	36755	36762	36490.1	36611.7	36469.9	36581.7	36384.5	36819.6	36175.8	36284.2	36655.1	36732.4	35915.8	36623.2	36384.3	36694	36936	36644.1	36866.8	36437.5	36571.1	36495.2	36480.6	36736.9	36622	36824.3	36643.1	36515	36358.5	36813.8	36191.2	36764.9	36892	36563.6	36887	36851.2	36436	36564.5	36699	36758.4	36878.1	36848.5
0.74504	36220.2	36429.5	36367.8	36749.2	36318.9	36703.6	36440.8	36753.4	36753.8	36519.4	36602.7	36428.3	36577.6	36391.7	36808.8	36159.1	36284	36665.4	36747.8	35913.6	36664	36394.1	36694.5	36933.7	36623.1	36870.4	36465.1	36579.2	36490.6	36471.1	36694	36632.3	36813.9	36627.8	36507.7	36359.4	36802.8	36221.8	36753.8	36883.8	36587.9	36928.8	36827.9	36434.4	36588.4	36684.6	36763.9	36857.4	36864.6
0.74745	36223.6	36420.7	36339.3	36765.8	36331	36715.6	36470.7	36744.6	36756.6	36518	36597.9	36415.8	36590.4	36387.4	36812.8	36169	36289.1	36676.8	36778.6	35916.1	36700.9	36384.3	36680.3	36929.4	36624.7	36874.1	36489.1	36612	36491.1	36465.2	36689.4	36649.6	36834.4	36628.1	36508.7	36376.6	36797.8	36215.3	36751.1	36873.7	36622.1	36940.3	36844.9	36448.2	36631.8	36670.1	36761.8	36861.4	36878.2
0.74986	36237.3	36476.5	36330.7	36767.9	36357	36720.4	36433.1	36768	36720.3	36513	36591.3	36431.9	36589	36380.8	36856.9	36178.9	36286.6	36690.7	36817.3	35909.8	36698.4	36362.4	36674.4	36934.8	36648.3	36890.1	36505.4	36600.5	36493.5	36487.8	36717.2	36662.6	36844.5	36604.5	36537	36377.3	36773.6	36203.9	36763.3	36888.8	36636.4	36895.2	36884.8	36456.6	36628	36664.4	36759.3	36855.3	36884.4
0.75227	36253.6	36474.4	36336.3	36773.7	36379.4	36719	36411.6	36764.3	36697.9	36546.5	36598.4	36459.5	36592.8	36361.3	36881.3	36171.3	36315.3	36675.1	36836.1	35901.9	36691.8	36367.1	36697.7	36926.2	36680	36923.6	36512.3	36604.7	36508.2	36480.9	36732.2	36671.7	36855.9	36593.4	36551.8	36384	36780.5	36221.1	36768.6	36873.1	36621.6	36894.8	36889.7	36483.2	36598.3	36678.7	36752.2	36852.5	36874.8
0.75468	36253.4	36447.9	36369.5	36767.7	36420.8	36716.3	36441.1	36757.6	36724.6	36568.8	36613	36457.4	36594	36341.8	36847.9	36147	36299.7	36692.6	36808.8	35917.6	36677.8	36377.5	36721.6	36937.1	36680.5	36937	36512.8	36612.6	36513.7	36452.9	36738.3	36658.9	36884	36600.6	36540.6	36393.5	36823.5	36242.2	36772.3	36853	36608.7	36934.9	36859.1	36483	36577.8	36685.2	36766.8	36857.3	36875.1
0.75709	36263.6	36449.5	36390.9	36773.1	36455.8	36715	36447.9	36752.5	36774.4	36574.5	36617.3	36451.8	36602.4	36350.7	36843.8	36137.3	36285.8	36715.5	36790.9	35917.6	36657.1	36385.1	36700.6	36940	36674.1	36929.5	36523.7	36610.8	36497.5	36478.5	36767.6	36634	36900.8	36617.8	36534	36416.3	36846.8	36247.1	36767.8	36888.9	36598.5	36953.6	36851.7	36475.6	36593.3	36698.6	36781.2	36901.2	36909.5
0.7595	36273.2	36475	36393.1	36772	36436.1	36745.6	36401.5	36763.6	36805.3	36571.4	36593.7	36500.5	36635.3	36361.2	36858.7	36146.9	36305.6	36705	36789	35896.8	36649.7	36370.7	36700.9	36927.4	36667.8	36910.9	36543	36620.5	36501.2	36501.7	36776.6	36619.6	36896.4	36633	36525.9	36438.5	36830.5	36292.6	36773.2	36905.3	36600.2	36927.4	36835.9	36467.3	36618.4	36698.9	36808	36938.7	36944.8
0.76191	36268.8	36496.5	36392.2	36784.4	36426.2	36776.7	36362.3	36791	36789.2	36570	36604	36534.6	36642.6	36381.3	36865	36142.8	36324.9	36729.4	36794	35902.4	36638.1	36373.2	36714.7	36940.8	36653.4	36895.2	36552.4	36604.3	36518	36478.4	36765.1	36663.8	36885.8	36618.9	36542.3	36430	36823	36343	36799	36905.3	36620	36932.9	36825.9	36492.9	36644.2	36689.3	36818.6	36909.9	36943.2
0.76431	36255.9	36488.5	36375.3	36802.7	36430.2	36781.3	36361.7	36781.8	36753.7	36571.1	36616	36528.8	36628.9	36361.9	36841.7	36143.3	36340.7	36772.7	36847.3	35930.4	36625.6	36402.9	36731.1	36953.3	36663.9	36893.3	36555.1	36585.1	36495.6	36446.4	36769.2	36664.3	36881.4	36623.9	36578.9	36414.5	36829.2	36311.6	36833.7	36915.8	36644.1	36953.3	36839.4	36508	36643.2	36714.9	36802.7	36888.8	36908.1
0.76672	36242.8	36481.4	36353.3	36777.3	36428.3	36768.5	36364	36789.6	36771.1	36570.9	36632.5	36513	36592.3	36352.3	36830.2	36167.3	36347.2	36749.2	36862.1	35939.2	36638.5	36418.9	36755.2	36947.7	36668.6	36903.2	36538.5	36587.4	36456.1	36426.3	36825.8	36621.6	36890.6	36661.2	36581.7	36412.7	36836	36257.7	36845.4	36929.1	36663.8	36975	36883.4	36488	36607	36735.5	36749.7	36892.4	36885.4
0.76913	36220.6	36452.9	36367.6	36733.4	36440	36758	36370.5	36800.2	36799.2	36562.7	36675.7	36517.5	36561.1	36383.2	36837.3	36177.8	36360.1	36737.3	36862.8	35940.6	36662.9	36423	36747.4	36956.1	36680.7	36936.9	36505.3	36601.6	36452.9	36424.4	36862.4	36608.1	36902.7	36678.2	36561.1	36425.1	36856.6	36230	36846.2	36931	36678.6	36968.5	36871.9	36453.3	36595.6	36730.5	36750.6	36908.3	36902.3
0.77154	36211.5	36421	36406.4	36724	36432.9	36763.4	36402.2	36815.8	36792	36563.1	36671.1	36541.7	36564.6	36425.4	36841.7	36166.4	36397.6	36749.4	36835.9	35957.5	36645.8	36412.6	36720	36967.1	36719.1	36980.3	36491.5	36619.8	36477.8	36421.8	36845.4	36624.4	36891.6	36641.9	36553.5	36440.4	36853	36233.6	36849.7	36919.2	36664.4	36934	36852.1	36446.9	36625.5	36713.3	36778.4	36935.1	36920.8
0.77395	36184	36431	36416.5	36737	36446.8	36790.9	36421.1	36802.4	36765.5	36565	36637	36546	36603.9	36445.6	36844.6	36203.3	36433	36729	36810.4	35991.4	36623.8	36423.3	36720.2	36962.2	36752.1	37006.9	36518.7	36637.3	36505.3	36417.5	36823	36649.8	36878.6	36605.9	36559.9	36422.6	36840.9	36234.2	36830.3	36892.2	36633.2	36894.1	36851.5	36474.6	36633.5	36702.4	36764.1	36949.8	36934.9
0.77636	36185.1	36439.4	36402.6	36761.6	36476.9	36803.9	36422.8	36801.7	36758.3	36553.2	36618.3	36514.2	36625.5	36461.4	36853.5	36228.9	36429.2	36727	36804.6	35998.5	36604.5	36438.5	36727.2	36959.1	36730.7	37000.8	36555.6	36654.7	36521	36423.1	36811.5	36674.1	36878.4	36608.6	36577.9	36420.8	36863.6	36253.4	36802.8	36874.3	36622.8	36871.2	36874.6	36492.2	36612.6	36715.9	36760.5	36942.7	36959.8
0.77877	36210.2	36447.7	36383.2	36762.3	36497.8	36755.6	36396	36800.5	36761	36561	36608.5	36507.1	36611.6	36473.3	36846.4	36225.4	36411	36748.9	36834.4	35999.2	36602.7	36449.8	36708.7	36967.4	36710.5	36979.7	36570.4	36697.3	36525.6	36431.6	36802.8	36655.1	36883.7	36635.7	36582.9	36431.5	36876.6	36268.9	36784.8	36860.1	36640.3	36878.1	36893.4	36487.7	36629.3	36747.4	36805.9	36945.5	36973.3
0.78118	36214	36442.8	36381.7	36757	36491.9	36734.2	36387.7	36789.4	36751	36576.4	36587.6	36520.6	36612.8	36458	36851.5	36209	36399.9	36741.8	36878.2	35993.5	36620.8	36461.3	36717	36977.8	36702.6	36984.2	36560.7	36735.2	36527.3	36420.5	36806.3	36650.8	36889.6	36643.6	36558.6	36443.8	36864.1	36282	36784.4	36855.7	36637	36890.8	36910.1	36457.8	36648.3	36770.7	36839.5	36974	36958.6
0.78358	36212.7	36452.2	36384.8	36779.6	36474.6	36766	36383.7	36772.6	36743.1	36602.9	36590.4	36517.1	36639.8	36444.9	36857.6	36217.4	36389.3	36724.1	36874.1	36011.8	36641.8	36463.1	36731	36955.1	36709.7	36985.8	36538.3	36719.5	36554	36424.2	36804.9	36671.4	36916.4	36638.3	36522.7	36449.6	36846.1	36280.4	36761.4	36866.8	36611.7	36930.4	36900.4	36490.2	36654.7	36774.8	36861	36980.4	36957.4
0.78599	36230.8	36458.6	36397.8	36783.2	36470.6	36796.9	36378.5	36774.3	36774.3	36617.9	36582.2	36474.2	36604.9	36433.8	36857.4	36228.6	36358	36700.3	36856.5	36030.2	36647.3	36446	36745	36934.2	36705.6	36994	36526.1	36688.8	36564.1	36431.7	36778.3	36677.1	36909.4	36645.6	36521	36462.2	36837.1	36264.6	36773.7	36865.1	36610.5	36947.2	36893.7	36502.3	36646.8	36765.3	36866.2	36996.7	36945.3
0.7884	36232.3	36492.1	36395.4	36769.9	36446.4	36808.6	36387.6	36796.6	36768.3	36604.1	36608.9	36473	36591.2	36419.9	36851.8	36245.1	36351.6	36710.3	36879.4	36029.5	36660.3	36416	36761.9	36931.6	36691.1	37019.3	36518.6	36694.4	36555.5	36468.6	36762.3	36658.3	36897.8	36660.8	36550	36455.8	36860.6	36235.2	36794.4	36865.8	36674.1	36950.1	36868.8	36481.6	36649.1	36769	36860.3	37024.7	36941.7
0.79081	36226.4	36499.1	36402.5	36785.7	36416.9	36805	36418.8	36803.3	36754.6	36575.9	36665	36522.8	36598.5	36448.9	36858.7	36242.8	36347	36749.2	36897.4	36033.4	36717.2	36380.3	36767.9	36927.5	36670.7	37015.6	36516.5	36685.6	36517.9	36507.4	36750.2	36657.1	36879.7	36662.2	36583.5	36451.2	36884.1	36212.8	36803.2	36862.4	36706.9	36949.1	36851	36484.6	36630.8	36776.1	36840.1	37061	36959.9
0.79322	36233.2	36463.6	36406.9	36804	36423.8	36800.7	36439.4	36781	36755.3	36539.4	36693	36527.1	36621.2	36463.6	36854.8	36231.5	36359	36754.9	36882.5	36019	36698.9	36395.7	36766.8	36908.4	36703.9	36988.6	36515.4	36678.9	36508.8	36516.2	36749.9	36659.3	36887.3	36647.4	36614.3	36438.2	36887.8	36207.7	36794.6	36878.9	36679.1	36965.9	36855.3	36529.5	36612.6	36780.7	36822.4	37028.9	36952
0.79563	36252.8	36447.4	36399.3	36812.4	36443.2	36790.9	36449	36787.6	36776.6	36569.1	36699.9	36511.5	36630.5	36440.8	36851.3	36246.8	36379.4	36742.5	36862.4	35968	36643.1	36424.3	36774.7	36926.7	36736.1	36984.9	36515.8	36695	36521.7	36512.1	36763.6	36673.1	36879.6	36657	36628.4	36385.6	36920.5	36228.5	36803.8	36893.7	36675.3	36973.1	36871.8	36563.6	36605.9	36780.6	36808.3	36956.7	36933.8
0.79804	36264.7	36447.1	36370.5	36810.6	36448.8	36800.7	36439.7	36821.2	36796.6	36592.4	36707	36501	36648.1	36433.8	36877.2	36238.6	36364.4	36753.3	36843.7	35956.8	36618.2	36451.3	36769	36949.2	36730.2	36994.5	36520.8	36704.5	36547.4	36515.4	36779.8	36687.3	36898.4	36669.6	36654.3	36350.9	36959.3	36269.9	36796.8	36908.8	36679.4	36970.7	36866.6	36550.5	36603.2	36768.8	36825.7	36934	36949.3
0.80045	36263.9	36477.8	36376.8	36787.8	36448.9	36809.9	36422.9	36836.1	36810.9	36601.9	36711.7	36491.2	36673.2	36451.7	36902.1	36179.2	36321.7	36759.6	36849.2	35940.4	36652.3	36452.9	36759.3	36976.5	36719	36989.1	36520.8	36716.9	36566.8	36494.9	36802.7	36708.1	36900	36684.3	36639.9	36365.1	36933.7	36295.4	36786.8	36931.8	36662.2	36989.7	36878.5	36541.2	36639.6	36765.1	36863.2	36983.7	36991.1
0.80285	36287.2	36503.1	36413.4	36776.2	36451.2	36792.4	36426.4	36821.3	36834	36599.6	36716.8	36505.7	36691.4	36444.4	36881.2	36152.7	36311.4	36738.3	36842.5	35947	36703.2	36444.8	36761	36984.1	36757.7	36981.9	36546.7	36692.7	36586.6	36506.8	36805.7	36704.2	36894.9	36698.9	36598.7	36399.1	36892.1	36297.3	36763.8	36937.9	36637.8	36999.8	36910.9	36533.6	36674.8	36765.5	36890.5	37021.2	37014.4
0.80526	36303	36497.5	36428	36792.5	36480.7	36776.5	36440.5	36790.9	36859	36616.3	36703	36513.1	36690.7	36430.2	36849.6	36181.8	36325.9	36732	36845.4	35940.3	36707.9	36407.3	36774.8	36990.6	36781.3	36981.3	36576.8	36666.8	36595.1	36529.8	36794.1	36687.8	36907	36694.2	36588.6	36434.5	36878.7	36312.2	36749.2	36933.3	36623.3	36999.8	36930	36506.3	36689.9	36778.6	36877	37010.9	37011.5
0.80767	36297.4	36473.2	36439.5	36807.9	36493.8	36777.2	36442	36789.4	36838.1	36625.9	36685.4	36522.7	36689.2	36477.2	36866.6	36175.3	36343.8	36747.1	36881.2	35961.2	36682.3	36386.1	36793.5	36996.7	36771	37002.9	36567.6	36660.2	36597.9	36526.9	36795.7	36675.2	36944.1	36667.9	36606.7	36447.3	36885.4	36313.2	36773.4	36942.2	36620.2	36971.5	36910.8	36502.6	36691.8	36776.8	36865.9	37024.2	36983.2
0.81008	36291.4	36464.1	36470.2	36827.4	36495.1	36793.8	36437.8	36808.7	36819.2	36637.8	36667.5	36549.7	36699.7	36504.7	36875.4	36147.8	36346.8	36759.9	36904.5	35978.7	36676.3	36434.8	36804.5	37011.8	36727.6	37024.1	36541.9	36679.3	36601.3	36523.2	36809	36667.4	36937.1	36647.1	36609.2	36429.2	36900	36277.6	36820.3	36949.6	36648.8	36957.6	36872	36492.8	36703.1	36753.4	36863	37029.7	36969.7
0.81249	36285.5	36466.5	36465.1	36832.1	36485.4	36768.7	36441.8	36823.1	36832.8	36620.4	36656.9	36567.9	36709.8	36478.9	36884	36145	36350.8	36761.6	36886	35978.6	36713.8	36460.9	36783.1	37002	36709.8	37011.1	36523.3	36695.8	36593.4	36542.7	36811.8	36670.4	36926.6	36655.9	36608.6	36457	36906.2	36246.6	36826.6	36945.6	36652.6	36981.9	36886.2	36486.8	36697	36761.4	36857.5	36988.7	36948.3
0.8149	36265.3	36440.8	36476.5	36804.7	36492.3	36743.3	36449.6	36831.3	36833	36591.7	36688	36566.6	36711.4	36478.8	36886.9	36147.2	36386	36769.3	36848.7	35972.9	36726.5	36443.9	36785.3	36972	36698.7	36980.8	36521.9	36702.8	36568	36541.1	36823.3	36683.9	36923.2	36679.6	36620.5	36466.9	36897.4	36227.8	36829.7	36941.1	36647.9	37020.4	36930.9	36493.4	36674.5	36773.6	36843.7	36964.7	36946.3
0.81731	36243.8	36419.8	36503.2	36806.3	36494	36777.5	36472.2	36825	36820.9	36581.3	36731.7	36540.3	36716.1	36474.9	36894.6	36170.4	36433.2	36788	36857.1	35991	36715.8	36419.7	36804.2	36961.4	36691.9	36965.2	36527.2	36702.9	36528.1	36517.5	36854.4	36711.6	36935	36664.6	36629.2	36427.2	36884.4	36251.1	36841.6	36932.9	36675.4	37002.5	36903.4	36527	36680.2	36776.6	36844	36979.5	36955.6
0.81972	36251.5	36425.2	36499.3	36813.9	36470.5	36794.3	36474.4	36823.9	36829.1	36597.4	36737.5	36526.8	36714.3	36456	36889.4	36173	36443.1	36798	36879.5	36007	36709	36423.8	36796.5	36970.2	36700.3	36951.6	36552	36702.7	36496.3	36504.8	36873.6	36735.7	36955.9	36659.3	36646.5	36388.2	36866.4	36281.4	36838.6	36946.2	36719.2	36963.1	36858.8	36534.2	36693.8	36770.9	36859.7	36992.9	36969.6
0.82212	36274.6	36437.8	36478.4	36808.2	36453.4	36749.7	36476.9	36844.1	36851.3	36601.5	36718.1	36523.8	36714.1	36447.7	36879.5	36176.3	36399.6	36795.7	36890	36024.4	36715.4	36439.9	36769.2	36977.2	36717	36947	36559	36729.9	36508.1	36505.7	36870.1	36724	36965.3	36677.1	36669.4	36403.9	36865.9	36276.9	36847	36960.6	36727.9	36946.9	36875.2	36531.3	36658.4	36783.5	36869.5	36986.2	36980.3
0.82453	36276.4	36431	36481.7	36809.1	36472.3	36733.4	36479.4	36867.4	36848	36601.5	36703.5	36565.5	36675.3	36442.4	36885.9	36215.4	36377.2	36778.7	36872.1	36030.4	36694.5	36448.2	36750.7	36972.9	36713.8	36958.7	36539.1	36753.2	36549.1	36511.9	36843	36702.6	36929	36709.5	36651.5	36425.3	36879.5	36269.5	36836.9	36975.1	36733.8	36938.8	36926.4	36548.4	36629.7	36779.7	36866.6	36969.4	36977.1
0.82694	36285.2	36457.1	36477.2	36806.4	36478.4	36751.2	36488.7	36848	36840	36644.9	36712.5	36596.5	36635	36444.2	36892.2	36236.6	36367.5	36769.6	36861.3	36012.3	36690.7	36453	36751	36966.4	36695.2	36986.1	36542.4	36732.1	36562.7	36504.3	36832.2	36710.3	36892.8	36731.6	36590.2	36426.1	36907.7	36283	36818.6	36979.1	36699.3	36941.1	36946.5	36537.2	36644.6	36769.9	36860.2	36962	36966.3
0.82935	36290.8	36507.6	36484.9	36789.9	36465.3	36779.9	36484.5	36840.1	36831.4	36665.6	36714.6	36579.8	36649.4	36462.3	36901.1	36238.8	36355.2	36768	36858.2	35976.1	36697.9	36443.8	36758.3	36964.1	36699.4	37019.5	36532.1	36682.8	36553.7	36506.3	36854.4	36732.4	36899.2	36731	36584.4	36432.9	36926.8	36294.8	36854.7	36978.6	36683.8	36965.1	36953	36541.9	36642.3	36759.4	36838.1	36961.2	36967.9
0.83176	36284.1	36511.2	36461.2	36770.6	36432.7	36801.8	36478.2	36853.5	36811.2	36641.2	36694.9	36554.6	36665.7	36477.1	36913.7	36232.3	36373.3	36776.4	36862	35960.6	36707.3	36434.3	36752.4	36945.9	36719.3	37028.7	36500.7	36659.1	36542.3	36499.8	36869.1	36735.1	36945.9	36734	36617.6	36459.8	36940	36308.4	36888.2	36976.5	36696.7	37003.2	36950.9	36538.8	36637.3	36762.9	36826.7	36968.7	36965.7
0.83417	36283.5	36484.3	36442.9	36758.6	36428.4	36799.2	36462.9	36862	36805.6	36622.2	36676.5	36519.8	36646.4	36479.2	36920.2	36230.7	36401.7	36778.2	36879.3	35998.1	36690.8	36444.8	36758.5	36953.5	36742.6	36998.2	36494.9	36673.3	36545.9	36507.2	36843.4	36726.2	36943	36765	36632	36477.6	36928.3	36303.8	36866.8	36944.3	36710.3	37007.5	36959.9	36498.5	36629	36785.2	36843.3	36979.7	36954.7
0.83658	36269.1	36481.8	36482.7	36724.8	36456	36797.2	36463.5	36844.7	36812.8	36621.5	36683.2	36521.8	36657.2	36479.4	36911.5	36237	36411.8	36773.1	36898	36023.7	36691.2	36434.2	36750.8	36988	36702.4	36986.4	36510.3	36716	36566.5	36540.7	36806	36707.8	36921	36787.2	36613.5	36472.5	36896.5	36276.3	36851	36942.2	36700	36975.9	36995.7	36503.3	36616.8	36785.8	36843.3	36979.9	36955.8
0.83899	36252.3	36469.6	36509.8	36712.3	36484.3	36806	36471.8	36844.3	36801.6	36603.9	36698.7	36538.4	36670	36496.9	36901.6	36217.8	36401.9	36779.3	36883.8	36004.1	36700.5	36411	36722.8	37015.3	36675.8	36982.5	36509.9	36735.5	36582	36554.9	36805.4	36680.3	36935.3	36759.7	36593.4	36462.1	36850.3	36249.9	36836.9	36969.2	36675	36978.2	36993.9	36534	36636.8	36783.4	36809.8	36961.4	36943.2
0.84139	36250.1	36447.4	36496.4	36714.4	36488.2	36826.9	36472.4	36849.6	36803.6	36590.3	36682	36563.8	36641	36497	36889.6	36211.3	36379.9	36792.8	36859.9	35994.3	36711.9	36411.3	36722.6	36984.4	36664.3	36963.5	36506.1	36748.1	36575.7	36513.1	36839.2	36678.8	36937.9	36691.9	36605.6	36455.6	36831.9	36258.4	36833.2	36961.6	36649.7	36990.1	36950.9	36527.6	36661.8	36774.1	36798.5	36940.6	36951.8
0.8438	36271.6	36446.6	36498.6	36755.6	36486.7	36821	36461.5	36842	36815	36604.4	36687.7	36592.6	36624.2	36495.3	36884.5	36223.2	36380.5	36776.6	36858.1	35985.2	36716.5	36451.4	36733	36965.3	36677	36940	36521.8	36750.6	36565.5	36479.2	36878.6	36696.7	36926.8	36665	36631.3	36460.7	36848.3	36268.4	36845.6	36945	36651	36976	36935.7	36499.6	36687.5	36743.4	36825.8	36948	36960.1
0.84621	36289.6	36450.7	36483.7	36799.4	36479.6	36811.5	36444.5	36828	36812.6	36618.8	36686.7	36598.4	36647	36493.8	36883.9	36219.2	36406.2	36753.9	36881.4	35969.2	36692.7	36486.8	36724.6	36971.2	36716.4	36935.8	36542.6	36731.5	36579.3	36503.1	36898.7	36714	36913.4	36679.2	36621.6	36458.6	36868.1	36300.7	36851.8	36921.7	36669.3	36952	36930.4	36480.2	36693.4	36726.8	36861.9	36961.7	36985.6
0.84862	36298.1	36451.7	36450.5	36806.6	36456.5	36797.3	36422	36830.9	36800.2	36613.1	36679.8	36594.8	36659.4	36497.5	36860.6	36202	36406.3	36779.9	36909.8	35951.4	36690.8	36480	36710.6	37010.1	36746.6	36972.9	36530.8	36746.3	36593.1	36516.6	36879.6	36695.3	36900.7	36676.6	36589.8	36435.1	36858.2	36307.4	36849.6	36911.8	36666.8	36950.6	36927.4	36474.2	36714.8	36742.8	36866	36963.4	36989.3
0.85103	36280.9	36427.1	36426.1	36792.6	36455.2	36796.6	36422.5	36860.9	36782.1	36610.1	36685.8	36580.3	36686.3	36519.5	36875.1	36213.4	36364	36816.3	36908.1	35938.2	36703.5	36455.8	36722.9	37023	36746.7	36984	36496.4	36751	36576.9	36505.6	36875.2	36664.5	36909.9	36670.8	36591.1	36415.4	36855	36303.3	36829.9	36933.7	36653.8	36940.3	36933	36501.3	36712.8	36803	36857.5	36974.3	36952.7
0.85344	36265.2	36443.7	36434.3	36785.7	36456.4	36824.3	36427.3	36835.7	36759	36599.4	36694.7	36588.3	36687.6	36521	36899.2	36237.1	36332.8	36822.7	36900.8	35953.2	36711.5	36444.3	36768.5	37009.4	36743.4	36973.8	36487	36732.3	36587.1	36487.1	36881.8	36679.3	36933.5	36680.2	36613	36428.2	36879.6	36306.6	36797.2	36952.5	36668.6	36958.7	36956	36525.9	36691	36802.4	36844	36985.8	36934.2
0.85585	36258.9	36465.3	36426.3	36769.6	36458.5	36825.7	36430.1	36793.5	36751.7	36588.7	36696.6	36576.3	36638.4	36506.6	36887.5	36240	36336.2	36812.4	36894.7	35987.6	36716.2	36432	36784	36988.9	36721	36967.1	36509.1	36709.4	36563.3	36498.1	36886.1	36683.1	36941.4	36679.1	36613.1	36441.1	36904.3	36293.7	36780.1	36948.3	36691.9	36973	36963.9	36502	36675.2	36771.2	36826.2	37001.2	36947.6
0.85825	36248.1	36445.6	36404.4	36736.5	36449	36815.6	36429.6	36765.6	36762.7	36578.9	36673.4	36545.3	36591.1	36487.2	36870.6	36246.5	36363.9	36823.9	36848.5	35999.1	36687.4	36443.1	36777.8	36980.8	36696.6	36982.9	36523.5	36691.5	36526.6	36496.3	36872.2	36675.9	36940.4	36707	36591	36444	36903.9	36264.9	36810.4	36961.8	36676.5	36969.8	36943.1	36494.9	36680.8	36775.1	36842	36976.7	36945
0.86066	36271.3	36424.1	36371.9	36742.8	36471.8	36815.4	36416.9	36747.2	36785.7	36562.8	36661.3	36534.2	36600.6	36455.7	36873	36245.3	36369.8	36814.9	36828.6	35975.8	36644.1	36452.7	36783.3	36988.6	36730	36984.2	36537.8	36678.6	36524.5	36502	36840.1	36659.7	36931.3	36727	36579.3	36417.3	36897.6	36288.8	36830.2	36963.9	36680.6	36962.2	36937.1	36503.2	36668	36788.7	36852.9	36962.2	36924.3
0.86307	36285.8	36441.6	36368.8	36747.6	36478.1	36802.4	36410.7	36748.5	36793.3	36548.9	36674.7	36511.3	36633.3	36438.2	36873.4	36226.8	36387.3	36824.8	36849.6	35968.3	36632.2	36454.9	36806.2	37004.9	36767.4	36995.7	36568	36703.1	36534.9	36501.5	36815.6	36672.1	36902.2	36736.4	36591.8	36391.1	36883	36326.5	36827.1	36937.7	36708.3	36983.6	36923.9	36498	36655.5	36780.2	36834.1	36965.8	36922.7
0.86548	36246.8	36457.9	36393.6	36755	36468.4	36793	36427.1	36778.5	36833.9	36567.2	36676.9	36503.3	36655.4	36432.5	36872.9	36210.5	36370.6	36816.2	36851.3	35972.6	36641.2	36471.1	36807.7	36992.6	36729.4	37011	36559.5	36708.5	36550.1	36484.7	36825.1	36666.2	36891.5	36716.9	36593.9	36363	36876.7	36326.4	36786.7	36918.4	36713	36993.1	36901.8	36510.4	36660.5	36768.2	36812.9	36968.7	36957.8
0.86789	36208.1	36468.6	36422.9	36747.7	36452.7	36788.2	36426.2	36804.4	36857.6	36585.2	36669.9	36513.8	36651.6	36432.9	36888.5	36206.2	36346	36752.4	36847	35974.7	36641.2	36493.6	36809	36996.6	36686.1	37001.5	36520.8	36685.8	36574.6	36472.3	36831.6	36675.4	36921.7	36689.7	36587.8	36370.7	36864.4	36313.8	36763.5	36903.4	36711.2	36983.2	36901.4	36547.1	36655.1	36772.7	36833.5	36958.9	36980.5
0.8703	36212.6	36472.5	36447.5	36736	36458.4	36780.6	36418.8	36804.7	36816.6	36566.4	36663.7	36530.5	36642.8	36458.7	36891.1	36226.5	36343	36722.1	36860.7	35986	36635.8	36497.1	36807.1	37008.5	36686.4	36990.5	36495.5	36667.5	36571.3	36476.4	36825.6	36684.4	36900.8	36671.8	36589.7	36408.4	36856.7	36315	36764.4	36901	36694.9	36970.9	36894.1	36561.3	36637.3	36780.6	36863.3	36948	36960.5
0.87271	36221.7	36500.9	36454.4	36739.3	36461.6	36763.5	36427.1	36800.7	36794.6	36559.3	36660	36547.1	36650.9	36497.6	36869.1	36259.4	36359.7	36745.7	36860.8	35965.2	36653.8	36496.8	36782.6	37020.4	36675.6	36981.9	36479.3	36681.3	36544.9	36487.1	36819.5	36685.8	36848.6	36685	36584.2	36438.7	36890.7	36304.3	36772.6	36933.4	36703.7	36991.5	36874.9	36540.1	36637.1	36785.8	36849.8	36970.4	36934
0.87512	36237.3	36498.6	36464.4	36766	36464.7	36726.2	36439.7	36790.5	36834.7	36573	36678.2	36533.2	36651.8	36490.9	36855.6	36241.2	36381.1	36764.2	36865	35947.6	36701.2	36490.3	36759	37022.8	36680.4	36966.8	36500.3	36696.7	36522.5	36496.4	36829	36680.5	36828.1	36704.9	36584	36444.6	36916.8	36289.6	36779.2	36952.5	36721	36962.3	36894.7	36531.2	36625.5	36760.6	36812.7	36975.8	36935.2
0.87752	36262.2	36468.8	36457.5	36777.9	36445.2	36713.4	36436	36804.1	36846.3	36588.8	36671.1	36524.4	36619.3	36458.8	36858.5	36213.9	36371.6	36756.6	36874.3	35956.6	36712.1	36465.1	36742.2	37013	36705.8	36952.8	36507.7	36695.2	36506.8	36479.8	36834.4	36682.1	36839.3	36700.2	36591	36443.1	36909.9	36301.1	36776.7	36945.6	36709.1	36947.8	36911.4	36530.7	36624	36728.4	36776.8	36967.4	36957.3
0.87993	36258.4	36452	36443.6	36765.1	36422.7	36724.7	36405.1	36812	36850.5	36604.8	36651.2	36526.9	36615	36434.8	36851.3	36199	36342.6	36768.5	36863.8	35965.5	36702.8	36440.7	36714	36994.6	36694.1	36963.5	36503.6	36672.4	36523.1	36471.9	36809.5	36674.2	36859.3	36690.2	36599.7	36421.6	36900.7	36296.2	36785.6	36928.6	36694.8	36953.4	36895.7	36528.7	36635.4	36744.2	36777.5	36966.1	36969.3
0.88234	36219.4	36457.4	36396.9	36739.1	36427	36735.4	36392.6	36811.5	36820.2	36624.9	36640.7	36494.5	36618.3	36406.7	36842.7	36193.8	36330.6	36768.7	36844	35948.9	36696.8	36403.6	36693.6	36972.2	36677.5	36973.8	36476.1	36662.8	36541.1	36479.6	36798.2	36645.3	36886.5	36698.5	36619.2	36377.4	36875.9	36282.9	36779.9	36908.5	36716.5	36962.6	36877.5	36518.6	36645.4	36775	36796.4	36962.9	36951.4
0.88475	36224.5	36452.4	36389.6	36764	36459.2	36722.7	36402	36828.2	36780.6	36620.4	36631.6	36464.4	36619.8	36386.8	36843.3	36177.9	36340.5	36769	36830.3	35942.1	36690.4	36390.8	36692.5	36973.5	36685.6	36975.9	36477.4	36668.1	36546.7	36490.5	36808.7	36653.1	36896	36707.4	36599.8	36370.5	36857.6	36273.3	36749.6	36929.3	36730.3	36959.7	36868.1	36509.6	36655.2	36794.1	36811.5	36945.5	36927.7
0.88716	36222	36454	36437.2	36785.2	36484.5	36729	36430.5	36821.1	36806.1	36617.2	36605.7	36494.6	36604.7	36392.4	36838.6	36196.2	36373.7	36761.3	36848.2	35953.9	36689.3	36372.2	36709.2	36995.7	36675.7	36958.1	36475.9	36666.3	36518.6	36506	36816.9	36647	36886.6	36669.8	36584.2	36380.9	36841	36268.6	36742.1	36942.7	36701.1	36964.3	36860.1	36513.4	36683.3	36804.5	36826.7	36966.9	36915.8
0.88957	36203.4	36478	36463.3	36756.9	36495.9	36754.5	36430.7	36796.8	36842.3	36597.9	36593.3	36517.4	36601	36403.3	36819.3	36214.7	36401.6	36744.7	36872.6	35955.4	36682.5	36349.9	36739.4	36989.8	36670.4	36958.3	36461.7	36656.8	36522.6	36481.9	36797.4	36624.8	36880.5	36646.9	36580.8	36384.6	36828.1	36275.6	36777.7	36913.4	36654.1	36960.3	36858	36509.3	36678	36795.8	36815.4	36977.8	36917.9
0.89198	36179	36473.6	36449	36736.9	36517.1	36770	36409.2	36784	36829.7	36604.2	36618.7	36538.4	36598.8	36408.7	36833.3	36234.2	36383.7	36709.5	36867	35955.7	36667.3	36349.3	36735.5	36955.2	36678.6	36960.2	36444.5	36651	36568.6	36457.2	36784.7	36627.4	36886.9	36677.4	36573.4	36405	36814.7	36281.7	36798.1	36903	36633.6	36953	36852.1	36502.9	36657.8	36757.2	36804.4	36957.8	36893.2
0.89439	36207.1	36440.3	36431	36752.9	36522.7	36751.4	36402.9	36802.3	36804.3	36607.5	36653.7	36541.2	36607.2	36424.7	36840.5	36218.2	36349.4	36687.8	36838.5	35971.1	36665.2	36388.7	36702.4	36930.1	36684.3	36959	36435.8	36666.2	36584.9	36460	36802.1	36638	36864.8	36667.9	36592.5	36413.1	36822.9	36251.6	36802	36923.8	36641.4	36951.7	36840.6	36479	36647.3	36740.6	36823.6	36935.1	36861.4
0.89679	36227.5	36433.2	36404.3	36775.8	36500	36730	36410.2	36814	36793.8	36593.2	36647.2	36539.4	36614.3	36426.4	36856.3	36201.4	36340.9	36693.9	36840.6	35975.3	36667.8	36412.6	36695.7	36927.3	36683.7	36948.3	36433.5	36664	36565.1	36474.1	36815.5	36653.7	36859.7	36635.1	36612.9	36419.8	36830.3	36234.5	36829.3	36924.8	36647.1	36961.1	36844.5	36472.2	36639.3	36749.3	36798.3	36906.7	36893.8
0.8992	36236.7	36436.3	36371	36803.8	36478.4	36714.8	36412.8	36802.7	36806.4	36576.2	36612.3	36530.5	36588.6	36414.6	36870.3	36198.8	36356.6	36703.3	36851.2	35962	36653.6	36413.6	36700.7	36901.1	36683.8	36940.4	36440.1	36638.3	36525.5	36470.7	36827	36682.5	36887	36632.1	36614.9	36409.4	36840	36231.2	36841.4	36886.2	36609.6	36958.8	36868.9	36497.2	36637.9	36744.2	36781.4	36887.6	36958
0.90161	36238.8	36451.7	36387.1	36801.9	36455	36713.3	36406.6	36830.4	36803.7	36570.6	36603.6	36504.1	36568.9	36406.4	36870.7	36205	36346.8	36718.9	36839.4	35947.6	36647.9	36406.5	36675	36880.9	36693.1	36912.5	36438	36641.2	36499.7	36481.9	36823.8	36666.3	36883	36640.1	36617.3	36396.8	36849.9	36226.5	36802.2	36874.8	36593.8	36977.4	36882.8	36519.9	36628.3	36724.4	36814.4	36869.7	36994.3
0.90402	36240.1	36468.1	36416	36789.9	36461.6	36741.8	36394.4	36824.4	36786.6	36562.1	36599.9	36478	36558.3	36367.1	36876.8	36197.7	36338.7	36731.1	36833.3	35950.8	36640.7	36398.4	36658	36896.3	36698.6	36879.5	36433.6	36667.6	36483.8	36504.4	36812.3	36636.3	36859.8	36659.7	36619.2	36388.4	36880.2	36228.3	36774.3	36900.1	36611.2	37008.8	36878.1	36538.2	36616.5	36733.3	36834.6	36881.2	36976.4
0.90643	36239.4	36468.6	36394.2	36759.4	36471.9	36755.6	36388.5	36815.1	36765	36547.1	36587.5	36466.4	36583.5	36343.5	36883.8	36172.3	36349.5	36749.7	36851.2	35951.3	36621.9	36404.6	36692.7	36901.9	36691.5	36880.1	36446.4	36672	36496.5	36517.4	36809	36622.1	36852.7	36671.5	36605.3	36405.2	36879	36231.5	36767.5	36911.6	36628.6	37004.3	36856.6	36523.2	36617.8	36748.1	36811.8	36896.4	36961.2
0.90884	36219.8	36432.2	36387.2	36732.6	36444	36751.2	36409.8	36798.2	36732.6	36528.8	36590.6	36471.7	36597.6	36352.7	36874.9	36148.1	36310.9	36770.9	36832	35927.1	36612.6	36401.4	36725.6	36886.7	36657.8	36904.3	36465.2	36678.3	36508.6	36503.5	36826.2	36595.2	36879.9	36676.4	36575.5	36398.5	36842.7	36241.7	36768.4	36918.4	36618.6	36977.6	36844.9	36480	36593.4	36735.6	36827.9	36934.3	36947.8
0.91125	36204.1	36400.1	36407.7	36727.8	36417.9	36722.1	36434.2	36773.1	36728.1	36511.8	36617.9	36477	36603.8	36366.5	36848.3	36129.7	36293	36789.9	36803.3	35919.3	36619.3	36411.1	36725.9	36895.1	36614.4	36931.2	36449.8	36692.3	36496.5	36479.2	36845	36584.1	36911.3	36687	36559	36385.5	36822.5	36250.6	36781.3	36923	36573.7	36945.3	36860.6	36473.3	36582.2	36716	36837.3	36941.8	36931.2
0.91366	36190.5	36395.2	36386.5	36723.6	36465.1	36721.6	36424.3	36740.3	36728.8	36522.1	36630.2	36463.9	36598.7	36338.9	36850.5	36134.4	36321.3	36776.6	36816.8	35922.5	36618.8	36406.2	36709	36934.1	36606	36923.1	36438.2	36672.8	36497.7	36471.8	36851.4	36593.2	36890.5	36697.4	36567.9	36358.9	36843.6	36247.2	36791.2	36915	36557.8	36914.2	36880.2	36488.9	36583.3	36681.1	36810.7	36921.2	36922.7
0.91606	36186	36381.3	36369.6	36717.8	36485.5	36741.8	36377.9	36738.7	36730.4	36522.2	36619.6	36476.4	36603.8	36340.9	36850	36154	36344.1	36726.3	36810.2	35939.2	36601.4	36396.2	36702.7	36958.7	36613.3	36877.8	36435.3	36659.7	36507.3	36484.9	36818.5	36610.4	36864	36668.3	36546.5	36367.4	36831.4	36238.5	36772.5	36899.1	36578.4	36906.9	36873.9	36491.7	36574.7	36660.9	36792.3	36906.4	36921.3
0.91847	36171.6	36378.7	36374.3	36727.3	36486.6	36755.3	36338.9	36740.1	36754	36508.9	36611.1	36477.2	36597.2	36363.2	36821.1	36167.4	36329.6	36703	36811.7	35953.9	36614.2	36412.8	36693.9	36978.7	36632.5	36863.8	36410.4	36646.4	36510.4	36481.7	36795	36611.8	36864.3	36655.4	36516.9	36378.3	36803.6	36236.9	36757	36892.5	36600.3	36911.9	36851.3	36481.6	36561.8	36692.6	36807.9	36903.9	36907.3
0.92088	36175.5	36387.9	36384.4	36739.9	36472.2	36746.2	36326.5	36739.9	36771.9	36503.9	36617.6	36465.7	36575.7	36367.9	36795.9	36164.7	36308.8	36694.5	36819.4	35957.9	36626	36421	36683.2	37009.4	36654.6	36891	36400.9	36640.2	36523.2	36461	36782.6	36605.1	36852.6	36676.5	36527.8	36368.2	36793.3	36235.8	36771.3	36894.1	36607.3	36904.5	36818.2	36486.2	36563.1	36717.7	36820.9	36904.3	36912
0.92329	36199.4	36393.7	36363	36733.8	36474.4	36734.5	36328.8	36728.3	36774.3	36525.9	36621.4	36458.2	36541.7	36344.8	36802.2	36161.4	36286.6	36685.9	36819.4	35974	36641.2	36393.4	36677.2	37012.8	36644.9	36910.9	36446	36617	36535.1	36440.1	36767.7	36616.3	36844.7	36672.3	36545.7	36347.2	36788.6	36232.7	36797.1	36852.4	36597.2	36892.7	36791.5	36485.1	36581.9	36736.7	36834.6	36906.8	36951.1
0.9257	36216	36375.9	36351.2	36714.9	36446.7	36728.1	36338.3	36736.9	36757.2	36532.9	36609.3	36451.8	36540.1	36333.2	36809.3	36166.6	36278.6	36681.7	36821.8	35956.4	36638	36378	36681.7	36973.2	36657.8	36916.6	36466.4	36597.8	36506.3	36446.8	36753.4	36603.4	36853.7	36635.5	36554.3	36344.1	36797.6	36211.3	36790.7	36836.4	36609.2	36884.1	36782	36465.6	36601.3	36748.4	36825.9	36908.5	36955.3
0.92811	36224.6	36376.4	36353	36716.6	36404.2	36740.4	36336.1	36749	36728.5	36504.1	36632.1	36445.9	36575.2	36331.1	36801.8	36190.2	36296.1	36679.1	36831.8	35927.9	36640.1	36388.8	36693.7	36938.5	36684.8	36918	36454.6	36610.2	36471.5	36449.1	36740.4	36583.8	36860.2	36592	36534.5	36332.6	36802.6	36181	36757.8	36840.8	36631.8	36865.7	36783.8	36441.6	36594.3	36740.3	36786	36921.3	36922.6
0.93052	36241.5	36378.7	36373.6	36718.4	36376.1	36730.3	36336.6	36774.8	36701.8	36483.5	36672.8	36459.7	36565.2	36346.5	36798.8	36180.3	36318.6	36676.8	36840.6	35915.6	36647.7	36406.3	36681.1	36901.4	36689.3	36887.9	36443.7	36625.9	36453.3	36421.1	36729.2	36594.4	36860.1	36571.1	36512.2	36330.4	36795.5	36192.4	36721.2	36836.8	36611.4	36854.3	36793	36428.2	36580.9	36727.8	36756.7	36906.3	36920
0.93293	36234.5	36366.8	36381.7	36703.3	36385.1	36721	36342.3	36780.3	36700.9	36471.4	36687.5	36461.6	36531	36342.7	36820.7	36146.3	36331.4	36694	36819.3	35920.2	36642.9	36402.6	36682.6	36895.6	36673.5	36867.3	36463	36617.9	36440.5	36392.8	36724.8	36599.8	36848.7	36553.7	36501.7	36333.9	36791.7	36213.3	36701.3	36848.1	36573.9	36879.4	36807.2	36436.8	36582.1	36730.7	36768.4	36897.8	36907.5
0.93533	36200.8	36356.2	36400.8	36696.4	36397.8	36726	36343.7	36765.9	36716.7	36467.3	36673.5	36434.5	36529.9	36338.6	36834.4	36130.6	36328.2	36739.6	36784.8	35920.6	36628.7	36381.7	36685.5	36923.8	36631.8	36873.4	36471.4	36638.5	36462.7	36377.9	36734.4	36604.6	36870	36556.9	36485.3	36357.5	36769.8	36233.5	36709.5	36863.1	36569.6	36908.1	36840.7	36465.1	36575.5	36723.7	36782.2	36900.6	36888.5
0.93774	36197.1	36372	36421.8	36702.6	36379	36733.5	36339.9	36748.6	36740.3	36474.5	36643.2	36429.1	36533.9	36350.7	36824	36108.7	36302.2	36729.8	36790.1	35900.2	36594.3	36366.5	36691.2	36927.9	36605.1	36887.7	36460.4	36640	36483.3	36398.1	36730.3	36602.9	36872.4	36570.8	36481.4	36354.1	36769.3	36245.4	36731.6	36867.6	36556.8	36907.3	36844.3	36477.1	36561.1	36722.2	36795.1	36906.9	36870.3
0.94015	36197.5	36378.5	36418.9	36673.4	36361.5	36714.2	36352.7	36757.7	36731.7	36509.2	36612	36455.4	36538.5	36341.3	36801.5	36115.7	36269.7	36709.8	36823.8	35866.5	36593.7	36357.9	36679.8	36925.6	36607.7	36881.6	36449.1	36610.9	36461.9	36437.8	36752.4	36594.3	36838.3	36591.2	36498.1	36332.8	36776	36222	36740.7	36862	36526.5	36887.2	36819.8	36477.7	36555.3	36722.9	36803	36899.3	36861.4
0.94256	36156.2	36357.3	36384.4	36662.7	36377.6	36681.9	36382.3	36766.4	36726.9	36536.8	36603.3	36470.9	36553.7	36331.7	36807.7	36131	36255.2	36690.2	36835.8	35876.4	36601.8	36344.4	36656.5	36903.5	36603.8	36871.9	36459	36609.2	36443.4	36438.9	36770.6	36594.8	36793.6	36596.8	36517.5	36321.3	36765.6	36183.1	36730.9	36835.1	36516.6	36858.2	36844.9	36457.3	36576.1	36731.4	36801.2	36884.9	36851.9
0.94497	36134.9	36338.4	36356.4	36658.3	36386.7	36667.1	36379.4	36744.9	36747.2	36525.7	36601.2	36451.3	36578.7	36331.7	36814.4	36153	36266.2	36680.3	36818.2	35913.4	36609.5	36365.6	36646.5	36896.6	36600.2	36886.9	36439.9	36602.9	36415.7	36408.7	36773.5	36588.1	36756.7	36588.4	36534	36313.6	36767.9	36156.5	36703.1	36839	36511.5	36858.8	36862.6	36439.4	36586.3	36729.1	36802.3	36881.1	36851.8
0.94738	36160	36327.7	36369.1	36650.3	36393.1	36650.5	36373.8	36728.1	36718.4	36486.4	36594.3	36419.2	36589	36316.2	36812	36151.5	36275.4	36661.1	36806.6	35922.9	36604.7	36396.9	36652.2	36901.7	36590.6	36875.4	36415	36582.9	36413.3	36429.7	36763.7	36585.6	36750.5	36583.4	36530	36299.8	36780.2	36156.5	36691.2	36859.7	36523.1	36861	36858.2	36434.4	36604.3	36712.5	36823.2	36874.2	36858.9
0.94979	36184.7	36350.3	36376.1	36648.6	36384.4	36670.7	36366.2	36731.3	36681.5	36493.2	36579.9	36395.5	36577.2	36291.9	36794.6	36166.3	36272.6	36659.1	36817.5	35926.1	36584	36406.1	36657.4	36912.8	36580.1	36860.9	36405.8	36592.9	36429.3	36455.1	36741	36585.8	36763.2	36599.3	36532.8	36315	36782.8	36183.2	36691.3	36880.6	36553.6	36841.7	36856.3	36426.2	36608.8	36680.9	36830.7	36864.1	36857.1
0.9522	36171.7	36364.5	36363.9	36653.2	36370.4	36694	36355.5	36722.6	36685.2	36498.3	36584.1	36400	36577.9	36311.3	36782.7	36168.5	36243.4	36645.4	36795.8	35914.9	36590.3	36388	36656.9	36907.1	36599.9	36874.7	36400.9	36612.5	36433.9	36451.6	36730.8	36590.7	36789.4	36604.7	36550.5	36333.5	36775.5	36194.3	36707.5	36891.6	36563.2	36820.8	36870.7	36435.8	36585	36663.9	36800.6	36868	36854.6
0.9546	36169.8	36371.6	36326.1	36649.3	36376.2	36697.9	36356.8	36697.8	36686.9	36487	36590.1	36426.5	36586.3	36338.6	36772	36164.6	36235.7	36615.3	36777.8	35905.9	36623.3	36375.8	36660.3	36895.9	36611.1	36857.1	36407.5	36635.1	36421.5	36433.3	36753.4	36615.2	36803.7	36600.5	36567.5	36316.8	36767	36167.7	36747	36887.5	36568.4	36832.6	36869.1	36449.7	36574.1	36660.9	36763.9	36870.7	36863.5
0.95701	36165.5	36360.8	36314.6	36666.6	36389.6	36679.8	36356.2	36701.5	36676.2	36499.3	36568.2	36442.2	36586.4	36331.8	36777.3	36158.7	36256.9	36593.8	36777.5	35900.6	36624.4	36375.9	36680.5	36888.2	36593.7	36835.8	36428.1	36652.7	36437.9	36418.5	36759.9	36607.5	36797.7	36623.9	36551.7	36288.6	36775.2	36160.5	36754.9	36868.7	36546.3	36815.8	36858.6	36435.7	36564	36640	36735.8	36868.2	36869.7
0.95942	36120.2	36367.1	36304.7	36663.5	36377.9	36695.4	36347.1	36688.6	36671.1	36494	36540.8	36445.7	36567	36281.1	36778.7	36135.2	36250.6	36600.1	36758.8	35890	36621.2	36366.3	36672.3	36883.1	36576.8	36844.6	36438.4	36651.3	36457.3	36423.9	36735.4	36582.6	36808.8	36624.1	36538.8	36283.5	36788	36174.5	36750.6	36856.8	36517.7	36826.2	36839.9	36408.2	36560.6	36634.3	36709.5	36897.7	36855.8
0.96183	36086.7	36378.6	36307.7	36661.9	36364.1	36710.5	36336	36662.2	36660.3	36489.2	36529.4	36448.3	36557.4	36287.9	36773.8	36121	36237.8	36623	36714.7	35881.4	36624.2	36357.4	36669	36863.4	36571.6	36873.9	36433.8	36620.3	36471	36419.4	36712.5	36586.6	36822.9	36583.9	36527.6	36296.7	36786.2	36193.1	36746.3	36860.3	36516.8	36864.6	36842.3	36393.7	36563.1	36662.2	36696	36924.9	36823.1
0.96424	36086	36371.3	36342.9	36650.3	36355.9	36708.9	36324.3	36671.5	36647.8	36510.5	36536.8	36449.8	36561.1	36296.8	36761.6	36135.5	36251	36630.7	36683.9	35868.2	36610.6	36324.2	36675.9	36843.9	36556	36867	36428.5	36584.8	36455.1	36385.6	36712.1	36584.2	36832.8	36556.4	36519.8	36315.2	36772.4	36199.8	36721.4	36862.3	36499.7	36868.4	36831.7	36377.8	36556.7	36683.1	36709.2	36915.1	36812.2
0.96665	36086.7	36338.1	36352.4	36636.9	36347.8	36658.3	36289	36672.1	36645.7	36518.7	36553.2	36473.3	36554.7	36256.1	36770.7	36135.9	36261.5	36606.9	36706.5	35837.5	36573.3	36318.7	36690.1	36843	36548.8	36872.2	36403.5	36586.4	36433.7	36356.9	36733.3	36548.4	36819.7	36546	36499.7	36305.8	36765.8	36196.1	36700.7	36842.4	36492.9	36884.1	36828.3	36376.2	36547.9	36670.3	36713.6	36879.7	36836
0.96906	36086.1	36324.3	36303.5	36636.3	36355.4	36638.3	36279.1	36664.3	36650.2	36479.9	36551.7	36470.9	36541.9	36243.8	36776.4	36110.3	36236	36599.3	36740.3	35824.4	36546.9	36362.4	36675.5	36843.3	36532.6	36873.7	36410.4	36597.2	36453.8	36359.6	36737.3	36520.5	36798.5	36544.7	36472.4	36296.3	36754.1	36188.7	36697.3	36820.2	36509.1	36897.8	36834.2	36408.9	36538.1	36654.7	36723	36840.6	36823
0.97147	36108	36320.4	36282.6	36639.3	36339	36646.2	36278.4	36666.2	36657.1	36466.3	36528.5	36423.3	36548.3	36285.4	36761.3	36096.6	36223.4	36607.3	36746.8	35839.9	36508.3	36390.3	36640.3	36826.1	36525.3	36835.5	36413.4	36594.7	36456.5	36389.1	36710.3	36509.3	36789.7	36549.9	36483.2	36288.4	36760.6	36187.5	36684.6	36815.3	36535.5	36865.4	36824.5	36426.4	36510	36653.9	36744.8	36830	36788.8
0.97387	36114.6	36324.1	36286.1	36639.1	36294.3	36639.2	36294.1	36674.5	36636.9	36489	36513.8	36409.9	36546.4	36302.2	36742.2	36101.5	36222.9	36600.4	36761.7	35853.8	36515.7	36361.9	36624.3	36829.8	36563.1	36808.8	36416.2	36612.5	36439.9	36417	36665.4	36531.3	36766.4	36547	36499.2	36309.5	36775.8	36185.7	36657.5	36793.5	36527.5	36859.8	36819.6	36417.3	36479.5	36657.8	36750.7	36824.2	36803.7
0.97628	36110.6	36352.2	36288.5	36641.5	36278.5	36651.4	36307.7	36681.7	36622.4	36508	36500.8	36419.4	36517.7	36309	36752.4	36104.8	36231.3	36587.9	36777.1	35867.7	36534.1	36354.1	36639.4	36857.9	36609	36830	36396.7	36622	36442.9	36425.3	36638.2	36536.4	36743.1	36523.8	36481.3	36299.3	36788.6	36192.9	36654.7	36768.9	36510.4	36883.4	36827.7	36394.6	36464.8	36670.1	36729.3	36811.6	36822.1
0.97869	36111.7	36346	36283.7	36642.7	36286.6	36669.9	36296.2	36648.7	36613.8	36473.2	36516.2	36412.8	36484.6	36308.8	36758	36087.6	36240.4	36607.3	36756.1	35857.1	36531.3	36337.9	36646.5	36848.7	36611.9	36857.9	36386.2	36613.8	36433.4	36410.9	36638.1	36520.5	36740.1	36511.4	36442.4	36272.1	36797.9	36186.7	36645.1	36768.8	36510.2	36864.9	36803.7	36375.9	36473.5	36678.5	36704.6	36819.2	36821.9
0.9811	36114.7	36318.8	36287	36650.7	36286.4	36669.8	36284.4	36617.8	36612.3	36446.7	36512.3	36390.9	36477.6	36320.3	36752.3	36074.3	36257	36624	36739.3	35836.4	36539.2	36305.2	36623.8	36826.3	36578	36864.5	36382.9	36605.2	36383.1	36378.9	36643.5	36534.5	36754.7	36516	36446.2	36266.8	36767.8	36175.1	36652.1	36789.6	36527.1	36827.5	36777.4	36377.4	36486.4	36675.3	36716.6	36829.8	36798.7
0.98351	36105.5	36322.7	36289.3	36641.2	36284.4	36632.4	36279.6	36632.9	36619.2	36426.7	36495.7	36399.1	36475.2	36307.6	36732.7	36068.7	36242.4	36624.7	36752.2	35850.6	36555	36283.9	36620.7	36811.5	36550	36837.6	36389.7	36591.1	36376.8	36372	36649.6	36544.7	36744.3	36531.6	36447.8	36289.3	36723.2	36166.2	36672.3	36794.7	36542.2	36816.4	36778	36379.3	36492.1	36670.2	36731	36812.8	36775.4
0.98592	36084.8	36325.7	36290.7	36607.4	36289.6	36611.9	36293.3	36652.4	36623.8	36448.9	36491.9	36412.6	36465.3	36279.6	36718.1	36062.9	36235	36601.7	36749.3	35854.2	36534	36269.2	36619.5	36803.9	36535	36806.2	36374.6	36563.1	36400.1	36361.1	36657.3	36532.7	36750.6	36556.5	36423.3	36295.4	36686.2	36163.8	36686.4	36802.3	36526.2	36822.7	36778.6	36371.6	36481.3	36658.6	36741.9	36799	36779.2
0.98833	36086.9	36303.8	36279.7	36601.7	36276.3	36608.2	36296.8	36638.1	36623.1	36475	36504.1	36392	36451.8	36251.9	36713.9	36072.7	36244.8	36571.2	36740.1	35842.2	36513.5	36258.4	36607.7	36773.8	36545.6	36805.5	36343.7	36552.1	36408.2	36342.6	36652.2	36520.7	36741.6	36567.8	36389.8	36316.3	36701.4	36161.2	36678.4	36800.8	36508.3	36798.7	36767.3	36353.4	36493.9	36653	36723.6	36809.1	36776
0.99073	36098.8	36272.4	36255.1	36616.2	36287.3	36603.8	36282.6	36602.6	36641	36446.8	36509.5	36366.5	36447.2	36228.3	36705.2	36071.8	36249.5	36563.2	36729.6	35848.2	36489.8	36257.7	36598.1	36770.4	36560.2	36830.2	36350.3	36527.2	36401.4	36334	36633	36497.8	36707	36567.6	36377.8	36319	36694.8	36130.7	36659.9	36790.4	36504.4	36762.6	36763.2	36342.8	36523	36649.7	36696	36821.6	36786.9
0.99314	36098.2	36273.1	36248.4	36601.1	36286.2	36593.2	36272.5	36603.3	36627.6	36447.2	36505.7	36352.4	36458.2	36219.2	36699.1	36066.6	36238.3	36566.1	36703.7	35862.4	36488	36268.4	36577.3	36774.2	36568.4	36831.9	36390	36505	36406.7	36345.6	36624.7	36468.9	36717.1	36559.8	36380.3	36288	36676.1	36087.9	36667.8	36774.7	36488.7	36745.1	36757.1	36363	36525.3	36631.1	36675.6	36817.2	36794.7
0.99555	36109.4	36278.5	36273.4	36597.5	36288.9	36563.4	36258.8	36625.3	36602.3	36460.3	36509.6	36336.6	36448.6	36210.5	36720.3	36075.1	36230.9	36563.8	36688.6	35839	36502.3	36285.9	36564.3	36803.9	36546.5	36810.3	36410.4	36494.4	36406.5	36340.1	36614.9	36467.2	36743.1	36540.4	36388.5	36248.9	36690	36097.6	36686.8	36765.8	36472.6	36761.7	36743.8	36376.4	36524.9	36632.9	36651.2	36808.5	36808.4
0.99796	36100.3	36264.4	36273.9	36608.6	36284.1	36563.9	36244.8	36633.3	36603	36453.9	36500.4	36329.6	36422.8	36211.7	36742.2	36062.2	36217.2	36569	36695.6	35804.7	36498.2	36292.3	36550.7	36826.8	36506.6	36797.1	36396.2	36465.7	36374.8	36326	36613.2	36480	36748.4	36502.6	36394.4	36239.3	36716	36104.3	36682	36760.8	36470.5	36770.5	36739.3	36371.4	36518.2	36630.7	36637.6	36774	36804.8
1.00037	36051.6	36263.7	36250.3	36601.8	36271.4	36572.7	36226	36656	36609.9	36437.8	36489.3	36331	36409.9	36220.4	36741.6	36038.8	36207	36571	36683.8	35807.7	36482.7	36280.9	36532.8	36837.2	36492.6	36810.2	36376.8	36455.4	36349.5	36335.6	36623	36497.4	36708.6	36507.8	36414.5	36272	36713.7	36074.5	36671.2	36755.8	36445.8	36749.8	36740.8	36365.5	36480.8	36638.9	36642.9	36756	36800.6
1.00278	36028.4	36257.7	36233	36593.5	36269.4	36564.2	36227.8	36640	36607.2	36435.3	36495.6	36317.3	36413.1	36214.7	36716.3	36039.9	36194.9	36559.1	36696.3	35793.9	36474.9	36264.3	36529.2	36812.2	36501.2	36830.1	36333.3	36482.3	36349.4	36338.4	36621.7	36502.3	36699.3	36542.4	36432.1	36269.8	36692.3	36076.3	36652.7	36751.1	36433.8	36761.8	36741.3	36340.7	36465.2	36659	36637.4	36768.8	36785.2
1.00519	36031	36242.1	36234.2	36594.3	36267.3	36544.2	36226.6	36620	36609.6	36417.3	36472	36306.1	36429	36179.6	36664.9	36046.2	36211	36553	36695.6	35782.8	36485.4	36273	36537.7	36775.2	36484.9	36839.1	36310.7	36503.3	36356.6	36327	36620.5	36503.4	36704.4	36523.3	36421.9	36233.3	36676.8	36089.5	36646.4	36758.3	36461.4	36771.5	36709.1	36316.4	36473.3	36654.1	36649.3	36797.2	36782.6
1.0076	36031.9	36236	36242.6	36594.9	36233	36527.6	36241.4	36613.5	36603.7	36403.8	36444.7	36278.5	36429.5	36171.2	36631.3	36059.3	36211.4	36571.2	36673	35801.7	36502.3	36270.9	36535.9	36767.6	36458	36837.4	36321.2	36499.5	36349	36319.2	36622.2	36504	36693	36503	36384.4	36219	36695.7	36068.5	36659.9	36758.3	36475.3	36775.1	36695.1	36307.4	36487.4	36633.2	36665.7	36834.2	36774.3
1.01001	36033.2	36273.1	36247.8	36593.5	36208.1	36515.6	36233.7	36608.9	36586.8	36398.2	36457.5	36276.6	36435.3	36179.1	36615.9	36058.3	36212.8	36583.1	36658.5	35838.6	36517.9	36252.3	36536.8	36797.6	36472.2	36832.5	36322.1	36492.2	36340.8	36310.4	36610	36503	36673.7	36497.7	36379.7	36218.4	36716	36049.4	36657	36742.9	36474.7	36772.1	36686.9	36299.6	36487.2	36612.4	36655.9	36814.7	36764.3
1.01241	36024.4	36279.3	36234.9	36564.8	36219.5	36518.7	36212.8	36608.1	36574.1	36407.7	36465.8	36298.8	36439.8	36207.2	36638.2	36036.4	36215.4	36583.9	36651.2	35846.6	36514.4	36254.1	36535.1	36804.2	36480.3	36810.3	36297.6	36464.1	36331.7	36304.8	36591.5	36506.8	36683.1	36498.7	36395.8	36199.4	36712	36046.9	36629.4	36720.9	36473.7	36778.7	36678.7	36282.8	36467.2	36585.2	36649.5	36775.5	36767.4
1.01482	36007.8	36254.3	36232.8	36528.9	36213.2	36522.8	36202	36597.8	36558.1	36406.8	36470.7	36303.4	36410.9	36241.8	36656.8	36016	36211.2	36553.8	36634.1	35823.5	36495.4	36254.4	36541	36778.7	36466.3	36773.9	36268.2	36448.7	36331.2	36270.3	36577.4	36511.3	36703.8	36504.1	36418.2	36198.2	36679.1	36052.7	36608.2	36723.9	36472.5	36777.6	36676.8	36259.4	36421.4	36559.8	36652.8	36751.2	36781.5
1.01723	35995.2	36224.9	36248.9	36532.4	36200.6	36518.3	36214.5	36594.7	36535.8	36392.2	36473.6	36306.6	36403.2	36237.4	36654.7	36000	36202.1	36517	36632.4	35784.1	36483.6	36237.2	36522.5	36767.3	36461.3	36733.6	36269.2	36451.9	36342.2	36256.7	36576.9	36518.6	36717.4	36494	36438.3	36208.6	36632.9	36050.7	36582.5	36748.8	36459.7	36758.8	36692.8	36272.9	36382.5	36554.7	36641.5	36736.4	36735.9
1.01964	36001.3	36218.5	36242.6	36543.4	36196.9	36497.8	36213.1	36604	36539.2	36376.3	36438.8	36296.2	36405.6	36222.5	36655.9	36012.1	36179.3	36511.3	36643.4	35772.1	36472.5	36207.4	36511.8	36770.7	36470.9	36721.6	36266.3	36468	36332.3	36281.3	36586.3	36532.9	36701.8	36454.7	36415	36211.3	36607.6	36040.6	36569.1	36779.2	36458	36749	36685.7	36276.5	36390.3	36547	36609	36734.5	36723.6
1.02205	36008.7	36195.2	36207	36552.5	36181.2	36481.2	36217.7	36599.6	36525.7	36375.6	36407.1	36293.9	36387.7	36199.7	36661.7	36035.9	36153.9	36501.2	36625	35770.9	36479.4	36172.1	36516.6	36748.3	36466.7	36734.3	36252.7	36494.3	36301.9	36291.5	36598.3	36512.7	36655.5	36444.7	36357	36208.9	36615.4	36031.8	36572.9	36784.2	36449.5	36762.2	36666	36271.6	36403.3	36548	36583.5	36736.3	36732.6
1.02446	36006.5	36181	36221.8	36546.9	36174.8	36488.3	36237.2	36565.2	36522.7	36362.2	36379	36304.5	36393.3	36194.1	36661.7	36036.5	36138.5	36488.8	36614.9	35739.8	36479.3	36171.5	36510.7	36725.7	36470.4	36749	36277.4	36487.2	36287.6	36275.4	36598.6	36473.4	36656.6	36462.6	36330	36210.9	36621.3	36023.5	36570.9	36742.6	36420.3	36773.2	36668.3	36271	36410.1	36554.1	36588.9	36741.4	36696.3
1.02687	35987.6	36169.2	36239	36520.9	36189	36509.2	36236.2	36533.5	36544.9	36376.4	36396.5	36291.4	36418.7	36204.5	36674	36005.7	36128.9	36491	36598.3	35713.9	36460.6	36196.4	36531.4	36719.6	36480.9	36768.9	36273.6	36445.5	36301.7	36264.9	36565.1	36442.1	36688.6	36470.6	36326.3	36219.5	36626.2	36022.6	36568.9	36704.2	36406.3	36754.4	36669.1	36299.1	36396.1	36542	36616.3	36777.5	36669.3
1.02927	35976.7	36151.8	36218.1	36498.5	36201.9	36505.3	36209.3	36546.1	36569.8	36401.5	36457	36252.7	36400.3	36212.4	36656	35968.3	36110.7	36501.5	36589.8	35725.3	36431.2	36189.6	36550.8	36724.6	36478.4	36747.8	36250.1	36428	36324.6	36270	36545.8	36409.8	36708.3	36466.5	36330.5	36210.2	36610.7	36028.1	36580.1	36702.6	36418.9	36726.2	36658	36301.4	36383.4	36541.2	36632.5	36788.2	36686.9
1.03168	35965.8	36166.8	36198.2	36502.9	36170.5	36496.1	36190	36542.2	36596	36391.3	36493.3	36245.4	36366.4	36207.8	36615.6	35962.4	36113.7	36490.1	36607.1	35743.1	36424	36174.5	36544.6	36716.3	36457.2	36706	36246.3	36426.4	36326.9	36263.2	36561.5	36391.6	36671.2	36458.6	36325.5	36177.5	36595.7	36033.3	36577.6	36700.6	36441	36703.9	36667.2	36281.4	36372.6	36532.5	36618.3	36764.8	36705.7
1.03409	35954.3	36182.6	36205.5	36508.3	36154.2	36474.3	36179.9	36523.2	36585.6	36350.6	36461	36259.8	36352	36183	36594.8	35963.5	36124	36493.4	36605.2	35736.6	36421.7	36183.4	36514.8	36741.5	36422	36710.4	36246.2	36431.6	36305.2	36256.1	36570.2	36400.7	36626	36434.8	36338.7	36162.9	36601.4	36031.8	36549.1	36677.6	36439.5	36716.7	36677.2	36263.9	36359	36524	36579.3	36745.3	36687.8
1.0365	35954.5	36210.2	36204.5	36484.3	36178.5	36473.7	36155.2	36507.9	36569	36311.7	36430.3	36245.8	36368.3	36178.5	36592.8	35956.9	36111.5	36503.2	36593.1	35709.6	36413.9	36177.2	36478.6	36755.7	36386.4	36718.6	36225.9	36420.9	36271.6	36256.3	36566.6	36396.7	36629.8	36431	36373	36173	36604.8	36035.4	36534.9	36647.6	36406.6	36704.8	36670.6	36258.7	36352.2	36527.8	36556.5	36745.9	36677.6
1.03891	35963.3	36216.1	36211.8	36459.7	36204.7	36483.3	36145	36474.3	36547.1	36303	36409.9	36253.9	36366	36180.9	36590.9	35942.8	36091.5	36483.6	36588.9	35699.8	36390.1	36169.9	36474.3	36729.2	36408.4	36694.1	36244.2	36409.8	36282.4	36237.7	36551.3	36367.1	36632.3	36414.3	36372	36176.4	36611.6	36035.1	36537.6	36643.6	36370.9	36692.3	36663.2	36245.6	36345.2	36521	36549.6	36745.5	36684.5
1.04132	35942.6	36199	36206.8	36462.7	36204.4	36508.9	36162.9	36475.1	36529.7	36309	36391.1	36255.5	36340.4	36143.2	36563.2	35954.5	36054.4	36456.6	36580	35716.7	36384.9	36155.5	36481.9	36702.7	36449.1	36683.9	36269.7	36400.3	36305.1	36211	36540.3	36357.5	36634	36410.6	36346.1	36164.6	36612.4	36021.9	36527.9	36641.6	36362	36682.8	36622.2	36231.1	36367.3	36506.7	36551.8	36748.7	36679.9
1.04373	35923.4	36174.2	36175.6	36455.2	36175.6	36517.8	36171.7	36493.2	36516.8	36315.3	36382.7	36241.7	36337.5	36120.1	36549.6	35968.8	36046.3	36450.9	36559.5	35709.1	36392.9	36148.1	36463.2	36712.5	36427.2	36683.6	36284.9	36406.2	36278.3	36189.8	36521.5	36343.8	36638.3	36398.1	36336.3	36162.3	36614.7	36001.6	36507.9	36620.3	36321.1	36676.3	36579.2	36228.1	36382.8	36480.3	36564.6	36756.3	36678
1.04614	35926.3	36157.3	36108.1	36435.5	36156.5	36507.7	36139.5	36469.8	36503.3	36311.1	36405.4	36236.8	36347.3	36130	36556.3	35977.5	36035.9	36458.3	36562.3	35671.7	36375.6	36147.7	36449.5	36706.6	36378.9	36685.9	36277.4	36394.3	36232.5	36192.7	36517.7	36348.9	36648.9	36367.4	36324.3	36148.2	36623.1	36007	36503	36611.6	36319.2	36679.6	36566.2	36216.3	36376.8	36442.9	36566.4	36750.2	36680
1.04854	35928.2	36138.6	36053.2	36437.3	36143.3	36492	36136.1	36440.5	36500.9	36292.2	36409.6	36239.6	36359.1	36126.5	36572.6	35973.6	36023.9	36455.1	36578.6	35630.2	36350.6	36138.9	36468	36679.4	36374.8	36677.9	36243	36363.6	36226.1	36188	36529.7	36367.8	36636.7	36336.8	36342.6	36125	36634.8	36009	36500.2	36633	36321.7	36660.2	36572.4	36223.7	36367.1	36431.2	36565.3	36733.9	36666.7
1.05095	35916.8	36128.1	36048.4	36443.3	36132.5	36470.5	36140.8	36456.4	36489.4	36261.8	36367.7	36219.2	36343.2	36125.1	36578.2	35977.2	36005.8	36447.7	36566.8	35633.6	36344.2	36109.1	36472.2	36652.5	36402.6	36643.9	36213.8	36353.5	36236.7	36168.9	36533.9	36376.7	36625.3	36339.1	36359.1	36115.5	36631.8	35996.7	36473.7	36651.4	36316.4	36636.9	36589	36197.1	36375.8	36445.7	36572.8	36709.8	36621.9
1.05336	35886.7	36111.5	36074.6	36435.7	36107.8	36461.3	36139.8	36453.6	36466	36233.2	36339	36206.9	36313.5	36140.1	36578.1	35967.2	35999	36410.6	36540.1	35647.6	36346.3	36097.1	36435.1	36640.1	36414.6	36647.9	36215.7	36366.1	36226.3	36176.1	36525.7	36359.6	36616.6	36346.1	36316.2	36111.9	36608.4	35975.5	36458.2	36633.8	36325.5	36636.6	36606.7	36197.3	36371.9	36418.1	36559.4	36698.9	36595.8
1.05577	35871.3	36084	36070.6	36422.9	36084.7	36457.7	36113	36431.8	36471.3	36236.3	36330.3	36209.3	36305	36142.3	36584.3	35953.1	35985.2	36393.2	36533.1	35636.8	36326.6	36107.1	36411.2	36628	36404.5	36641.8	36213.6	36379.6	36214.5	36184.5	36527.4	36335.2	36592.8	36369.1	36279.7	36096.6	36574.4	35973.2	36448.9	36601.9	36325.8	36657.6	36597	36194.9	36328	36383.8	36529.6	36680.9	36585.8
1.05818	35861.3	36072.9	36057.6	36416.4	36058.5	36429.5	36092.8	36441.1	36489.9	36247.2	36317.3	36203.1	36311.8	36113.9	36583.7	35925.5	35996.1	36396.1	36527.8	35617.4	36284.8	36109.7	36419.5	36629.7	36379.6	36597.1	36213	36355.3	36211.9	36190.4	36519.8	36325.5	36578.8	36365.7	36266.3	36093.4	36539.1	35980.4	36430.8	36587	36295.8	36658.8	36583.2	36186	36312.9	36387.4	36511.9	36665.2	36593
1.06059	35870.3	36056	36051.1	36417.8	36061.8	36400.8	36089.5	36445.6	36473.6	36235.9	36294.1	36190.5	36301.3	36115.7	36577	35911.8	35988.1	36408.5	36532.1	35602	36287.8	36087.8	36417.1	36620.1	36358.8	36580.1	36204.6	36332.6	36193.9	36172.8	36496.2	36343.1	36546.9	36368.9	36235.3	36109.9	36508.1	35967.5	36394.3	36594.5	36296.5	36629.2	36569.4	36183.7	36319.5	36392.6	36499.6	36668.1	36601.6
1.063	35862.4	36043.4	36053.2	36404.9	36057.3	36379.5	36076.3	36427.8	36450.1	36230.7	36279.5	36173.7	36284.5	36123.1	36553.2	35889.8	35980	36402.4	36520.7	35601.2	36300.9	36070.3	36394.6	36610.1	36332.8	36587.7	36222.1	36318.9	36160.2	36137.4	36482.1	36329.2	36528.1	36376.5	36192.6	36098.3	36498.2	35945.6	36361.5	36588.7	36285.7	36593.7	36545.1	36166.7	36296.6	36376.8	36482.4	36656	36598.9
1.0654	35840.9	36047.2	36020	36378.8	36055.6	36360.7	36062.8	36424.5	36418.1	36228.6	36263	36141	36287.6	36101.9	36499.7	35848.6	35980.9	36389.8	36497	35602.6	36308.6	36052.7	36383.8	36600.7	36313.7	36580.2	36215.1	36297	36175.7	36107.2	36462.8	36296.4	36519	36345.5	36167.3	36073.6	36512.7	35918.4	36368.9	36566.1	36252.6	36577.6	36542.3	36141.8	36303	36353.1	36462.6	36639.3	36575.2
1.06781	35830.8	36061.8	36004.7	36358	36056	36370.5	36054.1	36405.2	36402.9	36206.2	36268.5	36113	36272.3	36062.2	36478	35846.5	35977.2	36361.9	36482.8	35571.9	36305.6	36042.7	36391.5	36583.9	36308.2	36570.7	36176.7	36293.9	36203.5	36119.6	36415.9	36281.2	36509.8	36289.8	36196.7	36038.5	36508.2	35912	36390.1	36557	36263.5	36575.5	36508.1	36131	36304.5	36350.6	36454	36643	36566.9
1.07022	35819.3	36053.3	36015.2	36366.1	36049.8	36364	36039.7	36381.8	36396.4	36182	36277	36101.7	36235.8	36030.9	36486.9	35856.9	35978.6	36349.1	36468.1	35559.7	36291.7	36058.9	36400.2	36575.2	36313.9	36570.3	36152.5	36301.9	36180.7	36106.5	36393.1	36281.2	36482.5	36259.3	36223.8	36031.4	36478.3	35907.3	36404.1	36559.1	36253.7	36582.1	36457.6	36134.8	36279.6	36361.5	36469.8	36631.8	36547
1.07263	35806.6	36001.9	36019.9	36345.3	36026.1	36371.5	36020.7	36375.7	36396.5	36168.2	36273.5	36084.4	36199.2	36015.6	36482.8	35861.5	35983.3	36360.2	36461.8	35565.8	36258.7	36063.8	36387.4	36557.9	36318.2	36575.2	36140.6	36283.1	36122.3	36093.9	36419.4	36284.8	36466.3	36256.1	36188.1	36028.6	36454.6	35875.7	36399.7	36554.4	36210.8	36568.9	36416.6	36107.9	36254.8	36357.6	36472.9	36582	36521.5
1.07504	35804.7	35951.9	36011.9	36334	36022.9	36365.2	35995.7	36366.4	36384.9	36147.8	36278.7	36085.4	36187.7	36006.3	36467	35846.1	35980	36371.2	36470.8	35546.9	36229.8	36003.7	36359.5	36530.6	36289.5	36572.8	36099.3	36260.8	36092.2	36086.1	36431.2	36255	36445.3	36260.9	36156.9	36028	36428.1	35836.4	36395.8	36550.8	36181.4	36549.7	36409.1	36064.5	36258.3	36332.7	36448.6	36552.9	36515.8
1.07745	35794.8	35935.9	35983.3	36333	36020.3	36348	35976	36354.3	36353.3	36145.3	36271.8	36090	36211.6	35995.9	36441.8	35817.4	35976.7	36354.7	36460	35526	36226.8	35949.2	36342.9	36506	36273.3	36553.8	36072.1	36220.7	36104.6	36072	36407.1	36209.3	36421.3	36245	36168.7	35996.1	36417.2	35840.5	36375.4	36545.8	36188.4	36545.6	36430.4	36030.7	36266.1	36332.3	36429.4	36534	36538.5
1.07986	35792.1	35931.5	35964.4	36321.4	35990.6	36304.2	35987.5	36351.8	36304.3	36124.3	36247	36070.1	36227.1	35989.2	36401.4	35775.6	35953.3	36325.9	36433.3	35537.6	36231.7	35943.6	36315.3	36492.8	36266.5	36530	36054.2	36174.7	36102.1	36048.4	36344.8	36184.1	36419.9	36222.3	36173.1	35955.2	36406.3	35871.1	36336.4	36514.9	36180.4	36554.2	36418.3	36033.7	36268.4	36337.4	36429.2	36511.6	36532
1.08227	35776.5	35917.2	35955.3	36314.6	35941.2	36293.3	35984.8	36325.1	36277	36115.7	36209.7	36047.4	36199.3	35967.1	36379.4	35750.6	35910.2	36326.4	36394.9	35539.8	36230.8	35930.2	36294.6	36510.5	36228.1	36499.1	36045.7	36163.2	36086.3	36027.2	36322.1	36175.7	36428.8	36210.6	36135.9	35937.1	36392.2	35862.7	36305.6	36468.7	36170.9	36532.2	36371.9	36046.4	36231.5	36320	36405.1	36507.7	36523.3
1.08468	35724.9	35900.9	35945.1	36304.2	35914.3	36283.4	35960.5	36306.5	36265.9	36113.6	36181.6	36048.8	36166.2	35953.1	36366.6	35730.8	35868.3	36317.9	36369.2	35505.5	36203.2	35917.2	36281.8	36535.7	36189.6	36481.1	36040.2	36165.4	36077	36010.7	36332	36171.3	36422.3	36197.6	36098.3	35957.2	36374.4	35856.8	36295.6	36432.2	36157.9	36498	36355.4	36033.3	36214.5	36277.3	36402.2	36511.9	36494.6
1.08708	35714	35918.1	35948.1	36273.9	35904.4	36277.3	35929.5	36285.9	36261.2	36100.9	36160.6	36034	36138.5	35956.6	36341.4	35722.4	35845.3	36295.2	36376.7	35484.9	36174.3	35934.6	36269.3	36527	36200.7	36483.3	36016.6	36166.1	36051.5	36007.1	36331.4	36180.1	36411.8	36204.1	36082.6	35960.8	36347.5	35859.3	36289.1	36404.6	36152.5	36477.3	36369.8	36013.2	36203.1	36263.9	36404.3	36494.9	36451.2
1.08949	35730.4	35919.3	35930.1	36244.4	35899.2	36259.9	35909.8	36279.7	36282.4	36076.9	36172.5	36007.2	36117.8	35946.6	36322.2	35716.1	35840.5	36274.5	36382.4	35470.6	36167.4	35916.9	36236.9	36478.2	36213.6	36467.2	35994.5	36184.6	36045.3	35985	36313.7	36178.8	36402.9	36208.8	36063.9	35947.5	36340.8	35830.8	36248.3	36394.5	36124.4	36489.4	36383.4	36009.6	36165.3	36239.2	36369.6	36475.3	36426.4
1.0919	35731.3	35883.4	35901.1	36231.2	35897.9	36243.8	35888.4	36256.5	36292.7	36056.4	36174.7	35971.2	36089.1	35934.8	36317.8	35714.9	35829.1	36255.3	36384.7	35431.9	36170.5	35891	36210	36456.7	36216.1	36447.2	35952.2	36184.7	36050.7	35958.3	36289.9	36163.2	36407.7	36174.2	36054.4	35929.2	36343.9	35789.4	36220.2	36380.3	36099.2	36465.2	36350.9	36011.4	36134.4	36209.3	36328.5	36442	36421.8
1.09431	35697.9	35859.5	35881.3	36207.8	35881.1	36206.5	35867.3	36252.7	36256.2	36048	36142.5	35948.8	36068.8	35924.9	36323.1	35698.2	35809.5	36227.7	36341	35404.1	36147.7	35895.5	36192.5	36427.4	36192.2	36449.9	35924.2	36155.1	36041.3	35936.2	36262.3	36146.8	36387.4	36145.1	36052.4	35913.6	36333.6	35748.4	36217.8	36375.9	36104.4	36408.2	36315.9	36006.2	36135.3	36187.7	36301.5	36395.3	36407.2
1.09672	35653.6	35853.6	35848.3	36189	35863.4	36171.6	35832.9	36243.4	36232.5	36018.7	36116.8	35958	36047.1	35907.8	36300	35663.5	35764.9	36196.1	36312.9	35401.3	36098.1	35899.7	36197	36382.4	36142.7	36442.7	35940.5	36124.2	36015.6	35918.7	36238.4	36132.4	36357.5	36128.6	36033.8	35903	36321.5	35743.9	36220.2	36364.3	36129.9	36365.2	36301.1	35968.3	36118.9	36168.3	36298.8	36388.6	36378.5
1.09913	35618.7	35831.1	35822.2	36181.3	35833.4	36158.3	35791.2	36221.1	36220	35990.3	36084.9	35944.4	36031.1	35895.9	36279.8	35642	35718.4	36153.1	36312.7	35415.2	36062.9	35885	36191.6	36352.6	36111.5	36410.3	35935.4	36096.1	35996.2	35925.7	36207.2	36096.3	36340.3	36138.3	35998.6	35887.3	36305.9	35726.2	36205.7	36344.1	36129.1	36359.4	36295.5	35945.3	36094.9	36146.4	36298.6	36399.9	36366.2
1.10154	35607.6	35798.4	35830.2	36142.7	35807	36151.5	35778.6	36194.3	36198.3	35969.4	36056.3	35912	36016.1	35880.1	36280.9	35636.6	35704	36139.2	36301.8	35385.5	36044.3	35847.9	36185	36350.3	36089.8	36380.8	35910.9	36089.2	35961.9	35914.5	36166.8	36059.2	36315.6	36138.2	35984.5	35868.6	36273.1	35694.7	36208.8	36335.2	36096.7	36340.9	36302.7	35931.9	36074.2	36143.8	36290.4	36382.6	36357
1.10395	35600.2	35796.7	35822.6	36137.9	35788	36144.5	35791	36163.4	36195.4	35977.4	36038.1	35888.6	36013.8	35841.9	36290.9	35628.6	35715.7	36135.9	36252.5	35346.3	36041.4	35805.4	36181.8	36350.4	36074.8	36353.7	35907.9	36085.7	35949.4	35889.8	36152.7	36055.6	36268.8	36102.2	35991.6	35858.5	36237.1	35675.9	36188.2	36313.9	36090	36317.8	36311.5	35915.7	36058.8	36149.2	36295	36352	36339.2
1.10635	35590.3	35807.5	35790.4	36122.8	35787.4	36122	35802.7	36149.6	36191.5	35960.4	36037.3	35889.3	36011.4	35816.8	36280.6	35619.6	35715.8	36137.2	36233.3	35327.3	36027.7	35790.2	36147.4	36333.7	36089.1	36331.4	35908.4	36079.3	35940.5	35873.4	36150.1	36069.4	36250.1	36060.7	35975.3	35852.1	36214.9	35667.6	36180.7	36296.9	36071	36293.2	36291.9	35903.1	36041.4	36150.2	36278.7	36327.5	36305
1.10876	35590.2	35800.6	35754	36094.6	35804.8	36101.6	35807.3	36140.8	36187.4	35933.3	36034.4	35901.5	35995.2	35787.4	36251.4	35612.9	35717.2	36128.2	36234.4	35316.5	36010.1	35791.1	36102.2	36319.9	36082.7	36308.7	35856.9	36043.6	35922.8	35858.8	36151.9	36066	36265.3	36039.7	35951.1	35836.7	36213	35657.3	36169.7	36295.4	36049	36294.1	36282.2	35892.4	36001.9	36127.9	36246.8	36312.6	36274.7
1.11117	35579.9	35769.2	35733.3	36079	35812.2	36099.9	35782.4	36097.6	36171.9	35910.1	36015.7	35893.3	35994.4	35764.8	36216.7	35587.3	35705	36080.2	36208.6	35323.3	35978	35788.7	36091.5	36293.2	36061.8	36290.7	35778.5	36017.7	35890	35895.9	36131.4	36033.7	36238.3	36029	35940.7	35818.6	36212	35633.2	36132.4	36283.6	36016.3	36279.4	36278.1	35886	35974.6	36111.8	36213.9	36316.3	36259
1.11358	35543.1	35742.1	35740	36065.3	35791.8	36087.2	35748.6	36074.2	36155.1	35894.3	35974	35845.1	36007.6	35760.6	36197	35542.3	35678.4	36006.5	36164.6	35334.1	35954.5	35781.4	36078	36276.2	36059.7	36274.5	35719	36009.3	35848	35944	36083.5	36018.6	36209.5	35976.5	35924.1	35781.4	36202	35608.2	36084.4	36265.4	36022.9	36245.2	36265.3	35871	35959.8	36101.6	36176.8	36312	36264.2
1.11599	35530.1	35735.6	35757.4	36045	35762.4	36067.2	35720.2	36077.7	36142.6	35889.2	35962.2	35819.8	35987.3	35743.8	36171.8	35508	35655.9	36011.2	36145.6	35311.1	35937.7	35765.9	36064.2	36242.2	36057.5	36269	35748.1	35999.5	35845.6	35878.8	36052.9	36020.7	36191.4	35951.1	35889	35735.8	36187.1	35571.4	36074.8	36260.1	36026.4	36218.6	36243.4	35844.2	35937.3	36101.2	36147.2	36281.4	36260.2
1.1184	35527.9	35729.2	35764.4	36043.6	35758.1	36031.9	35706.8	36088.8	36133.9	35880.7	35978.8	35824	35928.4	35716	36166.9	35487.3	35664.3	36031.1	36124.7	35281.4	35920.2	35739.8	36051.8	36213.4	36024.5	36250.8	35796.5	35987	35863.4	35802.2	36052.2	36002.4	36183	35947.2	35885.6	35729.7	36157.9	35554.9	36073.3	36231	35989.1	36228.4	36221.7	35798.4	35916.4	36092.1	36132.3	36239.9	36257.9
1.12081	35522.1	35729.9	35747.7	36039.8	35738.2	36009.9	35698.3	36095.3	36093.8	35845.3	35985.4	35807.2	35885.2	35689.1	36175	35476.7	35668.4	36012.2	36129.8	35249.8	35887.6	35723.1	36031.3	36210.4	36003.4	36242.5	35813.9	35972.4	35851.9	35795.3	36033.4	35974.3	36165.6	35948.8	35884	35716.7	36136.5	35558.3	36094.4	36171.3	35941.4	36216.6	36211.6	35766.7	35924	36073.5	36128.5	36218.9	36247.5
1.12322	35493.6	35734.5	35729.9	36005.2	35722.6	35993.4	35695.6	36089.4	36060.7	35831.7	35965	35781.7	35897.2	35689.3	36165	35460.2	35640.1	36021.4	36133.9	35223.1	35856.8	35685.8	35994.2	36214.1	35989.8	36225.9	35804.2	35970.2	35823.2	35784.2	36051.6	35955.9	36160.9	35942.7	35884.4	35686.6	36132.4	35556.2	36098.8	36164.8	35927.5	36204.2	36198.8	35761	35915.5	36044.4	36129.8	36219.7	36221.2
1.12562	35467.2	35728.1	35717.1	35980	35707.5	35988.4	35681.3	36074.4	36024	35813.4	35932.1	35769.5	35910.5	35672.3	36126.6	35452	35590.5	36011.8	36108.3	35189.5	35881.5	35652.6	35958.6	36196.5	35973.1	36209	35767.4	35960.6	35808	35748.4	36070.3	35929.5	36167.3	35922.6	35864.1	35662.4	36114.9	35543.4	36058.2	36175.6	35916.1	36200.4	36217.2	35757.3	35908.2	36004.2	36104.4	36211.4	36181.7
1.12803	35433.5	35705.9	35693.9	35959.8	35694.3	35975.1	35636.7	36070.8	35994.5	35786.3	35907.7	35765.5	35874.8	35648.6	36103.6	35442	35561.1	35992.7	36095.6	35178.1	35908	35649.6	35948.6	36197.3	35944.1	36202.8	35738.4	35941.1	35789.5	35726.7	36053.6	35921.6	36135.4	35897.5	35833.8	35651.7	36087.6	35524.9	36057.6	36166.6	35893	36192.6	36198.1	35743.6	35894.8	35999.2	36074.3	36192.4	36169.2
1.13044	35437	35685.8	35670.1	35931.6	35690.6	35977.3	35600.9	36053.9	35981.5	35791	35890.7	35767.9	35833.5	35624.1	36093.7	35449.7	35540.6	35996.2	36083.1	35168.4	35923	35664.9	35924.1	36212.8	35918.2	36204	35725.8	35902.8	35766	35716.1	36023.4	35902.2	36091	35872.3	35815.8	35647.6	36070.3	35494.9	36052.9	36137.6	35885.4	36182.8	36163.2	35739	35872.3	36002	36050.5	36185.8	36132.7
1.13285	35456.4	35666	35646.6	35931.5	35663.7	35968.2	35596.7	36023.4	35964.6	35804.1	35866.2	35747.6	35836.9	35610	36067.5	35461.5	35519.6	35999.1	36067.2	35134.3	35904.5	35665.9	35893.2	36188.1	35903.4	36175.6	35703.6	35872.8	35758.6	35706.4	36009.3	35871.8	36075.6	35875.8	35800.3	35637.6	36072.1	35466.4	36030.8	36117.8	35888.5	36171.2	36101.5	35732.9	35847.4	36001.2	36049.2	36176.9	36107.1
1.13526	35442.3	35667.1	35633.5	35930.1	35621.2	35929.5	35598.8	35986.4	35967.6	35786.8	35846.9	35712.7	35850.3	35601.4	36049.2	35440.8	35483.3	35983.2	36064.5	35126.4	35877.6	35646.2	35879.5	36134.8	35881.7	36133.8	35683.3	35858.3	35767.4	35715.3	35984.1	35868.6	36092	35877.7	35783.6	35599.1	36068.4	35475.5	36005.8	36117	35867.1	36166.4	36036.7	35715.2	35839.3	36004.7	36049.3	36163.6	36116.8
1.13767	35400.7	35651.1	35609	35941.8	35594.7	35914	35560.3	35986.3	35975	35743.2	35827.3	35674	35846.4	35586.7	36056	35427	35499.1	35943.7	36034.5	35124.2	35853.8	35630.5	35851	36093.3	35838.5	36100.2	35687.2	35848.8	35750.3	35707.2	35961	35871.9	36084.5	35858.9	35770.5	35564.4	36064.1	35494.1	35984.1	36107.5	35831.2	36163.7	36020.9	35717.5	35823.2	36012.4	36033.8	36147.9	36124.7
1.14008	35384.3	35628.4	35603.4	35924.9	35608.7	35929.2	35531.8	35972.9	35973.3	35716.4	35809.9	35670.8	35795.6	35576.2	36048.4	35428.1	35511.9	35886.6	35995.3	35114.1	35816.6	35591.6	35827.6	36086.5	35809.8	36091	35674.7	35849.5	35712.9	35692.2	35944.1	35870	36033.5	35862.9	35756.8	35558.7	36065.7	35480.4	35970.7	36096.4	35827.7	36158.8	36027.9	35707.4	35800.4	35992.6	36023.8	36143.3	36106.2
1.14249	35365.1	35615.4	35591.1	35921.6	35607.6	35916.9	35511.4	35969.1	35945.9	35716.2	35792.4	35681	35780.9	35566.7	36036.6	35414.6	35509.3	35868.6	35972	35103	35792.2	35561.6	35816.2	36085.7	35789.8	36080	35649.6	35849	35697.1	35687.3	35922.9	35869.9	35991.1	35852.3	35724.8	35566.2	36049.7	35444.1	35954.2	36080	35813.6	36135.3	36032.2	35675.9	35793.3	35967.5	35997.7	36127.3	36098.2
1.14489	35343.2	35581.1	35565.6	35906.8	35596.9	35882.2	35515.1	35968.2	35915.3	35721.2	35794.8	35663.4	35780.2	35529.7	36013	35393.2	35494	35842.7	35963.4	35091.3	35780.3	35529.9	35800.7	36086.6	35789.3	36084.4	35636.5	35838.8	35684.1	35664.2	35919.4	35849.9	36007.8	35821.9	35698.9	35555.9	36030.1	35394.1	35928.8	36063.3	35777.6	36121	36033.2	35653.1	35788.4	35958.2	35983	36098.1	36072.8
1.1473	35333.7	35527.3	35549.8	35881.9	35579.5	35880.8	35525.1	35964.1	35892.8	35721.1	35797.5	35638.7	35756	35491.6	35992.5	35375.5	35478.1	35835.9	35973	35067.5	35775.8	35499.3	35798.1	36068.8	35794.1	36064.3	35614.8	35816.8	35647	35628.6	35909.1	35797.9	36016.5	35787.9	35692.9	35530.7	36021.7	35383.9	35912.9	36054	35762.2	36113.7	36034.6	35651.9	35770.4	35952.5	35991.9	36072.4	36052.9
1.14971	35326	35510.3	35543.2	35858.4	35549.9	35885.1	35533.5	35923.6	35881.3	35703.5	35797.4	35641.2	35725.7	35470.7	35965.9	35338.2	35462.2	35846.7	35952.5	35061.6	35764.1	35476.3	35799.1	36040.5	35781	36029.2	35582.9	35814.2	35619.4	35600.8	35884.5	35772.6	36012.5	35758.7	35687.6	35507.8	36031.2	35391.3	35913.5	36039.8	35778.8	36118.1	36025.8	35646.8	35753.7	35915.5	35978.3	36063.4	36041.1
1.15212	35327.5	35524.3	35511.6	35852.4	35484.3	35854.2	35531.2	35901.9	35840.8	35679.9	35787.9	35627.2	35697.7	35460.5	35939.5	35277.4	35445.1	35861.1	35917.1	35050.3	35748.6	35459.8	35801.1	36020.9	35756.5	36000.8	35570.8	35812.8	35595.1	35582.5	35841.7	35785.9	36012.2	35736.9	35672.2	35490.1	36012.2	35373.1	35918.9	36021	35773.9	36093.4	36002.7	35622.3	35736.6	35876.7	35937.2	36056.3	36010.9
1.15453	35311.8	35538.7	35483.2	35831	35443.2	35823.2	35523.6	35875.1	35811.2	35666.6	35780.9	35600.8	35700.1	35459.4	35902.9	35245.3	35438.5	35847.2	35888.5	35030.7	35732.9	35441.8	35799.1	36013.9	35742.6	35993.6	35568.7	35800.1	35582.6	35569	35827	35786.6	36000.7	35742.9	35670	35478.9	35973.5	35354.5	35897.1	35993.8	35742.4	36049.5	35972.1	35605.5	35706.7	35857.8	35910.1	36033.8	35979.2
1.15694	35289.2	35541.2	35467.3	35808.2	35427.7	35819.9	35511.6	35852.1	35813.9	35657.6	35753.6	35587.2	35691.7	35469.1	35910.4	35236.9	35423.3	35825.7	35892.3	35016.5	35715.6	35438.1	35814.6	35988.3	35715	36013	35562.7	35769.7	35559.6	35561.7	35818.6	35768.1	35985.2	35745.5	35659.6	35451.9	35944.4	35355.8	35869.1	35960.4	35690.5	36000.7	35940.1	35601.9	35677.4	35852.5	35901.8	36013	35935.6
1.15935	35278.5	35526.3	35453.4	35777.2	35446.1	35808.9	35487.4	35830.1	35818.6	35618.1	35708.5	35568.3	35635.8	35452.5	35897.6	35225.3	35400	35796.2	35906.6	35001.3	35724.2	35441.4	35807.7	35964	35707.5	36017	35547.5	35748.7	35544.6	35526.1	35812	35717.2	35954.2	35718.5	35650.1	35447.6	35942.9	35341.8	35863.6	35952.4	35678.4	35986.5	35926.4	35589.1	35679.2	35834.8	35889.2	36022	35920.5
1.16175	35269.7	35503.6	35438.5	35766.8	35469.8	35811.8	35460.4	35815.1	35816.1	35582	35688	35542.8	35604.3	35433.6	35887.5	35210.9	35392.8	35766.1	35893.8	34988.8	35743	35414.8	35766.2	35959.6	35708.5	36004.8	35539.9	35729.5	35551.1	35497.5	35825.3	35677.3	35929.2	35684.4	35642.7	35441.5	35944.8	35321.1	35853.1	35958.8	35680.2	35978.7	35940.8	35557	35671.2	35794.2	35876.3	36010.8	35898.9
1.16416	35233.5	35463.6	35416	35746.7	35447.1	35793.9	35440.9	35800.1	35814	35544.6	35677.4	35536.4	35610.6	35451.4	35868.8	35205.1	35377	35743.6	35866.1	34992.6	35732.7	35394.4	35750.9	35946.7	35682.8	35985.7	35533.2	35700	35552.9	35472.4	35841.1	35664.7	35927.2	35668	35628.3	35423.5	35938.5	35320.4	35807.6	35943.5	35673.1	35945.9	35920.8	35518	35641.9	35769	35860.5	35985.7	35889
1.16657	35200.9	35420.6	35406.4	35726.8	35405.1	35778.8	35419.5	35781.5	35780.9	35529.1	35659.5	35521.6	35613.2	35470.7	35841.2	35190.8	35339.2	35749.6	35854.1	34978.2	35709.1	35397	35724	35935.9	35654.3	35968	35523	35674	35547.6	35465.3	35822.8	35647.1	35902.9	35658.8	35635.7	35400.4	35920.9	35326.8	35783.1	35909.1	35641	35902.6	35888.4	35489.8	35618.6	35752.6	35828.6	35987.8	35892.6
1.16898	35188	35387.7	35386.7	35718.9	35410.1	35765.8	35412.9	35748.4	35744.8	35504.6	35654.6	35502.8	35607.5	35454.6	35830.9	35183.5	35306.1	35739.7	35858.8	34936.9	35687.5	35394.9	35703.1	35918	35645.8	35932.2	35501.6	35681.7	35537.3	35466.5	35795.5	35645.4	35881.8	35658.5	35627.6	35391.3	35890.1	35311	35793.3	35892.9	35618.9	35893.5	35896.3	35474.7	35595.3	35743.9	35810.7	35967.1	35895.4
1.17139	35210.8	35376.9	35351.3	35710.5	35417.2	35744.4	35421.2	35701.2	35731.9	35495.2	35636.9	35496.2	35605.4	35402.8	35829.7	35174.2	35302.6	35729.3	35874	34916.9	35665.2	35376.3	35695.9	35893.1	35641.1	35920.7	35492.2	35689.5	35512.9	35452.3	35772.5	35640.6	35854.2	35636.3	35599.1	35393.6	35863.8	35271.3	35780	35876.2	35608.4	35904.9	35920.2	35458.8	35591.4	35739.8	35817.9	35903.2	35886.1
1.1738	35203.1	35378.1	35327.9	35688.2	35404.9	35717.1	35391.8	35690.3	35720.5	35496.2	35618.7	35488.2	35585.5	35354.4	35797.4	35161	35295.8	35717.6	35873.2	34910.2	35636.9	35349.8	35684.3	35855.2	35636.2	35917.9	35469.9	35650	35496.4	35438.6	35761.8	35617.9	35831.2	35620.5	35572.3	35377.2	35827.3	35257.9	35737.6	35874.1	35608.6	35898.8	35896.7	35464.1	35619.5	35719.5	35814.4	35867.6	35879.1
1.17621	35161.1	35371.9	35326.1	35679	35389.4	35711.6	35372.3	35719.9	35688.5	35468.2	35594.4	35454.8	35544.3	35326.8	35745.6	35149.8	35296.6	35690.4	35833.2	34920.3	35602.3	35339.8	35656	35842.8	35613.4	35901.2	35459.5	35621.4	35492	35437.3	35738	35601.6	35826.8	35622.3	35536.5	35363.3	35799.8	35238.8	35723.4	35869.8	35609.1	35886.1	35853.2	35452.2	35607.1	35710.5	35797	35852	35852.2
1.17862	35132.3	35341.8	35320.8	35677.1	35370.4	35705.9	35374.3	35717.5	35651.5	35464.6	35564.1	35432.4	35508.5	35345.1	35741.8	35115.5	35301.5	35676.7	35805.3	34884.4	35583.6	35347.8	35634.3	35832.6	35589.4	35891	35437.1	35604.7	35476.7	35425.2	35707.2	35603.9	35802.8	35606.8	35515.5	35351.2	35767	35224.3	35738.5	35856.3	35580.1	35878.2	35816.7	35417.4	35561.1	35688.8	35774.9	35846.6	35824.4
1.18102	35121.9	35319.6	35315.3	35641.4	35351.2	35678.3	35374.7	35697.9	35639.4	35467.6	35531.8	35425.5	35486.3	35350.1	35764	35103.8	35295	35676.2	35786.1	34838.6	35564.4	35348.8	35638.1	35827.4	35581.5	35887.7	35416.2	35579.5	35449.2	35374.6	35704.4	35587.3	35775.7	35557.2	35511.8	35331.1	35750.8	35186	35740.9	35824.1	35539	35862.9	35813.9	35384	35542.5	35661.1	35751.6	35826.3	35809.5
1.18343	35101.9	35297.9	35295.8	35618	35355.5	35651.7	35347	35694.6	35623	35478.2	35532.8	35419.3	35480.5	35343.9	35764.8	35112.2	35259.6	35651.9	35764.1	34838.9	35548.5	35340.5	35645.3	35822	35584.6	35857.3	35395.1	35551.4	35419.5	35354.9	35682.6	35555.9	35782.3	35544.1	35510.4	35318.4	35740.9	35161.7	35719.9	35806.6	35530.2	35836.7	35805.6	35379	35539.3	35660.1	35721.8	35807	35790.9
1.18584	35124	35282.3	35271.8	35646.2	35352.8	35622.4	35327.7	35674.5	35590	35471.1	35550.2	35383.4	35468.9	35324.2	35753.8	35101.8	35223.6	35638.9	35739.7	34841.9	35531.5	35324.5	35638.7	35819.6	35576.6	35827.7	35373.1	35543.9	35418.6	35359.5	35664	35531.4	35767.1	35561.6	35479	35318	35750.9	35160.4	35684.3	35797.9	35520.8	35806.8	35803.6	35399.3	35530.1	35668.1	35703.8	35793.4	35763.3
1.18825	35137.1	35276.7	35276.3	35636.7	35310.9	35615.2	35322.8	35623.4	35583	35427.4	35537.6	35365.6	35462.5	35283.9	35733.1	35104.2	35217.7	35627.6	35717.1	34835	35506	35310.6	35646.4	35806	35561.1	35819.1	35342.5	35545.7	35419.7	35348.7	35660	35502.8	35727.2	35568.6	35448.4	35296.5	35749.1	35161.9	35652.2	35790.6	35494.5	35789	35804.6	35392.4	35501.7	35672.2	35675.8	35802.6	35742.8
1.19066	35095.8	35263.8	35268.1	35596.9	35304.7	35599.2	35294.4	35587	35601	35401.9	35524.1	35341.1	35446.5	35248.5	35699.1	35091.7	35225.7	35607.2	35677	34825.5	35478.4	35294.7	35626.7	35781.1	35542	35817	35345.2	35551.4	35409.9	35338.4	35652.8	35476.9	35700.8	35556	35446.4	35254.1	35753.1	35145.6	35634.2	35772.2	35460.9	35804.6	35803.9	35334.8	35462.5	35654.6	35653.4	35780.6	35733.8
1.19307	35054.6	35216.6	35256.2	35589.7	35315.2	35566.4	35255.2	35563.9	35600.1	35396.7	35496.4	35340.4	35440.6	35218.6	35666.6	35073.9	35226.2	35585.4	35673.3	34797.3	35480.1	35262.3	35583.4	35759.2	35534.4	35780.7	35336	35538.1	35382.9	35330.1	35622.2	35486.9	35670.9	35524.9	35440.2	35241.6	35753.2	35128.9	35628.7	35740	35446.1	35826.7	35750.4	35297.7	35452.2	35633.1	35621.8	35755.7	35734.9
1.19548	35031.9	35213.4	35236.9	35570.2	35286.5	35531.6	35214.6	35552.4	35580.6	35391.4	35481.1	35342.3	35426.7	35211.4	35647	35065.5	35213.9	35576.9	35676.9	34769.2	35487.3	35245	35560.6	35732.6	35522.1	35761.7	35319.1	35523.2	35373.3	35301.9	35627.8	35501.3	35655.8	35477.9	35431.7	35218.3	35720	35123	35636.8	35716.6	35437.9	35818.6	35705.3	35298.8	35436.7	35593.6	35608.8	35761.1	35733.3
1.19789	35040	35234	35231.5	35555.1	35228.2	35514.6	35195.9	35527	35545.1	35371.7	35459.6	35345.2	35404.6	35228.8	35641.7	35048.8	35189.1	35569.5	35646.2	34753.3	35467.3	35232.8	35546.6	35729.7	35519.1	35786.5	35319.1	35507.3	35363	35277	35624.3	35497.6	35660.2	35457.9	35421.6	35200.9	35683.7	35119.2	35633.3	35703.3	35417.3	35798.9	35688.6	35291.2	35404.9	35566.5	35604.1	35774.4	35745.4
1.20029	35015.2	35230.1	35234.8	35537.5	35204.9	35518.3	35186.2	35528.5	35527.1	35363.2	35453.1	35318.1	35398.8	35227.9	35641.6	35022.4	35173.2	35550.1	35620.5	34740.2	35436	35209.8	35544.1	35751.7	35523.8	35785.9	35312.9	35469.5	35340.2	35261.7	35620.3	35481.7	35641.9	35463.4	35398	35199.7	35652.8	35090.5	35606	35702.6	35410.5	35777.6	35685.5	35262.6	35383.3	35542.4	35596.9	35775.1	35759.7
1.2027	34975.1	35190.7	35217.8	35517.4	35211.9	35524.8	35181.6	35552.5	35523.8	35355	35451.5	35283.8	35402.5	35203.3	35636.3	35032	35162.4	35525.4	35618.5	34718.6	35403.4	35190.6	35545.6	35722.2	35516	35745.5	35314.3	35452.6	35315.2	35264.6	35612.5	35454.1	35615	35465.8	35384.7	35189.8	35641	35062.9	35588.1	35698	35415.1	35758.4	35680	35242.1	35397.8	35531.5	35608.8	35735.5	35751.1
1.20511	34942.5	35170.7	35196.8	35491.6	35217.1	35515.9	35183	35557.2	35520.7	35355	35420	35257.1	35387	35171.9	35602.5	35039	35137.4	35513.8	35600.4	34699.9	35392.1	35209.1	35524	35680.1	35484.4	35705.2	35328.7	35447.7	35311.9	35266.2	35593.4	35456	35616.1	35456.1	35399.7	35176.6	35636.9	35053.6	35584.1	35668.1	35406.6	35740.1	35669.4	35260.2	35408.1	35545.1	35595.1	35717.9	35748.9
1.20752	34941.8	35154.8	35164	35474.3	35190.8	35506.9	35188.8	35542	35499.2	35324.4	35391.2	35247.7	35359	35163.4	35570.7	34994.6	35118.8	35508.3	35552.1	34703.9	35399.1	35220.1	35479.7	35649.5	35469.4	35681.8	35292.3	35430.5	35283.6	35242.6	35551.7	35466.1	35627.8	35449.8	35400.7	35181.4	35624	35054.3	35541.5	35664.3	35393.5	35720.2	35657.6	35259.6	35383.8	35549.8	35579.6	35697.1	35727.4
1.20993	34969.4	35130.2	35126.3	35470.5	35184.1	35470.5	35165.5	35527.6	35480.5	35278.8	35381.3	35258.2	35333.7	35159.8	35569.3	34959.6	35107	35479.1	35526.5	34711.5	35407.9	35201.6	35456.2	35627.6	35434.1	35666.9	35232.8	35404.7	35225.5	35230.1	35519.8	35443.2	35616.2	35437.5	35358.6	35186.7	35601.7	35036.5	35509.4	35654.4	35396.6	35681.8	35641.3	35248	35335	35509.3	35582.7	35665.9	35714
1.21234	34976.5	35124.6	35096.3	35458	35168.7	35450.7	35152.8	35492.6	35447.1	35243.3	35371.2	35263.9	35314.8	35163.1	35564.8	34959.4	35101.7	35454.1	35515	34689.5	35378.3	35177.2	35439.4	35606.2	35406.5	35651.1	35209.8	35402.6	35229.6	35229.7	35509.7	35408.9	35611.5	35402.4	35325.9	35162.3	35591.7	35018.2	35506.7	35626.3	35369.4	35648.5	35615.6	35238.1	35307.1	35472.6	35589.7	35657.9	35711.3
1.21475	34958.9	35122.2	35090.7	35430.3	35155.8	35450.6	35132.1	35461	35437.2	35246.8	35347.7	35239.9	35294.8	35147.9	35563.9	34950.1	35087.7	35462.6	35493	34679.5	35354.3	35142.6	35437.7	35598.9	35383.6	35637.5	35215.6	35385.3	35259.4	35212.2	35508.5	35385.5	35581	35388.6	35305.6	35142	35586.2	34996.9	35524.7	35604.2	35334.3	35651.2	35609.7	35225.9	35312.2	35462	35585.5	35668.8	35701.2
1.21716	34941.5	35104.2	35089.4	35432.8	35144.7	35456.3	35128.2	35441	35425.2	35241.2	35324.1	35192.6	35283.1	35125.2	35543.3	34914.8	35082	35483.1	35486.9	34688	35355.3	35118.3	35438.4	35592.1	35341.1	35629.3	35213.1	35382.6	35271.6	35185.4	35510.9	35357.8	35550	35381.4	35294	35116.7	35581.2	34962	35520.2	35598.9	35319.3	35651.4	35598.8	35212.7	35328.2	35449.9	35562.2	35663.1	35683.2
1.21956	34928.4	35096.7	35064	35432.5	35135.9	35445.5	35137	35439	35425.3	35219	35320.4	35182.6	35293.8	35116.5	35529	34917.9	35069.8	35481.1	35519	34675.8	35325.3	35112.6	35415.4	35586.9	35326.3	35611.7	35198.6	35373.7	35259.2	35182.9	35487.5	35358.2	35553.2	35366.8	35280.1	35080.8	35558.6	34927.5	35494.8	35585.9	35319.5	35638.3	35585.9	35191.6	35301.9	35419.2	35525.2	35664.7	35661.8
1.22197	34911.8	35086.1	35051	35415.8	35116.3	35430.1	35111.4	35439.5	35416.1	35203.9	35314.3	35187.8	35294	35113.9	35519.9	34905.8	35048.7	35447.8	35520.7	34643.7	35291.1	35096.5	35374.1	35585.8	35342.3	35609.8	35156.3	35349.7	35246.1	35180.3	35456.3	35350.1	35567.3	35343.1	35255	35067.2	35561	34887.9	35470.8	35552.8	35319	35613.6	35545.6	35173.2	35278.1	35383.3	35472.4	35644.2	35619.4
1.22438	34872.6	35080.2	35043.3	35384.8	35083.4	35413.9	35075	35435.2	35396.1	35182.1	35314.3	35170.5	35283.4	35107.2	35511.3	34871.7	35015.4	35406.1	35486.2	34630.7	35272.3	35070.4	35351.3	35602.5	35342.8	35606.9	35142	35321.5	35226.1	35181.2	35459.5	35323.9	35541.4	35330.1	35221.7	35065.1	35561	34884.4	35451.8	35547	35302.3	35601.2	35506.1	35155.7	35268.2	35362.3	35470.6	35613.2	35584.4
1.22679	34854.5	35074.3	35011.6	35354.2	35055.6	35379.7	35039.5	35423.5	35380.9	35184.8	35315.4	35162.6	35264	35098.6	35478.4	34839.1	34993.8	35403.6	35461.6	34632.5	35243	35052.4	35350.8	35602.7	35312.7	35581.9	35142.9	35312.2	35185.8	35169.1	35458.3	35317.5	35514.5	35321	35215.1	35081.9	35522.2	34903.9	35465.4	35566.4	35276.6	35604.7	35492.2	35150.2	35262.6	35346.5	35489.4	35594.1	35588.4
1.2292	34842.4	35048.4	34995.6	35318.6	35041.2	35340.6	35005.1	35402.5	35367.4	35204.5	35309.5	35143	35244.6	35063.9	35452.1	34834.3	34965	35413.6	35453.9	34604.9	35229.9	35038.6	35340.4	35580.7	35300.8	35554.6	35119.9	35310.9	35142.6	35142.4	35431	35314.6	35523.2	35315.2	35197.6	35102.3	35495.1	34913.7	35454.5	35565	35258.1	35604.2	35487.4	35167.1	35256.4	35330.3	35473.2	35578.3	35602.9
1.23161	34847.6	35022.9	34986.8	35296	35045.8	35311.9	34994.7	35401.3	35335.6	35199.3	35290.4	35112.3	35224.2	35024.7	35431.9	34829.8	34940.8	35399	35456.9	34568.4	35237.3	35037.5	35319.1	35550.6	35294	35556.6	35087.6	35304.8	35127.5	35101.2	35416.2	35300.8	35506.9	35315.6	35187.3	35075.6	35491.8	34911.9	35402.9	35542.7	35251.9	35601.2	35465.4	35158.7	35250	35325.9	35439.4	35584.4	35585.6
1.23402	34832.5	35011.6	34977.3	35276.5	35042.8	35301.1	35000.2	35389.7	35313	35176.8	35276.5	35079.9	35204.6	34992.2	35426.7	34820.5	34929.1	35366.4	35441.6	34551.1	35249.3	35020.4	35333.7	35519.2	35278.8	35548.5	35072	35277.7	35139.8	35088.1	35410.7	35267.9	35499	35299.9	35177.8	35045.4	35465.6	34912.1	35375.7	35531.4	35251.5	35580.4	35446.2	35119.8	35248.7	35324.8	35413.5	35579.8	35557.9
1.23643	34833.2	34987.7	34969.8	35266.6	35005.9	35296.7	35010.2	35361.9	35323.1	35158.5	35242.8	35057.6	35190.8	34973.2	35428.6	34824.8	34964.1	35325.6	35422.6	34546.9	35256.8	34997.1	35324.8	35509	35263.4	35536.3	35075.3	35241.2	35137.7	35096.3	35384.8	35236.5	35463.3	35282.3	35163.9	35024.7	35427.7	34890.3	35363.7	35513.3	35259.1	35546.5	35454.2	35072.2	35267.5	35292.6	35406.4	35543.6	35536.6
1.23883	34835.5	34981.4	34966.8	35274	34977.7	35300.1	35001.2	35340	35323.4	35168.1	35195.7	35050.2	35175.2	34967.1	35403.6	34814.5	34960.4	35305.1	35414.2	34543.6	35246.9	34974.8	35302.4	35525.2	35267.9	35521.6	35070.2	35240.3	35137	35084.9	35368.5	35224.1	35442.1	35281.4	35138.9	35016.7	35405.6	34851.3	35330	35500	35228.8	35520.3	35449.8	35067.1	35264.8	35282.8	35399.8	35513.2	35524.7
1.24124	34819.1	34981	34963.4	35263	34965.5	35297.3	34973.9	35321.5	35310.8	35151.6	35180.5	35043.2	35147.1	34970.7	35382.8	34802.8	34916.8	35312.8	35409.7	34548.5	35224.6	34956	35294	35530.6	35266.2	35535.5	35056.8	35258.5	35121.6	35043.7	35367.8	35224.8	35424	35272.2	35124.1	34996.5	35388.2	34826.6	35333.9	35466.7	35196.8	35504.2	35428.2	35077.8	35233.3	35307.3	35396.9	35513.4	35518.4
1.24365	34794.7	34956.5	34955.7	35258.8	34954.5	35278.5	34936.4	35313.6	35295.1	35099.7	35177.7	35039	35136.4	34963.5	35388.4	34790.8	34898.7	35306.4	35402.3	34535.3	35194.5	34946.7	35276.6	35497.8	35265.4	35525	35046.1	35255.7	35123.1	35021.6	35351.5	35225.5	35400.9	35256.4	35119.3	34988.2	35369.3	34815.8	35363.6	35445.8	35162.8	35512.3	35412.1	35097.6	35208.3	35332.1	35384.3	35515.9	35525.5
1.24606	34759	34927.6	34939	35274.4	34938.9	35246.9	34912.5	35298.8	35279.9	35065.2	35160.1	35024.4	35136.1	34942.1	35382.9	34771.8	34898.4	35289.1	35396.6	34507.3	35165.7	34945.6	35281.4	35452.6	35259.4	35497.1	35033.9	35228.7	35101.2	35013.5	35319.5	35192.9	35382.5	35251.2	35120.5	34973.8	35369.8	34803.9	35367.3	35429.2	35141.6	35498.8	35400.6	35084	35178.8	35347.3	35372.4	35511.5	35504.6
1.24847	34730.8	34921.8	34931.1	35256.8	34920.4	35238.4	34902	35288.1	35257.2	35047.2	35139.5	35023.1	35124.2	34922	35375.1	34749.6	34869.1	35269.2	35381.9	34484.2	35147.2	34932.2	35275.6	35456.6	35226	35451.9	35023.2	35202.7	35076.5	35008.2	35302.2	35161.7	35381.5	35225.5	35113.4	34946.2	35377	34793.9	35330	35418.7	35106.9	35466.6	35372.1	35058.8	35152.9	35316	35340.5	35485.7	35455
1.25088	34713.3	34922	34905.8	35231.5	34898.9	35237.1	34915.6	35257.3	35263.4	35027.8	35120.2	35030	35104.9	34907.5	35373.3	34751.4	34857.8	35242.9	35349.7	34474.2	35142.7	34936.6	35247.4	35478.3	35198.8	35425.6	35005.7	35185.2	35053.4	34992.5	35289.5	35150	35377.4	35183.1	35092.8	34936.6	35367.5	34791.4	35285.2	35431.8	35076.4	35462.8	35364.8	35017.8	35146.2	35273.5	35313.4	35442.2	35422.3
1.25329	34668.8	34905	34869.8	35205.8	34895	35230.8	34901.2	35221.8	35257.2	35020.7	35122.6	35020.4	35072.1	34874.2	35367.2	34744	34858.5	35226.2	35295.8	34452.8	35118.8	34940.3	35202	35470.3	35183	35411.7	34995.3	35172.4	35044.8	34965.1	35288.7	35134	35367.5	35157.9	35090	34929.8	35351.9	34790.3	35244.1	35432.8	35073.7	35465.1	35376.1	34998.5	35154.8	35269.5	35293	35428.4	35409.6
1.2557	34637.1	34908.5	34857.4	35187.3	34897.5	35212.9	34877.2	35197.3	35226.2	35008.9	35127.4	34978.1	35063.3	34833.9	35354.8	34726.3	34836.7	35219	35269	34438.7	35095.1	34916.8	35173	35427.8	35172.5	35393.8	34986.1	35159.8	35014.1	34946.9	35281.9	35105.3	35353.2	35143.4	35081.2	34896.6	35344.5	34765.2	35248	35404.6	35077.3	35439.3	35374	34984.3	35136	35265.6	35272.7	35418.6	35414.4
1.2581	34654	34910.1	34859.7	35185.7	34868.2	35197	34868.8	35205.6	35199.7	34994.5	35110.6	34946	35056.2	34818	35343.1	34695.2	34827.6	35213.7	35253.8	34425	35093.9	34909	35152.6	35385	35171	35363.5	34964.9	35140.8	34990.6	34939.8	35271.5	35083.3	35347.3	35112.1	35071.8	34860	35331	34748.2	35262.4	35366.7	35071.1	35414	35351.9	34964.7	35113.6	35233.2	35258.1	35388.7	35416.8
1.26051	34667	34899.6	34867.1	35181.2	34862.1	35167.2	34862	35212	35188	34992.5	35076.9	34950.9	35040.9	34790.5	35333.4	34677.1	34817.5	35205.8	35240	34392.2	35114.3	34917.5	35175.8	35373.1	35160.9	35334.5	34947.6	35112.6	34993.1	34931.6	35248.5	35073.3	35344.3	35094	35061.6	34861.3	35323	34752	35259.2	35346.2	35069.7	35401	35334.8	34942.9	35115.2	35214.8	35240.5	35358.4	35416.4
1.26292	34650.3	34877.4	34868.8	35182.9	34863.5	35128.9	34831	35224.5	35197.7	34993.1	35064.5	34937.4	35015.4	34776.5	35292.9	34670.3	34797.3	35186.6	35243.4	34380.4	35105.2	34885.1	35194.8	35378.8	35124.8	35324.8	34918	35089.7	34979.1	34916.9	35231.1	35077.1	35311.7	35088	35029.3	34863.1	35327.4	34742.4	35232.2	35342.8	35057.4	35387.3	35327.2	34926.6	35115.6	35224.4	35238.5	35336.2	35385.4
1.26533	34640.2	34874.3	34835.7	35166	34843.3	35115.5	34824.2	35226	35199.5	34976.2	35086.7	34914	34984.2	34795.2	35247	34651.3	34772.5	35174	35233.9	34393	35085.7	34826.7	35187.7	35358.3	35086	35332.3	34896.5	35072.8	34955	34894.6	35193.4	35068	35275.8	35080.2	34994.8	34844	35327.7	34717.8	35227.9	35331.3	35071.3	35358	35334.3	34923.7	35108.1	35232.9	35240	35340.1	35373
1.26774	34618	34847.4	34814.5	35136.8	34833.8	35131.1	34828.7	35179	35156.7	34938.4	35089.6	34893.9	34966.4	34808.3	35220.2	34629.8	34765.5	35148.9	35209.1	34391.1	35076.5	34799.4	35156.5	35332	35064.1	35318.6	34885.3	35077.9	34928.6	34880	35172.5	35038.8	35255.1	35065.6	34999.6	34816.7	35326.7	34684.4	35227.6	35309.3	35090.7	35344.6	35328.8	34936.3	35095.8	35218	35214.1	35359.8	35379.1
1.27015	34586.1	34789.1	34805.9	35127.2	34832.2	35119.2	34810.7	35138.7	35130.1	34913.3	35059.2	34900.9	34954.1	34807	35218.1	34616.8	34763.8	35108.4	35189.2	34387.4	35050	34800.6	35104.3	35311.8	35084.2	35301.7	34873.1	35071.5	34929.2	34862.9	35193.7	35022.3	35250.1	35049.1	35003.9	34793.5	35308.9	34667.1	35212.5	35313.2	35054	35357.3	35314.1	34920.1	35076.1	35179.7	35187.5	35355.2	35358.9
1.27256	34571.7	34762.6	34787.4	35116.7	34790.5	35088.6	34789.7	35139.2	35137.7	34896.5	35024.7	34896.9	34939.3	34790.6	35211.4	34617.9	34764.5	35084.2	35172.9	34351.4	35019.7	34786.8	35073.5	35312.1	35091.9	35309.2	34858.6	35035.6	34929.1	34835.9	35190.2	35026.7	35251.4	35028.5	34982.9	34776.3	35302.8	34665.4	35181.3	35310.5	35003.7	35356.2	35302.1	34890.8	35037.7	35163.3	35187.5	35339.3	35316
1.27496	34552.6	34755	34758.9	35080	34752.6	35072.9	34781.3	35134.8	35143.8	34851.6	34985.2	34881.8	34928.3	34759	35191.6	34584.5	34758.2	35088.7	35165.1	34307.8	35017.8	34747.6	35075.5	35295.5	35057.3	35285.6	34862.5	34997.2	34909.2	34804.6	35154.4	35028.8	35241.7	35014.7	34958.9	34767.7	35312.2	34676.7	35151.5	35301.9	34972.1	35337.5	35253.3	34878	35017.2	35149.7	35197.9	35336.7	35289.8
1.27737	34537.4	34745.9	34717.6	35059.2	34726.5	35071.9	34770.1	35107.5	35111.8	34834.9	34968.5	34860.6	34939.4	34749.2	35180.9	34556.8	34730.6	35089	35168.8	34282	35013.4	34722	35088.9	35280.2	35034.9	35271.7	34863	34985.6	34885.1	34798.3	35113.1	35016.3	35228.4	34994.9	34945.4	34759.2	35295.6	34664.7	35133.7	35303.3	34981.1	35321.5	35217.8	34857.8	35011.8	35139.7	35170.7	35335.7	35296.8
1.27978	34515.2	34754.9	34698.7	35057.2	34706.7	35058.3	34756.3	35091.5	35080.4	34841.3	34967.8	34855.4	34940.6	34737.2	35192.4	34539.4	34715.4	35104.6	35180.4	34279.8	34990.4	34733.2	35093	35254.8	35037	35265	34869.5	34979.1	34879.2	34792.3	35085.2	34997.3	35224.2	34975.1	34928.5	34747.8	35238.9	34623.8	35120.9	35296.5	34980.1	35296.7	35223.1	34825.4	35001.9	35114	35135.7	35324.9	35304.8
1.28219	34513.8	34743.7	34718.4	35054.4	34696	35051	34736.4	35086	35068.3	34833.1	34961.8	34841.2	34934.2	34714.4	35189.3	34534.4	34700.4	35109.9	35175.7	34270.3	34993.5	34739.5	35085	35241.6	35041.1	35269	34860.9	34984.7	34865.9	34777.2	35074.2	34991.7	35204.1	34968.5	34916.3	34747.4	35190.3	34606.3	35115.1	35261.5	34962.5	35273.1	35225.8	34813.1	35000.8	35117.5	35130.2	35292.1	35288.1
1.2846	34525.6	34722.4	34708.8	35029.1	34699.3	35031.4	34736.3	35063.9	35063.8	34816.2	34942.2	34816.2	34913.1	34712.3	35155.4	34533.5	34691.4	35078	35169.1	34261.5	34991.7	34741	35056.8	35254.4	35038.6	35265	34812.8	34980.6	34849.2	34752	35078.5	34971.4	35194	34963.9	34932.5	34749.1	35148.3	34601.3	35106.5	35243.6	34961	35239.6	35221.8	34798	34998.8	35131.2	35136.9	35288.4	35273.9
1.28701	34511	34679.8	34690.7	35004	34683	35009.1	34743.5	35026.8	35058.8	34798.6	34920.8	34789.4	34868.8	34719.8	35122.4	34525.4	34658.6	35040.4	35152.5	34258.1	34964	34748.4	35032	35243.2	35003.1	35230.6	34773.2	34972	34835.2	34754.5	35053.2	34941	35179.9	34929.8	34932.4	34731.2	35112.2	34581.6	35075.9	35246.6	34955.2	35223.6	35199.4	34801.8	34978.2	35109.7	35131.3	35310.3	35272.7
1.28942	34489.6	34674.8	34680.8	34978.4	34675.4	34988.4	34727	35020.3	35035.9	34801.8	34923.2	34770.2	34831.9	34707.2	35113.6	34503.5	34615.8	35020.9	35120.5	34246.8	34928.4	34738.4	35025.4	35221.6	34975.9	35196.3	34768.8	34981.7	34812.3	34757.5	35019.4	34927.7	35174.2	34905.9	34908.4	34691.8	35122.7	34566.3	35046.6	35237.2	34941.6	35211.6	35157.5	34820.6	34939.5	35075.4	35117.3	35308.9	35266.1
1.29183	34473.7	34680.4	34647.9	34974.6	34660.1	34986.2	34693.7	35028.5	35005.3	34811.7	34921.4	34752.1	34847.3	34688.4	35109.8	34476.5	34587.2	35011.1	35100.7	34223.2	34915.1	34705	35021.6	35205.4	34973.3	35165.8	34753.7	34981.6	34789.3	34735.2	35033.8	34919.3	35170.8	34915.7	34886.3	34673	35126	34571.8	35024.3	35189.4	34940.2	35199.2	35130.7	34821.5	34909.4	35041.6	35124.3	35272.2	35248.9
1.29423	34462.1	34675.4	34609.5	34990.4	34644.3	34997.5	34672.5	35041.1	34979.4	34815.5	34897.8	34739.6	34872.4	34672.4	35094.4	34461.4	34571.9	34994.3	35085.2	34198.6	34905.1	34689.7	34996.3	35199.8	34962.7	35132.4	34736.3	34964.6	34809.5	34724.5	35071.8	34926.5	35166.5	34941.6	34869.1	34707.3	35105.3	34576.4	34992.8	35153.9	34942	35204.1	35136.8	34794.7	34907.6	35014.6	35129.7	35232.8	35208.1
1.29664	34459.3	34662	34605.4	34987.3	34653.5	34969.7	34656.6	35029.3	34969.6	34815.3	34876.6	34752.5	34850.5	34655.9	35067.3	34458.6	34554.9	34967.3	35069.8	34189.8	34899.5	34672.3	34960.1	35193.9	34946.3	35133.6	34719.2	34950.5	34806	34718.1	35059.1	34922.5	35137.9	34939.6	34843.2	34724.7	35077.2	34569.5	34945.4	35150.6	34915.9	35200.6	35138.3	34753.2	34905.7	34992.8	35130.2	35218.6	35191.1
1.29905	34446.1	34646.4	34598.7	34973.7	34663.2	34949.1	34657	35014.7	34980	34800.6	34863.3	34740.5	34818	34641.2	35062.1	34466	34552.7	34940.3	35066.6	34190.7	34903.4	34658.2	34948.7	35171.7	34932.3	35134.7	34698.7	34952.1	34790.1	34691.8	35003.4	34920.3	35111.3	34907.1	34815.5	34700	35088.1	34544.8	34915	35138.8	34880.2	35192	35124.2	34721.5	34906	34991.4	35096.9	35222.1	35211.4
1.30146	34433.7	34631.5	34574	34950	34650.9	34941.5	34665.6	34998.4	34971.3	34780.5	34851.8	34714.4	34808.8	34634.7	35060.8	34455.1	34549.1	34924.3	35066.4	34194.2	34892.9	34646.5	34934.1	35153.5	34912.3	35130.9	34688.9	34952.8	34772.1	34671.8	34960.4	34889.7	35089.3	34894.6	34822.4	34682.8	35101	34504	34939.7	35111.9	34871.2	35181.4	35091.2	34711.7	34899.2	34970.8	35069	35220.7	35188.3
1.30387	34445.2	34619.3	34559.4	34936.4	34633.6	34930.2	34640.3	34979	34945.8	34772.9	34843.1	34692.3	34791	34629.3	35054.9	34420	34544.9	34907.8	35041.8	34196.4	34857.5	34635.7	34908.3	35146.9	34904.5	35126.2	34684.7	34951.7	34764	34651.7	34957.1	34861.2	35064.1	34884.2	34816.8	34673.5	35102.5	34476.4	34964.1	35095.8	34859.1	35168.3	35065.6	34715.6	34860.5	34964.5	35055.3	35200.8	35136.3
1.30628	34456.2	34607	34571.8	34932.9	34602.9	34914.6	34610.2	34948.1	34927.3	34772.4	34831.9	34668.4	34772.8	34616	35038.5	34382.1	34523.6	34901.7	35017.7	34187.6	34844.8	34609.9	34894.5	35132.4	34899.1	35107.2	34684.8	34905.4	34750.4	34651.9	34947.4	34839.4	35041.1	34862.4	34787.4	34670.1	35095.4	34470.9	34964.2	35096.9	34839.7	35135.7	35048.3	34720.2	34828.5	34973.6	35043.7	35173	35100.6
1.30869	34446.6	34595.2	34573.2	34920.6	34559	34889.8	34599	34935.1	34933.9	34754.6	34827.4	34651.8	34766.2	34614.1	35001.9	34370.2	34503.5	34891.7	35006.5	34162.3	34838	34574.8	34899.1	35115.4	34870.8	35073.8	34662.6	34833.2	34740.3	34644.1	34929.4	34837	35032.2	34846.2	34748	34642.7	35082.2	34483.5	34958.9	35079.6	34825.5	35112.5	35059.9	34698.9	34830.6	34978.8	35024.7	35153.7	35101.6
1.31109	34405.7	34596.9	34545.6	34890.3	34528.7	34851.7	34576.7	34931.8	34937.8	34720.8	34815.8	34634.6	34751.8	34599.6	34982.3	34378.8	34494.5	34868.6	35008.4	34137.2	34821.4	34582.5	34911.3	35109.7	34847.3	35053.1	34639.5	34788	34713.8	34634.7	34944.2	34833.2	35033.3	34830.8	34737.5	34615.2	35047.2	34486.8	34968.5	35048.2	34815.9	35092.9	35049	34668.7	34825.5	34976.2	34996.3	35131.6	35107.9
1.3135	34358.8	34581.6	34518.2	34872.7	34528	34836.2	34547.3	34922.2	34905.6	34711.2	34804	34610.1	34744	34568.1	34983.9	34365.5	34474.7	34847.7	34993.8	34113.1	34813.7	34575.6	34908.6	35088.1	34837.6	35055.1	34628.5	34784.6	34701.6	34646.8	34953.8	34825.2	35028	34825.6	34711.4	34585.1	35015.8	34465.6	34962.2	35032.2	34800.3	35058.4	34997.5	34650.6	34794.8	34959	34976.8	35121.2	35108.5
1.31591	34336.9	34571.5	34495.3	34865.9	34525.9	34804.6	34522	34906.1	34889.1	34704.5	34770.2	34594.7	34732.5	34542.1	34951.2	34356.3	34464.9	34836.2	34974.4	34091.6	34808.6	34547.5	34893.8	35058.6	34817.2	35043.4	34613.3	34790.6	34688.8	34647.1	34947.2	34796.9	35006.2	34828.8	34673.1	34569.4	35003.4	34439.2	34929.3	35012.7	34783.3	35025.4	34969.2	34622	34782.8	34924.7	34965.5	35103.9	35092.9
1.31832	34339.5	34554.1	34490.2	34871.5	34514.2	34778.8	34522.7	34883.8	34892.3	34689.5	34746	34598.7	34708.5	34528.3	34925.1	34369.7	34478.3	34847.6	34948.4	34090.7	34793.8	34525.7	34882.8	35046.9	34795.6	35015	34586	34789.8	34656.7	34595.4	34912.7	34764.4	34992.6	34836.4	34669.7	34559.1	35008.9	34420.3	34889.9	35002.3	34797.1	35004.8	34968.4	34597.5	34770.7	34906.3	34952.6	35071.4	35079.9
1.32073	34333.2	34529.5	34496.3	34866.3	34507.3	34772.2	34528.5	34863	34879.5	34677.1	34742.8	34614.1	34710.8	34514.8	34909.9	34356	34472.5	34844	34923.7	34100.5	34783.6	34530.7	34873.9	35036.8	34782.7	34994.6	34593.4	34802.2	34628.3	34537.6	34883.9	34752.8	34987.7	34829.7	34679.9	34555	35000.4	34398.3	34891.5	34998.4	34796.5	35005.4	34981.1	34576	34758.5	34895.6	34950.5	35032.7	35058.3
1.32314	34310.6	34508.3	34485.2	34853.8	34513.3	34786.7	34506.1	34833.6	34851.2	34630	34733.5	34598.2	34709.7	34494.2	34894.1	34308.2	34458.4	34846.8	34929.3	34108.5	34772.8	34538.4	34834.5	35028.4	34787.6	34999.8	34603.5	34791.6	34618.9	34525.5	34872.8	34748.7	34976.9	34795.2	34681.6	34544.4	34972.3	34368.2	34888.4	34981.2	34769.9	34991	34977.7	34568.1	34760.8	34885	34945.4	35017.5	35039.4
1.32555	34276.4	34487	34471.6	34848	34506	34793.7	34474.5	34799	34824.3	34594.4	34689.9	34577.2	34702.8	34453.7	34870.4	34276.7	34442.3	34837.5	34907.2	34097.8	34757.2	34516.5	34800.8	35016.4	34761.6	35001.6	34592.5	34746.9	34623.6	34550.3	34870.7	34756.6	34957.3	34748.9	34670	34515.4	34941.4	34321.4	34859.1	34961.9	34748.5	34973.5	34954.8	34581.4	34756.2	34893.6	34938.7	35027.6	35033.1
1.32796	34266.2	34462.4	34478.8	34849.4	34468.3	34788.3	34474.3	34790.1	34818.3	34623.8	34649.8	34577.9	34688.9	34434.9	34856.6	34266.5	34442.2	34807.9	34887.7	34069.2	34730.1	34484.9	34785.8	34993.6	34724.5	34992.9	34576.9	34718.8	34610.7	34548.6	34851.8	34746.9	34962.2	34729.6	34665	34491.3	34918.4	34297.6	34838.2	34962.4	34736.7	34967.8	34922.9	34585.4	34729.2	34882.1	34934.8	35031.3	35017.7
1.33037	34289.9	34450.7	34481.5	34835.4	34447.2	34763.4	34476.1	34794.2	34817.6	34642.7	34655.4	34580	34675.4	34427.8	34867.3	34256.5	34430.4	34799	34893.4	34047.8	34716.5	34453.8	34766.8	34970.4	34735.4	34968.5	34560	34714.9	34612.9	34521.7	34828.1	34713	34964.3	34709.1	34661.9	34492.3	34898.5	34308.2	34826.4	34979.9	34714.5	34987.5	34893	34566.1	34699.6	34847.9	34909.4	35030.7	34993.5
1.33277	34291.5	34415.8	34473.8	34808	34454.4	34758	34466.3	34784.6	34805.8	34624.2	34670.5	34568.1	34666.4	34420.2	34874.2	34229.5	34404.7	34790.7	34887.8	34033	34699.5	34434.3	34749.1	34952.4	34754.9	34950	34535.8	34715.8	34612.7	34516	34800.8	34690.1	34945.6	34703.4	34639.2	34482.9	34880.9	34327.3	34808.6	34974.2	34693	35001	34902.8	34559.2	34692.8	34815.8	34893.9	35022.2	34979.3
1.33518	34267.8	34424.7	34455.2	34791.1	34450.2	34753.5	34446.8	34767	34794.5	34605.6	34678.3	34555	34653.8	34413.4	34847.3	34230.1	34384.1	34777.3	34860.5	34004.8	34681.2	34431.5	34744.5	34944.8	34752	34944.2	34530.7	34686.1	34596.1	34526.9	34779.9	34676.4	34914.9	34704.3	34623.2	34470.1	34881.9	34335.5	34810.6	34938.6	34669.2	34975.2	34909	34548.6	34699.2	34798.2	34867.9	35000.7	34991.9
1.33759	34246.6	34445.1	34412.3	34788.8	34430.3	34741.6	34450.6	34767.7	34781.5	34580.2	34674.6	34532.8	34642.1	34417.6	34835	34237.7	34375	34760.9	34851.5	33986.3	34663	34454	34752.5	34935.2	34743.3	34933.4	34535.6	34684.9	34572.8	34531.6	34769.8	34657.7	34896.6	34668	34620.2	34449.8	34885.9	34333.7	34814.6	34918.6	34646.7	34931.3	34879.7	34534.1	34683.1	34792.9	34841.3	34982.3	34989.6
1.34	34234	34439.4	34375	34760.6	34415.6	34729.4	34454.5	34762.8	34752.2	34546	34662.8	34514.4	34624.6	34404.3	34823.2	34241.5	34382	34734.8	34846.3	33980.5	34661.6	34476.2	34745.9	34924.3	34723.7	34915.9	34518.3	34693.6	34562.7	34487	34767.9	34651.2	34889	34640.2	34600.8	34423	34887.8	34320.4	34799.9	34916.7	34646.1	34904.7	34892.6	34528.8	34666.5	34782.8	34820.9	34976.8	34969.6
1.34241	34214.6	34427.6	34381.5	34698.3	34417.6	34723	34445.2	34744.4	34727.6	34511.1	34643.1	34523.6	34592.3	34385	34815	34233.9	34390.2	34708.2	34830.7	33976.3	34673.5	34469.8	34724.4	34917.7	34690.5	34922	34495.4	34681.1	34551.7	34446.1	34769.4	34655.7	34860.9	34636.6	34572	34398.7	34866.1	34294.3	34778.7	34897.9	34651.7	34920.7	34899	34521.4	34643.9	34757.4	34829.9	34956.3	34959.1
1.34482	34197.8	34417.7	34376.5	34667.3	34406.2	34711.8	34431.4	34745.4	34695.3	34499.6	34622.8	34501.8	34556.6	34380.1	34794.3	34242.9	34364.6	34685	34809.4	33975.6	34672.5	34440.5	34695	34924.6	34663.6	34917.7	34477.2	34658.2	34530	34440.9	34779.7	34624.5	34834.8	34643.7	34552.3	34369.1	34851.4	34265	34781.6	34864.5	34627.9	34935.9	34861.4	34500.6	34639.3	34722.2	34829.6	34939	34938.6
1.34723	34175.6	34400.7	34370.1	34679.2	34389.4	34688.2	34407.8	34733.2	34676.8	34500.2	34615.2	34463.4	34548.5	34365.4	34788.5	34233.6	34311	34672.7	34808.5	33959.4	34641.7	34415.7	34690.9	34926.9	34649.9	34900.8	34458	34636.6	34498.4	34431.7	34788.6	34602.3	34818.1	34638.3	34539.6	34361.6	34845.8	34236.3	34780.2	34842.4	34593.9	34913.1	34842	34479	34614.9	34705.6	34807.6	34943.6	34914.6
1.34963	34142	34390.2	34382.4	34685.4	34384.3	34664.3	34366.4	34698.8	34662.5	34503.2	34613.5	34462.6	34548.5	34359.6	34782.7	34199.6	34287.6	34661.4	34804.1	33943	34594.2	34388.9	34686.4	34895.8	34657.7	34890	34440.7	34637.1	34473.6	34413.5	34771.3	34609.8	34797.1	34639.3	34535.4	34371.4	34839.3	34214.4	34772.8	34848.2	34576.3	34869.2	34839.4	34479.8	34609	34693.2	34773.9	34942.4	34905.8
1.35204	34106.8	34364	34364.9	34683.9	34367.7	34649.4	34329.8	34679.6	34660	34503.8	34616.9	34457.6	34536.7	34348.5	34768.9	34164.8	34288.5	34650.2	34776.9	33950.7	34583	34366.6	34668	34864	34665.1	34883.6	34438.1	34626.2	34445.1	34404.3	34739.1	34592.1	34789.5	34625.7	34532.8	34372.7	34817.2	34199.2	34763.2	34841.9	34566.4	34840.7	34821.4	34485.3	34595.7	34682.2	34770.2	34923.4	34889.9
1.35445	34112.1	34353.9	34338.3	34677.6	34336.2	34616.4	34323.5	34671.7	34649.2	34489.3	34615.3	34438.5	34508.9	34332.3	34754.3	34135.8	34271.9	34651	34768.4	33937.1	34576.5	34343.1	34635.1	34848.9	34640.4	34849.8	34428.4	34605.6	34430.2	34419.2	34716.8	34586.7	34789.8	34602.1	34525	34344.8	34809.4	34208.9	34744.2	34816.2	34539.1	34842.5	34801.9	34461.4	34566.2	34676.7	34763.4	34886.4	34865.6
1.35686	34116.9	34345.3	34310.9	34669.2	34308.6	34604.2	34321.9	34655.9	34646.8	34480.3	34617.4	34420.8	34502.7	34315.7	34752.1	34102.3	34253.9	34654.8	34770.2	33911.6	34556	34338.2	34640.7	34841.7	34599.1	34822	34399.6	34605.8	34425.2	34420.5	34684.9	34592.4	34794.2	34595.4	34535.1	34327.6	34784.1	34207.7	34718.5	34787.6	34536.3	34864.2	34804.2	34424.9	34530.6	34682.5	34754.3	34877	34849.8
1.35927	34109	34332.2	34296.9	34651.9	34299.2	34586.8	34319.1	34642.6	34637.4	34460.4	34602.1	34427.5	34514.6	34304.1	34775.2	34087.1	34251.8	34636.1	34761.1	33890.2	34553	34341.9	34647.4	34837.3	34585.7	34817.7	34395.5	34609	34431.2	34392.6	34676.9	34583.9	34789.9	34582.9	34530.1	34319.9	34756.1	34202	34687.8	34777.1	34555.5	34864.8	34806.4	34409.4	34528.3	34663.6	34757.5	34870.2	34849.4
1.36168	34095.1	34304.7	34294.9	34636.9	34294	34564	34304.8	34654.3	34637.5	34445.6	34582.1	34410.3	34507.6	34306.7	34763.1	34097.4	34276.3	34610.7	34746.9	33874.9	34553.7	34356.1	34648.7	34831.6	34578	34825.4	34395.2	34604.1	34410.7	34366.3	34683.2	34573.3	34767.9	34555.2	34513	34311.5	34734.8	34196.7	34674.1	34771.6	34563.2	34837.2	34784.4	34411	34518.5	34619.4	34733.3	34854.3	34853.9
1.36409	34088.1	34283.9	34282.2	34651.5	34282.3	34567.5	34292.5	34650.1	34627.7	34429.1	34566.8	34392.1	34495.6	34289.2	34735.2	34090.7	34289.9	34600.6	34729.5	33860.1	34536.8	34353.7	34618.7	34809.6	34564.2	34802.2	34402	34580.6	34383	34351.9	34670.8	34561.3	34747.3	34547.4	34504.2	34310	34712.9	34204	34682.6	34774.4	34526.9	34820.6	34740.8	34403.6	34497.8	34588.3	34686	34849.3	34831.2
1.3665	34087.2	34271.6	34263.7	34666.1	34293.9	34581.5	34282.6	34641	34635.7	34400.4	34543.2	34384	34482.4	34262.1	34711.1	34054.8	34272.2	34608.6	34710.1	33846.1	34520.3	34335.2	34574.2	34789.4	34560	34774.4	34375.6	34552.4	34384	34335.1	34655.8	34553.7	34727.6	34528.3	34488.9	34313.9	34704.1	34200.6	34692.5	34777.8	34509.9	34821	34718	34377.5	34490.9	34595.8	34668.1	34859.1	34811.5
1.36891	34077.3	34277.2	34242.6	34647.4	34285.1	34569	34265.9	34617.7	34630.2	34386.8	34519.9	34391.7	34450.1	34261.2	34700.9	34040.7	34242.1	34604.3	34693.9	33832.8	34520.7	34337.1	34552.4	34762.4	34532.2	34784.6	34325.1	34545.9	34392.8	34316.4	34641.8	34543.8	34697.4	34522.4	34477.1	34290.7	34700.3	34179	34661.8	34780.2	34492.4	34805.7	34730.1	34350.8	34472.8	34599.6	34671.1	34840.3	34793
1.37131	34050.9	34252.6	34204.9	34605	34275.9	34553	34244.6	34609.6	34585.8	34377.4	34493.9	34396.4	34438.8	34267.7	34694	34055.9	34220.4	34598.4	34670.3	33856.2	34521.2	34321.6	34546.4	34743.5	34521.7	34797.1	34324.9	34537.9	34396	34291.4	34640.6	34511.7	34669.6	34518.2	34454	34292.8	34683.6	34164.7	34630.5	34776.4	34462.3	34790.2	34745.1	34339.2	34472.8	34615.6	34680.1	34786.4	34763.6
1.37372	34021.4	34224.5	34199.7	34585.3	34264	34528	34246	34617.8	34551.4	34394.3	34469.2	34376	34462.3	34249	34667.4	34062.8	34203.1	34556.8	34655.6	33863.7	34498.5	34277.3	34541.8	34708.1	34538.3	34754.2	34329.2	34504.2	34397.3	34295.5	34630.7	34489.8	34669.9	34495.5	34442.9	34313.5	34660.9	34152.9	34618.5	34763.7	34422	34762.5	34736.1	34331	34474.4	34631.6	34689.2	34749	34749
1.37613	34021.8	34230.3	34220	34578.2	34270.1	34515.3	34264.8	34594.3	34535	34404.7	34462.9	34358.8	34453.1	34238.7	34642.8	34034.7	34176.1	34535.4	34657.1	33831.2	34469.4	34244.6	34557.9	34685.2	34525.2	34705.9	34298.5	34480.4	34401.1	34287.9	34608.7	34469	34692.3	34472	34422.9	34303.1	34657.8	34133.8	34603.7	34754.7	34423.8	34759.4	34691	34323.1	34464.9	34629	34687.5	34762.3	34749.3
1.37854	34005.4	34235.9	34206.8	34558.5	34236.5	34520.1	34252	34550.9	34554.1	34383.3	34447.4	34335.2	34403.2	34238	34637.2	34007.3	34154.6	34506.8	34644.5	33794.7	34450.6	34226.6	34558.5	34695.8	34501.8	34699.2	34274	34470.4	34389.3	34270.9	34590	34439.8	34712.4	34455.4	34397.3	34255.9	34656.3	34116.3	34597.2	34735.3	34439.8	34762.4	34651.3	34309.4	34468.8	34590.3	34652.7	34794.5	34716.3
1.38095	33984.1	34215.3	34189.5	34529.3	34207.3	34511.3	34212.2	34556.6	34561.1	34359.5	34412.9	34293.3	34386	34223.9	34638.7	33989.1	34148.3	34485.7	34620.2	33781.6	34442.7	34215.9	34530.6	34690.9	34475.2	34716.9	34279.8	34443.1	34368.6	34252.8	34578.7	34418.7	34688.9	34450.3	34385.5	34232.8	34646.5	34089.5	34595.7	34733.7	34440.7	34752.1	34649.1	34296.7	34475.7	34540.8	34621.3	34784.3	34713.5
1.38336	33975.8	34211.4	34181.6	34516.8	34214.8	34486.1	34197.6	34532.1	34560.4	34345.9	34401.3	34287.8	34379.5	34209.9	34632.3	33977.1	34134.8	34469.1	34611.4	33758.4	34451	34198.8	34492.5	34681.8	34462	34729.2	34294.4	34427.7	34336.3	34223.5	34577.9	34433.9	34642.3	34470.7	34371.2	34237	34633.3	34049.9	34587.1	34730.5	34423.7	34736.2	34660	34294.7	34448.6	34527.3	34603.8	34752.9	34720.5
1.38577	33960.1	34206.6	34188	34500.4	34226	34463.7	34192.3	34486.6	34547.9	34341.3	34416.6	34294.3	34360.4	34193.6	34602.5	33947.6	34126.3	34450.8	34602.6	33730.8	34432.7	34186.1	34456.2	34689.8	34446.1	34714.1	34291.9	34441.2	34300	34216.8	34554.7	34446.9	34622.9	34470.8	34360.6	34230.5	34614	34036.2	34573.8	34706.5	34405.8	34750.2	34642.8	34282.2	34418.4	34519.3	34593.2	34724.8	34709.9
1.38817	33959.2	34186	34173.5	34504.2	34188.4	34440.6	34181.1	34475.8	34538.5	34317.2	34407.7	34269.2	34355.2	34180.8	34563.9	33927.1	34114.6	34452.5	34582.9	33712.8	34420.1	34170.7	34424.5	34688.3	34443.1	34675	34278.1	34448.3	34265	34254.2	34540.7	34434.2	34630.7	34447.6	34352.8	34209.9	34608.1	34044.5	34563.9	34676.4	34393.6	34743.1	34633.6	34267.7	34402.4	34510.3	34574.3	34717.2	34704.3
1.39058	33969.9	34149.3	34150	34497.3	34142	34427.4	34172.4	34476.5	34519.7	34291.6	34378.9	34240.6	34347.3	34157.2	34537.3	33921.6	34093.4	34460.1	34580.7	33705.6	34411.7	34166.1	34434.3	34668.9	34438.4	34657	34258.8	34427.3	34236.4	34255.6	34529.4	34414.7	34610.2	34424.3	34361.2	34176.9	34593.7	34032	34538.1	34646.4	34392.6	34732.7	34628.4	34263.5	34393.6	34502.1	34566	34711.1	34705.7
1.39299	33974.1	34137.1	34137.4	34471.1	34128.1	34444	34161.8	34459.9	34480.8	34288.2	34376.5	34225.4	34325.7	34132	34526.9	33938.7	34081.2	34451.6	34581.5	33728.2	34392	34161.1	34462.1	34669.6	34413.8	34656.6	34240	34404.3	34209.5	34220.5	34521.7	34407.9	34597.2	34422.9	34346.1	34152.6	34582	34015.3	34504.6	34633	34365.8	34712.8	34617.7	34245.5	34374.9	34492.6	34575.8	34707.3	34685.8
1.3954	33969.3	34118.5	34124.5	34448.4	34110.7	34469.2	34136.8	34450.4	34457.9	34298	34372.4	34197.9	34308.4	34113.8	34508.7	33929.6	34067.8	34420.5	34565.1	33725.4	34370.8	34152.5	34483.1	34661.8	34394.4	34644.7	34226.3	34392.3	34191.6	34192.3	34504.3	34399.5	34595.9	34407.5	34305.6	34155	34571.2	34005.8	34497.1	34621.4	34346.6	34688.1	34597.9	34207.6	34372.6	34477.7	34571.5	34702.4	34667.1
1.39781	33933.6	34087.7	34123.1	34439.9	34095.4	34461.5	34122.5	34435.6	34471.8	34274.6	34352.7	34186.5	34322.4	34090.8	34516.8	33918.5	34058.8	34425.2	34551.4	33697.7	34379.8	34143.8	34485.6	34655.4	34385.3	34645.1	34223.9	34371.2	34190.7	34191.6	34486.4	34382.9	34581.9	34376.6	34282.9	34152	34574.5	34006.2	34507.2	34608.6	34329.9	34674.2	34572.1	34188.2	34386.7	34470.5	34553.3	34701.8	34662
1.40022	33889.1	34086.3	34094.9	34432.3	34082.7	34429.4	34112.4	34440.1	34455.9	34235.9	34335.9	34196.8	34332.9	34079	34530.5	33906.4	34045.6	34429.4	34534.4	33688.9	34382.4	34145.7	34453.9	34651.3	34382.8	34653.6	34200.8	34346	34197.4	34158.1	34476.7	34370.1	34558.8	34385.9	34285.2	34124.6	34552.3	33977	34501	34597.7	34306.8	34657.8	34537.9	34182.8	34392.6	34447.5	34534.7	34699.1	34651.8
1.40263	33889.1	34099.2	34072.5	34415	34078.8	34393.2	34102.1	34434.7	34425.6	34224.8	34321	34185.3	34322.9	34098.2	34532.2	33905.8	34033.4	34426.7	34506.4	33677.5	34369.6	34127	34435.4	34640	34374.5	34657.9	34162.6	34345.6	34216	34142	34475.6	34367.3	34557.9	34365.6	34288	34103.9	34535	33959	34478.8	34583.6	34278.1	34625.1	34506.4	34191.4	34375.5	34425.9	34512.9	34677.5	34660.1
1.40504	33889.6	34081.2	34072.6	34391.8	34078.3	34366.6	34085.1	34414.6	34390.5	34201.7	34311.6	34173.1	34307.6	34110.2	34530	33926	34017.2	34419.9	34471.5	33651.1	34345	34107.5	34407.9	34609.3	34368	34621.2	34151.1	34342.8	34217.6	34150.1	34473	34333.2	34538	34327.9	34280.6	34093.2	34519.7	33965.8	34459.1	34559.3	34276.9	34605.8	34496.6	34199.4	34345.5	34434.7	34492.3	34665	34656.5
1.40744	33882.8	34053.9	34059.8	34361.7	34068.8	34357.8	34070.5	34400.6	34373.3	34201.2	34303.6	34152.1	34284.3	34108.5	34517.2	33934.9	34004.2	34427.2	34450.6	33633.9	34327.9	34083.5	34393.9	34584.9	34343.7	34590.5	34159.8	34322.3	34207.5	34157.9	34466.2	34296.6	34523.3	34302.4	34284	34090.9	34496.2	33964.1	34443.9	34538.1	34285.8	34615.6	34482.3	34194.4	34304.2	34444.6	34469.3	34655.2	34648
1.40985	33879.3	34036.7	34024.8	34337.4	34053.2	34347.6	34049.8	34388.7	34368.5	34212.8	34317.9	34151.4	34262.6	34067.4	34485.3	33912.2	34009.2	34433.6	34449.1	33605.4	34303.7	34083.9	34393.4	34597.6	34323.9	34583.3	34160.3	34308.6	34212.6	34151.9	34429.7	34295.2	34523.5	34302.9	34271.4	34096.4	34491	33955.4	34426.7	34525.2	34280.7	34595.4	34463.7	34176.7	34273.9	34434.8	34471.2	34628.5	34622.3
1.41226	33863.8	34032.3	34000.1	34326	34028.1	34335.4	34036.6	34374.1	34353.6	34205.3	34311	34146.1	34249.9	34014.4	34465	33891.7	34004.7	34421.8	34456.1	33588.9	34288.1	34087.8	34394.3	34588.5	34313.4	34567.2	34128.4	34299.2	34213.2	34127.4	34401.7	34316.8	34525.8	34282.2	34238.6	34103.6	34472.3	33948.6	34418.8	34530.3	34278.9	34569.1	34461	34164.6	34260.1	34403.7	34473.3	34599.3	34592
1.41467	33845.9	34020.4	33997.4	34319.4	34006.3	34345.1	34014.8	34366.4	34336.7	34176.9	34263.8	34128.5	34232.6	33998.6	34463.6	33879.5	34017.1	34409	34440.4	33578.5	34296.6	34072.6	34374	34549.5	34328.4	34542.1	34118.5	34291.9	34180.6	34108.7	34402.9	34327.5	34512.5	34251.7	34224	34099.9	34448.4	33925.2	34405.6	34547.7	34276.4	34554.4	34464.6	34132.4	34240.2	34378.4	34464.7	34585.2	34563.2
1.41708	33842.6	34006.6	34001.8	34302.3	34004.4	34347.7	34023.8	34353.4	34336.8	34150.8	34239	34110.3	34220.2	33998.8	34429	33885.6	34000.7	34393.9	34428.8	33582.3	34300.4	34048	34350.4	34527.5	34335	34528.2	34123.4	34275.5	34158.7	34124.9	34423.9	34324.5	34508	34239.9	34225.9	34071.3	34445.6	33902.3	34375.5	34543.3	34256.8	34543.4	34478.6	34111.2	34238.5	34373.3	34430.3	34576.1	34542.5
1.41949	33850	33997.9	33996.4	34291.8	34017.2	34332.1	34043.3	34333.1	34351.2	34147.7	34263.9	34102	34195.1	33979.9	34396.8	33890.4	33983.3	34392.1	34435.8	33578.1	34290.7	34025	34332.9	34522.1	34320.8	34532.1	34115.6	34266.1	34132	34120.7	34422.3	34300.7	34497.3	34247.8	34214.4	34036.7	34443.4	33888.9	34361.6	34528.3	34228.3	34556.4	34505.9	34115.1	34248.9	34352.1	34419.3	34567.7	34544.7
1.4219	33847	33994.2	33992.9	34291.3	34027.2	34325.7	34023.2	34309.6	34360.3	34154.1	34274.7	34095.4	34198.4	33976.6	34396.8	33857	33963.5	34385.9	34435	33574.2	34265.3	34019.2	34331.1	34523.2	34311.8	34519.1	34094.1	34263.8	34098.7	34094.5	34394.5	34267.2	34468.2	34235.6	34191.2	34005.1	34433.7	33882.2	34371.7	34494.6	34196.8	34556.6	34515.3	34119.3	34237.6	34333.2	34404.8	34558.2	34536.3
1.4243	33821	34003.2	33994.1	34288.8	34021.4	34338.8	33997.8	34292.2	34342.8	34156.3	34257.4	34098.6	34193	33973.6	34413.6	33809.5	33949.8	34357	34416.3	33567.7	34255.4	34017.9	34326.2	34502.2	34290.2	34496.4	34085.2	34262.8	34090.2	34076.9	34367.3	34237.4	34458.6	34228.1	34178	34002.6	34432.3	33869.3	34362.9	34475.7	34193.2	34565.3	34495.5	34092.3	34222.7	34321.6	34369.4	34527	34516.6
1.42671	33803.5	34005.2	33981.7	34287.2	33999.3	34329.4	33990.1	34301.2	34321.6	34158.7	34242.4	34096.1	34185.4	33950.4	34420.6	33773.7	33929.7	34312.4	34407	33568.6	34231.2	33997.7	34317.5	34472.2	34259.3	34488.8	34075.4	34245.4	34084.1	34060.3	34368.9	34221.1	34461.9	34226.3	34169.4	33999.3	34432.5	33873.8	34344	34486.4	34201.3	34581.9	34471.1	34074.2	34212.2	34307.6	34364.1	34530.8	34519.6
1.42912	33798.6	33972.8	33953.9	34286.7	33981.5	34312.9	33998.1	34306	34295.8	34156.3	34220	34101.6	34172.6	33946.6	34411.3	33752.5	33923.5	34279.9	34411.7	33567.7	34215.6	33988.2	34293.3	34468.9	34244.3	34485.8	34042.2	34222.4	34081.8	34031.3	34365.2	34199.1	34456.5	34231.6	34149.5	33968	34438.7	33878	34329.7	34504.4	34194.1	34568.9	34450	34051	34209.6	34285.4	34368.1	34550.2	34516.9
1.43153	33779.6	33956.6	33955.8	34297	33981.5	34302.2	33983.2	34304.7	34279.8	34127.6	34191.5	34097.5	34174.2	33938.6	34385.9	33768.4	33935.4	34280.9	34405.4	33576.9	34214.3	33982.4	34291.2	34477.7	34231.2	34477.6	34004.6	34199.4	34081.1	34028.9	34342.2	34177.1	34417	34228.9	34132.8	33927.2	34416.3	33867.3	34313.2	34493.8	34184.5	34528.6	34435.9	34040	34212.3	34290	34379.9	34538.8	34492.5
1.43394	33744.2	33967.5	33951.4	34287	33968.5	34291.7	33977	34298.5	34266.8	34082.7	34155.7	34085.8	34159	33948.5	34375.1	33779.2	33928.8	34289.2	34386.3	33562.8	34202.8	33952	34291.7	34481.7	34213.4	34470.7	33995	34195.5	34064.9	34035.2	34332.4	34162.2	34379.5	34199.9	34120.2	33930.4	34379.8	33846	34306.4	34474.4	34176.6	34480.1	34435.1	34043.7	34209.4	34315.2	34383.1	34521.2	34480.5
1.43635	33712.5	33951.4	33914.2	34259.5	33962.7	34269.2	33976.4	34297.8	34257.9	34060.9	34138.8	34074.5	34128.8	33952.8	34368.6	33773.7	33899.4	34287.3	34384.5	33527.7	34195.5	33941.4	34275.1	34465.4	34207.7	34457.3	33989	34190.6	34059.3	34036.1	34324.1	34192.7	34370.6	34180.3	34099.7	33946.5	34356.4	33825.9	34297.1	34460.1	34164.2	34458.1	34421.3	34045.8	34196.2	34318	34380.6	34499.2	34466.5
1.43876	33700	33916.2	33893.2	34252.3	33953.2	34242.9	33958.1	34278.1	34244.6	34060.5	34138.4	34071.1	34101.3	33924.8	34353.9	33773.5	33879.4	34279.4	34365.7	33494.7	34197.2	33946.5	34250.6	34432.6	34183.7	34444.5	33990.7	34186.9	34070.9	34023.6	34321.1	34204.7	34356	34160.5	34096.3	33946.3	34354.6	33809	34299.6	34434.2	34145.7	34452.1	34395.5	34020.9	34165.8	34291.1	34369.3	34473.6	34439.8
1.44117	33704.8	33903.6	33886.4	34269.2	33920.4	34229.3	33907	34245.6	34237.3	34045	34152.7	34056.1	34078.2	33892.8	34341.6	33753.8	33876.9	34267.5	34327.3	33490.4	34175.3	33947.1	34232.9	34414.5	34170	34446.1	33996	34186.1	34073.9	33992.1	34309.9	34175.1	34338.9	34156.4	34114.1	33960.8	34354.6	33776.6	34292	34402.2	34146.5	34453.9	34384.1	34010.7	34149.7	34253.7	34351.1	34459	34412.7
1.44358	33708.5	33908	33866.3	34266.6	33887.8	34230.3	33866.5	34224.2	34250.8	34030.9	34141.4	34040.7	34056.6	33887.7	34336.8	33750.3	33882.8	34248.5	34309.8	33492.8	34151.5	33938	34220.9	34402.4	34174.4	34422.2	33971.5	34164.5	34061.5	33960.1	34276.7	34169.6	34343.7	34157.8	34100	33957.8	34349.6	33758.2	34281.8	34396.7	34145.6	34448.3	34384.6	34000.6	34150.4	34223.6	34330.7	34449.9	34410.9
1.44598	33702.9	33895.5	33846.9	34236.6	33872.7	34219.6	33876.5	34197.2	34270.4	34015.7	34132.4	34018.5	34047.8	33897.8	34306.3	33730.1	33882.7	34224.3	34289.2	33477.6	34152.6	33907.3	34223.8	34397.5	34151.1	34406.7	33941.3	34143	34054.5	33961.3	34242.9	34160	34358	34138.4	34082	33921.2	34330.3	33762.7	34264	34394.7	34144.6	34434.5	34369.6	33990.6	34142.7	34229.6	34313.6	34424.2	34405.8
1.44839	33707	33873.2	33835.2	34207.6	33872.3	34187.4	33885.4	34193.3	34250.5	34007.3	34126.9	33993.6	34043.8	33884.9	34284.1	33723.2	33854.3	34205.2	34274.8	33460	34142.4	33874.1	34232.1	34405.5	34130.1	34413.6	33949.5	34136.9	34054.1	33961.5	34242.6	34137.4	34365.3	34093.9	34079.9	33897.6	34317.4	33784.3	34244.6	34405.3	34137.2	34417.3	34350.2	33981.4	34121.5	34238.7	34294.5	34397.4	34390.4
1.4508	33689.2	33849.4	33832.8	34188.6	33859.8	34153.8	33867.5	34208.4	34226.6	33993.4	34120.9	33975.7	34046.6	33875.6	34276.5	33708.2	33842.8	34205.7	34268.3	33461.1	34138.2	33875.5	34243.3	34389.7	34142.3	34437.2	33955	34129.6	34046	33961.1	34253.6	34119.7	34346.2	34074.9	34085.6	33880.6	34308.6	33784.2	34229.6	34402.3	34130.5	34397.8	34357.9	33965.5	34094.5	34241.1	34283.6	34401.8	34388.7
1.45321	33664.5	33844.1	33847	34173.4	33849.8	34139.9	33846.7	34205.2	34224.5	33975.4	34107.1	33959.2	34033.2	33860.9	34286	33686	33850.5	34200.5	34270.4	33455.3	34124.9	33885.2	34222.2	34378.5	34162.4	34428.5	33957	34110.9	34024	33979.8	34254.2	34097.7	34318.8	34092.3	34046.2	33867.8	34294.7	33746.7	34226.2	34375.4	34115.9	34384.9	34360.5	33958.1	34077.5	34230.4	34277.6	34397.2	34378.4
1.45562	33638.4	33842.8	33852.7	34160.7	33850	34148.9	33828.1	34210.9	34215.3	33965	34095.8	33927.1	34008.7	33819.8	34271.3	33665.1	33845.8	34191.8	34268.2	33449.2	34089.3	33872.8	34184.7	34367.5	34156.2	34391.3	33950.2	34105	33998.1	33980.3	34250.2	34072.9	34297.1	34117.3	33999.4	33865.5	34283	33710.5	34206.6	34343.6	34098.2	34383.2	34337	33939.3	34063.4	34223.8	34258	34380.4	34370.2
1.45803	33609.4	33834.7	33833	34149.7	33859.2	34156.4	33802.4	34232.1	34204.1	33961.4	34098.4	33915.6	34005.2	33809.2	34267.4	33649.6	33813.9	34199.4	34266.4	33430.4	34071	33862.5	34170.2	34346.9	34143.8	34373.1	33945.2	34111.4	33971.6	33949.4	34239.8	34064.5	34307.8	34105.3	33986.3	33880.4	34290.3	33708.1	34201.9	34336.7	34069.4	34385.7	34325.9	33918.6	34059.2	34217.7	34254.9	34376.4	34383.1
1.46044	33601.5	33806.2	33804.2	34151.1	33864.7	34145.4	33784.8	34203.5	34196.8	33979.9	34079.9	33901.7	34009.8	33821.5	34271.2	33617	33793.2	34187.6	34271.3	33416.8	34083.1	33870.1	34173.1	34346.3	34131.7	34369.4	33922.9	34101.7	33961.8	33912.2	34238.7	34068.8	34322.4	34086.2	33993.1	33876.2	34297.4	33708.7	34218.1	34330.8	34055	34386.8	34314.4	33922.2	34055.5	34189.1	34265.2	34365.5	34367.6
1.46285	33613.7	33792.6	33799.6	34151.7	33863.7	34142.8	33800.9	34170.3	34167.6	33999.3	34055.9	33887.2	34004.5	33817.6	34277.3	33608.5	33783.4	34180.7	34262.4	33401.7	34075.7	33878.8	34150.3	34356.7	34130.5	34349.7	33940.2	34110.2	33965.7	33896.8	34232.3	34057.6	34317.6	34082.4	33997.2	33872.1	34293.8	33696.1	34223.4	34317.3	34053.7	34403.8	34310.6	33945.1	34040.1	34181.1	34254.8	34365.4	34345.1
1.46525	33611.6	33793.5	33796.7	34129.9	33853.4	34143.7	33831.1	34160.9	34138.1	33976.6	34054.8	33897.3	34006.1	33824.5	34272.5	33606.6	33753	34179.4	34229.4	33373.9	34077.1	33867.3	34127.1	34344.1	34107.3	34324.5	33941.9	34117.5	33953	33887.1	34213.4	34054.2	34296.1	34089.3	33989.6	33857.9	34291.3	33687	34198.8	34303.7	34057.3	34394.3	34303.2	33949.5	34032.2	34179.2	34243.9	34357.9	34325
1.46766	33611.8	33801.3	33797.8	34104.8	33837.2	34110.8	33814.6	34162.8	34131.5	33946.5	34054.6	33907.3	33991.3	33823.6	34267.1	33621.1	33718.5	34164.7	34215.8	33362.6	34066.9	33849.4	34087.5	34320.2	34080	34319.1	33910.9	34097.6	33916.4	33875.4	34183.8	34057.7	34284.7	34067.4	33992.6	33841.9	34279.6	33698.9	34163.4	34305.5	34057.4	34371.7	34278.5	33931.5	34050.8	34173.1	34236.2	34351.3	34313.9
1.47007	33605.1	33797.7	33777	34100.5	33832.1	34089.7	33783.6	34163.5	34142.5	33934.7	34041.4	33887	33964.6	33812.9	34255.4	33620.9	33701.4	34154.4	34225.1	33378.7	34036.6	33842.9	34069.9	34310.9	34059.8	34314.6	33882.9	34067.6	33870.2	33860.7	34179.7	34066	34262.4	34024.5	33997.8	33827.6	34254.6	33700.6	34159.5	34295.2	34037.5	34353.3	34251.4	33903.2	34051.3	34161.5	34231.5	34338.1	34279.4
1.47248	33588.6	33789	33754.6	34086.3	33805	34084.7	33775	34148.5	34137	33911.1	34007	33856.9	33956.9	33779.4	34244.9	33597.2	33708.7	34139.7	34207.4	33384.6	34010.7	33825.4	34067.9	34314.8	34054.7	34322.7	33874.2	34045	33844.8	33830.6	34175.3	34059.4	34218	34003.2	33979.7	33814.1	34234.2	33699.8	34185.3	34277.5	34015.9	34315.7	34231.4	33895.1	34013.6	34119.3	34226.9	34321.3	34279.5
1.47489	33573.6	33779.6	33732.3	34063.5	33777	34092.8	33776.3	34127.3	34123.2	33892.4	34022	33847.8	33965.7	33748.3	34234.1	33597	33723.4	34114	34179.6	33376	33996.8	33803.1	34081.5	34301.5	34052.8	34321.4	33871.3	34034.9	33854.7	33819.5	34156.2	34039	34217.9	34024.3	33955.3	33792.5	34219.2	33675.5	34187.1	34260.1	34005.5	34277	34220.7	33874.4	33993.2	34084.4	34228.9	34317	34289
1.4773	33573.5	33786.2	33725.8	34056.3	33776.6	34085.5	33795.6	34124.6	34099.9	33896	34051.9	33840.7	33962.2	33748.4	34207.5	33604.7	33710.6	34098.5	34167.4	33370.9	33994.2	33771.7	34068.1	34269.4	34022.2	34284.9	33867	34018.8	33865.7	33824.5	34136.3	34020.6	34237.9	34040.8	33965.4	33787.9	34207.6	33644.2	34174.5	34253.5	33999.3	34267.1	34217.8	33868	33986.7	34082.8	34228.1	34322.9	34272.4
1.47971	33574.6	33771.8	33749.1	34050.7	33783.7	34084.1	33789.2	34119.3	34077.7	33888.1	34053.1	33840.5	33952.2	33746.5	34186.9	33582	33686.2	34092.9	34156.3	33360.5	33972	33780.1	34046.3	34259.5	33998.2	34266.5	33847.1	34009.9	33865.8	33828.3	34126.5	34011.8	34220.2	34045.1	33970.9	33787	34196.1	33654.9	34154.2	34242.6	33990.1	34271.4	34214.1	33859.2	33969.8	34090.6	34221.6	34329.9	34269.1
1.48212	33557.7	33757.4	33767	34038.5	33773.1	34066.1	33766.1	34104.6	34055.7	33862.8	34027.7	33862.1	33941.2	33755.7	34160.7	33549.8	33667.5	34088.6	34146.9	33343.7	33961.4	33809.4	34059.3	34274.7	33980.4	34267.3	33833.7	34036.6	33873.2	33838.2	34148	33989.6	34175.5	34029.2	33955.4	33793.8	34193.7	33681.1	34122.3	34230.7	33996.6	34266.9	34205.6	33865.1	33950	34102	34217	34310.2	34275.3
1.48452	33542.5	33737	33755.2	34025	33758.2	34047.5	33746.8	34096.3	34040.4	33862.2	33990.9	33860	33928.2	33777.2	34161.3	33546.5	33674.1	34062.8	34144.7	33336.9	33983.1	33804	34069.2	34262.3	33993.9	34241.8	33809.1	34049.4	33885.3	33822.4	34145	33981.3	34156.3	34001.6	33929	33798.1	34196.5	33667.9	34113.2	34228.8	34004.2	34253.1	34200.5	33864.2	33954	34099.7	34200.2	34290.8	34275.2
1.48693	33535.6	33710.4	33721.1	34017.8	33748.4	34034.7	33734.8	34079.8	34041.7	33868.8	33970.9	33822.4	33914.5	33764.8	34159	33556.5	33667.8	34048.3	34137.5	33343.9	33976.4	33782.6	34047	34237.8	34014.6	34235.8	33782.1	34029.2	33879.8	33807.1	34107.8	33973.1	34160.6	33977.5	33917.2	33760.3	34183.7	33644.5	34101.5	34221.4	33996.2	34233.8	34192.7	33872.7	33955.6	34078.9	34157	34270.1	34260.6
1.48934	33532	33702.9	33696.8	34015.9	33730.9	34023.8	33723	34059.2	34039.8	33865.3	33960.4	33812.4	33908.3	33733.9	34143.1	33526.7	33645.9	34045.1	34139.4	33330.6	33939.1	33754.2	34026.7	34225.1	34005.6	34245.6	33788.8	34014.9	33851.3	33784.3	34089.2	33967.8	34168.7	33963.4	33918.2	33711.8	34157.7	33637.2	34065	34212.7	33979.1	34208.3	34189.5	33875.3	33953.4	34076.1	34120.3	34267.2	34245
1.49175	33538.2	33714.8	33693.9	34023.5	33707.6	34005.8	33696.3	34048.2	34043.9	33860	33949.4	33824.2	33920.8	33699	34120	33512.5	33629.3	34042.8	34148.9	33298.6	33923.5	33733.6	34024.2	34207.8	33971.8	34232.7	33795.4	34008.4	33842.1	33768.6	34088.9	33958.6	34162.8	33955.9	33933.9	33710.9	34141.3	33622.7	34059.8	34204.2	33953.1	34215.9	34176.4	33854.8	33957.8	34079	34096.8	34264.7	34226.8
1.49416	33534.7	33712.3	33683.9	34028.8	33694.6	34004.5	33680.7	34041	34039.4	33822.2	33926.7	33806.1	33913.1	33679.3	34127.7	33504.4	33621.5	34035.2	34147.7	33303.4	33936.7	33733.9	34030.5	34181.8	33946.5	34220.5	33798.4	34001.4	33818	33764.2	34098.8	33944.6	34167.7	33972	33928.2	33718	34134.3	33613.8	34078.8	34200.1	33937.8	34244	34149.2	33816	33960.6	34078.7	34077.4	34251.5	34200.5
1.49657	33513.3	33684.7	33652.5	34004.8	33687.7	34001.9	33672.2	34021.3	34025.8	33796.2	33923.5	33784.9	33878.3	33688.5	34130.9	33495.5	33619	34029.7	34130.7	33309.6	33949.7	33736.1	34025.8	34167.4	33926.6	34225.8	33784.7	34001.7	33779.1	33756.3	34095.3	33949.1	34189.3	33973.1	33905.2	33703.1	34137.1	33616.4	34075.6	34207.1	33948.4	34255.8	34132.1	33805.5	33962.2	34079.5	34073.4	34213.4	34191.5
1.49898	33490.5	33671.4	33617.3	33993.1	33678.1	33987.9	33666.4	34011.8	34003.7	33776	33918.1	33754.8	33855.3	33712.8	34102.4	33500.5	33614.9	34010.1	34114.6	33296.6	33946.2	33732.3	33999	34151.9	33916.6	34230.3	33763	33988.5	33773.8	33743.8	34086.2	33956.6	34201.1	33973.4	33883.5	33691	34132.6	33602.2	34053.9	34202.6	33950.7	34231.3	34132	33808.9	33952.1	34077.5	34073.6	34209.5	34184.6
1.50139	33476.4	33657.9	33612.2	33992.7	33662	33966.6	33657.7	34015.7	33975.3	33749.9	33890.5	33750.3	33856.4	33709.6	34080.7	33498.2	33613.1	34000.9	34114.2	33266.3	33913.9	33703.9	33977.5	34140.7	33898.9	34217.1	33749	33946.5	33780.9	33735.7	34053.4	33929.8	34175.3	33969.2	33867.7	33704.2	34114	33582.9	34036.9	34159.6	33953.3	34204.9	34127.6	33805.7	33919	34065.7	34091.4	34217.8	34191.5
1.50379	33479.1	33638.5	33618.6	33985.1	33651	33953.1	33633.9	34005.6	33946.2	33737.6	33891.6	33764	33859.6	33675.7	34072.8	33476.4	33618.4	33998	34124.3	33247.6	33883.9	33680.5	33979.8	34132.7	33906.9	34199.7	33737.2	33923.4	33759.9	33746.6	34042.5	33901.4	34131.3	33968.2	33851.3	33696.7	34107.7	33565.4	34035.2	34150.4	33969.7	34174.6	34107.2	33787.7	33890.4	34060.1	34118.8	34207.8	34195.3
1.5062	33483.4	33627.2	33621.4	33963.9	33664	33935.5	33616.8	33980.2	33939.9	33753.8	33896.1	33753.6	33844.9	33670.2	34068.7	33453.1	33628.4	33984.9	34104.7	33242.3	33879.1	33672.4	33979.4	34132.6	33898.7	34186.2	33734.3	33924.3	33735.9	33745.7	34042	33884.5	34103.6	33954	33856	33685.9	34126.4	33548.3	34052.6	34165.4	33957	34170.7	34099.2	33760.8	33892	34058.7	34121.6	34198	34196.4
1.50861	33461.9	33613.4	33607.8	33944.2	33660.2	33932.3	33615.2	33974.1	33920.9	33761.9	33902.8	33734.2	33850.2	33677.8	34076.6	33440.3	33626.6	33971.8	34092.5	33227.4	33878.9	33671.4	33977.5	34139.1	33884.1	34195.1	33727.5	33932.6	33735.8	33743.8	34025.2	33892	34103.9	33916.3	33843.8	33679.1	34135.8	33548.9	34047.1	34153.8	33937.8	34185.2	34092.6	33736.9	33887.9	34035.7	34107.6	34208.2	34199.8
1.51102	33412.6	33628.7	33592.5	33928.9	33646.9	33938.2	33626.8	33962.8	33919.5	33768.5	33905.6	33729.9	33860.9	33662.7	34071.8	33449.1	33610.8	33987.2	34083.6	33229.6	33869.8	33652.3	33990.5	34141.2	33876.7	34205	33714.4	33899.6	33754.1	33745.2	34006.9	33880	34124.9	33899.2	33823.6	33704.7	34121.6	33561.7	34014.6	34134.8	33928.8	34174.1	34105.8	33732.6	33886.2	34014.9	34088.3	34202.5	34174.6
1.51343	33385.2	33646.7	33585.9	33920.1	33627	33931.4	33604.9	33953.7	33925.5	33759.2	33880.7	33727.7	33845.4	33633.2	34050.9	33451.5	33596.2	33996.6	34061.6	33226.8	33884.6	33621.2	33992.4	34140.4	33862.8	34187.1	33708.9	33866.8	33775.7	33752.1	34015.8	33867.8	34123.6	33903.8	33803.9	33700	34113.5	33556.3	34002.7	34137.2	33909.1	34153	34103.1	33722.9	33882.2	34002.8	34068.9	34208.9	34154.2
1.51584	33391	33643.5	33578.1	33915.1	33608.9	33915.7	33593	33947.3	33912.3	33741.2	33872.8	33714.4	33826.2	33633.7	34032.6	33449.3	33590.5	33966.5	34034.6	33213.6	33889.3	33612.3	33948.9	34122.9	33851.5	34171.6	33702.2	33851	33770.7	33724.8	34019.8	33867.1	34121.2	33901.4	33798.3	33670	34097.6	33541.7	34004.3	34127.1	33869.7	34149.2	34078.3	33715.6	33882.8	33993.4	34058	34189.4	34150.3
1.51825	33381.6	33639	33579.8	33909.2	33596.6	33897.4	33609.4	33952.2	33882.2	33725.3	33894.3	33701.6	33816.2	33639.3	34021.9	33439.2	33594.5	33953.8	34028.4	33198.2	33859.9	33633.3	33925.2	34106.3	33856.8	34175.9	33698.8	33861.6	33759.1	33694	34000.5	33859.2	34122.4	33895.8	33816.6	33649.3	34077.5	33520.8	33993.2	34106.4	33825.6	34155.1	34091.2	33713.7	33884.5	33986.5	34057.6	34145.3	34148.3
1.52065	33356.9	33638.9	33559.1	33886.5	33600.2	33890.4	33616.9	33937.6	33886.9	33710.4	33887.4	33694.3	33812.3	33626.4	33999.5	33442.3	33581.9	33968.8	34024.9	33200.8	33833.2	33645.7	33908.6	34121.8	33848.9	34177.4	33705	33867.2	33746.5	33682	34006.6	33870.4	34125.1	33880.6	33826.6	33632.8	34074.5	33495	33977.9	34115.3	33807.7	34161.3	34092.4	33707.8	33871.2	33962.6	34060.5	34134.6	34134.3
1.52306	33352.9	33636.8	33548.1	33853.6	33607.4	33889.1	33588.1	33906.8	33908.8	33720.7	33855.2	33684.7	33797.3	33593.3	33981.5	33439.5	33571.2	33970.7	34016.5	33211.5	33832.4	33643.2	33890.7	34137.5	33830.4	34167.7	33714.6	33875.6	33726.2	33695.5	34001.3	33885	34119.3	33866	33809.9	33627.3	34076.1	33503	33979	34110.5	33829.5	34165.7	34077.1	33707.8	33853.4	33963.5	34058.8	34150.3	34129.1
1.52547	33349.4	33612.5	33566.2	33849.8	33597	33881.3	33559.9	33897.3	33921.1	33735.5	33828.4	33671.8	33765.5	33552.6	33983	33429.5	33591.1	33946.9	34013.7	33207.7	33832	33632.5	33887.1	34128.8	33834.5	34154.7	33696.6	33863.1	33720.2	33707.1	33985.7	33883.9	34108.6	33853.1	33811.1	33638.1	34067.2	33519.7	33994.6	34090.8	33841.4	34168.4	34089.2	33713.2	33843.1	33988.2	34050.8	34156.7	34147.6
1.52788	33351.6	33583.7	33553.8	33849.2	33588.7	33879.2	33555.5	33887.4	33931.9	33721.1	33809.7	33668.9	33748.9	33543.2	33994.8	33403.8	33600.4	33928.9	34012.4	33191.4	33822.9	33589.8	33875.1	34112.3	33834.7	34139.1	33679.6	33853.5	33714.4	33689.4	33977.3	33874.3	34064.1	33837.4	33808.4	33638.8	34055.3	33516.1	33999.9	34088.8	33830.5	34155.2	34124.5	33721	33836.2	33990.7	34039.4	34145	34154.4
1.53029	33366.3	33571.9	33535.2	33846.1	33583.5	33873.9	33550.9	33885.6	33929.3	33696.6	33801.8	33684.4	33749.3	33553.7	34007.7	33388.7	33570.4	33917.9	34005.7	33193.6	33805.3	33562.6	33875.8	34096.3	33838.2	34125.8	33676.1	33866.2	33728.9	33657.1	33951.8	33855.2	34052.9	33814.7	33776.7	33611.2	34056.8	33512.1	33984.8	34096.1	33804.2	34121.8	34134.3	33731.4	33841.4	33982.5	34025.5	34145.6	34146.3
1.5327	33382.2	33579.6	33530.7	33854.6	33567.2	33862.5	33548.2	33879.4	33909.8	33692.5	33803.4	33677.2	33755.7	33557.7	34005.1	33395	33546.3	33887.1	34006.6	33213	33805.2	33578.4	33896.8	34091.5	33842.8	34108.6	33678.7	33862.2	33736.9	33643.4	33930.6	33845.1	34048.3	33822.8	33735.8	33616.3	34049.3	33502.3	33967.8	34096.1	33779.9	34099.2	34114.4	33716.7	33843.2	33991.6	33994.5	34157.3	34149.8
1.53511	33387.7	33557.2	33511.2	33871.4	33546	33859	33562.1	33877.7	33889.3	33681.2	33795.7	33650.2	33768.2	33549.2	34006.8	33411.9	33553.8	33865.9	33998.8	33193.9	33814.8	33564.6	33904.8	34091.2	33840.5	34096.3	33658.8	33830.3	33726.4	33640.8	33955.4	33831	34031.2	33821.7	33735.1	33634.1	34012.1	33501.3	33950.8	34103.2	33785.5	34081.8	34067.4	33690.5	33833.7	33973.7	33999.4	34141.4	34155.1
1.53752	33377	33542.5	33505.9	33871.6	33516.8	33860.6	33577	33869.7	33898.5	33669.4	33780.9	33649	33764.1	33547.4	33999.1	33413.7	33541.2	33877.6	34005.2	33192.7	33829.8	33557.7	33854.7	34092.8	33824.9	34090.8	33651.3	33820.5	33702.8	33630.9	33947.8	33800.4	34031.1	33823.5	33738.7	33618	34001.5	33490.5	33948.3	34092.6	33801.8	34078.2	34046.5	33688.8	33812.6	33941.8	34031.8	34112.9	34160
1.53992	33361.1	33559.6	33499.8	33871.9	33507.7	33837.2	33568.3	33854.5	33889	33670.2	33777.2	33669.5	33761.4	33548.9	33986.7	33396.3	33519.6	33885.2	34001.5	33187.8	33822.2	33561	33807.9	34088.1	33807.7	34092.9	33653.7	33824.3	33698.8	33617.5	33915.2	33791.2	34032.5	33824	33738.6	33586.5	34016.3	33486.1	33952.8	34062.9	33816.9	34085.3	34038.3	33697.8	33814.7	33935.4	34046	34096.5	34148.2
1.54233	33337.7	33563.1	33474.8	33854.1	33514.6	33812.4	33556.7	33845.4	33859.4	33662.4	33793.9	33674.6	33761.9	33545.7	33990	33370.3	33529.3	33871.2	33978.1	33166.2	33801.2	33547.2	33808.8	34084.7	33817.6	34082.1	33628.5	33807.3	33700.3	33615.7	33889	33798.7	34024.4	33829.1	33734.9	33571.3	34001.8	33482.7	33943.4	34055	33806.7	34092.9	34036.5	33687	33821.7	33952	34019	34114.2	34125.6
1.54474	33321.6	33550.6	33473.2	33828	33508.2	33812.1	33557.1	33857.8	33852	33653.1	33793	33656.5	33748.5	33528.2	33984.2	33360.3	33542.5	33856.6	33966.2	33143.4	33788.1	33536.8	33833.1	34080.8	33822.4	34072.2	33613.6	33790.6	33687	33598	33888.7	33811.7	34041.3	33823.4	33736.1	33570.4	33997.6	33467.3	33933.2	34064.8	33801.3	34084.3	34042.8	33677.2	33816	33944.1	33994.1	34119.7	34110.8
1.54715	33309.2	33562.2	33480.4	33808.6	33508.6	33804.5	33537	33863.2	33851.2	33640.6	33770.9	33634.3	33730.1	33525.8	33954.5	33349.7	33517.9	33858.1	33961.2	33137.8	33775.4	33533.7	33858.7	34075.8	33805.9	34059.1	33639.6	33799.8	33678.6	33582.8	33907.2	33804.1	34058.9	33806.9	33710	33586.1	34002.3	33456.4	33939.5	34062.5	33800.8	34069.8	34034.4	33671.5	33794.6	33930.1	33985.3	34123.4	34112.2
1.54956	33299.1	33556.2	33486.4	33799.1	33504.3	33781.2	33523.9	33853.3	33825.7	33621.2	33740	33612.5	33733.2	33541.2	33942.6	33349.6	33492.3	33861.5	33957.6	33129.2	33761.3	33531.7	33876.8	34071.6	33782.3	34059.5	33656.8	33794.3	33702.2	33593.3	33917.7	33791.2	34041.4	33804.7	33704	33592	34002.3	33460.8	33945.6	34061.5	33803.3	34080.8	34016.4	33668.5	33762.5	33910.4	33964.8	34124.7	34097.5
1.55197	33267.8	33531.4	33503.4	33802.6	33510.3	33766.1	33513.7	33820.9	33826.5	33616.7	33743.9	33616.2	33749.5	33559.9	33952.9	33375.7	33473.3	33851.3	33963.2	33131.3	33786.3	33553.8	33878.2	34065.2	33790	34047.3	33652.5	33802.6	33711.8	33619.5	33908.9	33788	34034.4	33797.9	33710.7	33600.3	33999.8	33454	33938.2	34042.4	33799.7	34094.8	34009.6	33651.3	33744.3	33909.7	33975.8	34114.8	34083.4
1.55438	33259.3	33538.6	33515	33800.3	33503.4	33784.4	33495.5	33801.9	33826.7	33626.2	33755.8	33630.6	33760.5	33570.7	33957.8	33394.1	33469.8	33847	33965.4	33135	33801.7	33566.1	33854.2	34050.3	33817.7	34019.6	33664.5	33815.8	33693.4	33620.4	33915.5	33813.3	34035.7	33795.8	33714.8	33595.1	33996.7	33443.1	33945.6	34020.4	33785.8	34088.7	34007.8	33646.9	33729.6	33919.8	34001	34101.3	34072.5
1.55679	33262.1	33539.2	33505	33802.3	33496.6	33804.9	33474.6	33805.1	33807.4	33645	33756.4	33633.9	33767.4	33556.8	33956.2	33382.9	33462.1	33860.8	33952.4	33130.4	33807.4	33556.7	33847	34028.5	33817.4	33998.2	33664.4	33807	33690.6	33610	33921.2	33820.4	34025.9	33819.7	33711.2	33577.8	34008.2	33423.3	33953.7	34018.9	33769.8	34089.2	33998.1	33665.6	33713.9	33940.4	33993	34109.2	34063.1
1.55919	33279.1	33528.4	33491.9	33778	33512.6	33827.7	33493.4	33800.7	33795.9	33634.8	33732.7	33636.6	33748	33542.8	33931.2	33351.5	33471.7	33879.8	33945.5	33107.6	33780.2	33539.9	33852.4	34023.2	33803.9	34007.6	33660.9	33777.8	33687	33610.6	33899.5	33792.9	34014.3	33831.3	33711.5	33569.1	34011.1	33407.3	33939.7	34026.1	33779.6	34096.4	34029.2	33661.5	33727.5	33939.2	33976.7	34128.3	34063.6
1.5616	33285.8	33527.1	33489.5	33759.8	33519.7	33837.9	33523	33785.7	33812	33613.5	33733.1	33646.3	33730.1	33541.2	33909.7	33332	33470.9	33878.4	33934.5	33110.9	33751.6	33526.1	33853.3	34019.1	33810.9	34021.3	33651.7	33771.5	33657.5	33609.8	33887.5	33760.6	33999	33845.9	33719.7	33563.3	34001.6	33405.1	33944.8	34037.5	33797.1	34101.4	34033.6	33655.8	33765.4	33927.1	33965.6	34133.7	34064
1.56401	33277.1	33525.5	33507.4	33768.2	33513	33813.8	33539.9	33780.9	33821.1	33625.4	33748.2	33623.4	33717.9	33510.6	33910.4	33314.1	33459.9	33875.9	33934.8	33135	33742.2	33531.4	33839.2	34022.6	33801.1	34022.3	33642.2	33772.6	33664.5	33598.4	33896.3	33758.4	34008.3	33861.2	33729.2	33580.4	33988.8	33433.4	33957.4	34047.5	33792.8	34118.9	34030.1	33660.6	33787.5	33926.8	33944.2	34132.5	34074.7
1.56642	33264.8	33527.9	33524.7	33795	33503.9	33780.9	33535.9	33796	33824	33656.9	33741.6	33590.1	33730.3	33488.1	33908.6	33309.3	33475.4	33862.9	33949.5	33137.8	33732.6	33534.3	33832	34043.2	33798.7	34044.5	33656.6	33763.6	33673.9	33597.4	33907.4	33763.2	34017.6	33858.2	33739.9	33606.2	33993.4	33460.6	33960.6	34055.4	33795	34121.6	34016.1	33671.5	33797.1	33933.6	33947.1	34134.9	34098.8
1.56883	33258.9	33534.2	33521.8	33784.2	33499.2	33772.9	33535.8	33797.9	33836.4	33672.4	33739.1	33584.2	33734.1	33487.3	33916.9	33332.1	33508.8	33847.8	33966.8	33128.3	33738.4	33553.9	33839	34053.8	33816.7	34060.1	33682.1	33782.9	33683.6	33612.8	33922.1	33767.2	34003.2	33841.8	33735	33634.1	33986.7	33484.8	33957.1	34067.9	33817.2	34104.9	34005.9	33672.1	33820.4	33937.9	33964.8	34139.1	34101.1
1.57124	33253.5	33536.1	33510.6	33793.3	33495.9	33816.6	33534.3	33805.8	33841.4	33666.7	33734.8	33589.4	33733.8	33508.6	33947.8	33360.4	33486.4	33851.2	33974.2	33125.8	33737.3	33565.5	33832.5	34064	33831.2	34070.1	33685.4	33809.3	33681.8	33630.6	33943.6	33783.5	33980.8	33816.7	33734.8	33642.8	34001.7	33486.2	33966.9	34074.6	33836.9	34094.8	34022.3	33684.5	33818.4	33943.6	33965.9	34129.6	34092.4
1.57365	33258.7	33519.2	33500.1	33810	33491.2	33817	33517.5	33810.8	33820.5	33662.8	33725.5	33594.9	33722.8	33525.9	33961.7	33358.1	33468.2	33859.4	33980.2	33141.4	33735.2	33562.7	33838.4	34076.6	33831.2	34083	33684.1	33831.6	33684.8	33636.2	33955.1	33799	33981.7	33804.9	33751.7	33625.7	34027.7	33481.8	33982.5	34075.3	33836.6	34123.5	34039.6	33695.7	33810.1	33952.3	33961.7	34128.3	34085.1
1.57606	33278.3	33499.2	33508.6	33807.4	33498.3	33783.4	33507.6	33806.8	33804.6	33656	33738.3	33582.7	33720.4	33539.5	33951.9	33363.5	33476.8	33859.2	33996	33166.8	33750.4	33555.3	33845.3	34087.7	33827	34104.8	33683	33844.1	33681.6	33636.1	33959.5	33796.7	33989.4	33814	33761.6	33612.8	34020.3	33485.8	33988.8	34086.1	33834.2	34138.4	34055.6	33717.3	33837.5	33967.2	33985.4	34129.1	34097.8
1.57846	33279.6	33488.7	33513.4	33797.7	33517.5	33787.4	33529.4	33816.9	33809.2	33629.6	33774.4	33589.5	33727.7	33547.8	33968.3	33375.5	33484.2	33874.7	34005.2	33176.8	33790.6	33564	33844.7	34096.7	33819.6	34098.2	33670.1	33846.1	33681.7	33653.2	33952.7	33820.1	33987.7	33822.4	33751	33598.8	34012.1	33501.2	33983.8	34096.9	33847.4	34139.7	34066.9	33728.9	33873.4	33988.4	34006.6	34140.5	34106.9
1.58087	33252.7	33474.8	33511.4	33780	33519.6	33803.5	33533.4	33828.9	33833.3	33637.2	33799.5	33609.9	33743.3	33536.9	33998.6	33387.4	33497.7	33882.6	33992.8	33167.1	33808.3	33576.4	33836.8	34098.4	33830.6	34086.3	33657.3	33833.8	33685.7	33665.4	33948.6	33855.8	34006.2	33843.2	33774	33584.9	34034.4	33487.8	33979	34087.6	33853.1	34155.5	34074.6	33732.3	33874	33993.2	34019.6	34169.1	34122.9
1.58328	33234.7	33482.7	33506	33773.6	33496.8	33805.8	33507	33835.6	33845.2	33673.3	33814.8	33602.6	33744.6	33535.5	33997.1	33375	33505.4	33880.4	33973.1	33161.9	33812.2	33595.2	33836	34095.5	33861.3	34086.6	33662	33828.3	33696.9	33684.4	33962.1	33880.3	34033.9	33859.8	33780.6	33596.4	34060.8	33475.6	33985.4	34093	33859.4	34176.3	34075.2	33748	33872.2	33999.6	34042.4	34195.4	34153.1
1.58569	33239.6	33495.4	33485.8	33782.7	33481.1	33804.6	33492.2	33834.1	33839.1	33686.5	33805.7	33604.6	33751.5	33546.8	33999	33351.9	33510.8	33891.2	33962.3	33151.4	33830.8	33606.8	33862.3	34108.2	33878.6	34120	33672.6	33862.8	33715.1	33711.6	33959.3	33882.6	34052	33884.2	33766	33623.1	34065.5	33486.6	34000.5	34138.2	33857.9	34181.5	34074.2	33747.6	33893.7	34010.6	34076.9	34214.4	34179.4
1.5881	33252.3	33472.1	33468.8	33799.1	33468.7	33815.2	33484	33839.5	33824	33686.5	33803.7	33641	33781.3	33565.7	34011.1	33357	33507.4	33901.2	33972.3	33143.4	33846.8	33606.9	33899.6	34115.4	33887.7	34120.5	33704.1	33881.4	33727.6	33718.6	33944.4	33888.7	34057.4	33896.2	33768.2	33636.2	34076	33524.1	34010	34161.8	33869.6	34179.6	34085.3	33746.2	33907.8	34003.2	34098.2	34242.8	34196.9
1.59051	33263.1	33452.5	33458.6	33771	33467.8	33806.8	33472.8	33852.8	33825	33702.6	33806.4	33667.9	33793.4	33570.4	34009.4	33379.3	33523.4	33920.8	33999.2	33183.3	33872	33610.7	33927.4	34140.6	33896.4	34113	33725.8	33887.4	33751.6	33697.8	33967.4	33895.3	34083.4	33895.2	33794.5	33630.5	34104.9	33568.4	34022.8	34162.9	33890.5	34170.5	34103.2	33757.5	33915.3	34030.2	34102.5	34269.4	34207.3
1.59292	33255	33454.3	33465.4	33736.5	33485.9	33795.5	33475.1	33860.9	33827.8	33696.4	33801.5	33667.9	33781.9	33569.2	34013.6	33398.7	33548.7	33936.4	34028.6	33218.4	33878.7	33627.9	33935.1	34182.9	33914.2	34119.1	33745.4	33889.5	33780.2	33694.3	33998.2	33913.2	34117.8	33909.3	33824.3	33647.4	34137.7	33580.1	34061.2	34186.2	33932.5	34195	34130.6	33783.8	33946.5	34062.7	34128.8	34290.7	34224.5
1.59532	33257.7	33468.9	33470.8	33737.9	33479.3	33780.1	33501.5	33837.2	33843.1	33677.3	33794.7	33686.5	33785.3	33571.4	34023.2	33420.1	33577.8	33951.6	34037.4	33214.9	33870.7	33650.8	33947	34188.2	33944.6	34129.7	33754.7	33912.4	33791.8	33711.5	34030.6	33931.1	34124.3	33954.2	33862.3	33675.3	34165.5	33582.4	34103.2	34215.3	33967	34239.4	34169.2	33809.7	33988.1	34092.4	34156.3	34321.8	34252.8
1.59773	33261.8	33488.5	33481.7	33757.5	33474.4	33759.2	33514.4	33838.8	33851.9	33658.4	33814.4	33684.8	33811.5	33583.7	34044.2	33459.5	33589.8	33962.7	34032.1	33227.9	33878.8	33671.7	33956.8	34193	33974.5	34151.9	33754.7	33943.8	33801.5	33753.4	34053.9	33949.3	34127.7	33980.8	33902	33719.3	34192.1	33603.1	34122.4	34242.9	33986.8	34281.9	34207.6	33845.2	34032.5	34133.9	34171.8	34344.6	34306.6
1.60014	33247.2	33492.9	33489.6	33761.4	33485.3	33767.9	33514.7	33840.4	33857.6	33656	33842.7	33686.3	33854.2	33624	34058.5	33496.9	33595	34000	34035.2	33280.4	33930.3	33692.5	33982.6	34219	34005.9	34197.4	33762.4	33987.7	33829.1	33795	34096.9	33998.3	34164.8	34008.1	33973.1	33770.1	34227.8	33640.8	34151.5	34279.4	34018.9	34331.8	34266.6	33901.6	34074.4	34183.7	34201.7	34373.9	34358.7
1.60255	33241.4	33483	33489.9	33771.6	33496.7	33794.8	33528.9	33852	33875.9	33676.3	33863.7	33718.1	33918.7	33680.5	34081	33519.6	33645.9	34033.1	34079.4	33334	34001.6	33729.8	34041.2	34272.4	34043.9	34253.6	33791.1	34041.3	33881.1	33841.2	34177.5	34049.4	34224.4	34068.2	34051.6	33835.4	34261.1	33718.9	34209.7	34332.4	34083.8	34402.4	34353.7	33965.9	34129.9	34248.2	34272	34437.9	34404.8
1.60496	33253.8	33479.4	33506.4	33792.1	33513.5	33818.7	33552.1	33889	33912.3	33718.3	33906.9	33782.7	33965.8	33757.8	34145.2	33564.9	33734.8	34092.2	34159.1	33379.3	34074.2	33793.2	34125.5	34339.4	34092.1	34333.7	33852.8	34096.1	33969	33916.9	34276.2	34111.8	34293.7	34148.7	34128.8	33916.8	34321.4	33808.4	34297.3	34414	34169.6	34495.2	34447.7	34045.2	34208	34334.8	34375	34554.6	34507.8
1.60737	33265	33507.6	33527.3	33810.9	33557.5	33845.3	33569.9	33943.8	33962	33759.8	34005.5	33839	34024.7	33842.5	34240.9	33637.6	33827.1	34192.2	34271.1	33450.5	34166.8	33871.8	34228.9	34432.7	34179.2	34447.5	33960.5	34174.8	34064.5	34008.1	34370.8	34208.1	34387.5	34242.5	34213.3	34007.5	34422.8	33896.8	34396.3	34534.9	34268.3	34601.5	34551.4	34141.3	34312.1	34447.1	34500.5	34674	34649.4
1.60978	33292.5	33550.5	33553.5	33843.8	33596.9	33895	33617.7	34021	34007.6	33809.8	34112	33914.4	34111	33925.3	34340.2	33751.3	33918.7	34318.9	34405.3	33559.1	34284	34008.6	34370.2	34557.8	34310.7	34574	34108.4	34285.3	34181	34140.8	34501.7	34341.6	34531.5	34363.4	34317.4	34109.5	34543.4	34024.3	34533.7	34676.7	34394.6	34735.5	34709.9	34284.8	34460.8	34603.4	34656.9	34800.9	34818.3
1.61219	33340.4	33593.2	33588	33914.4	33649.9	33974.5	33702.8	34105.9	34072.3	33888.3	34218	34034.7	34230.3	34039.1	34449.1	33882.7	34023	34442.6	34536.4	33703.4	34409	34156.6	34492.3	34696.7	34441.5	34705.3	34254.6	34416	34320.4	34291.7	34648.2	34511	34697.3	34521.1	34452	34258.6	34706.8	34191.6	34696.8	34815.3	34562.9	34889.6	34873.2	34458.8	34628.8	34784.8	34834.1	34983.7	35005.9
1.6146	33410.4	33648.3	33638.6	33985.8	33734.1	34083.6	33793.2	34211.4	34183.9	34002.8	34353.5	34189.2	34377.9	34189.1	34589.1	34034.7	34179.2	34601.5	34695.2	33851	34548.3	34318.6	34626.4	34851.7	34592.2	34861.8	34411.6	34591.9	34476.1	34454.8	34810.2	34681.7	34868.5	34691.6	34617.2	34426	34899.5	34375.7	34883.4	34998.2	34760.9	35079.7	35037	34649.4	34799.6	34985.3	35029.3	35191	35203.5
1.617	33489.2	33727	33706.5	34069.1	33841.6	34201.3	33906.3	34342.3	34325.8	34149.5	34517.7	34366.8	34535.8	34361.9	34777.6	34191.4	34358.8	34786	34888.8	34023.2	34738	34508.9	34805.7	35040.6	34799.5	35058.8	34608.8	34801.2	34662.7	34666.6	35000.9	34868.3	35061.4	34869.8	34828.9	34622.4	35098.7	34558.6	35086.9	35218.2	34981.2	35294.8	35224.7	34860	35001	35198.3	35237.2	35403.2	35414.1
1.61941	33569.4	33822.2	33804.5	34184.2	33963.6	34325.4	34063.1	34483.4	34481.2	34320.3	34663.4	34553.4	34683.4	34528.1	34958.4	34357.5	34527.6	34969.7	35080.9	34197.9	34926.9	34709.5	35007.2	35217.7	35001	35242.6	34796.7	35011.2	34860.2	34861.8	35175.2	35057.4	35272.8	35080.8	35039.5	34842	35294.5	34765.4	35294.1	35411.6	35176.5	35507.5	35420.9	35091.7	35231.8	35414.7	35445.6	35597.7	35612.3
1.62182	33659.6	33941	33935.3	34322	34098.2	34480.7	34231.8	34618.8	34667.1	34507.2	34835.4	34735.5	34867.5	34704.2	35136.2	34548.8	34732.3	35171.2	35302.1	34402.6	35144.6	34928.6	35222.4	35428.2	35202.2	35478.2	35012.3	35231.9	35067.8	35061.2	35355.8	35258.1	35497.4	35307.7	35236.9	35086.8	35507.7	34978.9	35516.6	35616.4	35377.2	35721.4	35653.6	35320.8	35454.1	35646.6	35666.8	35811.9	35828.8
1.62423	33775.5	34076.5	34086.3	34459.7	34239	34637	34388.6	34752.3	34833.4	34652.3	35037.8	34939.3	35060	34894.8	35337.2	34756.1	34972.8	35410.3	35571.7	34649.4	35412.3	35175.2	35478.2	35674.3	35429.9	35735.9	35263.3	35473.6	35321.5	35304.3	35596.9	35507.8	35743.7	35538	35463.4	35346.6	35758	35218.3	35759.6	35875	35634.5	35954.4	35894	35573.3	35697.6	35891.4	35906.7	36065.2	36066.9
1.62664	33901.1	34210.3	34239.2	34592	34399.7	34773.9	34561.4	34909.9	34964.9	34794.8	35182.1	35092.6	35231.5	35074.7	35557.3	34944	35195.1	35664	35834.7	34898.6	35672.2	35418.9	35730.6	35925.5	35674.5	35978.1	35533.6	35704.6	35587.2	35556.3	35860.6	35753.7	35980.4	35782.8	35704.1	35576	36008.8	35436.7	35997.9	36120.8	35885.3	36186.1	36109.5	35799.1	35926.1	36101.9	36143.8	36311.8	36287.2
1.62905	34040.8	34359.7	34399.2	34754	34559.8	34926.9	34734.7	35083	35101.2	34945.8	35259.9	35192	35361.1	35206.8	35724.4	35122.4	35394.6	35907.8	36082.2	35122.4	35906.4	35672.8	35972.9	36208.8	35962.6	36244.8	35791.7	35973.1	35858.4	35818.6	36090.5	35989.6	36202.1	36039.4	35943.4	35791.2	36223.2	35653.6	36229.6	36334.1	36107.9	36413.1	36313.8	36003.9	36139.3	36306.9	36352.4	36521.6	36494.9
1.63146	34192.5	34502.2	34536.6	34921.4	34695.6	35074	34840.4	35219.4	35224.4	35072.1	35307.9	35245.5	35458.6	35297	35842.7	35278.2	35593.2	36170.2	36368	35403	36201.7	35965.8	36276.7	36534	36275.6	36567.2	36088.2	36281.3	36158	36112.1	36350.4	36253.4	36481.8	36311.1	36204.4	36055.8	36475.7	35901.8	36468.2	36585.2	36343.1	36650.5	36551.8	36226.3	36369.2	36515.1	36554.1	36712.6	36691.2
1.63386	34324.8	34649.3	34653	35044.2	34782.8	35176.2	34905.8	35276.5	35297.7	35128.3	35339.9	35297.7	35519.2	35374	35967.5	35431.4	35803.7	36527.2	36740.2	35784.6	36595	36342.7	36676.2	36909.9	36645.8	36946.4	36451	36673.1	36540.2	36471.2	36706.5	36603.3	36845.3	36636.3	36529.6	36367.8	36789.8	36195.3	36747.8	36863.5	36599.9	36901.3	36816.1	36461.5	36597.2	36730.8	36763.9	36905.1	36902.7
1.63627	34419	34767.2	34761.8	35101.5	34825.7	35219.2	34933.6	35285.8	35327.6	35165.4	35358.3	35354.5	35576.8	35453.4	36086.4	35622.8	36073	36964.5	37200	36281.4	37077.8	36831.1	37182	37400.1	37141.3	37413.6	36923	37173.5	36992.5	36912.2	37171.7	37053.4	37282.3	37008.6	36922.6	36727.1	37158	36542.2	37075.7	37189.3	36875.2	37184.5	37099.7	36731.5	36851.1	36995.1	37002	37135.5	37139.4
1.63868	34482.1	34804.1	34816.5	35119.8	34836.2	35213.2	34928.1	35298.2	35353	35198.6	35381.4	35421.9	35652	35587.5	36265.4	35892.4	36441.1	37520.5	37834.3	36920.2	37749.4	37478.5	37863.6	38048.5	37806.8	38062.2	37549.6	37790.7	37569.2	37506.6	37753.2	37647.3	37831.5	37489	37394.7	37177.4	37598.4	36971.8	37483.2	37576.8	37229.8	37525.4	37431.6	37063.4	37175.8	37318.1	37313.7	37427.9	37399.4
1.64109	34522.5	34782.2	34807	35130.7	34839	35198.9	34927.8	35313.9	35380.2	35273.6	35472	35565.2	35807.3	35807.8	36533.2	36241.8	36933.6	38278.2	38724.6	37745.4	38677.9	38358.4	38755.1	38939.7	38663.2	38948.5	38377.7	38572.7	38355.6	38351.2	38524.2	38456.7	38560.5	38158.6	38016.9	37748.7	38159.5	37531.9	38016.4	38103.1	37744.3	38021.9	37910.2	37509.1	37614.6	37759.4	37738.2	37842.1	37763.5
1.6435	34515.4	34754.4	34777.2	35137.3	34828.8	35233.1	34955.7	35371.9	35441.3	35414	35686.8	35835.4	36077.1	36124.3	36880.2	36675.2	37566.9	39315.5	39949.4	38894.5	39917.8	39591.9	39962.5	40190.7	39835.2	40162.6	39508.6	39688.6	39451.5	39525.9	39553	39526.2	39514.5	39014.8	38839.4	38482.7	38898.2	38269.6	38739.5	38808.7	38408.6	38668.3	38547.7	38102.4	38213.8	38341.6	38307	38408.6	38278.8
1.64591	34485.9	34736.8	34763.6	35157.9	34835.6	35303.3	35033.8	35492.5	35594.6	35632.5	36021.7	36208.9	36487.2	36559.4	37358.6	37255	38417	40838	41653.8	40483.3	41606.9	41263.3	41576.7	41840.4	41421.2	41769.2	41012.8	41184.2	40891.7	41065.8	40868.2	40939.2	40766.4	40127	39863.6	39421.4	39871.5	39190.3	39640.7	39702.9	39218.5	39453.2	39302.9	38826.3	38951.7	39024.5	38967.6	39038	38854.7
1.64832	34465.3	34736.5	34765.2	35220.3	34932.3	35426.6	35185.2	35703.1	35842.8	35953.6	36471	36698	37030.1	37123.1	37989.4	38017.6	39511.1	42777.5	43653.9	42387.2	43538.4	43203.2	43447.5	43698.2	43241.6	43584.8	42700.1	42815.9	42483	42726.8	42323.4	42502.3	42126.1	41359.1	40975.2	40454.5	40883.1	40156.2	40574.2	40607.3	40077.5	40263.4	40079.8	39564.7	39674.5	39659.4	39567.2	39578.7	39352.1
1.65073	34486.2	34782.7	34824.1	35346.9	35123.2	35647.7	35443.7	36024.6	36196.3	36419.1	37138.3	37426.4	37795.9	37905.6	38843.3	38978.2	40818.6	44537.6	45283.9	44004.1	45086	44799.8	44977.4	45160.9	44657.1	44945.6	43959.5	43994	43631.5	43821.6	43387.4	43663.2	43215.9	42329.9	41865	41256.2	41619.4	40874.8	41236.1	41210.7	40674.8	40805.7	40574.8	40017.2	40105.6	39997.3	39888.9	39847.2	39576.5
1.65313	34581.3	34904.1	34991	35547.6	35376.1	35990.4	35851.4	36494.9	36692.3	37053.8	38070.7	38418.5	38835.3	38976.4	39985.7	40197.2	42476.4	46010.5	46690.9	45418.4	46431.4	46211	46369.6	46513.4	45963.5	46189.3	44730	44581.8	44112.2	44142.4	43882.7	44119.4	43785.4	42976.7	42402.6	41771.2	42104.9	41305.5	41609.7	41530.2	40978.7	41067.1	40782.6	40217.3	40258.1	40075.3	39918.7	39804.1	39540.4
1.65554	34747.8	35111	35285.9	35872	35743.1	36477.6	36433.3	37129.2	37393.2	37910.9	39421	39830.8	40242.8	40418.2	41428.1	41644.5	44205.9	47017	47739	46447.2	47420.2	47202.5	47379.2	47439.9	46811.6	46934.8	45259	44885.1	44283.6	44186.9	44107.6	44112.9	43936.9	43261	42680.3	42111.3	42387.3	41550.5	41805	41679.9	41103.9	41206.3	40884.6	40303.4	40284.8	40066.7	39888.8	39707.1	39478.2
1.65795	35007.2	35420.8	35681.6	36369.3	36296	37132.3	37206.5	37970.9	38345.5	39079.2	41166.7	41633.7	41977.9	42160.4	43101.8	43213.6	45767.4	47597.2	48237.6	46947.3	47892.8	47570.2	47719.9	47818	47131.6	47165	45525.4	45051.4	44401.5	44180	44185.3	43920.4	43856	43271.8	42813.2	42309.3	42524.2	41693.4	41912.4	41747.6	41153.6	41270.4	40929.7	40281.2	40218.4	39989.9	39827.6	39618.7	39368.1
1.66036	35385.3	35856	36197.7	37007.8	37044.3	38008	38235	39096.9	39563.4	40460.4	43122	43498.9	43688.2	43854	44666	44572	46660.8	47834.6	48297	46979.7	47873	47446.1	47562.6	47746.9	47044.2	47043.9	45567	45209.3	44623.1	44258.8	44267.3	43879.5	43846.7	43284.9	42897.1	42381.2	42616	41803.2	41990.4	41817.4	41201.3	41310	40938.6	40264.3	40163.2	39921.4	39750.7	39565	39257.5
1.66277	35928.4	36466.3	36901.7	37819.5	38018.8	39131.3	39491.2	40454.5	40914.4	41764.2	44631.7	44916.2	45011.2	45093.5	45806.2	45585	46964.9	47995	48340.9	46916.3	47749.7	47249.8	47326.7	47513.9	46827.8	46755.4	45362.7	45079.6	44548.9	44131.3	44115.5	43662.3	43645.9	43105.8	42769.4	42246	42499.4	41686.1	41859.8	41713.7	41083.3	41156.2	40799.1	40175.8	40007.4	39786	39593.6	39394.6	39087.5
1.66518	36654.8	37322.7	37900.9	38931.5	39250.7	40531.4	40926.6	41975.1	42408.2	42998.2	45560.5	45768.5	45888.2	45831.7	46421	46109.5	46816.2	47808.1	47989.1	46486.5	47274.2	46734.7	46762.7	46925	46241.4	46133.2	45012.2	44762.3	44215.8	43856.5	43803	43311.7	43280	42775.6	42505.5	41975.3	42223.9	41400.8	41571.9	41461.8	40866.3	40913	40553.7	39975.3	39786	39589.4	39386.1	39174.3	38909.5
1.66759	37516.2	38346.6	39094.2	40231.4	40561.7	41916.5	42291	43364.2	43731.6	44193.1	46314.4	46374.6	46495.2	46301.8	46807.5	46364.6	46725.3	47533	47566.6	46120.7	46899.6	46402.5	46321.4	46421.8	45726.9	45655.9	44556.6	44341.1	43741.1	43456.4	43366.5	42858.4	42802.9	42335.7	42075.2	41585.3	41801.6	40980.3	41198.1	41107.8	40537.9	40571.7	40240.8	39689.4	39515.3	39338.9	39125.6	38930.2	38683.5
1.67	38571.7	39511	40383	41584.5	41918.3	43249.2	43567.8	44555.6	44869.1	45246.7	46688.5	46642.2	46801.5	46506	46963.8	46381.5	46666.9	47124.4	47059.3	45693.4	46427	46012.8	45887.2	45827.9	45096.3	45043.2	43963.8	43793.6	43168	42918.3	42832.6	42285.8	42220.3	41783.8	41484.4	41068.5	41278.4	40438	40724.4	40656.8	40100.7	40161.3	39840.2	39313.8	39161.3	39004.6	38826.2	38642.2	38413.1
1.6724	39825.7	40799.2	41624	42844.8	43215.5	44459.1	44650.9	45460.2	45731.5	45964.1	46806.5	46689.7	46890.1	46506.8	46966	46223.1	46428.1	46478.9	46240	44888.5	45573.4	45228.4	45079.2	44973.3	44265.6	44237.2	43241.6	43134.4	42526.5	42292.3	42207.4	41638.8	41605.4	41202	40878.9	40484.1	40720.3	39863.5	40183	40130.7	39611.8	39697	39391.1	38886.4	38752.2	38614.3	38479.7	38309.9	38082.3
1.67481	41080.6	42079.2	42849.2	44037.2	44323.5	45361.9	45341.2	45945.1	46220.3	46327.7	46839.7	46618.3	46795.3	46340.5	46772	45941.7	45934.7	45446.4	44954.2	43444.2	44138.2	43806.3	43719.8	43624.9	42996.1	43054.1	42202.2	42148.6	41622.9	41390	41340.4	40783.6	40837.1	40459.5	40152.4	39736.7	39984.8	39174.2	39490	39486.4	39000	39111	38841.6	38343.4	38286.2	38177	38042.1	37920.9	37702.9
1.67722	42253	43239	43891.8	44910.7	45001.8	45868.6	45717.6	46187	46442.1	46413.1	46646.9	46292.2	46372.6	45871.7	46266.7	45347.9	44892.2	43946.9	43355.9	41807.5	42524.8	42167.3	42150.6	42100.9	41543.4	41649.5	40908.6	40889.2	40460	40275.8	40301.6	39780.1	39914	39537.6	39264.6	38858.3	39117.2	38375.6	38723.2	38741.2	38277.6	38431.7	38217.9	37712.8	37740.2	37688.1	37518.1	37468.1	37297.2
1.67963	43268.1	44138.2	44650.7	45441.6	45365.9	46098.5	45827.7	46197.3	46341.1	46123.6	46289.8	45866.3	45854	45352.6	45702.9	44606.4	43284.6	42006	41474.6	39977.2	40704.3	40300.3	40444.7	40519.7	40010.8	40168.4	39509.3	39523.2	39159.9	39043.3	39175.1	38700.3	38853.6	38493.8	38251.8	37895.6	38185.5	37469	37864.6	37891.9	37460.5	37665.6	37511.5	36997.5	37060.2	37082.5	36904.1	36930.1	36786.9
1.68204	43981.6	44705.4	45122.7	45748.7	45562.3	46118	45691.3	45934.9	45958.3	45683.7	45900.5	45426.6	45338.6	44815.4	45033.8	43757.3	41510.8	40257	39831.8	38407.2	39120.3	38722.1	38946.6	39082.5	38615.7	38798.2	38226	38261.3	37975.3	37835.9	38074	37660.3	37830.4	37501.8	37285	36969.4	37301.5	36612.5	37042.3	37089	36690.5	36945.9	36797.7	36309.1	36391.7	36456.5	36318.4	36387.1	36258.7
1.68445	44422.9	45006.7	45280.6	45704.6	45367.6	45772.6	45264.1	45487.2	45427.7	45169.1	45125.4	44551.5	44382.9	43803.5	43820.5	42354.2	39808.3	38730.2	38435.3	37105.4	37799.6	37435	37679.9	37853.5	37452.4	37614.5	37113.9	37162.9	36959.9	36769.1	37069.6	36730.6	36915	36625.7	36439.9	36150.2	36522	35883.5	36318.1	36394.2	36018	36291.7	36142.5	35690.8	35801.3	35873.8	35797.1	35858.3	35767.9
1.68686	44691.4	45167.8	45298.8	45455.1	45013	45321.2	44767.4	44994.9	44799	44372.8	43588	42896.4	42653.2	42037	41891.3	40381.4	38344.4	37497.3	37303.7	36057.2	36774.7	36444.5	36694.9	36844.9	36514.9	36704.2	36233.8	36293.9	36128	35957	36255.5	36007.8	36189.4	35934.1	35785.5	35510.5	35914.9	35297.2	35743.1	35817.6	35470	35753.1	35635.2	35204.2	35317.5	35403.3	35368.2	35419.3	35373.7
1.68927	44529.6	44894.8	44935.4	44995.5	44537.6	44734.6	44040.3	44195.7	43843.5	43193.1	41831.6	41123.6	40863.6	40243.6	40099.9	38698.3	37198.9	36538.7	36409.1	35250.3	35964.4	35674.4	35930.7	36061.5	35765.2	35985.8	35531.4	35634.6	35466.4	35329.2	35611.4	35418.9	35602.5	35373.8	35247.9	34990	35410.9	34806.1	35286.9	35347.9	35025.8	35317.6	35227.6	34806.3	34928.5	35012	35012.6	35073.7	35046.4
1.69167	44233.7	44653.2	44745.3	44566.1	43879.7	43768.7	42816.2	42836.3	42369.3	41538.9	40071.4	39408.9	39212.5	38633.4	38601.9	37336.9	36264.4	35797.8	35706.9	34647.7	35354.9	35091.2	35343	35491.8	35205.2	35440.3	34976.4	35144.7	34954.1	34836.4	35132.9	34955.9	35170.3	34935.7	34822.6	34582.9	35000.5	34424.7	34921.5	35005.6	34700.2	34981.1	34902.4	34502.3	34625.3	34703.8	34744.2	34821	34808.6
1.69408	43889.9	44316.5	44416.8	43827	42759.5	42356.6	41254.1	41191.2	40703.9	39769.4	38519.8	37927.1	37783.3	37272.1	37341.1	36167.7	35427.6	35189.3	35133.2	34162.8	34862.2	34605.2	34860.2	35037.9	34751.4	34994.6	34534.9	34706.1	34510.8	34416.8	34733.8	34573.8	34801.5	34563.5	34471.6	34261.8	34660.4	34113.4	34606	34701.9	34435	34695.1	34647.9	34238.3	34376.2	34456.3	34500.6	34612.4	34591.8
1.69649	43266.3	43435.4	43225.8	42444.2	41202	40704.2	39597.4	39548	39126.5	38264.2	37337	36830.8	36701.6	36267.4	36405.6	35306.7	34792	34740.7	34725.5	33801.5	34497.6	34240	34507.7	34680.8	34417.8	34666.9	34218.8	34403.5	34197	34116.4	34443.2	34300.5	34528.3	34301.5	34216.5	34021	34435.4	33892.1	34366.2	34463.9	34227.3	34498.6	34441.4	34039.3	34196.1	34286.7	34322.9	34450.7	34427.7
1.6989	42186.2	41906.6	41212.9	40647.6	39495.3	39106.1	38133.6	38146.5	37813.3	37092.2	36398.4	35965.2	35856.1	35486.8	35658.9	34640.7	34328.5	34407.9	34433.8	33541.7	34227.6	33957.7	34253.3	34419	34190.3	34425.3	33994.9	34196.6	33998.2	33911.4	34241.9	34107.7	34328.8	34124.9	34045.6	33854.6	34275.3	33735.6	34179.2	34309.7	34062.2	34361.6	34274.2	33887.5	34037.7	34132.3	34199.5	34325.4	34316.2
1.70131	40848.1	40416.1	39618.9	39109.3	38026.6	37759.9	36935.2	37031	36757.9	36161.5	35652.8	35261.3	35194.5	34849.4	35072.7	34179.4	33999.6	34170.5	34209.7	33364.9	34034.5	33768.4	34063.4	34239.4	34031.4	34265.5	33846	34026.9	33846.9	33773.9	34112.7	33945.3	34178.7	33984.6	33913.8	33735.4	34155.4	33623.4	34045.9	34197.1	33947.3	34244.2	34147.1	33779.1	33899.6	34031.5	34100.2	34221.6	34214.3
1.70372	39237.2	38829.3	38131.4	37791.8	36852	36735.4	36026.1	36197.5	35951.9	35443.6	35082.5	34710.1	34711.4	34386.2	34660.2	33877.3	33774.2	34027.6	34060.9	33245	33871.8	33660.5	33924.2	34143.7	33920.4	34136.8	33734.3	33881.4	33735.5	33684.1	34024.7	33840	34077.7	33876.4	33819.2	33651.2	34049.4	33529.9	33951.9	34093.7	33853.2	34156.7	34062.6	33710	33813.9	33987.6	34025.3	34145.7	34127.3
1.70613	37780.1	37442.2	36874	36726.7	35933.3	35945.7	35292.6	35506.5	35280.7	34849.6	34607	34275.7	34317	34034.5	34341.3	33654.7	33622.8	33917	33939.2	33131.7	33768.7	33567.3	33843.8	34042.2	33819.2	34030.3	33631.6	33773.2	33663.4	33609.9	33946	33756.3	33986.8	33808.1	33717.8	33573.6	33969.2	33440.1	33890	34025.6	33781.6	34089.4	34004.3	33639.5	33742.3	33928.8	33970.2	34094.8	34044.2
1.70853	36655.1	36417.8	35984.9	35950.7	35264.6	35343.3	34738.2	34977.3	34790.2	34400.1	34264.6	33983	34042.3	33801.3	34124.4	33480.7	33512.5	33826.1	33841.9	33038.2	33715.8	33481.9	33781.3	33955	33747.1	33964.6	33564.2	33720.7	33601.6	33536.9	33872.1	33689	33920.5	33779.8	33649.8	33510.3	33910.4	33387	33829.4	33985.3	33729.5	34047.9	33940.9	33596.2	33691.7	33856.3	33922.1	34047.6	33968.9
1.71094	35742.3	35596.3	35274.1	35303.5	34736.2	34825.8	34296.3	34581	34418.2	34087.1	34013.8	33784.2	33851.6	33655.3	33987.5	33345.3	33416.7	33743.5	33780.7	32983.4	33645.4	33416.8	33723.5	33893.3	33690	33919.5	33512	33669	33563.7	33476.9	33797	33637	33860.2	33727.4	33611.9	33431.2	33855.6	33344.1	33778.7	33974.8	33682.7	34015.4	33879.2	33549.6	33654.1	33788.4	33863.5	33995.1	33928.3
1.71335	35042.6	34967	34706.5	34798.3	34324	34426.9	33970.8	34281.1	34163.2	33895.6	33841.7	33643.3	33723.3	33555.8	33897.9	33270.6	33332.7	33668.9	33734.9	32961.8	33582.6	33382.7	33677.5	33846.3	33640.5	33882.1	33466.6	33622.4	33527	33437.3	33737.4	33610.1	33815.8	33657.1	33579.4	33355.6	33786.7	33287.6	33746.8	33934.7	33643.7	33962.1	33845.2	33513.2	33615.7	33739.7	33821.4	33938.3	33906.8
1.71576	34496.9	34478.2	34274.9	34430.2	34009.8	34166.5	33739.9	34082.1	34016.6	33745.2	33752.7	33539.2	33627.3	33469.4	33825.3	33223.6	33278.9	33640	33709.8	32935.5	33546.8	33330.7	33644.3	33800.2	33604.2	33850.2	33419.9	33585.6	33477.9	33390.2	33711.1	33582	33789.8	33593.8	33547	33332.6	33757.6	33238.3	33701.6	33879	33608.5	33914.4	33830.5	33478.7	33579.9	33716.2	33778.5	33908.4	33895.3
1.71817	34059.3	34112.4	33953.6	34148.5	33781.2	33985.2	33586.7	33936.1	33897.4	33628.3	33693.8	33474.3	33544.2	33406.4	33778.2	33177.9	33242.8	33630.8	33709.4	32876.1	33537.7	33281.3	33618	33784.7	33565.6	33817.8	33399.4	33543.5	33437.6	33351.3	33693.9	33543.8	33758.6	33551.3	33530.6	33316.1	33755.5	33214.3	33658.9	33841.7	33573.3	33884.1	33806.8	33438.6	33563.6	33698.3	33723.6	33894.3	33874.1
1.72058	33751.6	33847.1	33734.1	33968.9	33630.6	33858.9	33506.5	33817.1	33791	33560.3	33635.4	33427.7	33488.5	33351.7	33725.9	33142.7	33209.4	33601.1	33683.3	32827.6	33515.3	33248.6	33594.1	33779	33528.9	33785.2	33385.8	33519.1	33421	33323	33672.7	33506.2	33715.2	33531.4	33488.1	33281.1	33741.4	33186.7	33643.1	33832.5	33550.3	33851.2	33776.8	33410.7	33538.6	33662.7	33686.5	33863.5	33826.5
1.72299	33513.7	33665.3	33583.1	33845.9	33527.6	33761.4	33446.2	33734.8	33723.5	33516.2	33579.3	33374.5	33450.3	33300.4	33685.2	33115	33201.2	33562.8	33635.2	32808.8	33472.3	33229.3	33566.5	33755.2	33511.6	33754.5	33375	33516.7	33397.2	33315.6	33647.5	33480.1	33700.3	33499	33448.5	33266.7	33716.8	33155.1	33637.4	33811.8	33530.7	33796.2	33749.5	33398	33504.8	33615.6	33659.8	33829.7	33791.8
1.7254	33334.9	33536	33482.6	33752.5	33433.3	33671.7	33369.8	33687.7	33688.6	33486.9	33531	33336.8	33443	33252.4	33646.1	33087.9	33190.7	33523.3	33600.9	32789.1	33441.7	33217.6	33538.1	33725.5	33500.6	33734.8	33354.3	33501.7	33349.3	33317.5	33621.4	33457.1	33681.2	33470.8	33438.3	33275.5	33696.4	33141.7	33623.4	33773.2	33487.5	33776.8	33755.8	33383.4	33481.1	33584.2	33634.7	33804.2	33792.2
1.72781	33234.4	33431.7	33412.6	33684	33361.5	33614.7	33315.8	33659.9	33641.9	33440.8	33495.6	33320	33429	33217.3	33614	33053.6	33164.2	33505.2	33570.4	32760.5	33428.6	33213.3	33505.6	33711.2	33489.2	33711.6	33335.6	33471.4	33322.9	33297.6	33590.9	33429.1	33654.1	33451.1	33442.9	33255.5	33688	33129.8	33596.7	33729.6	33461.1	33766.9	33740.7	33360.9	33463.7	33581.6	33623.7	33793.2	33775.3
1.73021	33164.2	33361.7	33352.2	33641.2	33309.9	33575.2	33272.3	33628.8	33589	33390.7	33467.9	33295.4	33397.4	33190.4	33589.1	33024.4	33129.6	33509.7	33557.8	32741	33414.8	33208.8	33477.8	33701.2	33477.8	33701.7	33306.6	33449.6	33333.1	33258.4	33559.5	33417.2	33646.1	33436.8	33432	33232.3	33686.3	33111.8	33571.6	33705.1	33442.8	33745.2	33688.7	33350.5	33448.7	33582.7	33620.4	33793.6	33740.3
1.73262	33104.1	33311.9	33290.7	33595.9	33301.7	33548.4	33233.7	33603.2	33566.8	33348.8	33457.6	33286.8	33376	33172.6	33575.2	33008.2	33107.4	33485.9	33548.8	32718.6	33404.1	33201.2	33470.1	33695.4	33458.3	33679.8	33276	33447.2	33317.4	33226.2	33541.3	33417.7	33641.9	33431.3	33396.2	33228.2	33673.2	33087	33552.9	33684.9	33439.5	33735.2	33680.5	33356.2	33433.2	33582.9	33615.5	33787.2	33718.2
1.73503	33053.3	33282.6	33246.3	33538.3	33287.7	33524.6	33213.3	33557.2	33556.6	33319.4	33447.2	33269.5	33371.2	33166.2	33552	33000.7	33103.2	33463.2	33548.5	32717.8	33385.7	33190	33470.8	33695.9	33424.1	33666.7	33255.7	33438.5	33302.4	33211.5	33524.7	33406.3	33613.6	33449.7	33369.9	33237.2	33648.1	33076.4	33537	33661.8	33433.3	33729.2	33669.5	33346.4	33428.9	33583.6	33604.4	33766.1	33724.9
1.73744	33034.3	33273.5	33213.4	33502.1	33263.5	33505.4	33198.7	33518.6	33531.7	33293.9	33425.4	33252.7	33359.3	33151.2	33545.3	32984.3	33091.5	33442.8	33541.2	32731.2	33358.6	33188.7	33469.8	33665.4	33395.6	33656.8	33227.9	33415.8	33293.4	33208.1	33522.8	33392.5	33585.9	33440.8	33345.3	33236.3	33633.9	33059.6	33516.7	33655.6	33409.6	33715.3	33643.7	33324.4	33427.1	33555.4	33597	33748.2	33731.6
1.73985	33035.1	33233.1	33184.4	33488	33240.8	33497.3	33166.7	33486	33520.4	33284.8	33396.7	33243	33318.5	33146.1	33540.7	32965.8	33066.1	33445.8	33524.9	32721.3	33351.9	33161	33457.2	33623.5	33387.6	33642.7	33211.1	33400.1	33269.5	33202.3	33508.3	33386.8	33574.1	33407.7	33323.3	33228.5	33611.7	33035.1	33505.2	33664.4	33410.4	33706	33632.8	33319	33421.2	33515	33585.9	33735.9	33715.6
1.74226	33025.3	33214.2	33164.7	33471.5	33214	33478.2	33152.6	33482.5	33525.7	33264.8	33389.9	33233.6	33285.5	33138.3	33532.5	32950.4	33051.4	33447.3	33498.4	32709.1	33350.2	33132.7	33450.3	33595.5	33383.5	33628.5	33216.5	33383.8	33258.4	33214.2	33482.9	33374.1	33575.4	33384.9	33325.9	33193.9	33580.2	33040.4	33479.9	33667.8	33423.2	33698.2	33610	33297.9	33412.9	33490.6	33563.9	33714.6	33699.3
1.74467	32994.8	33216.6	33153.9	33454.9	33183.6	33449.1	33135.6	33478.3	33496.9	33259.4	33394.8	33211.1	33285.4	33116.8	33520.6	32938.4	33032	33433.1	33484.4	32714.1	33352	33121.8	33429.4	33576	33375.9	33632.5	33228.7	33377.2	33262.8	33239.2	33462.3	33373	33562.7	33383.8	33331.4	33155.7	33559.2	33065.4	33469.3	33661.4	33391.4	33701.6	33595.8	33263.8	33415.1	33496.8	33550.7	33674.2	33692.6
1.74707	32953.7	33201.1	33137.2	33442.9	33151.1	33447.8	33116.3	33463.3	33445	33257.3	33373	33192.9	33296.5	33110.6	33495.7	32935.1	33010.6	33417.6	33497.6	32709.6	33347.6	33116.2	33412.5	33577.1	33380.3	33628.8	33219.9	33363.1	33256	33236	33464.8	33360.4	33535.4	33384.8	33308.5	33151.6	33551.2	33047.2	33475.6	33647.9	33342.2	33686.1	33603.5	33244.1	33413.3	33505.5	33549.5	33635.4	33685.5
1.74948	32940.6	33173.8	33115.6	33428.8	33121.7	33456.4	33125.3	33431	33437.2	33248.3	33336.9	33194.2	33301.4	33109	33466.1	32909.3	33002.1	33401.7	33511.6	32696.1	33327.8	33114.2	33397.8	33575.8	33372.2	33630.4	33206.5	33352.8	33240.1	33213.2	33493.1	33346.6	33539.1	33389.5	33291.3	33137.7	33553.8	33007.3	33480.5	33627.9	33327.2	33654.3	33610.1	33223.4	33417.8	33499.9	33551.9	33623.2	33672.3
1.75189	32941.8	33147.2	33098.9	33412.5	33122.3	33439.8	33123.8	33388.5	33445	33246.2	33288.2	33193.4	33292.2	33106.4	33473.4	32896.9	32983.1	33400.6	33520.3	32685	33331.8	33122.6	33365.6	33558.6	33350.7	33628.4	33191.6	33337.8	33219.2	33189	33501.7	33339	33559	33386.1	33278.5	33135.4	33558.9	32984.8	33477.7	33625	33329.4	33639.1	33595.3	33213.8	33402.2	33487.5	33550	33620	33667.7
1.7543	32924.5	33127.1	33100.6	33407	33132.7	33407.9	33091.4	33374.6	33432.1	33236.5	33282.1	33176	33265.2	33095.3	33485.9	32916.3	32952.8	33415.1	33503.8	32677.3	33332.8	33109.8	33349.8	33555.9	33338	33604.4	33195.8	33326.3	33207.3	33167.2	33486.9	33317.7	33541.6	33371.6	33277	33142	33547.7	32985.7	33486.5	33621.9	33332.8	33633.5	33579.9	33217.3	33368.9	33478.8	33548.1	33630.9	33677.1
1.75671	32901.8	33103.6	33125.6	33394.8	33131.7	33418.3	33061.7	33383.8	33415.6	33231	33308.9	33161.1	33247.4	33081.6	33492.2	32911.4	32955.9	33410.1	33465.8	32668.3	33321.5	33102.9	33348.3	33561.8	33324	33593.9	33177.4	33327.9	33201.2	33163.4	33481.1	33310.6	33519.4	33344.8	33278.5	33146.9	33518.3	32991	33493.3	33585.5	33332.4	33632.4	33576	33218	33327.7	33475.5	33546.7	33644.6	33668.3
1.75912	32890.8	33083.2	33104.3	33389	33123.4	33416.7	33068.1	33383.8	33404.7	33216.3	33314	33154.6	33225	33074.6	33469.2	32866.1	32972.5	33394.8	33447.6	32651	33311.3	33110.1	33341.6	33568	33319.1	33589.8	33155.7	33325.8	33190.2	33154.6	33464.7	33316.2	33508.5	33327.1	33281.6	33135.2	33500.3	32979.3	33506.5	33550.3	33328.6	33633	33582.8	33206.8	33321.9	33457.6	33523.8	33641.9	33640.5
1.76153	32884.7	33067.1	33058.5	33387.5	33113.1	33389.2	33078.6	33361.3	33391.8	33203	33283.4	33145	33210.3	33067.8	33445.9	32856.4	32975.2	33382.4	33443.5	32652.8	33305.2	33120.6	33338.3	33562.6	33319.5	33585.4	33158.3	33313	33183.6	33138	33448.9	33323	33489.8	33308.5	33279.4	33097.1	33503	32971.4	33497.8	33554	33320.4	33630.8	33591.4	33194.5	33334.2	33452.1	33503	33642.5	33618.4
1.76394	32880.2	33066.8	33036.2	33378.1	33100.1	33383.3	33068.6	33365.3	33373.2	33199.5	33258.9	33129.6	33214.2	33059.1	33422.5	32869.2	32969.8	33387.1	33426.7	32657.1	33303.4	33107.7	33357.6	33544.7	33317.3	33568.6	33152.4	33304.8	33185.4	33139	33419.9	33305.3	33490.6	33301.3	33264.1	33080.3	33514.4	32969	33475.7	33545.8	33317.9	33623.5	33580.8	33190.9	33337.9	33458.3	33478.2	33638.3	33599.3
1.76634	32866.9	33061.8	33044.6	33368.4	33077.9	33386.6	33055.3	33382.2	33357.4	33193	33238.5	33111.1	33203.1	33064.2	33408	32868.9	32978.8	33364.9	33418.4	32645.1	33287.6	33071.2	33354.6	33557.9	33321.6	33544	33140.2	33316.6	33185.6	33138.4	33396.7	33291.5	33498.8	33313.6	33230.9	33091	33506.6	32956.8	33459.3	33546.9	33321.6	33601.8	33562.1	33172.7	33333.2	33459.6	33472.9	33614.7	33586
1.76875	32842.4	33070.2	33023.1	33359.4	33059.8	33377.4	33031.7	33381.5	33348.6	33172.4	33229.2	33092.8	33187.7	33065.9	33397.6	32857	32984.2	33354.1	33427.2	32626	33271.2	33046.9	33342.7	33575.9	33332.1	33542.2	33133	33329.1	33195.9	33112.9	33399.1	33283.5	33501.1	33317.2	33217.6	33082.7	33485.1	32930.7	33443.2	33562.1	33322.9	33603.5	33561.8	33165.1	33335.2	33458.2	33466.6	33606.3	33567.7
1.77116	32820.5	33069.3	32998.6	33342.7	33044.7	33363.6	33020	33360.9	33358.5	33145.2	33246.7	33105.9	33165.4	33059.8	33416.7	32846.7	32972.6	33362.4	33434.9	32591.6	33261.4	33034.1	33325.2	33562.5	33332.1	33558.2	33144.2	33331.3	33176.3	33096.4	33405.9	33290.5	33510.9	33304.2	33231.4	33090.8	33479.3	32924.7	33447.8	33566.5	33311.3	33602.1	33551.9	33167.5	33324.8	33447.4	33462.1	33601.9	33536
1.77357	32823.1	33065.1	32997.8	33328	33027.4	33345.2	33032.7	33335.2	33366	33138.9	33263.2	33113.8	33150.5	33038.1	33421.3	32834.4	32958.5	33355.4	33434.8	32564.8	33268.5	33016.6	33334.3	33553.1	33318.3	33545	33143.5	33314.3	33147.3	33097.5	33403.2	33295.6	33512.7	33294	33233.3	33078	33490.1	32941.7	33451.7	33567.4	33310.4	33569.7	33524.4	33161.9	33309.3	33426	33461.6	33584.9	33534.4
1.77598	32822.3	33062.3	33000.8	33313.4	33012.5	33347.1	33043.6	33337.3	33352.2	33140	33259.1	33101.5	33158.8	33019.7	33420.1	32811.6	32948.1	33342.6	33439.7	32574.6	33273.6	33021.2	33352.2	33539.9	33301	33521.9	33138.7	33291.8	33134.4	33096.8	33402.2	33286.7	33490.7	33281.9	33223.2	33064.3	33489.2	32947.5	33423.4	33562.2	33307.5	33549.3	33513.9	33161.6	33296.4	33413.1	33453.4	33565.6	33543.9
1.77839	32825.1	33047.8	32991.4	33310.8	33004.3	33352.6	33031.4	33354.8	33346.5	33146	33263.2	33085.2	33183.4	33021	33417.4	32795.7	32942.4	33331.4	33434	32591.2	33270.4	33038.8	33348.5	33537.4	33289.6	33521.2	33127.7	33281.9	33123.3	33104	33406	33267.4	33474.5	33270.6	33229.6	33067.6	33458.3	32943.2	33388.4	33553.3	33312.8	33563.2	33524.3	33179.3	33307.3	33410.2	33446.6	33555.2	33539.9
1.7808	32820.3	33049.9	32994.2	33325.6	33007.6	33337.8	33017.2	33346.5	33335.5	33146.1	33265.5	33076	33191.8	33020.8	33416	32785.7	32941.6	33329.7	33434.3	32599.6	33261.8	33043.8	33320.3	33528.1	33300.6	33518.7	33110.2	33278.9	33127	33110.1	33394.9	33258.7	33472.9	33266.4	33224	33062.8	33438.7	32939.9	33387	33544.6	33306.5	33561.3	33525.3	33192.9	33313.4	33410.6	33449.2	33573.6	33544.8
1.78321	32815.9	33050.9	33011.2	33341.7	32998.4	33312.4	33023	33334.2	33317.1	33122.3	33244.1	33074.1	33198.8	33001.3	33401.1	32770.2	32937.5	33322.2	33429.5	32602.1	33258.9	33021.5	33323.5	33531.4	33311.5	33527.7	33091.5	33271	33148.4	33098.8	33376.2	33271.7	33474.8	33270.6	33203.5	33051.1	33431.6	32926.7	33390.6	33527.3	33291.3	33553.5	33516.1	33199.3	33308.9	33405.7	33459.9	33570.8	33538
1.78561	32807.6	33035.4	33033.6	33333.3	32999.7	33312.9	33024	33364.8	33317.9	33115.5	33229.9	33097.2	33198.4	32977.2	33386	32785	32935.1	33318.6	33430.3	32598.3	33239.1	33006.2	33313.5	33533.6	33303.3	33534.7	33093.3	33251.8	33143.6	33088.3	33370.4	33280.2	33485.3	33266.1	33197.7	33048.8	33443.5	32925.3	33386.8	33509.6	33269.2	33559.6	33514	33191.4	33306.4	33413	33468.3	33566.2	33529.3
1.78802	32798.9	33028.2	33028.3	33301.7	33000.2	33318	33009.1	33364.4	33323.1	33128.1	33232.9	33090.4	33177.1	32964.9	33365.5	32806.2	32950.4	33293.1	33415.4	32573.5	33208.8	33005.9	33295.6	33534.2	33288.7	33520	33107.3	33245.6	33126.8	33066.8	33380.3	33279.2	33466.3	33254.9	33205.2	33041.9	33427.2	32922.6	33385	33492.3	33249.1	33555.2	33518.6	33171.2	33297.3	33390.7	33455.9	33563.3	33542
1.79043	32788.3	33024.3	33016.7	33286.5	33004	33305.9	32975.8	33335.8	33302.4	33136.2	33223.5	33078.4	33162.6	32965.5	33364.2	32810.5	32957.2	33281.4	33416.3	32551	33202	33002	33278.1	33519.5	33287.3	33499.6	33121.2	33232.9	33119	33061.3	33382.2	33268.6	33437.8	33253.3	33215.1	33039.7	33427.4	32918.3	33384.7	33490.8	33252.4	33532.1	33522.2	33169.3	33270.8	33373.2	33452	33560.9	33539.7
1.79284	32768.2	33012.1	33002.9	33291.6	32993.1	33292.5	32955.9	33318.5	33305.3	33140.8	33216.9	33074.8	33158.9	32958.5	33364.8	32799.6	32956.2	33283.7	33411.6	32567.6	33217.2	32995.9	33284.8	33511.9	33307.9	33502.2	33112.5	33224.8	33118.8	33063.3	33372.8	33269.9	33426.3	33254	33221.2	33037.8	33443.9	32921.9	33378.4	33476.4	33264.7	33523.6	33507.8	33149.9	33277.3	33374.7	33454	33551.9	33520.5
1.79525	32771.2	33001.2	32963.4	33283.2	32981.7	33274.4	32959.2	33319.8	33305.6	33144.5	33218.3	33058.9	33153.3	32956.3	33373	32796.3	32944.2	33278.2	33379.4	32584.2	33212.8	32991.2	33286	33512.3	33307.3	33516.7	33087.6	33223.3	33112.7	33060.1	33367.2	33273.8	33430.6	33238.6	33205	33028.4	33450	32921.8	33399.9	33463.3	33262.9	33532.4	33505.7	33130.8	33269.7	33375.3	33462.1	33554.2	33518.1
1.79766	32787.2	32983.3	32932.2	33274.3	32972.2	33278.5	32981.4	33318.8	33301.5	33149.8	33207.7	33056.2	33162.6	32973.1	33375.4	32799.9	32936.8	33259	33362.8	32594	33211.8	32981.1	33282.8	33519.7	33274.3	33495.2	33083	33247.9	33117.6	33043.7	33370.1	33260.9	33430.4	33228.7	33200.6	33023.3	33436.2	32900.9	33409.5	33462.2	33249.8	33546.5	33515	33127.5	33251.6	33377.6	33457.9	33547	33535.7
1.80007	32773	32986.2	32932.7	33274.7	32971.6	33293.5	32997.4	33297.4	33287.6	33164.9	33187	33065.9	33166.6	32977.1	33391	32791.7	32928.1	33253.2	33378.1	32599.7	33208.3	32975.5	33279.2	33520.7	33239.9	33490	33088.3	33266.5	33118.1	33039.9	33362.7	33235.2	33419.4	33239.5	33187.5	33016	33421.6	32890.9	33396.4	33470.1	33252.8	33535.1	33520.3	33136.2	33242.6	33376.6	33463.2	33549.5	33529
1.80248	32761.5	33002	32925.6	33269.8	32961.3	33277.2	33003.4	33299.2	33302.8	33174.5	33195.3	33056.3	33157.8	32965.8	33397.7	32787.1	32928.2	33262.2	33394.9	32591.1	33210	32972.9	33276.5	33507.6	33248.4	33499.3	33096.6	33255.9	33118.9	33052.2	33354.1	33225.6	33418	33244.6	33162.6	33010.8	33419.2	32885.9	33381.8	33488.8	33257	33532.7	33512.9	33122.2	33238	33366.9	33429.1	33549.4	33523.6
1.80488	32781.8	33013	32915.7	33277.1	32966.7	33252.5	32991	33323.3	33315.1	33160.9	33194.8	33047.1	33159.3	32957.2	33397.1	32776.1	32925.8	33283	33389.4	32575.8	33205.2	32971.5	33265.6	33493.6	33256.2	33504.6	33106.1	33229.6	33130.3	33055.8	33357.5	33222.4	33429.9	33249.6	33150.7	33018.3	33424.9	32879.1	33366.6	33503.4	33249.7	33527.6	33507.2	33100.4	33243.2	33368.4	33418.5	33549.1	33520.5
1.80729	32802.8	33017.1	32929.2	33285	32982.1	33251.7	32990.7	33321.9	33316.2	33156.8	33181.7	33058.4	33160.5	32969.1	33390.6	32771.2	32918.8	33312.4	33387.5	32576.3	33204.5	32966.5	33271.8	33499.7	33254.7	33493	33104.6	33222.7	33135.3	33040.6	33363.7	33226.1	33435	33255.4	33143.1	33021.6	33429.7	32879.9	33348.8	33488.1	33252.2	33526.4	33493.4	33108.1	33250.6	33375.1	33415.3	33539.3	33508.5
1.8097	32790.6	33004.9	32929.1	33267.4	32986.9	33261.1	33006.5	33298.9	33302.7	33177.7	33166.3	33076.2	33157.7	32978.3	33393.6	32764.5	32924.3	33331.7	33387.7	32566.9	33197.8	32980.2	33270.2	33511	33232.6	33492.6	33100.1	33228.9	33129.3	33047	33358.6	33246.6	33429.9	33256.8	33123.8	33023.4	33414.9	32884.6	33329.9	33462.9	33251.3	33538.9	33462	33106	33238.2	33378.1	33396.3	33547.8	33510.5
1.81211	32770.9	32985.4	32935.2	33239.5	32989.3	33252	32995.8	33296.4	33316.6	33178.3	33169.4	33062.6	33157.4	32979.5	33383.2	32766.4	32931.4	33319	33399.5	32566.5	33193.8	32990.1	33278.1	33511.7	33229.3	33502.2	33088.3	33246.7	33121.7	33044.6	33357.5	33254.2	33434.6	33259.1	33146.3	33033.8	33403.1	32898.2	33336.8	33460.6	33251	33525.8	33455.2	33102.9	33243.6	33388.9	33385.4	33540.1	33512.1
1.81452	32764.2	32973.3	32944.1	33241.4	33002.6	33243.6	32969.9	33287.3	33320.3	33152.1	33175.6	33046.3	33154	32962.3	33374.9	32785.4	32929	33305.8	33411.5	32576.8	33192.4	32986.9	33275.7	33506.4	33238.7	33487.4	33076.9	33242.5	33114.3	33029.7	33366.1	33232.3	33444.3	33246.4	33179.9	33037.8	33400.8	32907.2	33346	33454.2	33246.9	33499.6	33455.2	33119.2	33257	33372.3	33392.6	33514.8	33498.4
1.81693	32754.8	32990.4	32963.3	33270.7	32994.1	33246.6	32967.2	33269.1	33300.8	33139.6	33190.3	33057.2	33157.3	32956.5	33372.4	32798	32923.8	33301.7	33405.2	32598.3	33198.2	32998.3	33259.9	33507	33247.2	33464.5	33063.7	33238.6	33111.7	33027.8	33374.5	33205.2	33452.8	33227	33189.9	33034.9	33418.5	32913.2	33329.9	33472.3	33240	33503.2	33475.9	33127.7	33265.2	33341.6	33394	33501.6	33484.1
1.81934	32756.2	32988.2	32963.3	33288.3	32984	33261.9	32971.3	33280.8	33287.7	33127.9	33194.7	33062.9	33163.5	32954.8	33381.9	32802.7	32907.6	33303.8	33387.3	32603.5	33202.6	32996.3	33252.2	33514.4	33249.6	33472.5	33044.4	33246.6	33095	33045.9	33348.5	33205.3	33449.5	33237.1	33178.2	33045.9	33419.6	32913.7	33331.9	33489.6	33227.4	33528	33483.7	33120.5	33276.3	33335.5	33393.6	33526.2	33499.5
1.82174	32772.6	32975.1	32948.6	33289.5	32960.4	33261.1	32979.3	33290.9	33285	33112.6	33219.4	33062.9	33162.4	32958.8	33382.9	32782.8	32904.6	33313.7	33389.8	32612.4	33217.6	32979	33254.6	33504.5	33256.4	33506.9	33050.5	33242.1	33101.8	33057.6	33335.1	33223.1	33453.6	33247.6	33163.5	33040.9	33425.9	32911.2	33355.9	33498.6	33211.4	33537.9	33468.7	33104.2	33292.4	33351.9	33397.6	33535.5	33535.4
1.82415	32785.5	32968.2	32937.4	33309	32947.4	33260.9	32992.3	33297.2	33293.5	33104.6	33199.8	33071.1	33173.1	32969.2	33367.5	32771.6	32912.2	33311.1	33397.7	32603.6	33221.5	32993.4	33254.5	33490.6	33242.4	33519.4	33047.2	33222.7	33106.3	33060.1	33358.6	33237.4	33468.8	33243.8	33145.9	33012.9	33426.9	32905.1	33365.7	33498.8	33192.8	33537.8	33432.5	33098.7	33282.6	33362.7	33408	33512.7	33545.3
1.82656	32786.9	32964	32956.7	33309.8	32961.3	33265.1	32987.8	33312.3	33313.1	33113.8	33183.5	33080.5	33168.9	32976.9	33341.4	32760.4	32924.2	33293	33383	32608.8	33223	32996.1	33251	33488	33235.3	33503	33037.6	33216.8	33090.2	33047.3	33379.4	33230.3	33481.6	33222.3	33147.7	32993.8	33435.5	32894.4	33364.3	33492.4	33186.1	33526.2	33411.6	33086.1	33265.3	33361.2	33401.4	33510.1	33518.2
1.82897	32781.8	32966	32974.8	33286.2	32963.4	33282.8	32973.5	33317.5	33321.8	33111.6	33175.6	33080.7	33141.7	32980.3	33344.1	32760.5	32925.2	33284	33369.8	32616.2	33238.8	32985.7	33262	33491.4	33249.7	33479.2	33052.3	33228.1	33083.9	33052.3	33378.9	33230	33476.3	33229.3	33173	33001.3	33459.8	32880.7	33366.4	33492.6	33200.1	33528.7	33415.5	33096.1	33245.4	33348.2	33391.7	33530.8	33505.1
1.83138	32796.1	32989.7	32984.3	33276.3	32971.8	33295.1	32985.8	33304.1	33317.3	33110.3	33183.3	33086.4	33135.3	32988	33358.6	32787.4	32937.7	33292.5	33383.4	32624.2	33232.5	33002.2	33270	33484.6	33246	33473.8	33075.1	33233.3	33105.1	33065	33367.8	33227.6	33457.3	33248.2	33189	33003.7	33470.5	32870.6	33368.4	33486.3	33205.4	33534.8	33425.7	33095.8	33237.3	33352.4	33395.6	33544.7	33499.6
1.83379	32811.2	32995.7	32980.5	33280.5	32989.4	33305.9	32996.2	33309.6	33304.3	33121.4	33184.8	33092.4	33154.3	32998.4	33354.6	32824.3	32935.8	33291.6	33394.3	32608.6	33216.7	33023.2	33278.7	33485.3	33233.9	33482.4	33066.4	33240.3	33117.8	33073	33349.8	33208.6	33437.4	33247.8	33190.6	32999.4	33457.7	32870.4	33375.9	33469.8	33220.7	33524.1	33417.5	33085.2	33231.8	33365.1	33411.8	33535.6	33492.4
1.8362	32805.5	32978.9	32983.8	33285.6	33000.8	33304.9	32991.8	33310.7	33302.4	33128.2	33192.4	33073.5	33166	32993.4	33366	32813.9	32930.3	33276.3	33383.1	32594.3	33203.7	33021.4	33294.5	33492.5	33231.6	33482.1	33053.5	33268.9	33107.1	33070.9	33343.7	33206.1	33423	33228.7	33177.3	33001.5	33449.9	32879.9	33390	33470.8	33247.2	33520.1	33407.4	33071.8	33230.8	33383.9	33430.7	33532.7	33475.2
1.83861	32792.1	32985.4	32986.9	33293.9	33002.5	33313.1	32999.4	33306.1	33305	33134.1	33203.4	33039.7	33169.3	33001.5	33388	32803	32935.6	33260.2	33363.9	32588.3	33209.8	33028.5	33304	33509.6	33244.9	33481.5	33050.1	33275.3	33104.8	33063.1	33355.5	33216.2	33433	33224	33179	33001.6	33439.7	32896.5	33408.4	33485	33261.5	33526.8	33419.9	33081.8	33242.2	33378.4	33433.8	33533.9	33492.5
1.84102	32784.4	33006.7	32978.8	33294.8	33002.7	33307.6	33002.3	33308.6	33310.3	33132.7	33220.6	33038.6	33167.4	33004.5	33412.7	32799.3	32947.7	33270.8	33353	32588.7	33211.9	33041.7	33312.8	33510.8	33254.7	33505.9	33061.6	33278.8	33113.8	33074	33359.4	33228.6	33473.2	33220.7	33184.3	32996.1	33434.1	32890.6	33410	33485.7	33261.6	33525.3	33431.6	33091.1	33250.5	33368.3	33416.7	33535.6	33520
1.84342	32779.9	33018.2	32982	33290	33001.4	33291.8	32987.4	33323.1	33320.8	33118.7	33209.7	33053.7	33190.9	32986.9	33432.9	32794.9	32949.9	33285.9	33357.4	32601.2	33207.7	33035.3	33317.1	33484	33263.4	33515.9	33083.2	33277.7	33119.7	33098.7	33348.4	33233.5	33495	33225.4	33185.6	32991.5	33430.9	32884.3	33413.7	33490.2	33250.1	33515.9	33437.4	33084.6	33264.6	33363.3	33414.3	33539	33539.4
1.84583	32781	33014.9	32995.3	33291.6	33001.3	33285.3	32965.5	33325.5	33309.9	33099.4	33181.3	33053.4	33197.9	32978.7	33418.6	32814.2	32954.1	33273.3	33369.5	32596.8	33203	33025.9	33307	33476.6	33255.9	33522.9	33084.1	33258	33124.2	33101.8	33363.8	33243.5	33498.2	33231.2	33188.3	32995.9	33420.6	32887.5	33417.4	33500.8	33234.9	33508.7	33439.8	33088.4	33270.6	33354.4	33420.6	33540.6	33524.3
1.84824	32795	33001.8	33005.9	33283	32996.8	33279.8	32951.4	33305.7	33308.1	33110.9	33184.5	33066.4	33179	33009.8	33394.2	32815.8	32944	33268.4	33376	32590.8	33212.5	33035.8	33305.8	33492.5	33252.7	33506	33085.3	33242.3	33134.1	33090.8	33374.1	33238.9	33495.9	33226.3	33189.4	33014.7	33429	32909.6	33413.9	33510.2	33231.6	33497.9	33449.5	33099.6	33261	33350.8	33422.1	33543.2	33500.8
1.85065	32818	32994.4	33010	33271.2	32997.8	33277.8	32973.4	33289.1	33303.6	33132	33209.4	33080.3	33169.1	33027.4	33398.2	32797.2	32938.5	33309.4	33382.8	32591.9	33230.6	33029.8	33316.1	33505.9	33256.7	33519	33091.9	33251.8	33128.1	33089	33373.1	33230.9	33473.4	33226.9	33186.4	33024.2	33440.4	32925.6	33406.2	33510.5	33230.5	33500.4	33467.7	33115.2	33239.6	33352	33407.6	33560.4	33504.2
1.85306	32822.3	32986.1	33018	33283.2	33008.7	33287.1	32994.4	33289.8	33274.2	33141.9	33226.9	33084.5	33190.4	33033.4	33402.7	32785.4	32912.7	33322.1	33388.3	32596	33252.7	33021.3	33312.3	33523.6	33264.3	33536.1	33091.1	33290.9	33122	33099.2	33373.8	33232.3	33462.8	33212.1	33187.9	33026.8	33445.1	32930.5	33394.8	33515.8	33239.6	33513.1	33484.3	33143	33243.1	33352.5	33406.5	33574.5	33529.9
1.85547	32807.6	32989.8	33040.6	33309.5	33011.5	33304.5	33022.7	33325.3	33275.3	33154.9	33243.7	33093.8	33220.7	33023.7	33413.2	32806.5	32906.2	33311.2	33403.2	32581.5	33257.6	33017.8	33312	33535.6	33279	33529.2	33095.6	33311.2	33125.3	33099.4	33381.7	33238.2	33461.7	33218.3	33192.8	33046.6	33462.1	32929.9	33382.5	33540.5	33263.3	33534.8	33467	33146.5	33255.8	33368.1	33427.6	33573.2	33536.8
1.85788	32808.2	33007.2	33036.8	33325.6	33000.1	33314.3	33036.5	33343.9	33290.5	33164.7	33249.8	33105.2	33217.5	33019.8	33425.4	32807.9	32933.7	33318.5	33416.6	32586.9	33269.7	33018.4	33315.2	33523.8	33289.9	33520.6	33083.4	33292.9	33128.4	33090.6	33378.5	33239.6	33463.7	33245.4	33206.8	33071.1	33473.8	32945.4	33391.1	33552.8	33272.6	33563.6	33471.5	33139.2	33254.7	33390.5	33448	33577.6	33538.1
1.86029	32831.6	33019.6	33022.9	33331.3	33016.6	33290.2	33027.8	33337.6	33303.2	33171.4	33255.6	33105.3	33198	33043	33414.3	32822.5	32956.4	33348.3	33436.6	32608.7	33269.7	33036	33324.9	33516.1	33287.6	33534.9	33085.5	33285.5	33133.5	33082.8	33375.4	33238.9	33488.4	33277	33208	33073.7	33459.6	32957.4	33401.5	33553.8	33272.8	33561.5	33496.4	33124.5	33246.4	33402.9	33447.2	33588.4	33537.5
1.86269	32845.2	33036.3	33020.2	33326.4	33035.7	33291.4	33007.9	33346.4	33330.4	33171.2	33269.2	33082.5	33196.4	33055.8	33407.2	32841.7	32970.7	33350	33457.3	32629.1	33270	33042.2	33324.6	33521.9	33282.9	33537.9	33107.2	33300.5	33140.4	33099.5	33378.2	33231.5	33518.9	33295.9	33213.5	33079	33479.3	32950.1	33410.9	33542.6	33296.6	33574.6	33535.3	33124.6	33262.1	33417.8	33469.3	33589.2	33537.6
1.8651	32845	33050	33041.3	33326.1	33019	33305.5	33005.2	33356.5	33344.6	33166.4	33269.9	33074	33223.5	33049.2	33408.5	32847.1	33002.8	33336.7	33463.5	32635.5	33280.2	33045	33334.9	33549.1	33275.6	33540.8	33120.1	33291.8	33147.3	33130.8	33391.4	33248.4	33519.9	33321.4	33214.3	33079.2	33512.3	32941.4	33415.4	33544.3	33301.5	33588.6	33554.4	33146.7	33278.7	33424	33484.6	33580.9	33547.5
1.86751	32840.5	33042	33057.8	33316.3	33018.1	33303.7	33013.5	33374.4	33342.3	33179.5	33264.6	33096.4	33232	33039.1	33417.6	32854.2	33009.3	33323.4	33453.7	32637.1	33280.8	33041.9	33346.8	33559.4	33293.2	33553.7	33121	33292.3	33164	33148.8	33394.6	33271.3	33509.9	33340.3	33220.6	33097.2	33518.7	32947.7	33423.5	33548.2	33295.4	33612.9	33549	33159.4	33276.5	33430	33475.4	33578.7	33572.4
1.86992	32845.1	33046.6	33062.8	33304.6	33064.9	33312.8	33024.9	33376.6	33349.9	33215.7	33256.3	33137.4	33217.9	33054.9	33427.6	32867.9	32995.3	33320.7	33462.8	32621.9	33282.6	33076.2	33353.5	33565.3	33296.9	33555.2	33136.1	33301.1	33186	33154.5	33396.7	33302.2	33506	33341.6	33242.8	33109	33528.9	32947.3	33432.5	33546.3	33313.9	33630.8	33534.1	33171	33304.7	33442.6	33460.2	33611.4	33592.7
1.87233	32860.4	33053.7	33073.2	33310.6	33087.7	33334.2	33040.9	33374.4	33357.3	33222.8	33262.1	33180.3	33229.2	33070.3	33436.7	32874.8	33004.3	33336.6	33467.2	32608.4	33296.2	33115.7	33365.5	33573.9	33304.2	33564.8	33144	33319.3	33197	33154.7	33408.3	33310.5	33506.7	33343.5	33270.2	33102.6	33546.6	32956.2	33438.8	33571.4	33348.4	33617.2	33528.5	33191	33336.5	33452.9	33456.3	33651	33592.8
1.87474	32863.5	33056.7	33092.7	33342.9	33094.4	33359.7	33053.3	33382.6	33336.2	33223.5	33293.7	33180.5	33254	33092.2	33450.8	32884.7	33019.9	33353.7	33463.5	32605.7	33297.3	33113.4	33381	33583.9	33324.3	33575.1	33157.5	33326	33201.9	33153.9	33418.9	33310.5	33516.7	33342	33294.4	33109.2	33539.6	32977.7	33447.2	33585.3	33372.9	33609.7	33539.5	33199.3	33337.9	33455.7	33470.9	33659.2	33586
1.87715	32867.3	33061.7	33086.1	33367.6	33109.3	33374.7	33078.3	33390.8	33329.9	33213.4	33302.9	33178.7	33259	33100.2	33467.3	32898.6	33016.1	33367.3	33475.8	32622	33299.7	33103.8	33388.2	33587.4	33338	33592.2	33182.7	33329.8	33209.6	33163.6	33413.4	33318.7	33529.8	33334.6	33296.5	33134.5	33511.1	33005	33450.9	33584.8	33360.8	33624.1	33549.2	33208.1	33343.1	33454.6	33490.6	33631.6	33592.2
1.87955	32878.6	33079.5	33076.9	33380.1	33103.9	33376.9	33095.8	33396.7	33349	33207.6	33292.8	33185.1	33267.2	33099.2	33470.2	32905.4	33005.3	33370.2	33501.4	32640.6	33307.6	33104.5	33383.3	33595.1	33350.1	33616.1	33202.4	33329.2	33220	33171.3	33427.6	33344.2	33542.9	33343.5	33290.3	33140.5	33487.3	33021.8	33449.1	33592.3	33348	33631.3	33551.2	33230	33379.3	33457.2	33499.1	33618	33593.4
1.88196	32876.6	33082.3	33072.8	33394.1	33104.9	33367.7	33082.9	33408.8	33385.2	33215.2	33298.2	33186.3	33270.4	33099.9	33483.5	32908.7	33014.4	33372.9	33508.9	32667.5	33314.5	33110.2	33375.8	33585.2	33357.7	33621.2	33195.7	33345.6	33217.2	33169.7	33450.4	33347.3	33548.3	33349.7	33276.5	33144	33493.1	33024.6	33442.2	33603	33347.9	33633.9	33566.4	33235.3	33387.2	33465.8	33503.1	33614.4	33592.1
1.88437	32880.6	33078.2	33070.5	33395.9	33122	33368.9	33058.1	33418	33423.9	33223.2	33297.7	33173.7	33271.1	33104.8	33498.8	32906.6	33046.1	33379.9	33511.5	32686.7	33310.9	33113.8	33372.3	33586.2	33350.9	33617.4	33189	33338.9	33208.8	33161.3	33452.1	33341.3	33551.7	33340.3	33264.1	33153.6	33522.6	33036.7	33451.7	33610.1	33352.3	33633.3	33575.4	33224.8	33371.2	33468.3	33513.7	33615.4	33608.4
1.88678	32896.7	33083.5	33097.8	33401.7	33118.3	33378.1	33072.1	33420.8	33419	33216.9	33296.1	33160	33279.3	33107.2	33503.4	32912.9	33061	33401.6	33501.2	32717	33317.9	33102.4	33391.4	33597.2	33355.6	33603.8	33201.8	33323.1	33210.8	33173.2	33452.1	33339.2	33562.4	33317.6	33261.3	33147.7	33541.6	33053.2	33461.2	33603.3	33346.3	33624.2	33584.7	33234	33372.2	33458.8	33525.8	33636.9	33629.4
1.88919	32911.1	33112.9	33127.4	33379.9	33108.2	33377.1	33098.6	33401.9	33400.5	33211.5	33308.2	33142.8	33282.3	33104.7	33497.3	32912.4	33045.5	33396.8	33488.9	32734.5	33310.7	33094.4	33413.2	33609.1	33361.9	33599	33213.1	33324.7	33215.1	33191.4	33457.9	33332.3	33564.8	33319.5	33265.3	33142.7	33547.4	33065.3	33461.1	33598.1	33360.4	33621.4	33593.7	33229.3	33369.8	33463.1	33527.8	33654.4	33630.5
1.8916	32917.9	33129	33122	33371.4	33112.8	33383.8	33103.3	33370	33390	33227	33321.1	33150.5	33253.7	33096.6	33489.2	32884.9	33034	33387.3	33487.4	32715.1	33312.6	33101.8	33417.2	33607.3	33353	33596.9	33210.2	33320.8	33215.8	33200.1	33468.1	33319	33547.8	33350.7	33277.1	33116	33547.5	33058	33478.1	33593.5	33369.4	33638.2	33574.1	33206.4	33357.7	33462.4	33530.5	33663	33642.4
1.89401	32893.2	33134	33101.1	33379.2	33123.8	33409.6	33078.6	33366	33395.7	33232	33316.8	33160.3	33250.1	33097.8	33494.4	32881.6	33028.4	33375.9	33504.2	32693.8	33325	33122.2	33405.9	33610.8	33352	33605.6	33189.9	33306	33223.2	33179.1	33471.3	33322.4	33532.8	33374.4	33287.8	33108.1	33554.4	33034.3	33499.5	33575.9	33353.7	33642	33569.2	33190.2	33366.1	33448.2	33530.1	33667	33660.2
1.89642	32848.3	33132.5	33099.8	33393.2	33129.9	33417.8	33077.9	33399.5	33406.1	33212.9	33320.6	33174.2	33258	33081.7	33502.8	32891.5	33036.9	33384.8	33512.5	32689.4	33344.1	33135.5	33386.3	33614.8	33356.8	33615.2	33185.2	33322.4	33229.8	33163.2	33478.8	33327.9	33537.6	33366.2	33289.4	33116.5	33554.7	33015.6	33504.3	33578.9	33347.1	33642.8	33584.2	33196.5	33372	33445.2	33521.6	33661.7	33657
1.89882	32855.7	33131.5	33099.2	33408	33133.5	33394.2	33095.9	33421.4	33413.7	33202.2	33307.4	33176	33273.1	33060.3	33515.6	32895.9	33046.3	33392.4	33496.2	32688.1	33349.4	33123.7	33382.4	33592.9	33354.2	33605.8	33189.2	33347.2	33245	33141.5	33489.6	33331.1	33542.2	33357	33279.4	33126.5	33548.8	33020.1	33501.6	33596.9	33339.7	33642.7	33577.9	33226.9	33383.2	33459	33504.1	33643.6	33635.3
1.90123	32881.3	33133.6	33085.7	33425.2	33122.7	33370.4	33105.2	33417.5	33414.1	33222	33299.8	33168.5	33273.7	33054.4	33503.3	32907.1	33048.3	33400.4	33478.2	32706.2	33344.7	33125.6	33387.8	33573.8	33356.6	33595.8	33173.6	33353.9	33269	33142.5	33490.7	33329.2	33539.6	33365.2	33285.1	33133	33558.6	33029.4	33507.2	33590.3	33325.3	33647.9	33562.8	33253.7	33382.7	33474.2	33502.2	33648.7	33628.2
1.90364	32896.8	33133.9	33090.7	33431.7	33116	33371.3	33089.4	33410.2	33431.6	33231.2	33287.7	33158.5	33282.5	33061.4	33490.5	32909	33028.1	33407	33473.2	32712.4	33351.6	33142	33391.7	33582.9	33357.1	33598.9	33162.8	33358.9	33264.8	33164.9	33484.1	33327	33548.1	33374.7	33300.5	33145.9	33562.9	33027.8	33500.8	33596.4	33320.3	33655.7	33569.5	33251.9	33374	33496.5	33509.1	33654.4	33622.6
1.90605	32923.8	33113.8	33119.3	33420.2	33107.6	33388.1	33088.3	33411.6	33436.2	33220.4	33285	33157.7	33296.5	33068	33485.3	32901.4	33031.7	33401.7	33487.2	32695.7	33372.2	33141.1	33397.1	33616.5	33345.1	33588.1	33172.8	33361.1	33256.6	33170.9	33466.9	33342.9	33556.8	33387.7	33308.7	33166.6	33557	33033.8	33491.3	33613.2	33310.9	33643.7	33578.2	33237.9	33370	33509.7	33520.7	33657.2	33628.6
1.90846	32941.6	33114.4	33150.3	33430.3	33109.1	33389.8	33091.1	33413.8	33418.8	33204	33295.7	33172.1	33300.4	33064.3	33492	32907.8	33050	33393.6	33505.8	32679.7	33381.1	33126.7	33399.8	33637.7	33336.8	33577.8	33176.4	33361.6	33266.3	33175	33475	33372.4	33561.8	33408.5	33308	33173.8	33561.5	33027	33485.1	33625	33324.1	33644.7	33589.7	33233.1	33356	33509.7	33533.7	33667.9	33650.9
1.91087	32940.5	33129.2	33155.5	33444.5	33128.3	33394.1	33092.2	33414.8	33411.4	33203.9	33301.6	33182.8	33293.1	33058.3	33494.4	32914.5	33064.1	33405.2	33504.5	32701.6	33380.5	33109.4	33407.8	33635.9	33358.3	33602.7	33177.7	33372.2	33263.8	33184	33490.4	33394.2	33572.8	33422	33313.9	33174.6	33570.7	33021.6	33497.4	33640.5	33350.6	33662.9	33604.7	33234.3	33345.8	33489.5	33537	33679.8	33675.2
1.91328	32934.9	33125.7	33142.8	33440.9	33135.3	33418.8	33099.5	33422.3	33404.1	33223.3	33326.2	33188.4	33289.7	33069.6	33495.5	32907.7	33077.5	33429.3	33507.4	32709.6	33376.5	33099.6	33426.4	33647.1	33376.3	33642.2	33194.2	33391.2	33251	33198	33495.4	33380.7	33583.7	33417.3	33323.4	33164.6	33570.8	33029.4	33518.1	33641.1	33369	33690.6	33616.9	33235.9	33356.1	33478.2	33539.9	33677.7	33680.7
1.91568	32955.4	33139.9	33135.6	33441.2	33153.5	33430.1	33118.8	33442.8	33391.2	33236	33352.4	33182.9	33309.5	33094.5	33503.6	32912.2	33080.9	33426.2	33536.2	32686.9	33363.2	33125.8	33427.4	33653.5	33407.1	33650	33217.8	33397.7	33250.2	33203	33508.4	33357.2	33584.2	33402.9	33331.8	33152.3	33573.9	33033.2	33521.3	33644.7	33385.6	33697.1	33637.3	33250.4	33378.7	33483.8	33535	33666	33681.4
1.91809	32960.6	33151.8	33125.8	33428.2	33159	33431.3	33130.8	33459.9	33393.9	33236.7	33367.1	33179.2	33319.2	33113.8	33528.7	32941	33072.6	33418.8	33556	32679	33347.2	33150.9	33419.4	33659.8	33432.2	33643.7	33252.9	33403.1	33260.5	33198.5	33512.4	33364.4	33582.9	33408.2	33335.3	33154.9	33572.4	33025.1	33527.4	33654.4	33396.9	33697.6	33633.8	33279.2	33386.1	33503.2	33533.1	33654.1	33689.7
1.9205	32955.1	33146.6	33131.3	33427.1	33147.5	33424.2	33126.4	33456.3	33419.6	33254.6	33379.8	33187	33311.7	33114.9	33535.8	32956.7	33081.5	33425.5	33542.8	32686.3	33358.5	33164	33431.1	33664.8	33423.3	33647.1	33260.4	33408.7	33262	33208.1	33509	33391.1	33570.5	33416.7	33337.1	33161.6	33585	33027.7	33544.7	33654.3	33400.1	33693.2	33608.4	33289.1	33379.2	33510.1	33543.5	33662.8	33696.1
1.92291	32954.9	33148.5	33138.5	33457.5	33154.6	33434.3	33131.8	33450.6	33458.2	33265.2	33388.9	33225.5	33325.6	33112.7	33527.8	32958	33093.4	33453	33533.8	32686.2	33383.1	33181.1	33428.1	33659.1	33411	33657.1	33247.9	33420.2	33265.6	33213.3	33506	33411.1	33563.8	33418.4	33340.2	33168.7	33607.2	33054.8	33569.1	33639.4	33406.5	33697.1	33602.9	33280.8	33385.6	33500.4	33554.4	33704.5	33700
1.92532	32947.3	33169.7	33121.8	33477	33161.3	33445	33139.6	33459.5	33473.8	33261.7	33364.7	33255.8	33359.5	33118.7	33538.6	32977.3	33087.4	33483.3	33543.2	32702.7	33378.5	33193.9	33435	33655.4	33420.4	33663.2	33238.3	33416.3	33279.7	33222.7	33522.2	33428.5	33576.2	33416.8	33335.7	33171.2	33608.6	33075.7	33571.2	33652.4	33415.9	33715.6	33643.8	33293.1	33411.7	33506.1	33542.9	33723.6	33693.1
1.92773	32943.4	33181	33113.6	33479.1	33147.7	33436.8	33160.6	33485.1	33468.7	33266.2	33365.6	33261.8	33367.9	33140.4	33570.1	32997.7	33088.5	33494.6	33553.8	32735.8	33382.5	33194.7	33449.4	33676.2	33423.8	33686.6	33241.7	33420.3	33286	33239.3	33522.3	33435	33594.1	33421.1	33329.8	33175.4	33613.6	33085.7	33550	33680.5	33428.6	33724.9	33679.1	33309.9	33431	33523.2	33540.9	33704.3	33696.4
1.93014	32943.1	33191.8	33136.5	33487.2	33133.1	33443.8	33181.2	33497.1	33478.4	33290	33381.7	33251.6	33366.4	33166.7	33598	33002.4	33082.2	33488	33570.2	32764.9	33396.4	33194.4	33454.8	33699.2	33420	33685	33241.3	33441.3	33308.9	33237.1	33507.4	33428.1	33626	33424.3	33332.8	33186.5	33625.3	33103.1	33533.1	33688.7	33441.1	33720.3	33680.9	33311.8	33438.6	33546.7	33560.1	33714.6	33704.8
1.93255	32970	33201.2	33161.8	33482.3	33133.7	33477.2	33190.4	33494	33501.7	33307.4	33398.8	33251.7	33368	33189.8	33602.6	32990.4	33077.7	33507.9	33595.5	32772.2	33402.3	33201.1	33472.7	33701.4	33423.7	33683.7	33234.9	33455.6	33307.8	33241.7	33523.2	33443.2	33650.3	33435.1	33349.5	33203.1	33630.1	33120.7	33560.9	33681.4	33454.2	33723.1	33689.4	33323.8	33452.3	33559.2	33580.4	33724.1	33718.3
1.93496	33003.3	33207	33165.6	33479.6	33150.4	33492.6	33191.5	33517.4	33524	33301.1	33408.2	33262	33378.2	33181	33608.5	32982.5	33083.6	33510.9	33600.7	32762.8	33419.9	33203	33507.2	33688.3	33429.3	33710.9	33253.4	33451	33296.5	33266.4	33567.3	33451.2	33650.7	33451.2	33377.7	33212.4	33641.6	33124.3	33603.9	33702.2	33449.4	33727.1	33708.1	33319.6	33465.5	33542.9	33602.2	33714.4	33732.7
1.93736	33017.3	33209.6	33172.7	33499.1	33191.1	33493.1	33207.4	33541.2	33530.6	33301.8	33415.4	33282.6	33379.8	33166.7	33623.5	32991.4	33100.2	33503.7	33608.8	32759.4	33437.5	33202.2	33516.4	33691.6	33445.2	33735.3	33272.2	33454.6	33301.2	33289.3	33579.8	33453	33654.6	33472.6	33384.2	33223.8	33649.5	33123.6	33604.6	33739.6	33451.4	33737.7	33708.6	33326.3	33483.5	33553.7	33641.6	33723.8	33756.8
1.93977	33019.2	33233.8	33202	33514.8	33209.5	33492.1	33212.4	33550.8	33545.7	33308.7	33431.8	33296.2	33385.2	33171.6	33636.9	32998.7	33124.1	33517.5	33610.9	32762.3	33442.5	33197.1	33540.8	33705	33460	33745.3	33294.4	33474.1	33326.5	33299.4	33581.9	33467.7	33669.4	33473.1	33405	33243.8	33656.1	33126.4	33579.4	33762.2	33461.7	33746.8	33703.1	33342.9	33488	33588.6	33650.8	33758.5	33778.9
1.94218	33019.1	33243.8	33214	33501.4	33207.1	33498.1	33224.1	33552.7	33550.1	33309.4	33451.2	33303.2	33401.6	33191.9	33642.3	33001	33143.6	33527.4	33614.9	32777.3	33434	33198.4	33551	33709.1	33475	33760.7	33315.9	33487.4	33346.3	33309.7	33576.5	33481.4	33682.2	33471.2	33428.9	33255	33672.5	33129.8	33588.1	33756	33487.6	33759.1	33703.2	33358.1	33494.6	33629.6	33643.1	33794	33791.4
1.94459	33027.2	33239.9	33221.1	33501.7	33205.1	33525.6	33235.5	33555.2	33535.5	33313.7	33443.9	33301.9	33426.8	33217.3	33656	33013.2	33170.1	33545.6	33635.7	32814.7	33441.1	33225.7	33546.6	33710.4	33491.3	33768.2	33349.7	33496	33355	33310.8	33592.4	33475.7	33707.6	33477.6	33421.6	33256.3	33686.3	33153.9	33609.9	33762.3	33513.4	33788	33716.7	33355	33518.3	33635.8	33653.6	33804.1	33792.2
1.947	33042.6	33245	33224.4	33536.4	33217.1	33554.1	33250.6	33572.2	33527.1	33328.3	33437.3	33332.7	33440	33238.7	33667.1	33034.8	33189.2	33564.2	33646.9	32829.5	33469.1	33264.3	33544	33712.3	33513.3	33786.6	33361.3	33509.4	33379.9	33311.6	33603.9	33480.1	33737.5	33493.5	33411.3	33260.3	33710.7	33175.3	33630.7	33789.3	33525.1	33804.6	33736.7	33381	33536	33619.9	33683.3	33816.7	33805.6
1.94941	33071.7	33259.1	33225.6	33571.5	33245.6	33553.9	33275.3	33584	33533.2	33364.7	33453.8	33372.3	33445.8	33267.7	33686.1	33065.6	33214.1	33564.7	33655.9	32845.6	33505.7	33275.8	33559.8	33724.6	33528.4	33813.3	33368.6	33528.8	33398.4	33321.7	33612.1	33504.2	33750.6	33524.3	33429	33275.8	33742.3	33170.8	33643.2	33807.9	33548.1	33799.3	33762.6	33404.6	33527.7	33634.6	33691.3	33835.4	33821.5
1.95182	33100.4	33276.8	33241.3	33584.9	33266.2	33558.4	33306.4	33578.5	33544.6	33383.5	33474.1	33377.7	33461.9	33278.1	33696.6	33085.3	33229.3	33590.6	33680.2	32856.4	33534.1	33280.4	33585.3	33740.1	33557.2	33833.3	33386.4	33544.3	33409.1	33357.6	33629.5	33533.3	33753.7	33555.5	33465.9	33303.9	33770	33174.9	33653.9	33804.5	33573	33807.9	33807	33407.8	33521.9	33664.3	33697.7	33835.7	33830.3
1.95423	33116.8	33308.1	33288.4	33576.1	33286.2	33591.3	33325.7	33595	33565.5	33393.4	33499.9	33377.3	33492.2	33279.8	33702.5	33100	33246.4	33624.9	33699.4	32859.9	33543.1	33283.6	33605.3	33783.7	33586.8	33840.3	33413.7	33568.1	33422.6	33392.7	33672.9	33557.7	33764.1	33579.6	33501.3	33342.5	33796.9	33211.7	33677.8	33820.5	33603	33833.5	33837.2	33400.1	33539.1	33672.5	33721.8	33854.8	33843.2
1.95663	33134.1	33331.4	33339.3	33593.6	33318.9	33618.7	33346.7	33640.6	33614.4	33424.5	33547.5	33407.9	33511.8	33294.1	33717.5	33121.8	33254.4	33627.9	33732.9	32874.1	33563.4	33310.8	33619.7	33815	33595.9	33863.4	33420	33585.7	33447	33399.1	33726	33587.7	33779.7	33596.3	33519.5	33381	33812.1	33252.6	33725.2	33841.9	33626.8	33858.6	33834.6	33429.2	33563.1	33697.6	33761.2	33892.2	33881.8
1.95904	33160.7	33356	33376.9	33645.6	33364.6	33648.4	33373.2	33683.4	33661.7	33461.4	33582.2	33424.7	33532.8	33342.1	33740.4	33158.3	33275.7	33644.8	33779.5	32906.1	33604.2	33358.9	33625	33838.8	33631.6	33887	33437.1	33615.9	33495.2	33423.4	33757.9	33619.2	33823.2	33612.1	33538.8	33404.8	33833.3	33285.7	33776.8	33862.1	33654	33897.4	33860.2	33480.2	33607.6	33745.9	33812.7	33920.4	33915.8
1.96145	33187	33402.3	33390.7	33710.1	33408.5	33675.6	33414.6	33731.8	33695.4	33499.8	33617.3	33431.8	33560.4	33389.6	33782.6	33209.3	33309.3	33695	33823.3	32959.8	33644.8	33423.1	33658.4	33869.2	33680.6	33919.4	33480.7	33647.4	33545.1	33477.7	33762.5	33651.8	33869	33642.7	33567.7	33442.3	33862.4	33335.5	33818	33898.4	33691.8	33955.2	33906	33515	33660.9	33796.6	33861.1	33953.8	33971.1
1.96386	33231.8	33470.8	33439.2	33758.5	33453.1	33726.4	33477.3	33786.9	33755.2	33562	33666.1	33490.7	33608	33453.4	33842.6	33264.8	33348.1	33750.1	33864.3	33016.4	33675.7	33493.2	33721.3	33929	33706.3	33976.5	33541	33693.4	33592.8	33528.7	33826.6	33699.2	33928.2	33707	33615	33503	33904.2	33375.6	33865.2	33975.3	33728.9	34010.9	33961.4	33559.2	33718.1	33844.8	33914	34003.5	34033
1.96627	33295.8	33549.7	33517.8	33814.7	33509.3	33797.7	33534.9	33851.7	33828.9	33639.3	33712	33584.3	33686.8	33521.5	33904.8	33333.9	33394.4	33816.3	33922.8	33069.4	33726.1	33548.8	33797.4	34009	33757	34053.4	33611.6	33760.5	33652.5	33589.9	33919.4	33780.1	33979.3	33769.1	33699.9	33560.7	33979.3	33427.7	33917.6	34062.3	33770.4	34067.1	34034.6	33624	33770.2	33893.7	33971.5	34065.3	34087.8
1.96868	33391.9	33628.4	33603.6	33899	33587.7	33888.6	33609.6	33930.7	33913.3	33737.4	33793.3	33667.3	33774.1	33590.9	33986.3	33420.4	33470.2	33893.3	34012.4	33146.3	33810.8	33616.7	33879.9	34079.3	33860.8	34141.9	33683.7	33858.3	33732.3	33661.6	34009.4	33878.5	34043.1	33832.8	33793.1	33635.4	34075.7	33507.8	33993.8	34167.4	33854.5	34146.6	34103.7	33713.9	33838.2	33968.4	34067	34164.2	34168.7
1.97109	33514.7	33708.1	33697.2	34006	33710.7	34002	33708.8	34038.2	34031.8	33828.8	33906.2	33764.3	33876.5	33701.4	34104.4	33519.7	33592	33986	34122.1	33255.6	33918.5	33709.8	33992.6	34188.8	33991.5	34254	33807.7	33998.8	33838.2	33789.9	34127	33980.8	34164.6	33947.1	33890.9	33744	34178.3	33641.9	34110	34299.9	34001.4	34269.9	34222.7	33852.2	33934.2	34065.9	34186.8	34296.6	34281.4
1.9735	33634.2	33827.1	33842	34129.3	33854.4	34103.8	33822.2	34159	34160	33935.1	34021.6	33880.2	34004.4	33830	34237.6	33646.5	33726.8	34107.6	34240.6	33376.1	34012.3	33810.1	34101.3	34326.4	34102	34357.2	33925.8	34129	33935.6	33924.3	34242.8	34083.9	34286.1	34078.6	34004.5	33853.1	34302	33772.7	34234.6	34404.6	34150.8	34403.7	34347.9	33976.7	34058.3	34179.3	34292.6	34414	34398.7
1.9759	33769.9	33988.8	33988.2	34269.5	34008.8	34233.2	33959.1	34279.6	34292.4	34068.7	34161.6	34012.4	34136.7	33958.4	34360.2	33783.6	33862.8	34241.7	34355.6	33510.1	34127.4	33915	34243.4	34472.4	34226.4	34466.9	34071.2	34250.1	34065	34053.6	34354.4	34223	34409.6	34212.6	34151.4	33976.6	34449.1	33911.2	34382.6	34534.5	34280.1	34545.2	34487.6	34113.1	34217.7	34318.8	34407.4	34534.4	34536
1.97831	33921.6	34133.5	34104.7	34410.9	34136.1	34388.1	34091.1	34412.8	34413.3	34218.1	34305.6	34128.4	34242.8	34086.9	34476.6	33887	33989.1	34372.5	34464.5	33624.2	34260.7	34030.9	34402.8	34613.4	34350.2	34595.7	34201.8	34361.5	34215.1	34179.8	34455.2	34374.2	34519.8	34349.7	34291.6	34110.1	34585.5	34036	34522.2	34680.4	34402.4	34677.2	34622.6	34250.1	34378.4	34466.5	34535.5	34672.5	34671.2
1.98072	34070.7	34263.7	34232.6	34553.9	34254.5	34539.3	34222.8	34548.6	34516.3	34365.9	34422.9	34233.6	34364.9	34206.4	34603.3	34006.4	34122.7	34499.9	34581.6	33741.7	34402.1	34175.6	34533.5	34732.8	34468.8	34736.1	34324.5	34470.8	34342.5	34333.2	34576.2	34498.3	34637.5	34482.6	34414.3	34238.7	34717.3	34168.9	34638.3	34802.5	34539.3	34820.8	34745.3	34381.1	34525.7	34614.8	34663.2	34817.4	34787
1.98313	34239.5	34447.1	34412.1	34720.5	34411.1	34687.8	34385.1	34694.1	34664.5	34512.2	34551.9	34385.4	34517.8	34333.4	34750.5	34143.1	34278.8	34656.6	34738.4	33874.7	34563.3	34339.4	34651.4	34865	34606.2	34882.3	34449.2	34599.3	34448.5	34455.9	34730.9	34617.7	34775	34613	34547.3	34379	34833.2	34296.4	34758.5	34915.3	34674.2	34958.3	34874.9	34517.8	34686.4	34773.7	34813.6	34956.3	34922.4
1.98554	34450.7	34662.5	34627.3	34923.2	34586.8	34860.6	34542.2	34831.9	34841.2	34665.4	34704.6	34554.7	34696.2	34474	34895.8	34299.2	34422.3	34804	34915.5	34020.4	34724.6	34471.9	34783.4	35021.2	34753.3	35008.6	34577.2	34766.2	34578.5	34583.9	34899.9	34751.6	34941.5	34776.8	34705	34552.4	34972.1	34448	34942.3	35084.8	34831.4	35120.4	35061	34682.1	34853	34936.9	34973.8	35122.5	35085.3
1.98795	34759.3	34937.4	34897.7	35166.6	34814.9	35066.3	34718.6	35009.4	35039.4	34820.8	34878.8	34718.6	34853	34643.6	35043.4	34455.2	34565	34949.2	35091.8	34168.7	34858.1	34611.2	34915.6	35169.1	34908.8	35135.9	34703.8	34921.6	34736.1	34723	35066	34892.5	35105.4	34953.7	34882.4	34728.5	35153.5	34633.1	35159.1	35279.1	35015.1	35329.9	35277.7	34869.7	35001.4	35099.9	35135.6	35292.1	35251
1.99036	35125.8	35255.2	35208.1	35427.6	35072	35288.5	34917.2	35214.8	35226.8	34957.1	35027.9	34867.3	34998.1	34798.9	35200.3	34577.9	34698.9	35098.6	35235.3	34311.7	34995.1	34766.7	35052.5	35293.4	35041.9	35278.5	34851.1	35056.9	34892.8	34878.9	35241	35051	35274.7	35136.4	35068.4	34909.6	35341.1	34820.8	35344.6	35500.5	35235.7	35552.4	35513.9	35082.9	35144.1	35260	35289.1	35444.9	35402.9
1.99276	35582.3	35660.2	35590.1	35743.8	35360.8	35554.4	35117.6	35417.3	35413.3	35110	35157.2	35008.4	35153.5	34927.4	35345.9	34688.4	34849	35254	35366.3	34441.7	35121.2	34884.2	35169.3	35417.8	35148.1	35403.9	34996.6	35167	35039	35032.7	35390.7	35189.9	35439.8	35309.1	35238.4	35089.5	35512.1	34992.5	35518.2	35687.1	35434.1	35757.7	35734.7	35246	35259.5	35401.4	35401.4	35568.9	35528.8
1.99517	35919.2	35965.4	35864.2	36015.5	35599.4	35776.7	35272.3	35582.5	35534	35231.9	35235.3	35124	35259.7	35023	35444.2	34771.2	34955.5	35369.5	35452.9	34513.2	35167.7	34923.1	35244.5	35476.4	35205.6	35477.6	35076.5	35235.6	35135.5	35129.3	35459.6	35274	35551.7	35397.2	35318.8	35203.5	35633.1	35098	35646.9	35772.9	35526.7	35882.4	35848.3	35337.5	35323.2	35480.8	35470.1	35627.1	35592.2
1.99758	35847	35917.5	35784.1	35991.2	35545	35704.8	35217.7	35549.9	35456.9	35168.2	35172.4	35077.3	35183.1	34972.4	35392	34716.2	34888.5	35295	35363	34439.1	35074.4	34854.2	35176.2	35408.3	35126	35413.8	35019	35182	35071.3	35059.4	35364.5	35210.9	35482	35311.6	35225.8	35107	35565.5	35007.6	35556.8	35657.9	35425.8	35771.8	35749.6	35268.6	35265.2	35423	35416.1	35542.4	35519.4
1.99999	35378.8	35496.7	35372.5	35653.6	35213.9	35411.6	34995.7	35335.7	35237	34955.3	35011.3	34881	34977.7	34791.2	35188.2	34537.3	34669.2	35088.2	35154.5	34271.5	34921.2	34690.7	35021.5	35231.7	34960.9	35244	34851.1	35014.1	34875.5	34879.9	35166.8	35041.9	35279.6	35106.4	35039.3	34882.4	35351.5	34776.8	35311.8	35414.3	35194	35518.3	35489.6	35071.2	35104.5	35251.8	35258.9	35380.7	35370.5
2.0024	34870.8	35027.1	34958.9	35282.2	34895.5	35168.7	34789.4	35133.3	35040.1	34754.6	34849.9	34691.8	34794.2	34615.9	34981.4	34364.1	34498.3	34910.3	34988.6	34109.5	34790.5	34550.6	34861.4	35082.4	34830.2	35094.1	34683.3	34849.2	34716.8	34729.5	35010.5	34897.2	35119	34931.5	34868.9	34706.3	35184.4	34601.9	35125.7	35219.4	35011	35339.8	35289.1	34880.8	34945.4	35080.4	35106.5	35240.8	35220.8
2.00481	34479.8	34674.8	34652	34969.7	34618.2	34931.7	34552.7	34908.9	34831.1	34569.1	34662.4	34506.9	34620.6	34445.7	34792.1	34187.3	34349.3	34738.8	34831.5	33947.4	34646.8	34397.5	34707.9	34941.2	34692.7	34946.2	34529.4	34688.1	34576.3	34579	34857.3	34739.1	34971	34758.7	34702.6	34533.6	35015.4	34420.8	34939.3	35039.9	34828.9	35147.7	35088.6	34700.6	34782.1	34908.5	34952	35104.5	35082.1
2.00722	34198.5	34413.6	34401.3	34698.2	34388.3	34711	34328.7	34698	34635	34391.7	34488.2	34348.6	34450.2	34275.3	34628.6	34032.6	34201.4	34580.4	34663.9	33800.2	34509.1	34260.2	34565.9	34809.7	34530.1	34800	34387.1	34536.7	34428.7	34421.5	34698.2	34596.5	34825.8	34608.6	34566.8	34376	34847.8	34258.8	34777.4	34887.3	34655.2	34962.6	34899.6	34521.7	34642.1	34752.6	34807.9	34969.4	34948.8
2.00963	34012.9	34233.8	34222.4	34504.9	34224.8	34523.4	34170.7	34532.9	34497.8	34252.2	34341.4	34224.8	34310.9	34160	34506.8	33917.8	34064.6	34453.3	34533.4	33692.4	34395.1	34157.1	34447.3	34680.5	34397.2	34690.7	34268.4	34426	34309.3	34296.2	34563.8	34469.3	34696.2	34494.5	34454.9	34253.5	34703.9	34150.1	34652.8	34763.8	34529	34823.4	34772.2	34395.2	34533.5	34649.1	34712.2	34859.5	34832.3
2.01203	33879.2	34089	34079.1	34381.3	34116.3	34357.2	34054.1	34382.7	34390	34137.5	34198.9	34114.4	34187.4	34047.8	34386.8	33814.6	33956.8	34337.6	34429.7	33600.3	34274.8	34055.6	34355	34578.4	34309.2	34587.7	34168.7	34331.2	34221.2	34188.1	34463.5	34337.5	34581.6	34409.1	34337.6	34155.9	34602	34068.7	34540.7	34666.4	34438.6	34726.6	34687.3	34296.7	34438.4	34561.4	34632.9	34776.7	34741.3
2.01444	33787.1	33981.3	33970.9	34295.4	34026.7	34254.1	33953.9	34254	34296.1	34045.9	34118.7	34026.6	34101.3	33943.6	34319.4	33738.4	33874.2	34246.2	34354.3	33518.6	34180.3	33984.2	34292.9	34498.3	34245.3	34512.4	34082.6	34253	34141.6	34098.5	34384.8	34235.8	34496.9	34335.4	34251.2	34081.9	34535.6	33982.4	34461	34599.4	34372.2	34650.9	34614.7	34217.2	34369.7	34497.7	34553.2	34705.4	34668.1
2.01685	33724.9	33905.9	33897	34235.1	33956.2	34204.5	33900.7	34190	34225.3	33988.4	34083.2	33970.4	34081.2	33887.2	34280.9	33696.7	33811.1	34187.9	34317.8	33457.9	34139.8	33947.6	34251.1	34459.6	34195.6	34479.3	34037.1	34212.5	34088.1	34040.3	34335.2	34211.8	34444.7	34291	34221.9	34047.2	34516.4	33939.9	34433.4	34564.9	34337.8	34628.2	34573.2	34203.4	34346.9	34471.2	34517.4	34667.6	34626.2
2.01926	33662.9	33843.3	33830.5	34163	33884.9	34151.3	33850.3	34169.7	34166.8	33962.8	34049.8	33903.3	34058.3	33850.4	34243.1	33657.2	33764.7	34128	34263	33417	34093.1	33892.9	34207	34402.5	34164.2	34433.8	33994.1	34193.8	34055.6	33990.1	34301.9	34193.8	34389.8	34250.6	34205.6	34011.5	34492	33892.1	34390.3	34539.8	34302.1	34611.4	34534.8	34185.1	34325	34445	34505.8	34640.3	34619.6
2.02167	33615.5	33785.3	33761.6	34108.2	33808.9	34096.5	33782.7	34124.8	34104.6	33937.2	34003.8	33848.2	33992.5	33801.1	34197.7	33611.5	33726.5	34100.1	34200.7	33369.9	34027.4	33821.2	34145.5	34333.9	34115.7	34364.2	33939	34157.3	34026.9	33958.5	34271.8	34161.2	34332.9	34220.9	34173.9	33971.1	34445.1	33851.4	34348.4	34513	34270.8	34574.8	34492.5	34154.9	34286.3	34423.9	34494	34616	34618.9
2.02408	33561.1	33749.8	33708.2	34082.1	33748.7	34064.2	33724.2	34066.7	34058.1	33891.2	33955.3	33808.1	33933.1	33742.3	34152.3	33563.5	33689.7	34080.6	34169.6	33344.3	33975.8	33767	34089.6	34301.1	34055.7	34302.3	33891.3	34089.2	33968.4	33939.6	34231	34122.1	34299.9	34168.5	34120.4	33951.3	34395.2	33839	34332.9	34494.6	34267.9	34557.4	34466.7	34119	34267.2	34407.5	34481	34605.1	34599.6
2.02649	33513.3	33736.8	33681.7	34039.4	33723.5	34031.2	33702.6	34020.6	34029.5	33859	33919.4	33779.2	33899.5	33692.6	34111.6	33527.9	33651.8	34041.6	34139.1	33317.7	33953.5	33740.4	34059.7	34263.3	33999.4	34259.2	33852.4	34029	33923.7	33904.3	34213.7	34094.4	34285.8	34131.6	34085.6	33953.4	34392.1	33848.5	34349	34483.2	34271	34557.2	34467	34107.3	34256.6	34396.5	34481.4	34620.1	34613.3
2.02889	33489.6	33706.9	33676.7	33993.7	33714	34002.8	33681.9	34001.4	34003.3	33849.2	33899.4	33752.7	33886.1	33665.7	34103.8	33515.2	33635	34015.4	34102.4	33275	33940.5	33726.9	34045.1	34238.2	33962.5	34239.9	33835.6	34012	33940	33888.3	34216.1	34102.3	34301.3	34137	34079.2	33952.3	34419.9	33865.1	34360.9	34511	34288.6	34575.6	34507.6	34149.7	34279.7	34413.1	34514.3	34648.5	34670.8
2.0313	33476.5	33683.1	33677.3	33978.4	33691.5	33987.2	33663.1	34005.8	33993.4	33821.3	33889.6	33730	33866.4	33661.2	34083.9	33503.4	33620.5	33995.7	34099.8	33244.2	33929.3	33721.6	34020.9	34234.5	33960.8	34250.1	33844.1	34017.8	33969.2	33916	34226.5	34145.1	34333.6	34155.3	34106.2	33973.1	34463.9	33887.7	34397.5	34577.1	34325.2	34618.9	34591.1	34233.1	34363.8	34483.8	34595.9	34721.9	34745.7
2.03371	33455.8	33671.2	33676.2	33991.5	33683.8	33987.1	33668.4	34006.8	33994.7	33807.5	33890.8	33730	33850.8	33663.4	34070	33487.1	33614.1	33979.5	34106.7	33231.5	33923.2	33727.1	34014.1	34255.1	33984.2	34303.8	33878.7	34049.6	33988.7	33950.4	34262.7	34211.1	34394	34203.3	34160.4	34035.5	34521.9	33950.2	34475.6	34641.5	34412.5	34703.1	34685.5	34320.6	34474.9	34601.9	34709.6	34822.8	34842.8
2.03612	33471.4	33660.5	33671.2	34005.1	33686.3	33993.2	33686.6	33997	33986.3	33816.5	33877.8	33754.7	33857.5	33665.6	34076.7	33477.6	33619	33974.3	34110.5	33236.2	33934.4	33721.7	34023.6	34286.7	34017.3	34333.1	33925.5	34113.4	34036.9	33983.5	34311	34275.5	34478.2	34299.4	34250.4	34122.4	34609.8	34047.6	34566.5	34714.3	34533.6	34814.1	34801.9	34429.4	34583.1	34738.9	34831.1	34955.2	34962.1
2.03853	33494.3	33676.4	33664.2	34002.9	33685.1	33997.4	33704.6	34004.3	33987.3	33822.2	33884.6	33758.2	33871.7	33660.4	34090.3	33488.6	33629.4	33984.7	34110.5	33243.3	33935.6	33742.5	34039.6	34323.3	34045.9	34360.4	33970.8	34172.8	34097.9	34018.2	34409.2	34351.3	34578.8	34404.1	34362.1	34246.8	34713.1	34165.1	34674.4	34847.6	34654.3	34950.1	34933.1	34568.8	34713.4	34877.3	34966.8	35121.5	35125.2
2.04094	33505.4	33704.4	33673.8	34018.7	33694.9	34000.3	33702.6	34014.6	34009.4	33818.2	33896.8	33746.9	33879.3	33675.9	34098.2	33499	33645.7	34013.9	34114	33260.9	33947.1	33766	34064.2	34354.8	34073.5	34405.3	34045.2	34227.8	34147.3	34096.2	34519.5	34428.9	34687.4	34531.5	34509.9	34395.8	34838	34302.8	34833.8	35019.6	34792.9	35117.8	35093.3	34751.6	34884.9	35054.3	35144.3	35321.3	35344.5
2.04335	33513.7	33717.6	33688.3	34038.9	33719.6	34023.1	33703.5	34040.9	34021.6	33830.2	33915.2	33767.1	33884.7	33690.2	34117.5	33507.7	33657.9	34024	34129.4	33272.8	33964.7	33782.5	34088.6	34372.1	34122.3	34469.9	34137.1	34294.3	34202.6	34212.1	34627.5	34552.7	34824.2	34680.6	34669.9	34558.2	34993.3	34465.6	35018.5	35196.3	34971.6	35308.5	35266	34938.1	35074.6	35272.8	35345.2	35538.1	35559.4
2.04576	33529.7	33727.2	33713.4	34029	33736.6	34047.3	33710.3	34055.3	34033.1	33846.2	33932.2	33794.6	33895.7	33698.5	34128.4	33523.1	33668.3	34016.1	34137.6	33275.3	33972.6	33790.4	34109.4	34405.7	34192.4	34534.5	34225.8	34378.7	34297.4	34333.1	34744.6	34689.4	34973	34827.6	34824.8	34709.3	35156.6	34652.9	35191	35385.6	35154	35500.8	35452.1	35132.4	35286.2	35485.9	35544.5	35746.8	35760.6
2.04817	33553.5	33746.4	33719.6	34030	33738.1	34059.6	33731.6	34062.2	34061.2	33878.7	33944.5	33822.3	33911	33708.1	34151.3	33538.2	33679.4	34029.8	34137.2	33281.9	33978.7	33800.7	34120.5	34454.3	34259.3	34617.8	34303.7	34498.2	34422.2	34448.4	34863.3	34830.2	35092	34960.4	34960	34853	35313	34828.1	35379.6	35565	35339.9	35690.7	35638.9	35313.3	35488	35679.2	35734.1	35927.3	35978.7
2.05057	33578	33738.1	33727	34050.6	33734.9	34067.1	33757.8	34074.4	34093.4	33909.5	33964.3	33838.1	33935.1	33712.8	34168.9	33551.4	33691.4	34055.6	34149.8	33315.9	33993.7	33826.3	34158.5	34490.9	34312.7	34694.1	34371.3	34613	34555.2	34562.2	34992.1	34949.7	35197.4	35081.8	35089.8	34993.5	35461.1	34965	35524.7	35726.5	35504.5	35847.7	35781	35458.7	35660.9	35825.7	35911.6	36084.4	36169.8
2.05298	33593.5	33739.8	33736	34071.5	33755.1	34076.4	33770.7	34094	34115.2	33916.3	33993.5	33834.2	33960.3	33737.3	34178.9	33574.1	33703.1	34084.5	34182.4	33365.7	34023.4	33860.8	34215.6	34509.7	34352.4	34753.8	34420	34664.8	34644.9	34673.1	35090.2	35036.8	35300.3	35195.9	35179.2	35092.4	35588.5	35076.5	35613.8	35843.9	35615.6	35944.6	35878.1	35563.1	35783.8	35917	36036.8	36221.1	36296.6
2.05539	33614.6	33770.7	33763.5	34103.4	33805.4	34093.9	33792.5	34113.7	34127.4	33924	34008.3	33845.8	33979.8	33785.1	34188	33606.3	33720.8	34104	34223.3	33397.9	34049.2	33874.8	34250	34559	34381.2	34782.6	34452.9	34691.9	34680.6	34746.6	35140.8	35088.5	35378.6	35269.7	35229.3	35153.2	35652.6	35138.3	35659	35903.9	35681.6	36018.7	35959.7	35651	35863.8	35980.7	36108.6	36305.4	36382.8
2.0578	33633.7	33797.7	33787	34127	33835.1	34117.3	33813.4	34129.4	34135.5	33948.1	34032.7	33875.4	33998.9	33820.6	34202.4	33633.4	33747.6	34116.3	34229.4	33400.6	34059.8	33880.2	34252.9	34579	34416	34796.8	34470.5	34714.1	34704.7	34778.9	35162.7	35116.8	35409.4	35298.6	35256.4	35180	35661.1	35160.2	35680.3	35932.4	35726.9	36070.5	36006.9	35713.5	35903.1	36028.2	36150.5	36347.1	36408
2.06021	33639.6	33806.7	33821.6	34142.5	33835.8	34138	33834.8	34156	34148.5	33974.3	34056.8	33902.4	34018.1	33828.5	34221.3	33640	33766.2	34131.1	34222	33406.4	34073.6	33898.6	34264.2	34596.4	34439.3	34811.7	34480.9	34735.2	34748.4	34781.2	35179.9	35135.9	35411.7	35315.9	35278.5	35198.2	35683.9	35166.7	35717.6	35949.7	35761.6	36094.1	36043.2	35734.8	35906.7	36061	36177.2	36365.9	36424.9
2.06262	33661	33828.4	33842.6	34159.7	33838.5	34163.3	33849.1	34176.1	34178.1	33993.1	34063.5	33916.6	34051	33851.2	34237.4	33649.2	33792.7	34154	34243.2	33440.2	34100	33923.6	34286	34609.1	34461.8	34846.3	34509	34779	34787.8	34805.3	35174.7	35155.1	35421.6	35336.4	35285.6	35208.3	35722.6	35184.6	35739	35951.1	35776.6	36100.3	36068.4	35746.8	35904.3	36085.6	36169	36378.7	36448.6
2.06503	33688.5	33847	33859.3	34171.9	33853.4	34193	33840.8	34200	34210.3	34019.1	34081.2	33942.9	34105.7	33878.9	34253.6	33661.2	33815.8	34198.1	34265.6	33458.1	34140.1	33940.3	34310.3	34606.6	34466.8	34873.3	34528	34803.4	34789.3	34820.9	35143.7	35162.7	35416.8	35314.6	35275.1	35188.1	35709.1	35171.9	35713.2	35923	35760.8	36064.4	36036.7	35738.1	35890.6	36073	36136.4	36348.9	36412.1
2.06744	33721.6	33882.5	33880.7	34197.2	33873.9	34206.3	33859.5	34216.8	34225.9	34034.8	34115.5	33976.1	34138.7	33899.1	34273.6	33695.1	33830.9	34232.9	34295.9	33454.6	34190.3	33972.7	34300.8	34611.8	34454	34867.9	34528.6	34775.2	34747.9	34777.2	35115.2	35133.4	35380	35270.5	35231.1	35137.2	35641.8	35116.7	35663.2	35863.7	35706.2	35999.7	35961.4	35668.5	35837.1	35993.9	36081	36252.8	36294.2
2.06984	33741.2	33930	33897.9	34218.9	33906.8	34209.7	33898	34226.8	34238.5	34049.7	34130.2	34006.7	34150.8	33922.2	34316.1	33707.9	33849.3	34251.2	34318.3	33457.4	34218.3	34010.5	34302.1	34621.9	34452.1	34825.1	34512	34717.2	34687.4	34680.9	35083.7	35051.7	35291.4	35192.7	35151.1	35040.2	35549.1	35012.6	35589.9	35761	35607.1	35889.1	35859.8	35554.8	35714.9	35858.7	35972.1	36119.9	36148.8
2.07225	33743.5	33958.5	33920.8	34239.5	33937	34226.8	33934.2	34236.1	34247.1	34087.7	34152.5	34022.5	34166.8	33955.1	34368.1	33726.8	33877.8	34237.4	34338.8	33476.6	34223.9	34025.9	34315.3	34604.8	34438.7	34788.5	34463.2	34670.4	34624.2	34563.8	35005	34934.4	35177.9	35083.1	35049.6	34915.8	35445.9	34897.5	35455.4	35652.9	35447.1	35755.1	35712.4	35413.7	35566.8	35698.8	35819.3	35955.7	36009.3
2.07466	33748.5	33991.1	33939.5	34264.5	33955.8	34257.7	33970.9	34275	34269.2	34133.1	34175.5	34056.6	34187.2	33978.3	34395.4	33766	33916	34261.4	34368.5	33504.2	34238.4	34028.9	34342.5	34593.4	34413.6	34751.2	34384.2	34603.8	34551.2	34455.8	34898.8	34806.5	35051.3	34946.9	34932	34780.8	35317.6	34754.7	35290.4	35510.6	35263.6	35593.9	35537.9	35238.5	35386.9	35518.7	35636.3	35763	35829.3
2.07707	33765.4	34023.7	33963.3	34295.9	33981.4	34278.1	34001.6	34314.5	34300.2	34151.1	34216.4	34116.2	34235.2	34017	34425.7	33813.7	33949.3	34294.4	34412.9	33549.6	34263.6	34033.2	34351.3	34594.8	34395.7	34731.6	34332.1	34532.5	34464.7	34393.5	34799.7	34702.6	34945.9	34822.8	34812.3	34662.1	35180.4	34614.7	35153.9	35355.8	35107.2	35438.6	35381.6	35084	35203.9	35354.1	35446.8	35585.5	35635.1
2.07948	33789.8	34043	33986.9	34328.7	34016.2	34302.3	34013	34334.8	34325.9	34171.9	34283.8	34176.1	34302.5	34076.9	34452.9	33844.3	33980.1	34306.9	34454.1	33587.1	34287.1	34035	34369.2	34597.5	34384.7	34717.5	34303.7	34491	34385.8	34366.2	34727.5	34636.9	34873.5	34721	34707.6	34565.7	35054.8	34507.2	35042.6	35236.1	34974.1	35327.8	35255.7	34948	35056.1	35208.1	35277.2	35443.5	35454.1
2.08189	33820.7	34054.7	34016.4	34356.1	34033.5	34358.6	34016.5	34360.6	34343.9	34214.6	34354.9	34212.4	34343.3	34125.6	34471.6	33875.3	34009.1	34344.2	34465.5	33600.2	34307.3	34061.2	34391.6	34590.3	34390.7	34705.3	34274.6	34490.9	34343.9	34331	34674.2	34591.7	34831.8	34654.3	34629.1	34488.2	34950.9	34417.5	34930.7	35149.3	34872.4	35225.5	35151.2	34829	34949.5	35098	35152.3	35336.6	35314.5
2.0843	33850.8	34073.5	34049.5	34386.9	34054.3	34411.2	34044.1	34397.2	34363.4	34273.6	34399.9	34239.4	34366.1	34154.6	34496	33912.6	34036.2	34389.3	34468.8	33621.7	34340.7	34075.7	34429.4	34590	34413.9	34708.7	34248.8	34498.4	34346.9	34297.4	34641.6	34567.6	34800	34613.9	34569.9	34419.7	34890.9	34344.7	34858.1	35072.7	34786.3	35122.1	35057.8	34756.2	34864.2	35019.7	35061.1	35252.8	35216.4
2.0867	33882.7	34097.6	34093.4	34412.5	34099.4	34427.7	34076.6	34418.8	34389	34329.4	34438.4	34276.2	34402.4	34175.1	34547.3	33945.9	34050.3	34411.4	34508.1	33639.8	34372.5	34109	34457.8	34618.2	34425	34731	34251.3	34499.2	34344.9	34302.4	34632	34554.9	34770	34593.2	34529.9	34374	34857.6	34300.6	34811.8	35011.6	34719	35049.1	35000.2	34699	34801.5	34942.4	34979.7	35176.6	35147.2
2.08911	33913	34121.7	34123.9	34436.5	34125	34426.4	34112.3	34433.5	34422.3	34358.8	34482.3	34312.3	34452.3	34210.6	34607.2	33989.4	34066.3	34432.2	34552.9	33671.9	34405.3	34152.8	34480.4	34648.7	34440.4	34760.3	34269.3	34488.2	34342.8	34331.4	34654.5	34525	34751.8	34575.6	34510.8	34365.7	34821.9	34272.6	34772.3	34958.7	34671.8	35007.9	34985.5	34632.6	34737.1	34866.6	34910.8	35095.5	35089.4
2.09152	33940.8	34157.6	34156.4	34460.7	34145.1	34436.7	34133.5	34455.8	34466.3	34374.7	34515.9	34347.5	34501.4	34260.7	34665.8	34028.9	34104	34469.3	34590.1	33700.8	34413	34167.4	34494.8	34686.6	34468.2	34757.7	34295.4	34479.1	34354	34338.6	34666.8	34514.1	34747.5	34559.9	34517.3	34356.6	34799.6	34259.5	34766.7	34924.9	34641.2	34979	34967.2	34581.4	34695.5	34826.6	34875.8	35027.7	35047.2
2.09393	33964.9	34200.9	34177.5	34483.7	34165.8	34477.2	34152.3	34503.4	34504.7	34414.3	34548.1	34394	34541.9	34307.4	34724.8	34082.5	34166.8	34494.2	34625.8	33717	34419.8	34191.6	34505.2	34713.8	34499.6	34761.8	34339.3	34495.3	34372.3	34331.8	34665.1	34536.4	34765.8	34554.6	34516.9	34354.7	34791.9	34268.9	34756.7	34896.7	34623.2	34952.2	34914.1	34553.3	34677.1	34809.9	34871.1	34989.8	35011.1
2.09634	34010	34236.6	34195.8	34528.4	34191.9	34512.1	34181	34554.1	34519.3	34442.9	34575.5	34431.9	34567.2	34342.3	34749.1	34119	34219.8	34516	34667.6	33757	34444.8	34228.2	34526.3	34729.7	34515.4	34771.7	34373.2	34530.8	34394.4	34343.1	34673.7	34572.5	34772.2	34581.7	34528.6	34370.5	34778.4	34274.5	34728.7	34889.8	34626.6	34953.4	34887.3	34551	34665.5	34814.7	34870.9	34972.8	34985.8
2.09875	34048.9	34253.9	34231	34576.2	34232.6	34546.4	34206.3	34576.8	34532.7	34438.6	34606.7	34447.2	34585.2	34378.9	34761.3	34119.6	34234.6	34534.2	34702.7	33804.9	34491.6	34251.8	34550.1	34749.1	34537.2	34788.2	34383.1	34547.7	34419.8	34381.4	34689.4	34602.5	34782.4	34607.9	34546.2	34388.4	34799	34276.4	34727.7	34899.4	34651.7	34958	34893.6	34554.9	34674.4	34806.3	34864.5	34978.7	34977.7
2.10116	34077.3	34270.3	34283.4	34606.3	34269	34598.8	34235.5	34600.6	34582.1	34449.8	34635.2	34476.6	34594.2	34414.8	34794.9	34122.3	34238.4	34559.8	34722.7	33841.3	34516	34271.4	34596.3	34790.8	34570.1	34825.8	34392.8	34571.1	34453.8	34411.4	34719.2	34627.8	34812.3	34625.3	34561.9	34395.3	34843.1	34280.3	34756.2	34919.8	34663.2	34960.8	34892.1	34563.2	34676.6	34803.2	34853.9	34998.1	34969.1
2.10357	34105.1	34302.2	34318.1	34638.8	34299.7	34639.8	34289.6	34629.8	34636.6	34483.4	34658.5	34504.8	34620.5	34411.7	34822.8	34148.4	34254.8	34588	34726.4	33865.3	34530.3	34317.4	34652.9	34829.5	34610.2	34859.8	34425.9	34600.9	34492.5	34425.9	34755.3	34638.8	34840	34646.5	34573.5	34416	34873.8	34309	34784	34948.8	34696.7	34968.8	34904.1	34582.4	34671.5	34814	34868.9	35003.2	34965.8
2.10597	34142.8	34338.5	34327.8	34661.8	34324	34667.9	34331	34660.5	34686	34504.4	34680.5	34525.7	34634.1	34412.3	34837.7	34185.6	34281.2	34632.7	34749.2	33890.8	34571.9	34365.3	34695.5	34868.7	34653.8	34858.7	34470	34628.1	34533.9	34464.7	34787.1	34657.8	34868.2	34654.8	34599.8	34439.4	34887.2	34321.5	34815.7	34976	34730.4	34997.7	34935.2	34591.8	34688.5	34845.4	34898.4	34999.4	34980.3
2.10838	34168.5	34356.8	34343.1	34668.3	34365.7	34704.1	34363.9	34687.8	34715.3	34537.6	34712.8	34549.7	34637.6	34430.2	34842.5	34217.4	34325	34683.7	34787.8	33916.3	34622.8	34401.2	34715.6	34910.3	34685.4	34868.1	34509.4	34659.6	34570.3	34517.8	34817.3	34678.5	34906.7	34673.3	34632.2	34473.6	34905	34341.9	34843	34982.1	34751.1	35031.9	34978.9	34602.5	34720.6	34878	34923	35026.9	35002.6
2.11079	34206.5	34390.2	34372.3	34693.7	34399.4	34748.1	34408.2	34735.2	34755.5	34579.3	34741.3	34564.7	34649.2	34456.7	34865.3	34245.4	34367.7	34726.6	34841.5	33960.3	34663.5	34443.3	34742.5	34954.1	34706	34911	34533	34695.6	34605.3	34554.7	34832.9	34705.4	34932.4	34713	34665.5	34511.6	34951.1	34377.3	34887.4	35003.5	34770.1	35056.1	35013.5	34632.5	34738.1	34907.3	34946.3	35078.7	35019.9
2.1132	34237	34430.7	34417.6	34740.2	34434.2	34784.6	34433.4	34792.4	34790.8	34607.3	34761.2	34566.6	34659.2	34474.3	34897.1	34280.4	34410.2	34755.9	34893.8	33991.6	34701.8	34474.9	34785.6	34977.1	34745.2	34974.7	34584.6	34743.7	34637.3	34579	34863.4	34740.9	34963.9	34757.3	34695.9	34539.6	34982.3	34402.1	34933.7	35034.3	34782.5	35100.6	35035.1	34670.7	34762.1	34936.3	34978.9	35112.8	35052.9
2.11561	34263.6	34473.1	34476.4	34799.4	34464.8	34814.4	34449.7	34830.1	34818.6	34636.4	34778.1	34580.3	34685	34486.6	34931.3	34314	34454	34799.3	34922.4	34031.2	34733.3	34487.3	34834.5	34998.6	34799.2	35040.8	34646.4	34800.1	34664.6	34601.3	34908.5	34781.8	34988.8	34804.7	34723.8	34554.4	34999.6	34434.2	34958.3	35083.5	34817.1	35123.6	35052.1	34704.2	34808.1	34975	35005.2	35109	35112.7
2.11802	34288.6	34511.4	34525.9	34837.2	34510.5	34837.2	34488.3	34854.9	34860	34662.2	34792.8	34594.9	34714.6	34517.1	34958.1	34342.6	34491	34839.1	34956.3	34068.7	34771.7	34527.2	34876.8	35036.3	34842.8	35078	34678.4	34839.7	34688.4	34629.2	34957.8	34826.8	35003.1	34858	34744.9	34574.7	35026.9	34479.1	34990.5	35113.8	34880.9	35155.8	35071.8	34731.2	34857.6	35000.2	35039.6	35115.3	35162.9
2.12043	34338.8	34552	34553.6	34868.6	34554.6	34859.3	34533.1	34884.8	34903.9	34689.9	34811.3	34626.9	34739.8	34577.1	34970.2	34374.3	34529.2	34887.2	34999.3	34109.6	34802.5	34579.3	34915.2	35082.9	34868.9	35102.8	34696	34874.9	34712.6	34669.1	34979.5	34867.5	35048.8	34881.7	34771.3	34612.4	35075.2	34520.9	35041.4	35142.1	34913.8	35206.5	35105.2	34768.3	34890	35015.2	35088.5	35170	35179.9
2.12284	34374.3	34589.3	34585.4	34893.4	34590.5	34889.2	34570.7	34927.4	34932.6	34738.2	34833.1	34685.9	34788.5	34620.2	35010.8	34406.5	34555.2	34933	35029	34156.1	34830.1	34612.4	34955	35135.7	34898.1	35132.4	34729.1	34919.3	34753.5	34699.8	35004.8	34896.2	35122.4	34907.6	34819.8	34658.7	35115	34550.3	35075	35191.1	34921.2	35255.5	35155.2	34797.5	34906.3	35044.5	35112.3	35235.5	35206.3
2.12524	34402.2	34629.6	34632.2	34925.8	34643.3	34927.1	34624	34981.5	34960.3	34789	34856.2	34731.5	34852.7	34637.4	35076	34427.4	34580.6	34963.2	35062.3	34212.1	34853.2	34645.3	34984.6	35173.3	34922.4	35169.4	34771.1	34957.2	34802.6	34730.1	35045.5	34930.2	35172.8	34949.9	34870.4	34697.4	35152.4	34578.4	35106.5	35244.4	34941.2	35273.5	35192.2	34808.9	34937.9	35085	35109.6	35263.5	35244.8
2.12765	34437.9	34679	34679.2	34953	34699.7	34975.6	34679.7	35026.5	34998.1	34824.7	34890.2	34750.5	34882.8	34659.3	35113.8	34462.8	34633.2	34994.1	35112.1	34251.3	34895.6	34694.4	35013.7	35200.2	34969.8	35207.3	34805.7	34985	34839.1	34769.3	35088.5	34970.4	35214.6	34995.3	34913.1	34734.6	35197.8	34615.2	35133.1	35291	34988.4	35301.1	35219.6	34845.5	34974	35116.8	35122.2	35281.7	35284.1
2.13006	34473.8	34723.9	34722	34998.1	34730.2	35029.2	34712.3	35058.7	35040.1	34844.6	34929.3	34779.4	34906.1	34690.5	35140.5	34536.5	34678.3	35035.6	35156.4	34274.2	34942	34742.9	35051.8	35236.2	35007.1	35268.3	34839.3	35013.3	34861.2	34792.2	35132.1	35024.6	35254.7	35030.2	34963.2	34765.7	35229.9	34659.9	35144.8	35325.2	35029	35343.3	35271.9	34886.7	35004.2	35161.5	35163.1	35327.8	35319.2
2.13247	34519	34753.3	34752	35050.3	34749.3	35060.7	34749.7	35074.9	35074.3	34861.6	34966.4	34810.3	34941	34713.8	35156.5	34573.7	34702.2	35066.9	35200.8	34310.1	34988.6	34774.7	35074.9	35279.4	35031.2	35312.9	34879	35047.5	34894	34827.4	35175.1	35060.5	35278.7	35079.3	35005.4	34812.3	35256.4	34709.6	35163.6	35336.8	35071.8	35381.6	35317.9	34916.6	35039.4	35188.2	35236.5	35373.1	35345.5
2.13488	34557.2	34792.8	34780.3	35091.6	34809.3	35106	34794.8	35115.6	35105.3	34907.8	35014.3	34853	34972.1	34753.4	35185.5	34584	34728.4	35101	35232.5	34367.1	35037.7	34804.2	35119.4	35339.1	35070.4	35339.5	34927.1	35085.7	34942.8	34878.4	35206.5	35093.2	35302.8	35119	35051.3	34841.6	35297.3	34734	35196.9	35363.9	35088.3	35408	35348.7	34955.9	35072.9	35198	35277.8	35394.3	35372.7
2.13729	34585.7	34842.6	34820.1	35126.1	34845.9	35154.3	34819.5	35152.1	35149.8	34944.5	35061.5	34899.2	34993.6	34815.5	35230.8	34609.1	34755.3	35146.3	35273.4	34396.5	35072.3	34851.7	35159.7	35397.9	35120.3	35379.3	34969.3	35119.8	34986.2	34923.6	35235.4	35127	35339.1	35145.1	35089	34871	35357.2	34758.9	35248.6	35396.7	35107.5	35445.8	35381.3	34997.6	35106.5	35221.6	35280.2	35416.5	35409.3
2.1397	34630.8	34882.7	34854	35162.4	34848.2	35190.8	34842.1	35194	35169.9	34984.2	35084.1	34936.8	35047.1	34864.9	35266.2	34656.3	34784.6	35197.8	35312.9	34423.3	35102.1	34904.8	35206.1	35439.3	35173	35427	34998.4	35136.1	35027.6	34959.5	35271.7	35154.1	35373.2	35160.6	35125	34909	35395.7	34801.2	35310.3	35414.8	35143.8	35479.9	35415.6	35020	35153.4	35258.4	35290.6	35455.6	35433.4
2.1421	34674.8	34920.8	34885.1	35204	34878	35228.1	34867.8	35243.4	35212.5	35042.1	35112.5	34976.6	35104.2	34894.7	35288.6	34703.1	34842	35228.4	35330.7	34466.3	35146.5	34948.5	35252.8	35486	35209	35452.1	35027.4	35151.3	35052.9	34994.2	35304.6	35191.1	35420.7	35197.8	35155.7	34941.6	35419.3	34841.6	35339.6	35446	35186.6	35498.4	35462.4	35045.6	35190.8	35305.6	35322.9	35501.3	35461.2
2.14451	34724.7	34944.8	34918.7	35255.3	34921.3	35274.2	34890.2	35285.3	35267.2	35079.1	35142.9	35008.8	35139.7	34922.4	35319.3	34738.5	34876.4	35255	35347.7	34507.7	35179.8	34982.2	35280.2	35523.6	35229.1	35476.2	35063.1	35200.7	35073	35046.1	35338.3	35238.4	35475.2	35247.9	35179	34967.9	35446.2	34886.3	35371.5	35472.1	35208.1	35529.3	35503.8	35092.1	35236.4	35355.4	35375.5	35545.7	35497.6
2.14692	34745.3	34971.7	34964.4	35305.3	34967.3	35304.9	34943.1	35311.1	35315.4	35103.9	35168.9	35047.6	35168.6	34970.1	35349.5	34757.5	34893.8	35296.6	35411	34531.3	35222.9	35023.9	35309.8	35561.8	35254.2	35523.7	35090.6	35258.6	35104.6	35101	35390	35276.9	35500.2	35290.4	35211.9	35005.8	35472.3	34919.3	35408.3	35510.1	35251.9	35575.2	35530.8	35132.6	35289.8	35367.5	35431.2	35576.9	35524.7
2.14933	34770.9	35002.1	34995.9	35324	35017.8	35334.1	34994.1	35338.8	35346.2	35119.3	35199.4	35098.8	35193.1	35018	35390.6	34796.9	34925.6	35346.4	35460.6	34571.5	35280.3	35054.3	35346.3	35589.4	35305.8	35578.5	35115.8	35313.1	35145.8	35141.3	35440.6	35315.8	35517.5	35315.3	35231.6	35035	35496.5	34933.2	35445.6	35557.3	35311.2	35616.1	35540.6	35141.1	35318.8	35383.1	35474.7	35603.1	35564.3
2.15174	34790.4	35021.1	34999	35352	35055.8	35361.2	35036.5	35372.8	35367.4	35154.4	35246.6	35131.3	35234.9	35042.7	35428.8	34842.6	34967.2	35373.8	35479.3	34614.8	35314.9	35080.3	35369.6	35610.4	35350.6	35611.6	35161.9	35351.9	35202.4	35151.7	35466.5	35351	35551.6	35337.6	35241.7	35064.9	35543.4	34958.1	35470.8	35590.5	35336	35639.2	35557.3	35176	35335.5	35415.3	35511.5	35623.6	35594.6
[truncated: 2,427 more rows]
[truncated: 103 more columns]

## Sheet: Fig.5b_operando XRD_PC
2 Theta (degrees)	Intensity
[truncated: 3,193 more rows]
[truncated: 29 more columns]

## Sheet: Fig.5b_operando XRD_2G
2 Theta (degrees)	Intensity
[truncated: 3,193 more rows]
[truncated: 66 more columns]

## Sheet: Fig.5c_mass measurement
	Mass change
	EC/DMC	PC	2G
Pristine electrode	100	100	100
OCV	127	134	125
Desodiated at 2.3 V	122	170	137
Desodiated at 2.8 V	126	143	142

## Sheet: Fig.5d_ex-situ XRD_O3-NaxTiS2
EC/DMC		PC		2G
2 Theta (degrees)	Intensity	2 Theta (degrees)	Intensity	2 Theta (degrees)	Intensity
3.00246	0	3.00246	0	3.00246	4
[truncated: 2,824 more rows]

## Sheet: Fig.5e_ex-situ XRD_NaTi0.5V0.S2
EC/DMC		PC		2G
[truncated: 2,826 more rows]

## Sheet: Fig.5f_voltage profile_NaCrTiS
NaCr0.33Ti0.67S2						NaCr0.5Ti0.5S2						NaCr0.67Ti0.33S2
[truncated: 5,616 more rows]
